# Supplementary material for: Diagnostic utility of DNA methylation analysis in genetically unsolved pediatric epilepsies and CHD2 episignature refinement
Source: Nat Commun. 2024 Aug 6;15:6524. doi: 10.1038/s41467-024-50159-6 (PMC11303402; doi:10.1038/s41467-024-50159-6)
Supplement: Supplementary file 4 — Supplementary Data 1 [file 41467_2024_50159_MOESM4_ESM.xlsx]

## Sheet: SupplementaryData1A
Supplementary Data 1A. Description of cohorts used in this study
					Before QC			After QC
Cohort Description	Status	Group	Tissue Type	Data Type	Total number of array samples analyzed	Total number of replicate array samples for individuals	Total number of individuals analyzed	Number of array samples remaining after QC and filtering	Number of replicate array samples for individuals after QC and filtering	Number of individuals remaining after QC and filtering	Info	Weblink (if applicable)	Citation
Genetically unsolved Developmental and Epileptic Encephalopathy (DEE)	Affected	Case	Peripheral Whole Blood	EPIC 850K v1.0	622	29	593	609	27	582	Affected individuals with DEE without a genetic diagnosis	[dbGaP acession will be inserted once available.]	NA
St. Jude LIFE Normal (SJNORM)	Unaffected	Control	Peripheral Whole Blood	EPIC 850K v1.0	335	0	335	323	0	323	St. Jude LIFE "normal" cohort samples named "SJNORM#"	https://sjlife.stjude.org/	Hudson, M. M. et al. Prospective medical assessment of adults surviving childhood cancer: study design, cohort characteristics, and feasibility of the St. Jude Lifetime Cohort study. Pediatr Blood Cancer 56, 825-836 (2011). https://doi.org:10.1002/pbc.22875
Parkinson's Progression Markers Initiative (PPMI) Controls	Unaffected	Control	Peripheral Whole Blood	EPIC 850K v1.0	111	0	111	110	0	110	PPMI cohort is named "PPMI_SampleID#"	https://www.ppmi-info.org/	Parkinson Progression Marker, I. The Parkinson Progression Marker Initiative (PPMI). Prog Neurobiol 95, 629-635 (2011). https://doi.org:10.1016/j.pneurobio.2011.09.005
Unaffected parents or sibling (1) of probands	Unaffected	Control	Peripheral Whole Blood	EPIC 850K v1.0	29	0	29	28	0	28	Unaffected parents and unaffected sibling (1) are used for segregation and serve as additional negative controls	NA	NA
Affected individuals used as analytical controls	Affected	Control	Peripheral Whole Blood	EPIC 850K v1.0	154	6	148	148	5	143	2 males and 1 female with Fragile X syndrome and hypermethylation of FMR1; LCL-derived DNA obtained from Coriell (#NA09145, #NA09237, and #NA07063); individuals with solved DEE used as analytical controls	https://www.coriell.org/0/sections/Search/Sample_Detail.aspx?Ref=NA09145&product=DNA https://www.coriell.org/0/sections/Search/Sample_Detail.aspx?Ref=NA09237&product=DNA https://www.coriell.org/0/sections/Search/Sample_Detail.aspx?Ref=NA07063&product=DNA	The following cell lines/DNA samples were obtained from the NIGMS Human Genetic Cell Repository at the Coriell Institute for Medical Research: #NA09145, #NA09237, and #NA07063
Affected family members of proband	Affected	Case	Peripheral Whole Blood	EPIC 850K v1.0	8	0	8	8	0	8	Affected family members of sample 9714 (with episignature hit in ANKRD11)
				TOTAL:	1,259 array samples	35 replicate samples	1,224 individuals	1,226 array samples*	32 replicate samples	1,194 individuals
										*information for samples removed via QC and filtering is located on Table S1B, and metadata for the individuals analyzed is shown in Table S1C

## Sheet: SupplementaryData1B
Supplementary Data 1B. Samples removed from analysis during QC and filtering
Outliers identified through visual inspection in PCA along PC1 and PC2 were systematically excluded from downstream analysis. The determination was made through visual inspection of plots, and cutoffs were chosen to enhance precision in outlier identification.
Sample_Name	Sample_Designation	Predicted_Sex	Sample_Type	Sample_ID	Sample_Plate/Batch	Reason	Notes
e8024-1	Analytical_Control_Proband_Solved	Male	Blood	206544450109_R04C01	mefford_sjcrh_dee_methylation_7~11	PCA outlier - Visual Inspection	NA
SJNORM045290	Control_Unaffected	Female	Blood	203496250113_R03C01	Plate 29_06-20-19	PCA outlier - Visual Inspection	NA
PPMI_3156	Control_Unaffected	Male	Blood	203286230019_R05C01	PPMI	PCA outlier - Visual Inspection	NA
SJNORM045039	Control_Unaffected	Male	Blood	203504430079_R06C01	Plate 26_06-10-19	PCA outlier - Visual Inspection	NA
e8133-1	Analytical_Control_Proband_Solved	Male	Blood	205122170020_R08C01	mefford_sjcrh_dee_methylation_4~8	PCA outlier - Visual Inspection	NA
SJNORM045276	Control_Unaffected	Male	Blood	203496240081_R05C01	Plate 29_06-20-19	PCA outlier - Visual Inspection	NA
SJNORM045232	Control_Unaffected	Male	Blood	203497730056_R06C01	Plate 28_06-11-19	PCA outlier - Visual Inspection	NA
SJNORM045712	Control_Unaffected	Male	Blood	203497730045_R07C01	Plate 29_06-20-19	PCA outlier - Visual Inspection	NA
e4551-1	Analytical_Control_Proband_Solved	Male	Blood	203866380106_R02C01, 205841320043_R02C01	mefford_uwcmg_dee_methylation_2~4, mefford_sjcrh_dee_methylation_6~10	PCA outlier - Visual Inspection	A third replicate for this individual (listed as e455-1B; 205707890154_R05C01) was not found to be an outlier and retained in the analysis
e3927-1	Proband_Unsolved	Male	Blood	203867050136_R03C01, 205707890154_R08C01	mefford_uwcmg_dee_methylation_2~6, mefford_sjcrh_dee_methylation_5~9	PCA outlier - Visual Inspection	NA
T24326	Proband_Unsolved	Female	Blood	205122170081_R04C01	mefford_sjcrh_dee_methylation_4~8	PCA outlier - Visual Inspection	NA
e8192-1	Proband_Unsolved	Female	Blood	204813560041_R02C01	mefford_uwcmg_dee_methylation_3~7	PCA outlier - Visual Inspection	NA
34587	Proband_Unsolved	Male	Blood	204873630063_R05C01	mefford_uwcmg_dee_methylation_3~7	PCA outlier - Visual Inspection	NA
e4095-1	Proband_Unsolved	Male	Blood	203219730041_R04C01	mefford_uwcmg_dee_methylation_1~1	PCA outlier - Visual Inspection	NA
T25692	Control_Unaffected_Parents_Siblings	Male	Blood	205707890128_R01C01	mefford_sjcrh_dee_methylation_5~9	PCA outlier - Visual Inspection	NA
e8128-1	Proband_Unsolved	Male	Blood	205122170020_R07C01	mefford_sjcrh_dee_methylation_4~8	PCA outlier - Visual Inspection	NA
e3926-1	Proband_Unsolved	Female	Blood	203219730041_R03C01	mefford_uwcmg_dee_methylation_1~1	PCA outlier - Visual Inspection	NA
T21641	Proband_Unsolved	Female	Blood	205122170081_R07C01	mefford_sjcrh_dee_methylation_4~8	PCA outlier - Visual Inspection	NA
T912	Analytical_Control_Proband_Solved	Female	Blood	205437190187_R06C01	mefford_sjcrh_dee_methylation_4~8	PCA outlier - Visual Inspection	NA
SJNORM045280	Control_Unaffected	Male	Blood	203496250107_R01C01	Plate 29_06-20-19	Cell Type Composition Outlier for >1 Cell Type (CD8T, CD4T, NK, B, Mono, Gran)	NA
SJNORM045709	Control_Unaffected	Female	Blood	203497730045_R04C01	Plate 29_06-20-19	Cell Type Composition Outlier for >1 Cell Type (CD8T, CD4T, NK, B, Mono, Gran)	NA
e4776-1	Proband_Unsolved	Female	Blood	205122170094_R06C01	mefford_sjcrh_dee_methylation_4~8	Cell Type Composition Outlier for >1 Cell Type (CD8T, CD4T, NK, B, Mono, Gran)	NA
T24802	Analytical_Control_Proband_Solved	Female	Blood	205841320039_R06C01	mefford_sjcrh_dee_methylation_6~10	Cell Type Composition Outlier for >1 Cell Type (CD8T, CD4T, NK, B, Mono, Gran)	NA
e4309-1	Analytical_Control_Proband_Solved	Female	Blood	205841320050_R01C01	mefford_sjcrh_dee_methylation_6~10	Cell Type Composition Outlier for >1 Cell Type (CD8T, CD4T, NK, B, Mono, Gran)	NA
T25967	Proband_Unsolved	Male	Blood	203866380144_R08C01	mefford_uwcmg_dee_methylation_2~6	> 100 DMRs on autosomes after initial analysis (upper 0.99, lower 0.01 including all analytical controls)	NA
T25580	Proband_Unsolved	Male	Blood	203219730202_R04C01	mefford_uwcmg_dee_methylation_1~1	> 100 DMRs on autosomes after initial analysis (upper 0.99, lower 0.01 including all analytical controls)	NA
SJNORM044985	Control_Unaffected	Male	Blood	203504430047_R02C01	Plate 26_06-10-19	> 100 DMRs on autosomes after initial analysis (upper 0.99, lower 0.01 including all analytical controls)	NA
SJNORM045720	Control_Unaffected	Female	Blood	203497730061_R06C01	Plate 29_06-20-19	> 100 DMRs on autosomes after initial analysis (upper 0.99, lower 0.01 including all analytical controls)	NA
SJNORM045058	Control_Unaffected	Male	Blood	203504430038_R08C01	Plate 26_06-10-19	> 100 DMRs on autosomes after initial analysis (upper 0.99, lower 0.01 including all analytical controls)	NA
SJNORM045286	Control_Unaffected	Female	Blood	203496250107_R07C01	Plate 29_06-20-19	> 100 DMRs on autosomes after initial analysis (upper 0.99, lower 0.01 including all analytical controls)	NA
SJNORM045066	Control_Unaffected	Male	Blood	203490650088_R01C01	Plate 27_06-11-19	> 100 DMRs on autosomes after initial analysis (upper 0.99, lower 0.01 including all analytical controls)	NA

## Sheet: SupplementaryData1C
Supplementary Data 1C. Metadata for samples used in this study
Sample_Name	Sample_Designation	Predicted_Sex	Sample_Type	Sample_ID	Sample_Plate/Batch
5915	Proband_Unsolved	Male	Blood	206537460117_R01C01	mefford_sjcrh_dee_methylation_7~11
6200	Control_Affected_Family_Member	Male	Blood	207179230091_R06C01	mefford_sjcrh_dee_methylation_9~19
6202	Control_Affected_Family_Member	Male	Blood	207179230091_R07C01	mefford_sjcrh_dee_methylation_9~19
6280	Control_Affected_Family_Member	Male	Blood	207179230091_R08C01	mefford_sjcrh_dee_methylation_9~19
6443	Proband_Unsolved	Male	Blood	203866380134_R01C01	mefford_uwcmg_dee_methylation_2~5
6572	Proband_Unsolved	Male	Blood	203867050083_R02C01	mefford_uwcmg_dee_methylation_2~4
6722	Proband_Unsolved	Male	Blood	203824910025_R06C01	mefford_uwcmg_dee_methylation_2~2
7067	Proband_Unsolved	Male	Blood	207179240115_R02C01	mefford_sjcrh_dee_methylation_11~24
7135	Proband_Unsolved	Male	Blood	203219730038_R01C01, 203867050002_R08C01	mefford_uwcmg_dee_methylation_1~1, mefford_uwcmg_dee_methylation_2~2
7304	Proband_Unsolved	Female	Blood	203219730038_R02C01	mefford_uwcmg_dee_methylation_1~1
7526	Proband_Unsolved	Male	Blood	203219730038_R03C01	mefford_uwcmg_dee_methylation_1~1
8081	Proband_Unsolved	Male	Blood	203867050056_R02C01	mefford_uwcmg_dee_methylation_2~3
8182	Proband_Unsolved	Male	Blood	207179240115_R04C01	mefford_sjcrh_dee_methylation_11~24
8223	Proband_Unsolved	Female	Blood	207179240115_R05C01	mefford_sjcrh_dee_methylation_11~24
8245	Proband_Unsolved	Male	Blood	203866380137_R03C01, 207179240030_R07C01	mefford_uwcmg_dee_methylation_2~6, mefford_sjcrh_dee_methylation_9~17
8581	Proband_Unsolved	Male	Blood	203866380108_R04C01	mefford_uwcmg_dee_methylation_2~4
9287	Proband_Unsolved	Female	Blood	207179240115_R07C01	mefford_sjcrh_dee_methylation_11~24
9402	Proband_Unsolved	Female	Blood	203866380135_R05C01	mefford_uwcmg_dee_methylation_2~6
9615	Proband_Unsolved	Female	Blood	207179240115_R08C01	mefford_sjcrh_dee_methylation_11~24
9616	Proband_Unsolved	Female	Blood	207179240128_R01C01	mefford_sjcrh_dee_methylation_11~24
9714	Proband_Unsolved	Female	Blood	203867050136_R05C01	mefford_uwcmg_dee_methylation_2~6
9715	Control_Affected_Family_Member	Female	Blood	207179230150_R01C01	mefford_sjcrh_dee_methylation_9~19
9716	Control_Affected_Family_Member	Male	Blood	207179230150_R02C01	mefford_sjcrh_dee_methylation_9~19
9741	Proband_Unsolved	Male	Blood	203219730038_R04C01	mefford_uwcmg_dee_methylation_1~1
9831	Proband_Unsolved	Female	Blood	206537460117_R02C01	mefford_sjcrh_dee_methylation_7~11
10093	Proband_Unsolved	Male	Blood	203824840020_R06C01	mefford_uwcmg_dee_methylation_2~2
21225	Proband_Unsolved	Male	Blood	207179240034_R05C01	mefford_sjcrh_dee_methylation_10~23
23088	Proband_Unsolved	Male	Blood	207179240034_R06C01	mefford_sjcrh_dee_methylation_10~23
24710	Proband_Unsolved	Female	Blood	207179240034_R07C01	mefford_sjcrh_dee_methylation_10~23
24791	Proband_Unsolved	Female	Blood	207179240115_R06C01	mefford_sjcrh_dee_methylation_11~24
26351	Proband_Unsolved	Female	Blood	204873630058_R07C01	mefford_uwcmg_dee_methylation_3~7
26720	Proband_Unsolved	Male	Blood	204873630063_R04C01	mefford_uwcmg_dee_methylation_3~7
31067	Proband_Unsolved	Male	Blood	207179240105_R04C01	mefford_sjcrh_dee_methylation_10~23
31069	Proband_Unsolved	Female	Blood	207179240105_R05C01	mefford_sjcrh_dee_methylation_10~23
31185	Proband_Unsolved	Male	Blood	206537460063_R03C01	mefford_sjcrh_dee_methylation_7~11
31224	Proband_Unsolved	Female	Blood	203824900096_R05C01	mefford_uwcmg_dee_methylation_2~4
31232	Analytical_Control_Proband_Solved	Female	Blood	203866380147_R03C01	mefford_uwcmg_dee_methylation_2~6
31243	Proband_Unsolved	Male	Blood	203824900096_R07C01	mefford_uwcmg_dee_methylation_2~4
31253	Proband_Unsolved	Male	Blood	207179240105_R06C01	mefford_sjcrh_dee_methylation_10~23
31292	Proband_Unsolved	Female	Blood	203866380139_R06C01	mefford_uwcmg_dee_methylation_2~6
31297	Proband_Unsolved	Male	Blood	203824840012_R08C01	mefford_uwcmg_dee_methylation_2~2
31321	Proband_Unsolved	Female	Blood	206537460126_R01C01	mefford_sjcrh_dee_methylation_7~11
31322	Proband_Unsolved	Female	Blood	203866300122_R04C01	mefford_uwcmg_dee_methylation_2~5
31346	Proband_Unsolved	Male	Blood	205707890173_R03C01	mefford_sjcrh_dee_methylation_5~9
31518	Proband_Unsolved	Male	Blood	203866380135_R01C01	mefford_uwcmg_dee_methylation_2~5
31666	Proband_Unsolved	Male	Blood	206537460126_R02C01	mefford_sjcrh_dee_methylation_7~11
31676	Proband_Unsolved	Male	Blood	205707890173_R04C01	mefford_sjcrh_dee_methylation_5~9
31677	Proband_Unsolved	Male	Blood	205707890173_R05C01	mefford_sjcrh_dee_methylation_5~9
31681	Proband_Unsolved	Male	Blood	206537460063_R04C01	mefford_sjcrh_dee_methylation_7~11
31729	Proband_Unsolved	Female	Blood	203219730038_R05C01	mefford_uwcmg_dee_methylation_1~1
31761	Proband_Unsolved	Male	Blood	205841340122_R07C01	mefford_sjcrh_dee_methylation_6~10
31768	Proband_Unsolved	Male	Blood	203866300122_R02C01	mefford_uwcmg_dee_methylation_2~5
31770	Proband_Unsolved	Male	Blood	203866380142_R01C01	mefford_uwcmg_dee_methylation_2~6
31810	Proband_Unsolved	Male	Blood	206537460063_R05C01	mefford_sjcrh_dee_methylation_7~11
31818	Proband_Unsolved	Male	Blood	203866300122_R06C01	mefford_uwcmg_dee_methylation_2~5
31853	Analytical_Control_Proband_Solved	Female	Blood	206537460120_R06C01	mefford_sjcrh_dee_methylation_7~11
31942	Proband_Unsolved	Male	Blood	206544450110_R08C01	mefford_sjcrh_dee_methylation_7~11
31964	Analytical_Control_Proband_Solved	Female	Blood	203866300122_R05C01	mefford_uwcmg_dee_methylation_2~5
32028	Proband_Unsolved	Female	Blood	204873630063_R06C01	mefford_uwcmg_dee_methylation_3~7
32120	Proband_Unsolved	Male	Blood	203866380142_R02C01	mefford_uwcmg_dee_methylation_2~6
32191	Proband_Unsolved	Male	Blood	203866380139_R08C01	mefford_uwcmg_dee_methylation_2~6
32203	Proband_Unsolved	Male	Blood	203866380139_R05C01	mefford_uwcmg_dee_methylation_2~6
32222	Proband_Unsolved	Male	Blood	206537460126_R03C01	mefford_sjcrh_dee_methylation_7~11
32251	Proband_Unsolved	Male	Blood	203866300122_R07C01	mefford_uwcmg_dee_methylation_2~5
32275	Proband_Unsolved	Male	Blood	203866380142_R03C01	mefford_uwcmg_dee_methylation_2~6
32296	Analytical_Control_Proband_Solved	Male	Blood	204873630059_R01C01	mefford_uwcmg_dee_methylation_3~7
32328	Proband_Unsolved	Female	Blood	203219730038_R06C01	mefford_uwcmg_dee_methylation_1~1
32443	Proband_Unsolved	Male	Blood	203866380144_R04C01	mefford_uwcmg_dee_methylation_2~6
32453	Proband_Unsolved	Female	Blood	203866380109_R04C01	mefford_uwcmg_dee_methylation_2~4
32474	Proband_Unsolved	Female	Blood	204873630063_R07C01	mefford_uwcmg_dee_methylation_3~7
32600	Proband_Unsolved	Male	Blood	204873630058_R08C01	mefford_uwcmg_dee_methylation_3~7
32620	Proband_Unsolved	Male	Blood	203866380129_R06C01	mefford_uwcmg_dee_methylation_2~5
32644	Proband_Unsolved	Male	Blood	203866380144_R01C01	mefford_uwcmg_dee_methylation_2~6
32678	Proband_Unsolved	Female	Blood	203866380144_R02C01	mefford_uwcmg_dee_methylation_2~6
32692	Proband_Unsolved	Female	Blood	204873630059_R02C01	mefford_uwcmg_dee_methylation_3~7
32794	Proband_Unsolved	Male	Blood	207179240105_R08C01	mefford_sjcrh_dee_methylation_10~23
32796	Proband_Unsolved	Male	Blood	205707890173_R06C01	mefford_sjcrh_dee_methylation_5~9
32801	Proband_Unsolved	Female	Blood	207179240107_R01C01	mefford_sjcrh_dee_methylation_10~23
32808	Proband_Unsolved	Female	Blood	206537460063_R06C01	mefford_sjcrh_dee_methylation_7~11
32811	Proband_Unsolved	Male	Blood	206537460063_R08C01	mefford_sjcrh_dee_methylation_7~11
32826	Proband_Unsolved	Female	Blood	203866380144_R07C01	mefford_uwcmg_dee_methylation_2~6
32870	Proband_Unsolved	Female	Blood	206537460098_R01C01	mefford_sjcrh_dee_methylation_7~11
32877	Proband_Unsolved	Male	Blood	206537460098_R02C01	mefford_sjcrh_dee_methylation_7~11
32893	Proband_Unsolved	Male	Blood	206537460098_R03C01	mefford_sjcrh_dee_methylation_7~11
32894	Proband_Unsolved	Male	Blood	206537460063_R07C01	mefford_sjcrh_dee_methylation_7~11
32910	Analytical_Control_Proband_Solved	Female	Blood	206537460120_R07C01	mefford_sjcrh_dee_methylation_7~11
32924	Analytical_Control_Proband_Solved	Male	Blood	206537460120_R08C01	mefford_sjcrh_dee_methylation_7~11
32969	Proband_Unsolved	Male	Blood	203866300123_R07C01	mefford_uwcmg_dee_methylation_2~5
32974	Proband_Unsolved	Female	Blood	203866300123_R08C01	mefford_uwcmg_dee_methylation_2~5
33001	Proband_Unsolved	Male	Blood	203866380144_R03C01	mefford_uwcmg_dee_methylation_2~6
33055	Proband_Unsolved	Female	Blood	203219730038_R07C01	mefford_uwcmg_dee_methylation_1~1
33078	Proband_Unsolved	Male	Blood	206537460098_R04C01	mefford_sjcrh_dee_methylation_7~11
33094	Proband_Unsolved	Male	Blood	203866380012_R01C01	mefford_uwcmg_dee_methylation_2~2
33097	Proband_Unsolved	Female	Blood	206537460126_R04C01	mefford_sjcrh_dee_methylation_7~11
33143	Proband_Unsolved	Male	Blood	207179240107_R02C01	mefford_sjcrh_dee_methylation_10~23
33151	Proband_Unsolved	Female	Blood	207179240107_R03C01	mefford_sjcrh_dee_methylation_10~23
33228	Proband_Unsolved	Female	Blood	206537460126_R05C01	mefford_sjcrh_dee_methylation_7~11
33229	Analytical_Control_Proband_Solved	Male	Blood	203866380129_R01C01	mefford_uwcmg_dee_methylation_2~5
33232	Proband_Unsolved	Female	Blood	206537460126_R06C01	mefford_sjcrh_dee_methylation_7~11
33235	Control_Unaffected_Parents_Siblings	Male	Blood	206544450109_R03C01	mefford_sjcrh_dee_methylation_7~11
33236	Control_Unaffected_Parents_Siblings	Female	Blood	206544450109_R02C01	mefford_sjcrh_dee_methylation_7~11
33240	Analytical_Control_Proband_Solved	Male	Blood	207179240030_R04C01	mefford_sjcrh_dee_methylation_9~19
33241	Proband_Unsolved	Male	Blood	203866380129_R02C01	mefford_uwcmg_dee_methylation_2~5
33244	Proband_Unsolved	Male	Blood	207179240107_R04C01	mefford_sjcrh_dee_methylation_10~23
33364	Proband_Unsolved	Female	Blood	203866380129_R03C01	mefford_uwcmg_dee_methylation_2~5
33386	Proband_Unsolved	Male	Blood	203866380129_R04C01	mefford_uwcmg_dee_methylation_2~5
33402	Proband_Unsolved	Female	Blood	203866380134_R03C01	mefford_uwcmg_dee_methylation_2~5
33473	Proband_Unsolved	Female	Blood	207179240107_R05C01	mefford_sjcrh_dee_methylation_10~23
33590	Analytical_Control_Proband_Solved	Female	Blood	203866380134_R06C01	mefford_uwcmg_dee_methylation_2~5
33597	Proband_Unsolved	Female	Blood	203866380134_R07C01	mefford_uwcmg_dee_methylation_2~5
33599	Proband_Unsolved	Female	Blood	203866380129_R08C01	mefford_uwcmg_dee_methylation_2~5
33607	Proband_Unsolved	Female	Blood	203866380139_R01C01	mefford_uwcmg_dee_methylation_2~6
33647	Proband_Unsolved	Male	Blood	205707890173_R07C01	mefford_sjcrh_dee_methylation_5~9
33680	Proband_Unsolved	Female	Blood	203866380129_R07C01	mefford_uwcmg_dee_methylation_2~5
33687	Analytical_Control_Proband_Solved	Female	Blood	206544450109_R05C01	mefford_sjcrh_dee_methylation_7~11
33697	Proband_Unsolved	Female	Blood	203866380109_R05C01	mefford_uwcmg_dee_methylation_2~4
33711	Proband_Unsolved	Male	Blood	203866380134_R04C01	mefford_uwcmg_dee_methylation_2~5
33769	Proband_Unsolved	Female	Blood	205707890173_R08C01	mefford_sjcrh_dee_methylation_5~9
33770	Control_Unaffected_Parents_Siblings	Male	Blood	207179230091_R01C01	mefford_sjcrh_dee_methylation_9~19
33779	Analytical_Control_Proband_Solved	Female	Blood	205715830044_R01C01	mefford_sjcrh_dee_methylation_5~9
33919	Proband_Unsolved	Male	Blood	203866380109_R06C01	mefford_uwcmg_dee_methylation_2~4
34063	Analytical_Control_Proband_Solved	Male	Blood	203866380147_R01C01	mefford_uwcmg_dee_methylation_2~6
34154	Proband_Unsolved	Male	Blood	203866380134_R08C01	mefford_uwcmg_dee_methylation_2~5
34157	Proband_Unsolved	Male	Blood	205715830044_R02C01	mefford_sjcrh_dee_methylation_5~9
34162	Analytical_Control_Proband_Solved	Female	Blood	203866380147_R02C01	mefford_uwcmg_dee_methylation_2~6
34167	Proband_Unsolved	Female	Blood	204873630059_R07C01, 205707890128_R05C01	mefford_uwcmg_dee_methylation_3~7, mefford_sjcrh_dee_methylation_5~9
34168	Control_Unaffected_Parents_Siblings	Female	Blood	205707890128_R06C01	mefford_sjcrh_dee_methylation_5~9
34377	Analytical_Control_Proband_Solved	Male	Blood	205715830044_R03C01	mefford_sjcrh_dee_methylation_5~9
34378	Proband_Unsolved	Female	Blood	204873630059_R05C01	mefford_uwcmg_dee_methylation_3~7
34438	Proband_Unsolved	Male	Blood	206537460126_R07C01	mefford_sjcrh_dee_methylation_7~11
34461	Proband_Unsolved	Male	Blood	205715830044_R04C01	mefford_sjcrh_dee_methylation_5~9
34466	Proband_Unsolved	Male	Blood	205715830044_R05C01	mefford_sjcrh_dee_methylation_5~9
34489	Proband_Unsolved	Male	Blood	205715830044_R06C01	mefford_sjcrh_dee_methylation_5~9
34495	Proband_Unsolved	Female	Blood	204873630052_R05C01	mefford_uwcmg_dee_methylation_3~7
34501	Proband_Unsolved	Female	Blood	204813560040_R03C01, 206537460098_R07C01	mefford_uwcmg_dee_methylation_3~7, mefford_sjcrh_dee_methylation_7~11
34520	Proband_Unsolved	Female	Blood	205715830044_R07C01	mefford_sjcrh_dee_methylation_5~9
34534	Proband_Unsolved	Male	Blood	206537460098_R06C01	mefford_sjcrh_dee_methylation_7~11
34536	Analytical_Control_Proband_Solved	Male	Blood	204813560040_R08C01	mefford_uwcmg_dee_methylation_3~7
34537	Proband_Unsolved	Female	Blood	206537460098_R05C01	mefford_sjcrh_dee_methylation_7~11
34542	Proband_Unsolved	Female	Blood	204813560040_R05C01	mefford_uwcmg_dee_methylation_3~7
34549	Proband_Unsolved	Male	Blood	204813550055_R02C01	mefford_uwcmg_dee_methylation_3~7
34552	Analytical_Control_Proband_Solved	Female	Blood	204813560040_R07C01	mefford_uwcmg_dee_methylation_3~7
34555	Analytical_Control_Proband_Solved	Male	Blood	204813560041_R05C01	mefford_uwcmg_dee_methylation_3~7
34594	Analytical_Control_Proband_Solved	Male	Blood	204873630052_R03C01	mefford_uwcmg_dee_methylation_3~7
34607	Proband_Unsolved	Female	Blood	203866380139_R02C01	mefford_uwcmg_dee_methylation_2~6
34635	Proband_Unsolved	Female	Blood	205715830044_R08C01	mefford_sjcrh_dee_methylation_5~9
34679	Proband_Unsolved	Male	Blood	204809970059_R03C01	mefford_uwcmg_dee_methylation_3~7
34864	Analytical_Control_Proband_Solved	Female	Blood	205122170094_R07C01	mefford_sjcrh_dee_methylation_4~8
34865	Proband_Unsolved	Female	Blood	204873630052_R06C01	mefford_uwcmg_dee_methylation_3~7
34871	Proband_Unsolved	Male	Blood	204873630052_R04C01	mefford_uwcmg_dee_methylation_3~7
34878	Proband_Unsolved	Male	Blood	204873630052_R02C01	mefford_uwcmg_dee_methylation_3~7
34880	Analytical_Control_Proband_Solved	Female	Blood	204873630052_R01C01	mefford_uwcmg_dee_methylation_3~7
34893	Proband_Unsolved	Male	Blood	205715830045_R01C01	mefford_sjcrh_dee_methylation_5~9
34952	Proband_Unsolved	Female	Blood	205715830045_R02C01	mefford_sjcrh_dee_methylation_5~9
35010	Proband_Unsolved	Male	Blood	204809970059_R04C01	mefford_uwcmg_dee_methylation_3~7
35061	Proband_Unsolved	Female	Blood	205715830045_R03C01	mefford_sjcrh_dee_methylation_5~9
35072	Proband_Unsolved	Male	Blood	205122170018_R05C01	mefford_sjcrh_dee_methylation_4~8
35197	Proband_Unsolved	Female	Blood	204809970059_R05C01	mefford_uwcmg_dee_methylation_3~7
35209	Proband_Unsolved	Female	Blood	204809970059_R06C01	mefford_uwcmg_dee_methylation_3~7
35242	Proband_Unsolved	Female	Blood	207179240030_R05C01	mefford_sjcrh_dee_methylation_9~19
35243	Proband_Unsolved	Male	Blood	205715830045_R04C01	mefford_sjcrh_dee_methylation_5~9
35246	Proband_Unsolved	Male	Blood	205715830071_R06C01	mefford_sjcrh_dee_methylation_5~9
35254	Proband_Unsolved	Female	Blood	204809970059_R07C01	mefford_uwcmg_dee_methylation_3~7
35255	Proband_Unsolved	Male	Blood	204813550055_R03C01	mefford_uwcmg_dee_methylation_3~7
35288	Proband_Unsolved	Male	Blood	204813550055_R04C01	mefford_uwcmg_dee_methylation_3~7
35294	Proband_Unsolved	Male	Blood	204813550055_R05C01	mefford_uwcmg_dee_methylation_3~7
35295	Proband_Unsolved	Male	Blood	204813550055_R06C01	mefford_uwcmg_dee_methylation_3~7
35296	Proband_Unsolved	Male	Blood	204809970059_R08C01	mefford_uwcmg_dee_methylation_3~7
35299	Proband_Unsolved	Female	Blood	205715830045_R05C01	mefford_sjcrh_dee_methylation_5~9
35300	Proband_Unsolved	Female	Blood	204873630063_R01C01	mefford_uwcmg_dee_methylation_3~7
35301	Proband_Unsolved	Female	Blood	204813550055_R07C01	mefford_uwcmg_dee_methylation_3~7
35324	Proband_Unsolved	Male	Blood	204813550055_R08C01	mefford_uwcmg_dee_methylation_3~7
35334	Proband_Unsolved	Male	Blood	205715830071_R07C01	mefford_sjcrh_dee_methylation_5~9
35336	Proband_Unsolved	Male	Blood	206537460126_R08C01	mefford_sjcrh_dee_methylation_7~11
35348	Proband_Unsolved	Male	Blood	204873630058_R01C01	mefford_uwcmg_dee_methylation_3~7
35349	Proband_Unsolved	Female	Blood	204873630063_R02C01	mefford_uwcmg_dee_methylation_3~7
35350	Proband_Unsolved	Male	Blood	204873630058_R02C01	mefford_uwcmg_dee_methylation_3~7
35351	Proband_Unsolved	Female	Blood	204873630058_R03C01	mefford_uwcmg_dee_methylation_3~7
35352	Analytical_Control_Proband_Solved	Female	Blood	204873630058_R04C01	mefford_uwcmg_dee_methylation_3~7
35354	Proband_Unsolved	Male	Blood	206537460143_R01C01	mefford_sjcrh_dee_methylation_7~11
35355	Proband_Unsolved	Female	Blood	205715830045_R06C01	mefford_sjcrh_dee_methylation_5~9
35395	Analytical_Control_Proband_Solved	Female	Blood	204873630058_R05C01	mefford_uwcmg_dee_methylation_3~7
35426	Proband_Unsolved	Male	Blood	205715830045_R07C01	mefford_sjcrh_dee_methylation_5~9
35451	Proband_Unsolved	Female	Blood	204873630058_R06C01	mefford_uwcmg_dee_methylation_3~7
35457	Proband_Unsolved	Male	Blood	205715830045_R08C01	mefford_sjcrh_dee_methylation_5~9
35515	Proband_Unsolved	Male	Blood	206537460143_R02C01	mefford_sjcrh_dee_methylation_7~11
35636	Proband_Unsolved	Female	Blood	205715830061_R01C01	mefford_sjcrh_dee_methylation_5~9
35638	Proband_Unsolved	Female	Blood	205715830061_R02C01	mefford_sjcrh_dee_methylation_5~9
35643	Proband_Unsolved	Male	Blood	205715830061_R03C01	mefford_sjcrh_dee_methylation_5~9
35648	Proband_Unsolved	Male	Blood	206544450109_R01C01	mefford_sjcrh_dee_methylation_7~11
35721	Proband_Unsolved	Female	Blood	205715830085_R03C01	mefford_sjcrh_dee_methylation_5~9
35734	Proband_Unsolved	Female	Blood	205715830061_R04C01	mefford_sjcrh_dee_methylation_5~9
35815	Proband_Unsolved	Male	Blood	205715830061_R05C01	mefford_sjcrh_dee_methylation_5~9
35861	Proband_Unsolved	Male	Blood	205715830061_R06C01	mefford_sjcrh_dee_methylation_5~9
35874	Proband_Unsolved	Male	Blood	205715830061_R07C01, 207179230150_R06C01	mefford_sjcrh_dee_methylation_5~9, mefford_sjcrh_dee_methylation_9~19
35883	Proband_Unsolved	Male	Blood	206537460143_R03C01	mefford_sjcrh_dee_methylation_7~11
35884	Proband_Unsolved	Female	Blood	205715830061_R08C01	mefford_sjcrh_dee_methylation_5~9
35909	Proband_Unsolved	Male	Blood	205715830062_R01C01	mefford_sjcrh_dee_methylation_5~9
35921	Proband_Unsolved	Male	Blood	205715830062_R02C01	mefford_sjcrh_dee_methylation_5~9
35922	Proband_Unsolved	Male	Blood	207179240128_R06C01	mefford_sjcrh_dee_methylation_11~24
35923	Proband_Unsolved	Female	Blood	205715830062_R03C01	mefford_sjcrh_dee_methylation_5~9
35924	Proband_Unsolved	Male	Blood	205715830062_R04C01	mefford_sjcrh_dee_methylation_5~9
35925	Proband_Unsolved	Female	Blood	205715830062_R05C01	mefford_sjcrh_dee_methylation_5~9
35926	Proband_Unsolved	Male	Blood	207179240128_R07C01	mefford_sjcrh_dee_methylation_11~24
36010	Proband_Unsolved	Female	Blood	205715830062_R06C01	mefford_sjcrh_dee_methylation_5~9
36038	Proband_Unsolved	Male	Blood	205715830062_R07C01	mefford_sjcrh_dee_methylation_5~9
36043	Proband_Unsolved	Male	Blood	205715830062_R08C01	mefford_sjcrh_dee_methylation_5~9
36106	Proband_Unsolved	Male	Blood	205715830064_R01C01	mefford_sjcrh_dee_methylation_5~9
36141	Proband_Unsolved	Male	Blood	205715830064_R02C01	mefford_sjcrh_dee_methylation_5~9
36175	Proband_Unsolved	Male	Blood	206537460143_R04C01	mefford_sjcrh_dee_methylation_7~11
36180	Proband_Unsolved	Male	Blood	207179240128_R08C01	mefford_sjcrh_dee_methylation_11~24
36221	Analytical_Control_Proband_Solved	Male	Blood	205715830064_R03C01	mefford_sjcrh_dee_methylation_5~9
36222	Proband_Unsolved	Male	Blood	205715830064_R04C01	mefford_sjcrh_dee_methylation_5~9
36227	Proband_Unsolved	Female	Blood	205715830064_R05C01	mefford_sjcrh_dee_methylation_5~9
36238	Proband_Unsolved	Male	Blood	205715830064_R06C01	mefford_sjcrh_dee_methylation_5~9
36252	Proband_Unsolved	Male	Blood	207179240107_R07C01	mefford_sjcrh_dee_methylation_10~23
36326	Proband_Unsolved	Female	Blood	205715830066_R07C01	mefford_sjcrh_dee_methylation_5~9
36341	Proband_Unsolved	Male	Blood	205715830066_R08C01	mefford_sjcrh_dee_methylation_5~9
36369	Proband_Unsolved	Male	Blood	205715830071_R01C01	mefford_sjcrh_dee_methylation_5~9
36399	Proband_Unsolved	Male	Blood	205715830071_R02C01	mefford_sjcrh_dee_methylation_5~9
36424	Proband_Unsolved	Male	Blood	205715830071_R03C01	mefford_sjcrh_dee_methylation_5~9
36447	Proband_Unsolved	Male	Blood	205715830071_R04C01	mefford_sjcrh_dee_methylation_5~9
36550	Proband_Unsolved	Male	Blood	207179240034_R01C01	mefford_sjcrh_dee_methylation_10~23
36587	Proband_Unsolved	Female	Blood	207179240148_R01C01	mefford_sjcrh_dee_methylation_11~24
36588	Proband_Unsolved	Female	Blood	205715830071_R05C01	mefford_sjcrh_dee_methylation_5~9
36597	Proband_Unsolved	Male	Blood	206537460143_R05C01	mefford_sjcrh_dee_methylation_7~11
36765	Proband_Unsolved	Female	Blood	205841320039_R02C01	mefford_sjcrh_dee_methylation_6~10
36799	Proband_Unsolved	Female	Blood	205841320039_R04C01	mefford_sjcrh_dee_methylation_6~10
36818	Proband_Unsolved	Female	Blood	207179240030_R06C01	mefford_sjcrh_dee_methylation_9~19
36836	Proband_Unsolved	Female	Blood	207179240034_R02C01	mefford_sjcrh_dee_methylation_10~23
36901	Proband_Unsolved	Male	Blood	207179240034_R03C01	mefford_sjcrh_dee_methylation_10~23
37143	Proband_Unsolved	Female	Blood	207179240034_R04C01	mefford_sjcrh_dee_methylation_10~23
37206	Proband_Unsolved	Male	Blood	207179240148_R02C01	mefford_sjcrh_dee_methylation_11~24
37286	Proband_Unsolved	Female	Blood	207179240148_R03C01	mefford_sjcrh_dee_methylation_11~24
37383	Proband_Unsolved	Female	Blood	207179240148_R04C01	mefford_sjcrh_dee_methylation_11~24
37573	Proband_Unsolved	Female	Blood	207179240148_R05C01	mefford_sjcrh_dee_methylation_11~24
37585	Proband_Unsolved	Male	Blood	207179240148_R06C01	mefford_sjcrh_dee_methylation_11~24
7926578_1	Proband_Unsolved	Male	Blood	203867050068_R06C01	mefford_uwcmg_dee_methylation_2~3
8022768_1	Proband_Unsolved	Male	Blood	203867050068_R08C01	mefford_uwcmg_dee_methylation_2~3
d4674-1	Control_Affected	Male	Blood	203866380012_R06C01	mefford_uwcmg_dee_methylation_2~2
d4685-1	Control_Affected	Female	Saliva	204873630063_R08C01	mefford_uwcmg_dee_methylation_3~7
d4685-2	Control_Affected	Female	Saliva	204809970063_R01C01	mefford_uwcmg_dee_methylation_3~7
e1687-1	Proband_Unsolved	Male	Blood	205122170018_R07C01	mefford_sjcrh_dee_methylation_4~8
e1688-1	Analytical_Control_Proband_Solved	Female	Blood	205841320043_R08C01	mefford_sjcrh_dee_methylation_6~10
e1692-1	Proband_Unsolved	Male	Blood	203824840020_R07C01	mefford_uwcmg_dee_methylation_2~2
e1700-1	Proband_Unsolved	Female	Blood	205122170049_R04C01	mefford_sjcrh_dee_methylation_4~8
e2234-1	Analytical_Control_Proband_Solved	Female	Blood	205841330176_R05C01	mefford_sjcrh_dee_methylation_6~10
e2237-1	Proband_Unsolved	Female	Blood	205122170020_R02C01	mefford_sjcrh_dee_methylation_4~8
e2254-1	Analytical_Control_Proband_Solved	Male	Blood	205841320050_R04C01	mefford_sjcrh_dee_methylation_6~10
e2788-1	Proband_Unsolved	Male	Blood	203219730038_R08C01, 203824910029_R01C01	mefford_uwcmg_dee_methylation_1~1, mefford_uwcmg_dee_methylation_2~2
e2788-4	Proband_Unsolved	Male	Blood	203824910029_R02C01	mefford_uwcmg_dee_methylation_2~2
e2788-6	Proband_Unsolved	Male	Blood	203824910029_R03C01	mefford_uwcmg_dee_methylation_2~2
e2793-1	Proband_Unsolved	Male	Blood	203219730041_R01C01	mefford_uwcmg_dee_methylation_1~1
e2797-1	Proband_Unsolved	Female	Blood	203824840027_R07C01	mefford_uwcmg_dee_methylation_2~2
e2797-4	Proband_Unsolved	Female	Blood	203824840027_R08C01	mefford_uwcmg_dee_methylation_2~2
e2800-1	Proband_Unsolved	Female	Blood	203824910025_R08C01, 204873630040_R02C01	mefford_uwcmg_dee_methylation_2~2, mefford_uwcmg_dee_methylation_3~7
e2808-1	Analytical_Control_Proband_Solved	Female	Blood	205841320043_R07C01	mefford_sjcrh_dee_methylation_6~10
e3638-1	Proband_Unsolved	Female	Blood	203824840027_R01C01	mefford_uwcmg_dee_methylation_2~2
e3777-1	Proband_Unsolved	Male	Blood	203824910029_R04C01	mefford_uwcmg_dee_methylation_2~2
e4549-1	Proband_Unsolved	Male	Blood	203219730041_R06C01	mefford_uwcmg_dee_methylation_1~1
e4551-1B	Analytical_Control_Proband_Solved	Male	Blood	205707890154_R05C01	mefford_sjcrh_dee_methylation_5~9
e4553-1	Analytical_Control_Proband_Solved	Male	Blood	203824910029_R05C01, 205841330165_R06C01	mefford_uwcmg_dee_methylation_2~2, mefford_sjcrh_dee_methylation_6~10
e4556-1	Analytical_Control_Proband_Solved	Female	Blood	205841330165_R05C01	mefford_sjcrh_dee_methylation_6~10
e4559-1	Analytical_Control_Proband_Solved	Female	Blood	205841330165_R02C01	mefford_sjcrh_dee_methylation_6~10
e4560-1	Analytical_Control_Proband_Solved	Female	Blood	205841330176_R03C01	mefford_sjcrh_dee_methylation_6~10
e4561-1	Proband_Unsolved	Male	Blood	203866380012_R04C01	mefford_uwcmg_dee_methylation_2~2
e4676-1	Proband_Unsolved	Female	Blood	205122170057_R08C01	mefford_sjcrh_dee_methylation_4~8
e4677-1	Analytical_Control_Proband_Solved	Male	Blood	205841330165_R03C01	mefford_sjcrh_dee_methylation_6~10
e4679-1	Proband_Unsolved	Male	Blood	205122170057_R07C01	mefford_sjcrh_dee_methylation_4~8
e4682-1	Analytical_Control_Proband_Solved	Male	Blood	205841320043_R06C01	mefford_sjcrh_dee_methylation_6~10
e4686-1	Proband_Unsolved	Male	Blood	203866380074_R01C01	mefford_uwcmg_dee_methylation_2~3
e4687-1	Analytical_Control_Proband_Solved	Male	Blood	205841320039_R05C01	mefford_sjcrh_dee_methylation_6~10
e4687-4	Analytical_Control_Proband_Solved	Male	Blood	205841330176_R06C01	mefford_sjcrh_dee_methylation_6~10
e4688-1	Proband_Unsolved	Male	Blood	204873630040_R07C01	mefford_uwcmg_dee_methylation_3~7
e4689-1	Proband_Unsolved	Male	Blood	203824840020_R08C01	mefford_uwcmg_dee_methylation_2~2
e4691-1	Proband_Unsolved	Male	Blood	203219730064_R01C01	mefford_uwcmg_dee_methylation_1~1
e4693-1	Analytical_Control_Proband_Solved	Female	Blood	203866380074_R02C01, 205841320050_R07C01	mefford_uwcmg_dee_methylation_2~3, mefford_sjcrh_dee_methylation_6~10
e4694-1	Proband_Unsolved	Male	Blood	205122170057_R06C01	mefford_sjcrh_dee_methylation_4~8
e4696-1	Proband_Unsolved	Female	Blood	205122170057_R05C01	mefford_sjcrh_dee_methylation_4~8
e4698-1	Proband_Unsolved	Male	Blood	205122170057_R04C01	mefford_sjcrh_dee_methylation_4~8
e4700-1	Proband_Unsolved	Female	Blood	205122170057_R03C01	mefford_sjcrh_dee_methylation_4~8
e4701-1	Proband_Unsolved	Male	Blood	205122170057_R02C01	mefford_sjcrh_dee_methylation_4~8
e4702-1	Analytical_Control_Proband_Solved	Female	Blood	205841320050_R06C01	mefford_sjcrh_dee_methylation_6~10
e4703-1	Proband_Unsolved	Female	Blood	205122170057_R01C01	mefford_sjcrh_dee_methylation_4~8
e4706-1	Analytical_Control_Proband_Solved	Female	Blood	205122170049_R02C01	mefford_sjcrh_dee_methylation_4~8
e4707-1	Proband_Unsolved	Male	Blood	203219730064_R03C01	mefford_uwcmg_dee_methylation_1~1
e4708-1	Proband_Unsolved	Male	Blood	205122170049_R08C01	mefford_sjcrh_dee_methylation_4~8
e4739-1	Analytical_Control_Proband_Solved	Male	Blood	205841330165_R04C01	mefford_sjcrh_dee_methylation_6~10
e4740-1	Proband_Unsolved	Female	Blood	205122170062_R03C01	mefford_sjcrh_dee_methylation_4~8
e4741-1	Proband_Unsolved	Male	Blood	205122170049_R07C01	mefford_sjcrh_dee_methylation_4~8
e4743-1	Proband_Unsolved	Male	Blood	203824910029_R08C01	mefford_uwcmg_dee_methylation_2~2
e4744-1	Proband_Unsolved	Male	Blood	205122170049_R06C01	mefford_sjcrh_dee_methylation_4~8
e4776-4	Proband_Unsolved	Male	Blood	203866380012_R05C01	mefford_uwcmg_dee_methylation_2~2
e4779-1	Proband_Unsolved	Female	Blood	203219730064_R04C01	mefford_uwcmg_dee_methylation_1~1
e4846-1	Analytical_Control_Proband_Solved	Male	Blood	205841320050_R05C01	mefford_sjcrh_dee_methylation_6~10
e4847-1	Proband_Unsolved	Female	Blood	203219730064_R05C01	mefford_uwcmg_dee_methylation_1~1
e4848-1	Analytical_Control_Proband_Solved	Female	Blood	205841330176_R02C01	mefford_sjcrh_dee_methylation_6~10
e4849-1	Proband_Unsolved	Male	Blood	203219730064_R06C01	mefford_uwcmg_dee_methylation_1~1
e4853-1	Proband_Unsolved	Male	Blood	205122170049_R05C01	mefford_sjcrh_dee_methylation_4~8
e4866-1	Proband_Unsolved	Male	Blood	205122170049_R01C01	mefford_sjcrh_dee_methylation_4~8
e4869-1	Proband_Unsolved	Female	Blood	205122170038_R08C01	mefford_sjcrh_dee_methylation_4~8
e4870-1	Proband_Unsolved	Female	Blood	203219730064_R07C01	mefford_uwcmg_dee_methylation_1~1
e4871-1	Proband_Unsolved	Female	Blood	205122170038_R07C01	mefford_sjcrh_dee_methylation_4~8
e4872-1	Proband_Unsolved	Male	Blood	205122170038_R06C01	mefford_sjcrh_dee_methylation_4~8
e4873-1	Proband_Unsolved	Female	Blood	205122170038_R05C01	mefford_sjcrh_dee_methylation_4~8
e4874-1	Proband_Unsolved	Male	Blood	205122170038_R04C01	mefford_sjcrh_dee_methylation_4~8
e4878-1	Analytical_Control_Proband_Solved	Female	Blood	205841320094_R06C01	mefford_sjcrh_dee_methylation_6~10
e4911-1	Proband_Unsolved	Male	Blood	205122170038_R03C01	mefford_sjcrh_dee_methylation_4~8
e4912-1	Proband_Unsolved	Male	Blood	205122170038_R02C01	mefford_sjcrh_dee_methylation_4~8
e4913-1	Proband_Unsolved	Female	Blood	205122170038_R01C01	mefford_sjcrh_dee_methylation_4~8
e7465-1	Proband_Unsolved	Male	Blood	205122170037_R07C01	mefford_sjcrh_dee_methylation_4~8
e7834-1	Analytical_Control_Proband_Solved	Female	Blood	205841320094_R04C01	mefford_sjcrh_dee_methylation_6~10
e7877-1	Proband_Unsolved	Female	Blood	205122170037_R06C01	mefford_sjcrh_dee_methylation_4~8
e7878-1	Proband_Unsolved	Female	Blood	203866300122_R08C01	mefford_uwcmg_dee_methylation_2~5
e7994-1	Analytical_Control_Proband_Solved	Female	Blood	205841320094_R05C01	mefford_sjcrh_dee_methylation_6~10
e8025-1	Proband_Unsolved	Female	Blood	203866380012_R02C01	mefford_uwcmg_dee_methylation_2~2
e8026-1	Proband_Unsolved	Female	Blood	205122170037_R04C01	mefford_sjcrh_dee_methylation_4~8
e8043-1	Proband_Unsolved	Male	Blood	203866380012_R03C01	mefford_uwcmg_dee_methylation_2~2
e8047-1	Proband_Unsolved	Female	Blood	205122170037_R03C01	mefford_sjcrh_dee_methylation_4~8
e8051-1	Proband_Unsolved	Female	Blood	203866380142_R06C01	mefford_uwcmg_dee_methylation_2~6
e8077-1	Proband_Unsolved	Male	Blood	205122170020_R06C01	mefford_sjcrh_dee_methylation_4~8
e8086-1	Proband_Unsolved	Male	Blood	203866300123_R02C01	mefford_uwcmg_dee_methylation_2~5
e8087-1	Proband_Unsolved	Female	Blood	205122170020_R05C01	mefford_sjcrh_dee_methylation_4~8
e8091-1	Proband_Unsolved	Male	Blood	203219730100_R04C01	mefford_uwcmg_dee_methylation_1~1
e8132-1	Proband_Unsolved	Female	Blood	205122170037_R01C01	mefford_sjcrh_dee_methylation_4~8
e8146-1	Analytical_Control_Proband_Solved	Male	Blood	205122170094_R05C01	mefford_sjcrh_dee_methylation_4~8
e8190-1	Proband_Unsolved	Female	Blood	204813560041_R01C01	mefford_uwcmg_dee_methylation_3~7
e8243-1	Proband_Unsolved	Male	Blood	204813560041_R03C01	mefford_uwcmg_dee_methylation_3~7
e8267-1	Proband_Unsolved	Male	Blood	204813560041_R04C01	mefford_uwcmg_dee_methylation_3~7
e8273-1	Proband_Unsolved	Female	Blood	203824840027_R06C01	mefford_uwcmg_dee_methylation_2~2
e8274-1	Proband_Unsolved	Female	Blood	205841330176_R07C01	mefford_sjcrh_dee_methylation_6~10
e8275-1	Proband_Unsolved	Male	Blood	203824840027_R05C01	mefford_uwcmg_dee_methylation_2~2
e8276-1	Proband_Unsolved	Female	Blood	203867050136_R02C01	mefford_uwcmg_dee_methylation_2~6
e8323-1	Proband_Unsolved	Male	Blood	205841340101_R04C01	mefford_sjcrh_dee_methylation_6~10
e8334-1	Analytical_Control_Proband_Solved	Female	Blood	206842040155_R07C01	mefford_sjcrh_dee_methylation_7~12
e8334-2	Control_Unaffected_Parents_Siblings	Female	Blood	206842040155_R08C01	mefford_sjcrh_dee_methylation_7~12
e8334-3	Control_Unaffected_Parents_Siblings	Male	Blood	206842040158_R01C01	mefford_sjcrh_dee_methylation_7~12
e8335-1	Proband_Unsolved	Male	Blood	205841340101_R03C01	mefford_sjcrh_dee_methylation_6~10
e8478-1	Proband_Unsolved	Female	Blood	205841320039_R07C01	mefford_sjcrh_dee_methylation_6~10
e8484-1	Analytical_Control_Proband_Solved	Female	Blood	206544450109_R06C01	mefford_sjcrh_dee_methylation_7~11
e8518-1	Analytical_Control_Proband_Solved	Female	Blood	207179230061_R01C01, 207179230061_R02C01, 207179230061_R03C01	mefford_sjcrh_dee_methylation_9~15, mefford_sjcrh_dee_methylation_9~15, mefford_sjcrh_dee_methylation_9~15
FragileX_female	Control_Affected	Female	LCL	205828610011_R02C01	mefford_sjcrh_dee_methylation_6~10
FragileX_male1	Control_Affected	Male	LCL	205828610011_R01C01	mefford_sjcrh_dee_methylation_6~10
FragileX_male2	Control_Affected	Male	LCL	205828610011_R03C01	mefford_sjcrh_dee_methylation_6~10
ILGC_1081	Analytical_Control_Proband_Solved	Female	Blood	205828610042_R04C01	mefford_sjcrh_dee_methylation_6~10
K3018-3	Proband_Unsolved	Male	Blood	203824910025_R01C01	mefford_uwcmg_dee_methylation_2~2
K5005-4	Analytical_Control_Proband_Solved	Female	Blood	205707890173_R01C01	mefford_sjcrh_dee_methylation_5~9
k5009-3	Proband_Unsolved	Female	Blood	204873630040_R08C01	mefford_uwcmg_dee_methylation_3~7
LUR002	Proband_Unsolved	Male	Blood	206842040179_R03C01	mefford_sjcrh_dee_methylation_8~14
LUR002_fam	Control_Unaffected_Parents_Siblings	Male	Blood	205828610011_R08C01	mefford_sjcrh_dee_methylation_6~10
LUR003	Proband_Unsolved	Male	Blood	205828610017_R01C01	mefford_sjcrh_dee_methylation_6~10
LUR004	Proband_Unsolved	Female	Blood	205828610017_R02C01	mefford_sjcrh_dee_methylation_6~10
LUR005	Proband_Unsolved	Male	Blood	206842040179_R04C01	mefford_sjcrh_dee_methylation_8~14
LUR005_fam	Control_Unaffected_Parents_Siblings	Male	Blood	205828610017_R03C01	mefford_sjcrh_dee_methylation_6~10
LUR006	Proband_Unsolved	Female	Blood	206842040179_R05C01	mefford_sjcrh_dee_methylation_8~14
LUR006_fam	Control_Unaffected_Parents_Siblings	Male	Blood	205828610017_R04C01	mefford_sjcrh_dee_methylation_6~10
LUR008	Proband_Unsolved	Male	Blood	205828610017_R05C01	mefford_sjcrh_dee_methylation_6~10
LUR010	Proband_Unsolved	Male	Blood	205828610017_R06C01	mefford_sjcrh_dee_methylation_6~10
LUR012	Proband_Unsolved	Female	Blood	206842040179_R06C01	mefford_sjcrh_dee_methylation_8~14
LUR012_fam	Control_Unaffected_Parents_Siblings	Female	Blood	205828610017_R07C01	mefford_sjcrh_dee_methylation_6~10
LUR015	Proband_Unsolved	Female	Blood	206842040179_R07C01	mefford_sjcrh_dee_methylation_8~14
LUR015_fam	Control_Unaffected_Parents_Siblings	Female	Blood	205828610017_R08C01	mefford_sjcrh_dee_methylation_6~10
LUR016	Proband_Unsolved	Male	Blood	205828610036_R01C01	mefford_sjcrh_dee_methylation_6~10
LUR020	Proband_Unsolved	Female	Blood	206842040179_R08C01	mefford_sjcrh_dee_methylation_8~14
LUR020_fam	Control_Unaffected_Parents_Siblings	Female	Blood	205828610036_R02C01	mefford_sjcrh_dee_methylation_6~10
LUR021	Proband_Unsolved	Female	Blood	207011020002_R01C01	mefford_sjcrh_dee_methylation_8~14
LUR021_fam	Control_Unaffected_Parents_Siblings	Male	Blood	205828610036_R03C01	mefford_sjcrh_dee_methylation_6~10
LUR023	Proband_Unsolved	Male	Blood	205828610036_R04C01	mefford_sjcrh_dee_methylation_6~10
LUR024	Proband_Unsolved	Male	Blood	207011020002_R02C01	mefford_sjcrh_dee_methylation_8~14
LUR024_fam	Control_Unaffected_Parents_Siblings	Female	Blood	205828610036_R05C01	mefford_sjcrh_dee_methylation_6~10
LUR026	Proband_Unsolved	Female	Blood	205828610036_R06C01	mefford_sjcrh_dee_methylation_6~10
LUR033	Analytical_Control_Proband_Solved	Male	Blood	205828610042_R05C01	mefford_sjcrh_dee_methylation_6~10
LUR034	Proband_Unsolved	Female	Blood	205828610036_R07C01	mefford_sjcrh_dee_methylation_6~10
LUR039_?	Proband_Unsolved	Female	Blood	205828610042_R01C01	mefford_sjcrh_dee_methylation_6~10
LUR047	Proband_Unsolved	Male	Blood	207011020002_R03C01	mefford_sjcrh_dee_methylation_8~14
LUR047_fam	Control_Unaffected_Parents_Siblings	Male	Blood	205828610036_R08C01	mefford_sjcrh_dee_methylation_6~10
LUR051	Proband_Unsolved	Female	Blood	207011020002_R04C01	mefford_sjcrh_dee_methylation_8~14
LUR051_fam	Control_Unaffected_Parents_Siblings	Male	Blood	205828610042_R02C01	mefford_sjcrh_dee_methylation_6~10
LUR056	Proband_Unsolved	Male	Blood	207011020002_R05C01	mefford_sjcrh_dee_methylation_8~14
LUR056_fam	Control_Unaffected_Parents_Siblings	Female	Blood	205828610042_R03C01	mefford_sjcrh_dee_methylation_6~10
ND29946	Analytical_Control_Proband_Solved	Male	Blood	207179230091_R02C01	mefford_sjcrh_dee_methylation_9~19
PPMI_3000	Control_Unaffected	Female	Blood	204776850055_R01C01	PPMI
PPMI_3009	Control_Unaffected	Female	Blood	200973410143_R06C01	PPMI
PPMI_3011	Control_Unaffected	Male	Blood	204809970139_R01C01	PPMI
PPMI_3013	Control_Unaffected	Female	Blood	204813560104_R02C01	PPMI
PPMI_3016	Control_Unaffected	Male	Blood	201004820204_R02C01	PPMI
PPMI_3029	Control_Unaffected	Male	Blood	201004820067_R08C01	PPMI
PPMI_3057	Control_Unaffected	Female	Blood	203845510037_R05C01	PPMI
PPMI_3064	Control_Unaffected	Female	Blood	204076520172_R01C01	PPMI
PPMI_3072	Control_Unaffected	Female	Blood	203286230184_R01C01	PPMI
PPMI_3073	Control_Unaffected	Male	Blood	203286230133_R01C01	PPMI
PPMI_3074	Control_Unaffected	Male	Blood	200989060130_R03C01	PPMI
PPMI_3075	Control_Unaffected	Male	Blood	204076520144_R02C01	PPMI
PPMI_3085	Control_Unaffected	Male	Blood	200991620035_R06C01	PPMI
PPMI_3087	Control_Unaffected	Male	Blood	204076610019_R02C01	PPMI
PPMI_3104	Control_Unaffected	Male	Blood	200991620021_R06C01	PPMI
PPMI_3112	Control_Unaffected	Female	Blood	200989060140_R02C01	PPMI
PPMI_3114	Control_Unaffected	Female	Blood	203287590249_R05C01	PPMI
PPMI_3115	Control_Unaffected	Male	Blood	204776850115_R05C01	PPMI
PPMI_3157	Control_Unaffected	Female	Blood	203287590041_R01C01	PPMI
PPMI_3161	Control_Unaffected	Male	Blood	200989060136_R02C01	PPMI
PPMI_3165	Control_Unaffected	Female	Blood	203287590054_R01C01	PPMI
PPMI_3169	Control_Unaffected	Male	Blood	203287590014_R05C01	PPMI
PPMI_3172	Control_Unaffected	Male	Blood	203286230107_R01C01	PPMI
PPMI_3188	Control_Unaffected	Male	Blood	203287590121_R05C01	PPMI
PPMI_3191	Control_Unaffected	Female	Blood	204813570096_R02C01	PPMI
PPMI_3213	Control_Unaffected	Male	Blood	200989060152_R07C01	PPMI
PPMI_3215	Control_Unaffected	Female	Blood	203286230089_R01C01	PPMI
PPMI_3216	Control_Unaffected	Female	Blood	204809970140_R01C01	PPMI
PPMI_3217	Control_Unaffected	Male	Blood	204813560116_R05C01	PPMI
PPMI_3219	Control_Unaffected	Male	Blood	203287590142_R01C01	PPMI
PPMI_3221	Control_Unaffected	Male	Blood	203866380028_R02C01	PPMI
PPMI_3222	Control_Unaffected	Male	Blood	204813560046_R03C01	PPMI
PPMI_3237	Control_Unaffected	Female	Blood	204813550051_R02C01	PPMI
PPMI_3257	Control_Unaffected	Female	Blood	200989060105_R06C01	PPMI
PPMI_3260	Control_Unaffected	Female	Blood	204813560059_R01C01	PPMI
PPMI_3264	Control_Unaffected	Female	Blood	200973410143_R03C01	PPMI
PPMI_3270	Control_Unaffected	Male	Blood	203287590236_R05C01	PPMI
PPMI_3271	Control_Unaffected	Male	Blood	200989060050_R03C01	PPMI
PPMI_3274	Control_Unaffected	Male	Blood	200989060088_R04C01	PPMI
PPMI_3277	Control_Unaffected	Male	Blood	204076520119_R06C01	PPMI
PPMI_3310	Control_Unaffected	Male	Blood	204076520083_R05C01	PPMI
PPMI_3316	Control_Unaffected	Male	Blood	200973410179_R05C01	PPMI
PPMI_3318	Control_Unaffected	Male	Blood	203287590182_R01C01	PPMI
PPMI_3320	Control_Unaffected	Male	Blood	200989060076_R07C01	PPMI
PPMI_3350	Control_Unaffected	Male	Blood	203287590156_R01C01	PPMI
PPMI_3351	Control_Unaffected	Male	Blood	203287590156_R05C01	PPMI
PPMI_3353	Control_Unaffected	Female	Blood	203286230162_R01C01	PPMI
PPMI_3355	Control_Unaffected	Male	Blood	203287590244_R05C01	PPMI
PPMI_3358	Control_Unaffected	Male	Blood	200989060105_R07C01	PPMI
PPMI_3362	Control_Unaffected	Female	Blood	200989060140_R04C01	PPMI
PPMI_3368	Control_Unaffected	Female	Blood	204078440033_R02C01	PPMI
PPMI_3370	Control_Unaffected	Male	Blood	201050360075_R04C01	PPMI
PPMI_3389	Control_Unaffected	Male	Blood	204813550057_R02C01	PPMI
PPMI_3390	Control_Unaffected	Male	Blood	201004820064_R06C01	PPMI
PPMI_3457	Control_Unaffected	Female	Blood	204076520142_R05C01	PPMI
PPMI_3460	Control_Unaffected	Male	Blood	203845510099_R01C01	PPMI
PPMI_3464	Control_Unaffected	Male	Blood	200989060001_R04C01	PPMI
PPMI_3478	Control_Unaffected	Male	Blood	203286230101_R01C01	PPMI
PPMI_3479	Control_Unaffected	Male	Blood	204076530117_R07C01	PPMI
PPMI_3480	Control_Unaffected	Female	Blood	203286230161_R05C01	PPMI
PPMI_3481	Control_Unaffected	Male	Blood	203845520114_R03C01	PPMI
PPMI_3518	Control_Unaffected	Male	Blood	200991620030_R01C01	PPMI
PPMI_3519	Control_Unaffected	Male	Blood	203293440008_R05C01	PPMI
PPMI_3521	Control_Unaffected	Male	Blood	204076530147_R02C01	PPMI
PPMI_3523	Control_Unaffected	Male	Blood	200989060130_R07C01	PPMI
PPMI_3525	Control_Unaffected	Male	Blood	204813560115_R06C01	PPMI
PPMI_3526	Control_Unaffected	Male	Blood	204076530147_R07C01	PPMI
PPMI_3527	Control_Unaffected	Male	Blood	203287590053_R01C01	PPMI
PPMI_3541	Control_Unaffected	Male	Blood	201050360080_R04C01	PPMI
PPMI_3543	Control_Unaffected	Male	Blood	203286230175_R05C01	PPMI
PPMI_3544	Control_Unaffected	Male	Blood	204809970095_R06C01	PPMI
PPMI_3555	Control_Unaffected	Male	Blood	200973410167_R07C01	PPMI
PPMI_3563	Control_Unaffected	Male	Blood	204809970036_R04C01	PPMI
PPMI_3565	Control_Unaffected	Male	Blood	203866380052_R01C01	PPMI
PPMI_3569	Control_Unaffected	Female	Blood	203287590047_R05C01	PPMI
PPMI_3570	Control_Unaffected	Male	Blood	200973410143_R07C01	PPMI
PPMI_3571	Control_Unaffected	Male	Blood	204813570089_R01C01	PPMI
PPMI_3572	Control_Unaffected	Female	Blood	200991620025_R04C01	PPMI
PPMI_3619	Control_Unaffected	Female	Blood	203287590014_R01C01	PPMI
PPMI_3627	Control_Unaffected	Male	Blood	203866380061_R06C01	PPMI
PPMI_3635	Control_Unaffected	Male	Blood	204086440159_R07C01	PPMI
PPMI_3637	Control_Unaffected	Male	Blood	203287590163_R01C01	PPMI
PPMI_3656	Control_Unaffected	Male	Blood	204809970128_R05C01	PPMI
PPMI_3658	Control_Unaffected	Male	Blood	200989060061_R03C01	PPMI
PPMI_3662	Control_Unaffected	Male	Blood	200989060051_R07C01	PPMI
PPMI_3668	Control_Unaffected	Male	Blood	200991620029_R05C01	PPMI
PPMI_3750	Control_Unaffected	Male	Blood	200989060158_R04C01	PPMI
PPMI_3754	Control_Unaffected	Male	Blood	200989060175_R01C01	PPMI
PPMI_3794	Control_Unaffected	Female	Blood	204809970067_R02C01	PPMI
PPMI_3901	Control_Unaffected	Female	Blood	200991620008_R02C01	PPMI
PPMI_3907	Control_Unaffected	Female	Blood	203845520094_R07C01	PPMI
PPMI_3908	Control_Unaffected	Male	Blood	203293440018_R01C01	PPMI
PPMI_3917	Control_Unaffected	Male	Blood	203287590066_R05C01	PPMI
PPMI_3950	Control_Unaffected	Female	Blood	204809970140_R05C01	PPMI
PPMI_3952	Control_Unaffected	Female	Blood	200989060018_R02C01	PPMI
PPMI_3955	Control_Unaffected	Male	Blood	200989060104_R02C01	PPMI
PPMI_3959	Control_Unaffected	Male	Blood	203287590205_R05C01	PPMI
PPMI_3965	Control_Unaffected	Male	Blood	203286230258_R05C01	PPMI
PPMI_3966	Control_Unaffected	Male	Blood	204078450134_R02C01	PPMI
PPMI_4009	Control_Unaffected	Female	Blood	200989060018_R04C01	PPMI
PPMI_4010	Control_Unaffected	Male	Blood	203293440100_R05C01	PPMI
PPMI_4018	Control_Unaffected	Male	Blood	203282450138_R05C01	PPMI
PPMI_4032	Control_Unaffected	Male	Blood	204076530032_R03C01	PPMI
PPMI_4067	Control_Unaffected	Male	Blood	200991620025_R03C01	PPMI
PPMI_4085	Control_Unaffected	Male	Blood	200989060111_R01C01	PPMI
PPMI_4090	Control_Unaffected	Male	Blood	200989060128_R05C01	PPMI
PPMI_4100	Control_Unaffected	Male	Blood	203287590037_R05C01	PPMI
PPMI_4104	Control_Unaffected	Male	Blood	203286230166_R01C01	PPMI
PPMI_4105	Control_Unaffected	Male	Blood	203286230194_R05C01	PPMI
PPMI_4118	Control_Unaffected	Female	Blood	203845510098_R02C01	PPMI
SJNORM044980	Control_Unaffected	Male	Blood	203497730108_R02C01	Plate 26_06-10-19
SJNORM044981	Control_Unaffected	Female	Blood	203497730119_R02C01	Plate 26_06-10-19
SJNORM044982	Control_Unaffected	Female	Blood	203504430025_R02C01	Plate 26_06-10-19
SJNORM044983	Control_Unaffected	Female	Blood	203504430038_R02C01	Plate 26_06-10-19
SJNORM044984	Control_Unaffected	Male	Blood	203504430045_R02C01	Plate 26_06-10-19
SJNORM044986	Control_Unaffected	Female	Blood	203504430060_R02C01	Plate 26_06-10-19
SJNORM044987	Control_Unaffected	Male	Blood	203504430077_R02C01	Plate 26_06-10-19
SJNORM044988	Control_Unaffected	Male	Blood	203504430079_R02C01	Plate 26_06-10-19
SJNORM044989	Control_Unaffected	Male	Blood	203504440003_R02C01	Plate 26_06-10-19
SJNORM044990	Control_Unaffected	Male	Blood	203497730090_R03C01	Plate 26_06-10-19
SJNORM044991	Control_Unaffected	Male	Blood	203497730094_R03C01	Plate 26_06-10-19
SJNORM044992	Control_Unaffected	Male	Blood	203497730108_R03C01	Plate 26_06-10-19
SJNORM044993	Control_Unaffected	Male	Blood	203497730119_R03C01	Plate 26_06-10-19
SJNORM044994	Control_Unaffected	Female	Blood	203504430025_R03C01	Plate 26_06-10-19
SJNORM044995	Control_Unaffected	Female	Blood	203504430038_R03C01	Plate 26_06-10-19
SJNORM044996	Control_Unaffected	Female	Blood	203504430045_R03C01	Plate 26_06-10-19
SJNORM044997	Control_Unaffected	Male	Blood	203504430047_R03C01	Plate 26_06-10-19
SJNORM044998	Control_Unaffected	Female	Blood	203504430060_R03C01	Plate 26_06-10-19
SJNORM044999	Control_Unaffected	Female	Blood	203504430077_R03C01	Plate 26_06-10-19
SJNORM045000	Control_Unaffected	Female	Blood	203504430079_R03C01	Plate 26_06-10-19
SJNORM045001	Control_Unaffected	Male	Blood	203504440003_R03C01	Plate 26_06-10-19
SJNORM045002	Control_Unaffected	Male	Blood	203497730090_R04C01	Plate 26_06-10-19
SJNORM045003	Control_Unaffected	Female	Blood	203497730094_R04C01	Plate 26_06-10-19
SJNORM045004	Control_Unaffected	Female	Blood	203497730108_R04C01	Plate 26_06-10-19
SJNORM045005	Control_Unaffected	Male	Blood	203497730119_R04C01	Plate 26_06-10-19
SJNORM045006	Control_Unaffected	Female	Blood	203504430025_R04C01	Plate 26_06-10-19
SJNORM045007	Control_Unaffected	Male	Blood	203504430038_R04C01	Plate 26_06-10-19
SJNORM045008	Control_Unaffected	Female	Blood	203504430045_R04C01	Plate 26_06-10-19
SJNORM045009	Control_Unaffected	Female	Blood	203504430047_R04C01	Plate 26_06-10-19
SJNORM045010	Control_Unaffected	Female	Blood	203504430060_R04C01	Plate 26_06-10-19
SJNORM045011	Control_Unaffected	Female	Blood	203504430077_R04C01	Plate 26_06-10-19
SJNORM045012	Control_Unaffected	Female	Blood	203504430079_R04C01	Plate 26_06-10-19
SJNORM045013	Control_Unaffected	Female	Blood	203504440003_R04C01	Plate 26_06-10-19
SJNORM045014	Control_Unaffected	Male	Blood	203497730090_R05C01	Plate 26_06-10-19
SJNORM045015	Control_Unaffected	Female	Blood	203497730094_R05C01	Plate 26_06-10-19
SJNORM045016	Control_Unaffected	Male	Blood	203497730068_R06C01	Plate 29_06-20-19
SJNORM045017	Control_Unaffected	Male	Blood	203497730068_R07C01	Plate 29_06-20-19
SJNORM045018	Control_Unaffected	Male	Blood	203497730108_R05C01	Plate 26_06-10-19
SJNORM045019	Control_Unaffected	Female	Blood	203497730119_R05C01	Plate 26_06-10-19
SJNORM045020	Control_Unaffected	Female	Blood	203504430025_R05C01	Plate 26_06-10-19
SJNORM045021	Control_Unaffected	Male	Blood	203504430038_R05C01	Plate 26_06-10-19
SJNORM045022	Control_Unaffected	Female	Blood	203504430045_R05C01	Plate 26_06-10-19
SJNORM045023	Control_Unaffected	Female	Blood	203504430047_R05C01	Plate 26_06-10-19
SJNORM045024	Control_Unaffected	Male	Blood	203497730068_R08C01	Plate 29_06-20-19
SJNORM045025	Control_Unaffected	Female	Blood	203504430060_R05C01	Plate 26_06-10-19
SJNORM045026	Control_Unaffected	Female	Blood	203504430077_R05C01	Plate 26_06-10-19
SJNORM045027	Control_Unaffected	Female	Blood	203504430079_R05C01	Plate 26_06-10-19
SJNORM045028	Control_Unaffected	Male	Blood	203504440003_R05C01	Plate 26_06-10-19
SJNORM045029	Control_Unaffected	Female	Blood	203497730090_R06C01	Plate 26_06-10-19
SJNORM045030	Control_Unaffected	Female	Blood	203497730094_R06C01	Plate 26_06-10-19
SJNORM045031	Control_Unaffected	Female	Blood	203497730108_R06C01	Plate 26_06-10-19
SJNORM045032	Control_Unaffected	Female	Blood	203497730119_R06C01	Plate 26_06-10-19
SJNORM045033	Control_Unaffected	Male	Blood	203504430025_R06C01	Plate 26_06-10-19
SJNORM045034	Control_Unaffected	Male	Blood	203504430038_R06C01	Plate 26_06-10-19
SJNORM045035	Control_Unaffected	Male	Blood	203504430045_R06C01	Plate 26_06-10-19
SJNORM045036	Control_Unaffected	Male	Blood	203504430047_R06C01	Plate 26_06-10-19
SJNORM045037	Control_Unaffected	Female	Blood	203504430060_R06C01	Plate 26_06-10-19
SJNORM045038	Control_Unaffected	Female	Blood	203504430077_R06C01	Plate 26_06-10-19
SJNORM045040	Control_Unaffected	Female	Blood	203504440003_R06C01	Plate 26_06-10-19
SJNORM045041	Control_Unaffected	Male	Blood	203497730090_R07C01	Plate 26_06-10-19
SJNORM045042	Control_Unaffected	Female	Blood	203497730094_R07C01	Plate 26_06-10-19
SJNORM045043	Control_Unaffected	Female	Blood	203497730108_R07C01	Plate 26_06-10-19
SJNORM045044	Control_Unaffected	Female	Blood	203497730119_R07C01	Plate 26_06-10-19
SJNORM045045	Control_Unaffected	Female	Blood	203504430025_R07C01	Plate 26_06-10-19
SJNORM045046	Control_Unaffected	Male	Blood	203504430038_R07C01	Plate 26_06-10-19
SJNORM045047	Control_Unaffected	Female	Blood	203504430045_R07C01	Plate 26_06-10-19
SJNORM045048	Control_Unaffected	Female	Blood	203504430047_R07C01	Plate 26_06-10-19
SJNORM045049	Control_Unaffected	Male	Blood	203504430060_R07C01	Plate 26_06-10-19
SJNORM045050	Control_Unaffected	Female	Blood	203504430077_R07C01	Plate 26_06-10-19
SJNORM045051	Control_Unaffected	Female	Blood	203504430079_R07C01	Plate 26_06-10-19
SJNORM045052	Control_Unaffected	Female	Blood	203504440003_R07C01	Plate 26_06-10-19
SJNORM045053	Control_Unaffected	Male	Blood	203497730090_R08C01	Plate 26_06-10-19
SJNORM045054	Control_Unaffected	Male	Blood	203497730094_R08C01	Plate 26_06-10-19
SJNORM045055	Control_Unaffected	Female	Blood	203497730108_R08C01	Plate 26_06-10-19
SJNORM045056	Control_Unaffected	Female	Blood	203497730119_R08C01	Plate 26_06-10-19
SJNORM045057	Control_Unaffected	Female	Blood	203504430025_R08C01	Plate 26_06-10-19
SJNORM045060	Control_Unaffected	Male	Blood	203504430045_R08C01	Plate 26_06-10-19
SJNORM045061	Control_Unaffected	Female	Blood	203504430047_R08C01	Plate 26_06-10-19
SJNORM045062	Control_Unaffected	Female	Blood	203504430060_R08C01	Plate 26_06-10-19
SJNORM045063	Control_Unaffected	Male	Blood	203504430077_R08C01	Plate 26_06-10-19
SJNORM045065	Control_Unaffected	Male	Blood	203504430079_R08C01	Plate 26_06-10-19
SJNORM045067	Control_Unaffected	Female	Blood	203490650095_R01C01	Plate 27_06-11-19
SJNORM045068	Control_Unaffected	Male	Blood	203490650117_R01C01	Plate 27_06-11-19
SJNORM045069	Control_Unaffected	Male	Blood	203496250038_R01C01	Plate 27_06-11-19
SJNORM045070	Control_Unaffected	Male	Blood	203496250060_R01C01	Plate 27_06-11-19
SJNORM045071	Control_Unaffected	Female	Blood	203496250067_R01C01	Plate 27_06-11-19
SJNORM045072	Control_Unaffected	Female	Blood	203497730103_R01C01	Plate 29_06-20-19
SJNORM045073	Control_Unaffected	Female	Blood	203496250070_R01C01	Plate 27_06-11-19
SJNORM045074	Control_Unaffected	Female	Blood	203496250071_R01C01	Plate 27_06-11-19
SJNORM045075	Control_Unaffected	Female	Blood	203496250075_R01C01	Plate 27_06-11-19
SJNORM045076	Control_Unaffected	Female	Blood	203497730001_R01C01	Plate 27_06-11-19
SJNORM045077	Control_Unaffected	Female	Blood	203497730003_R01C01	Plate 27_06-11-19
SJNORM045078	Control_Unaffected	Male	Blood	203497730013_R01C01	Plate 27_06-11-19
SJNORM045079	Control_Unaffected	Male	Blood	203490650088_R02C01	Plate 27_06-11-19
SJNORM045080	Control_Unaffected	Female	Blood	203490650095_R02C01	Plate 27_06-11-19
SJNORM045081	Control_Unaffected	Female	Blood	203490650117_R02C01	Plate 27_06-11-19
SJNORM045082	Control_Unaffected	Female	Blood	203496250038_R02C01	Plate 27_06-11-19
SJNORM045083	Control_Unaffected	Male	Blood	203496250060_R02C01	Plate 27_06-11-19
SJNORM045084	Control_Unaffected	Male	Blood	203496250067_R02C01	Plate 27_06-11-19
SJNORM045085	Control_Unaffected	Female	Blood	203496250070_R02C01	Plate 27_06-11-19
SJNORM045086	Control_Unaffected	Female	Blood	203496250071_R02C01	Plate 27_06-11-19
SJNORM045087	Control_Unaffected	Female	Blood	203496250075_R02C01	Plate 27_06-11-19
SJNORM045088	Control_Unaffected	Male	Blood	203497730001_R02C01	Plate 27_06-11-19
SJNORM045089	Control_Unaffected	Female	Blood	203497730003_R02C01	Plate 27_06-11-19
SJNORM045090	Control_Unaffected	Female	Blood	203497730013_R02C01	Plate 27_06-11-19
SJNORM045091	Control_Unaffected	Male	Blood	203490650088_R03C01	Plate 27_06-11-19
SJNORM045092	Control_Unaffected	Male	Blood	203490650095_R03C01	Plate 27_06-11-19
SJNORM045093	Control_Unaffected	Female	Blood	203490650117_R03C01	Plate 27_06-11-19
SJNORM045094	Control_Unaffected	Female	Blood	203496250038_R03C01	Plate 27_06-11-19
SJNORM045095	Control_Unaffected	Male	Blood	203496250060_R03C01	Plate 27_06-11-19
SJNORM045096	Control_Unaffected	Male	Blood	203496250067_R03C01	Plate 27_06-11-19
SJNORM045097	Control_Unaffected	Female	Blood	203496250070_R03C01	Plate 27_06-11-19
SJNORM045098	Control_Unaffected	Female	Blood	203496250071_R03C01	Plate 27_06-11-19
SJNORM045099	Control_Unaffected	Male	Blood	203496250075_R03C01	Plate 27_06-11-19
SJNORM045100	Control_Unaffected	Male	Blood	203497730001_R03C01	Plate 27_06-11-19
SJNORM045101	Control_Unaffected	Male	Blood	203497730003_R03C01	Plate 27_06-11-19
SJNORM045102	Control_Unaffected	Female	Blood	203497730013_R03C01	Plate 27_06-11-19
SJNORM045103	Control_Unaffected	Male	Blood	203490650088_R04C01	Plate 27_06-11-19
SJNORM045105	Control_Unaffected	Female	Blood	203490650095_R04C01	Plate 27_06-11-19
SJNORM045106	Control_Unaffected	Male	Blood	203490650117_R04C01	Plate 27_06-11-19
SJNORM045107	Control_Unaffected	Female	Blood	203496250038_R04C01	Plate 27_06-11-19
SJNORM045108	Control_Unaffected	Male	Blood	203496250060_R04C01	Plate 27_06-11-19
SJNORM045109	Control_Unaffected	Male	Blood	203496250067_R04C01	Plate 27_06-11-19
SJNORM045110	Control_Unaffected	Female	Blood	203496250070_R04C01	Plate 27_06-11-19
SJNORM045111	Control_Unaffected	Male	Blood	203496250071_R04C01	Plate 27_06-11-19
SJNORM045112	Control_Unaffected	Male	Blood	203496250075_R04C01	Plate 27_06-11-19
SJNORM045113	Control_Unaffected	Male	Blood	203497730001_R04C01	Plate 27_06-11-19
SJNORM045114	Control_Unaffected	Female	Blood	203497730003_R04C01	Plate 27_06-11-19
SJNORM045115	Control_Unaffected	Female	Blood	203497730013_R04C01	Plate 27_06-11-19
SJNORM045116	Control_Unaffected	Male	Blood	203490650088_R05C01	Plate 27_06-11-19
SJNORM045117	Control_Unaffected	Male	Blood	203490650095_R05C01	Plate 27_06-11-19
SJNORM045118	Control_Unaffected	Male	Blood	203490650117_R05C01	Plate 27_06-11-19
SJNORM045119	Control_Unaffected	Female	Blood	203496250038_R05C01	Plate 27_06-11-19
SJNORM045120	Control_Unaffected	Male	Blood	203496250060_R05C01	Plate 27_06-11-19
SJNORM045122	Control_Unaffected	Female	Blood	203496250070_R05C01	Plate 27_06-11-19
SJNORM045123	Control_Unaffected	Male	Blood	203496250071_R05C01	Plate 27_06-11-19
SJNORM045124	Control_Unaffected	Female	Blood	203496250075_R05C01	Plate 27_06-11-19
SJNORM045125	Control_Unaffected	Male	Blood	203497730001_R05C01	Plate 27_06-11-19
SJNORM045126	Control_Unaffected	Female	Blood	203497730003_R05C01	Plate 27_06-11-19
SJNORM045127	Control_Unaffected	Male	Blood	203497730013_R05C01	Plate 27_06-11-19
SJNORM045128	Control_Unaffected	Male	Blood	203490650088_R06C01	Plate 27_06-11-19
SJNORM045129	Control_Unaffected	Male	Blood	203490650095_R06C01	Plate 27_06-11-19
SJNORM045130	Control_Unaffected	Male	Blood	203490650117_R06C01	Plate 27_06-11-19
SJNORM045131	Control_Unaffected	Male	Blood	203496250038_R06C01	Plate 27_06-11-19
SJNORM045132	Control_Unaffected	Male	Blood	203496250060_R06C01	Plate 27_06-11-19
SJNORM045133	Control_Unaffected	Female	Blood	203496250067_R06C01	Plate 27_06-11-19
SJNORM045134	Control_Unaffected	Male	Blood	203496250070_R06C01	Plate 27_06-11-19
SJNORM045135	Control_Unaffected	Male	Blood	203496250071_R06C01	Plate 27_06-11-19
SJNORM045136	Control_Unaffected	Male	Blood	203496250075_R06C01	Plate 27_06-11-19
SJNORM045138	Control_Unaffected	Female	Blood	203497730001_R06C01	Plate 27_06-11-19
SJNORM045139	Control_Unaffected	Male	Blood	203497730003_R06C01	Plate 27_06-11-19
SJNORM045140	Control_Unaffected	Female	Blood	203497730013_R06C01	Plate 27_06-11-19
SJNORM045141	Control_Unaffected	Female	Blood	203490650088_R07C01	Plate 27_06-11-19
SJNORM045142	Control_Unaffected	Female	Blood	203490650095_R07C01	Plate 27_06-11-19
SJNORM045143	Control_Unaffected	Female	Blood	203490650117_R07C01	Plate 27_06-11-19
SJNORM045144	Control_Unaffected	Female	Blood	203496250038_R07C01	Plate 27_06-11-19
SJNORM045145	Control_Unaffected	Female	Blood	203496250060_R07C01	Plate 27_06-11-19
SJNORM045146	Control_Unaffected	Male	Blood	203496250067_R07C01	Plate 27_06-11-19
SJNORM045147	Control_Unaffected	Male	Blood	203496250070_R07C01	Plate 27_06-11-19
SJNORM045148	Control_Unaffected	Male	Blood	203496250071_R07C01	Plate 27_06-11-19
SJNORM045149	Control_Unaffected	Female	Blood	203496250075_R07C01	Plate 27_06-11-19
SJNORM045150	Control_Unaffected	Female	Blood	203497730001_R07C01	Plate 27_06-11-19
SJNORM045151	Control_Unaffected	Male	Blood	203497730003_R07C01	Plate 27_06-11-19
SJNORM045152	Control_Unaffected	Female	Blood	203497730103_R02C01	Plate 29_06-20-19
SJNORM045154	Control_Unaffected	Male	Blood	203497730013_R07C01	Plate 27_06-11-19
SJNORM045155	Control_Unaffected	Female	Blood	203490650088_R08C01	Plate 27_06-11-19
SJNORM045156	Control_Unaffected	Male	Blood	203490650095_R08C01	Plate 27_06-11-19
SJNORM045157	Control_Unaffected	Female	Blood	203490650117_R08C01	Plate 27_06-11-19
SJNORM045158	Control_Unaffected	Male	Blood	203496250038_R08C01	Plate 27_06-11-19
SJNORM045159	Control_Unaffected	Male	Blood	203496250060_R08C01	Plate 27_06-11-19
SJNORM045160	Control_Unaffected	Male	Blood	203496250067_R08C01	Plate 27_06-11-19
SJNORM045161	Control_Unaffected	Male	Blood	203496250070_R08C01	Plate 27_06-11-19
SJNORM045162	Control_Unaffected	Male	Blood	203496250071_R08C01	Plate 27_06-11-19
SJNORM045163	Control_Unaffected	Male	Blood	203496250075_R08C01	Plate 27_06-11-19
SJNORM045164	Control_Unaffected	Female	Blood	203497730001_R08C01	Plate 27_06-11-19
SJNORM045165	Control_Unaffected	Female	Blood	203497730003_R08C01	Plate 27_06-11-19
SJNORM045166	Control_Unaffected	Female	Blood	203497730016_R01C01	Plate 28_06-11-19
SJNORM045168	Control_Unaffected	Male	Blood	203497730017_R01C01	Plate 28_06-11-19
SJNORM045169	Control_Unaffected	Female	Blood	203497730049_R01C01	Plate 28_06-11-19
SJNORM045170	Control_Unaffected	Male	Blood	203497730056_R01C01	Plate 28_06-11-19
SJNORM045171	Control_Unaffected	Male	Blood	203497730058_R01C01	Plate 28_06-11-19
SJNORM045172	Control_Unaffected	Female	Blood	203497730072_R01C01	Plate 28_06-11-19
SJNORM045173	Control_Unaffected	Male	Blood	203497730102_R01C01	Plate 28_06-11-19
SJNORM045174	Control_Unaffected	Male	Blood	203504430026_R01C01	Plate 28_06-11-19
SJNORM045175	Control_Unaffected	Female	Blood	203504430042_R01C01	Plate 28_06-11-19
SJNORM045176	Control_Unaffected	Female	Blood	203504430048_R01C01	Plate 28_06-11-19
SJNORM045178	Control_Unaffected	Male	Blood	203504440013_R01C01	Plate 28_06-11-19
SJNORM045179	Control_Unaffected	Male	Blood	203504440050_R01C01	Plate 28_06-11-19
SJNORM045180	Control_Unaffected	Male	Blood	203497730016_R02C01	Plate 28_06-11-19
SJNORM045181	Control_Unaffected	Female	Blood	203497730017_R02C01	Plate 28_06-11-19
SJNORM045182	Control_Unaffected	Male	Blood	203497730049_R02C01	Plate 28_06-11-19
SJNORM045183	Control_Unaffected	Female	Blood	203497730056_R02C01	Plate 28_06-11-19
SJNORM045184	Control_Unaffected	Male	Blood	203497730058_R02C01	Plate 28_06-11-19
SJNORM045185	Control_Unaffected	Male	Blood	203497730072_R02C01	Plate 28_06-11-19
SJNORM045186	Control_Unaffected	Female	Blood	203497730102_R02C01	Plate 28_06-11-19
SJNORM045187	Control_Unaffected	Female	Blood	203504430026_R02C01	Plate 28_06-11-19
SJNORM045188	Control_Unaffected	Female	Blood	203504430042_R02C01	Plate 28_06-11-19
SJNORM045189	Control_Unaffected	Male	Blood	203504430048_R02C01	Plate 28_06-11-19
SJNORM045190	Control_Unaffected	Female	Blood	203504440013_R02C01	Plate 28_06-11-19
SJNORM045191	Control_Unaffected	Male	Blood	203504440050_R02C01	Plate 28_06-11-19
SJNORM045192	Control_Unaffected	Male	Blood	203497730016_R03C01	Plate 28_06-11-19
SJNORM045193	Control_Unaffected	Female	Blood	203497730017_R03C01	Plate 28_06-11-19
SJNORM045195	Control_Unaffected	Female	Blood	203497730049_R03C01	Plate 28_06-11-19
SJNORM045196	Control_Unaffected	Female	Blood	203497730056_R03C01	Plate 28_06-11-19
SJNORM045197	Control_Unaffected	Male	Blood	203497730058_R03C01	Plate 28_06-11-19
SJNORM045198	Control_Unaffected	Male	Blood	203497730072_R03C01	Plate 28_06-11-19
SJNORM045199	Control_Unaffected	Male	Blood	203497730102_R03C01	Plate 28_06-11-19
SJNORM045200	Control_Unaffected	Male	Blood	203504430026_R03C01	Plate 28_06-11-19
SJNORM045201	Control_Unaffected	Male	Blood	203504430042_R03C01	Plate 28_06-11-19
SJNORM045202	Control_Unaffected	Male	Blood	203504430048_R03C01	Plate 28_06-11-19
SJNORM045204	Control_Unaffected	Female	Blood	203504440050_R03C01	Plate 28_06-11-19
SJNORM045205	Control_Unaffected	Female	Blood	203497730016_R04C01	Plate 28_06-11-19
SJNORM045206	Control_Unaffected	Female	Blood	203497730017_R04C01	Plate 28_06-11-19
SJNORM045207	Control_Unaffected	Male	Blood	203497730049_R04C01	Plate 28_06-11-19
SJNORM045208	Control_Unaffected	Female	Blood	203497730056_R04C01	Plate 28_06-11-19
SJNORM045209	Control_Unaffected	Male	Blood	203497730058_R04C01	Plate 28_06-11-19
SJNORM045210	Control_Unaffected	Male	Blood	203497730072_R04C01	Plate 28_06-11-19
SJNORM045211	Control_Unaffected	Male	Blood	203497730102_R04C01	Plate 28_06-11-19
SJNORM045212	Control_Unaffected	Female	Blood	203504430026_R04C01	Plate 28_06-11-19
SJNORM045213	Control_Unaffected	Male	Blood	203504430042_R04C01	Plate 28_06-11-19
SJNORM045214	Control_Unaffected	Male	Blood	203504430048_R04C01	Plate 28_06-11-19
SJNORM045215	Control_Unaffected	Male	Blood	203504440013_R04C01	Plate 28_06-11-19
SJNORM045216	Control_Unaffected	Female	Blood	203504440050_R04C01	Plate 28_06-11-19
SJNORM045217	Control_Unaffected	Male	Blood	203497730016_R05C01	Plate 28_06-11-19
SJNORM045218	Control_Unaffected	Female	Blood	203497730017_R05C01	Plate 28_06-11-19
SJNORM045219	Control_Unaffected	Male	Blood	203497730049_R05C01	Plate 28_06-11-19
SJNORM045220	Control_Unaffected	Female	Blood	203497730056_R05C01	Plate 28_06-11-19
SJNORM045221	Control_Unaffected	Female	Blood	203497730058_R05C01	Plate 28_06-11-19
SJNORM045222	Control_Unaffected	Male	Blood	203497730072_R05C01	Plate 28_06-11-19
SJNORM045223	Control_Unaffected	Male	Blood	203497730102_R05C01	Plate 28_06-11-19
SJNORM045224	Control_Unaffected	Female	Blood	203504430026_R05C01	Plate 28_06-11-19
SJNORM045225	Control_Unaffected	Female	Blood	203504430042_R05C01	Plate 28_06-11-19
SJNORM045226	Control_Unaffected	Female	Blood	203504430048_R05C01	Plate 28_06-11-19
SJNORM045227	Control_Unaffected	Female	Blood	203504440013_R05C01	Plate 28_06-11-19
SJNORM045228	Control_Unaffected	Female	Blood	203504440050_R05C01	Plate 28_06-11-19
SJNORM045229	Control_Unaffected	Female	Blood	203497730016_R06C01	Plate 28_06-11-19
SJNORM045230	Control_Unaffected	Female	Blood	203497730017_R06C01	Plate 28_06-11-19
SJNORM045231	Control_Unaffected	Female	Blood	203497730049_R06C01	Plate 28_06-11-19
SJNORM045233	Control_Unaffected	Female	Blood	203497730058_R06C01	Plate 28_06-11-19
SJNORM045234	Control_Unaffected	Male	Blood	203497730072_R06C01	Plate 28_06-11-19
SJNORM045235	Control_Unaffected	Male	Blood	203497730102_R06C01	Plate 28_06-11-19
SJNORM045236	Control_Unaffected	Male	Blood	203504430026_R06C01	Plate 28_06-11-19
SJNORM045237	Control_Unaffected	Male	Blood	203504430042_R06C01	Plate 28_06-11-19
SJNORM045238	Control_Unaffected	Female	Blood	203504430048_R06C01	Plate 28_06-11-19
SJNORM045239	Control_Unaffected	Male	Blood	203504440013_R06C01	Plate 28_06-11-19
SJNORM045240	Control_Unaffected	Male	Blood	203504440050_R06C01	Plate 28_06-11-19
SJNORM045241	Control_Unaffected	Female	Blood	203497730016_R07C01	Plate 28_06-11-19
SJNORM045242	Control_Unaffected	Male	Blood	203497730017_R07C01	Plate 28_06-11-19
SJNORM045243	Control_Unaffected	Female	Blood	203497730049_R07C01	Plate 28_06-11-19
SJNORM045244	Control_Unaffected	Male	Blood	203497730056_R07C01	Plate 28_06-11-19
SJNORM045245	Control_Unaffected	Male	Blood	203497730058_R07C01	Plate 28_06-11-19
SJNORM045246	Control_Unaffected	Female	Blood	203497730072_R07C01	Plate 28_06-11-19
SJNORM045247	Control_Unaffected	Male	Blood	203497730102_R07C01	Plate 28_06-11-19
SJNORM045248	Control_Unaffected	Female	Blood	203504430026_R07C01	Plate 28_06-11-19
SJNORM045249	Control_Unaffected	Female	Blood	203504430042_R07C01	Plate 28_06-11-19
SJNORM045250	Control_Unaffected	Female	Blood	203504430048_R07C01	Plate 28_06-11-19
SJNORM045251	Control_Unaffected	Female	Blood	203504440013_R07C01	Plate 28_06-11-19
SJNORM045252	Control_Unaffected	Female	Blood	203504440050_R07C01	Plate 28_06-11-19
SJNORM045253	Control_Unaffected	Female	Blood	203497730016_R08C01	Plate 28_06-11-19
SJNORM045254	Control_Unaffected	Male	Blood	203497730017_R08C01	Plate 28_06-11-19
SJNORM045255	Control_Unaffected	Female	Blood	203497730049_R08C01	Plate 28_06-11-19
SJNORM045256	Control_Unaffected	Male	Blood	203497730056_R08C01	Plate 28_06-11-19
SJNORM045257	Control_Unaffected	Female	Blood	203497730058_R08C01	Plate 28_06-11-19
SJNORM045258	Control_Unaffected	Male	Blood	203497730072_R08C01	Plate 28_06-11-19
SJNORM045259	Control_Unaffected	Male	Blood	203497730102_R08C01	Plate 28_06-11-19
SJNORM045260	Control_Unaffected	Female	Blood	203504430026_R08C01	Plate 28_06-11-19
SJNORM045261	Control_Unaffected	Female	Blood	203504430042_R08C01	Plate 28_06-11-19
SJNORM045262	Control_Unaffected	Female	Blood	203504430048_R08C01	Plate 28_06-11-19
SJNORM045263	Control_Unaffected	Female	Blood	203504440013_R08C01	Plate 28_06-11-19
SJNORM045264	Control_Unaffected	Male	Blood	203496240079_R01C01	Plate 29_06-20-19
SJNORM045265	Control_Unaffected	Female	Blood	203496240079_R02C01	Plate 29_06-20-19
SJNORM045266	Control_Unaffected	Female	Blood	203496240079_R03C01	Plate 29_06-20-19
SJNORM045267	Control_Unaffected	Male	Blood	203496240079_R04C01	Plate 29_06-20-19
SJNORM045268	Control_Unaffected	Female	Blood	203496240079_R05C01	Plate 29_06-20-19
SJNORM045269	Control_Unaffected	Male	Blood	203496240079_R06C01	Plate 29_06-20-19
SJNORM045270	Control_Unaffected	Male	Blood	203496240079_R07C01	Plate 29_06-20-19
SJNORM045271	Control_Unaffected	Female	Blood	203496240079_R08C01	Plate 29_06-20-19
SJNORM045272	Control_Unaffected	Female	Blood	203496240081_R01C01	Plate 29_06-20-19
SJNORM045273	Control_Unaffected	Female	Blood	203496240081_R02C01	Plate 29_06-20-19
SJNORM045274	Control_Unaffected	Female	Blood	203496240081_R03C01	Plate 29_06-20-19
SJNORM045275	Control_Unaffected	Male	Blood	203496240081_R04C01	Plate 29_06-20-19
SJNORM045277	Control_Unaffected	Female	Blood	203496240081_R06C01	Plate 29_06-20-19
SJNORM045278	Control_Unaffected	Male	Blood	203496240081_R07C01	Plate 29_06-20-19
SJNORM045279	Control_Unaffected	Female	Blood	203496240081_R08C01	Plate 29_06-20-19
SJNORM045281	Control_Unaffected	Female	Blood	203496250107_R02C01	Plate 29_06-20-19
SJNORM045282	Control_Unaffected	Male	Blood	203496250107_R03C01	Plate 29_06-20-19
SJNORM045283	Control_Unaffected	Male	Blood	203496250107_R04C01	Plate 29_06-20-19
SJNORM045284	Control_Unaffected	Male	Blood	203496250107_R05C01	Plate 29_06-20-19
SJNORM045285	Control_Unaffected	Female	Blood	203496250107_R06C01	Plate 29_06-20-19
SJNORM045287	Control_Unaffected	Male	Blood	203496250107_R08C01	Plate 29_06-20-19
SJNORM045288	Control_Unaffected	Male	Blood	203496250113_R01C01	Plate 29_06-20-19
SJNORM045289	Control_Unaffected	Female	Blood	203496250113_R02C01	Plate 29_06-20-19
SJNORM045291	Control_Unaffected	Female	Blood	203496250113_R04C01	Plate 29_06-20-19
SJNORM045292	Control_Unaffected	Female	Blood	203496250113_R05C01	Plate 29_06-20-19
SJNORM045294	Control_Unaffected	Female	Blood	203496250113_R07C01	Plate 29_06-20-19
SJNORM045295	Control_Unaffected	Female	Blood	203496250113_R08C01	Plate 29_06-20-19
SJNORM045296	Control_Unaffected	Female	Blood	203497730007_R01C01	Plate 29_06-20-19
SJNORM045297	Control_Unaffected	Male	Blood	203497730007_R02C01	Plate 29_06-20-19
SJNORM045298	Control_Unaffected	Female	Blood	203497730007_R03C01	Plate 29_06-20-19
SJNORM045299	Control_Unaffected	Female	Blood	203497730007_R04C01	Plate 29_06-20-19
SJNORM045300	Control_Unaffected	Male	Blood	203497730007_R05C01	Plate 29_06-20-19
SJNORM045301	Control_Unaffected	Female	Blood	203497730007_R06C01	Plate 29_06-20-19
SJNORM045302	Control_Unaffected	Female	Blood	203497730007_R07C01	Plate 29_06-20-19
SJNORM045303	Control_Unaffected	Male	Blood	203497730007_R08C01	Plate 29_06-20-19
SJNORM045706	Control_Unaffected	Male	Blood	203497730045_R01C01	Plate 29_06-20-19
SJNORM045707	Control_Unaffected	Male	Blood	203497730045_R02C01	Plate 29_06-20-19
SJNORM045708	Control_Unaffected	Female	Blood	203497730045_R03C01	Plate 29_06-20-19
SJNORM045710	Control_Unaffected	Male	Blood	203497730045_R05C01	Plate 29_06-20-19
SJNORM045711	Control_Unaffected	Male	Blood	203497730045_R06C01	Plate 29_06-20-19
SJNORM045713	Control_Unaffected	Female	Blood	203497730045_R08C01	Plate 29_06-20-19
SJNORM045714	Control_Unaffected	Male	Blood	203497730103_R03C01	Plate 29_06-20-19
SJNORM045715	Control_Unaffected	Male	Blood	203497730061_R01C01	Plate 29_06-20-19
SJNORM045716	Control_Unaffected	Male	Blood	203497730061_R02C01	Plate 29_06-20-19
SJNORM045717	Control_Unaffected	Female	Blood	203497730061_R03C01	Plate 29_06-20-19
SJNORM045718	Control_Unaffected	Male	Blood	203497730061_R04C01	Plate 29_06-20-19
SJNORM045719	Control_Unaffected	Female	Blood	203497730061_R05C01	Plate 29_06-20-19
SJNORM045721	Control_Unaffected	Male	Blood	203497730061_R07C01	Plate 29_06-20-19
SJNORM045722	Control_Unaffected	Female	Blood	203497730061_R08C01	Plate 29_06-20-19
SJNORM045723	Control_Unaffected	Female	Blood	203497730068_R01C01	Plate 29_06-20-19
SJNORM045724	Control_Unaffected	Male	Blood	203497730068_R02C01	Plate 29_06-20-19
SJNORM045725	Control_Unaffected	Female	Blood	203497730068_R03C01	Plate 29_06-20-19
SJNORM045726	Control_Unaffected	Female	Blood	203497730068_R04C01	Plate 29_06-20-19
SJNORM045728	Control_Unaffected	Female	Blood	203497730068_R05C01	Plate 29_06-20-19
T1002	Analytical_Control_Proband_Solved	Female	Blood	205122170064_R07C01	mefford_sjcrh_dee_methylation_4~8
T1076	Proband_Unsolved	Female	Blood	203824910052_R03C01	mefford_uwcmg_dee_methylation_2~3
T1083	Proband_Unsolved	Male	Blood	203219730100_R06C01	mefford_uwcmg_dee_methylation_1~1
T112	Proband_Unsolved	Female	Blood	203824900096_R02C01	mefford_uwcmg_dee_methylation_2~4
T1144	Analytical_Control_Proband_Solved	Male	Blood	205122170064_R06C01	mefford_sjcrh_dee_methylation_4~8
T1157	Analytical_Control_Proband_Solved	Male	Blood	203866380042_R01C01	mefford_uwcmg_dee_methylation_2~3
T1181	Analytical_Control_Proband_Solved	Female	Blood	204809970065_R02C01	mefford_uwcmg_dee_methylation_3~r
T1183	Proband_Unsolved	Male	Blood	203866380042_R02C01	mefford_uwcmg_dee_methylation_2~3
T1230	Proband_Unsolved	Male	Blood	203219730100_R07C01	mefford_uwcmg_dee_methylation_1~1
T1264	Proband_Unsolved	Female	Blood	203866380139_R03C01	mefford_uwcmg_dee_methylation_2~6
T1368	Proband_Unsolved	Male	Blood	203866380042_R03C01	mefford_uwcmg_dee_methylation_2~3
T1399	Proband_Unsolved	Male	Blood	207179240037_R01C01	mefford_sjcrh_dee_methylation_10~23
T1434	Proband_Unsolved	Male	Blood	207179240029_R04C01	mefford_sjcrh_dee_methylation_11~24
T1435	Proband_Unsolved	Male	Blood	203824910052_R04C01	mefford_uwcmg_dee_methylation_2~3
T1439	Proband_Unsolved	Male	Blood	203866380042_R04C01	mefford_uwcmg_dee_methylation_2~3
T1440	Proband_Unsolved	Male	Blood	203219730100_R08C01, 203867050002_R04C01, 205707890128_R02C01	mefford_uwcmg_dee_methylation_1~1, mefford_uwcmg_dee_methylation_2~2, mefford_sjcrh_dee_methylation_5~9
T1453	Proband_Unsolved	Male	Blood	203867050043_R07C01	mefford_uwcmg_dee_methylation_2~3
T1458	Analytical_Control_Proband_Solved	Female	Blood	205122170064_R05C01	mefford_sjcrh_dee_methylation_4~8
T1461	Analytical_Control_Proband_Solved	Female	Blood	205122170064_R04C01	mefford_sjcrh_dee_methylation_4~8
T1463	Analytical_Control_Proband_Solved	Male	Blood	205122170064_R03C01	mefford_sjcrh_dee_methylation_4~8
T1466	Proband_Unsolved	Male	Blood	207179240037_R02C01	mefford_sjcrh_dee_methylation_10~23
T1498	Analytical_Control_Proband_Solved	Female	Blood	205122170064_R02C01	mefford_sjcrh_dee_methylation_4~8
T1503	Proband_Unsolved	Female	Blood	203824910025_R02C01	mefford_uwcmg_dee_methylation_2~2
T1504	Proband_Unsolved	Female	Blood	203866380042_R05C01	mefford_uwcmg_dee_methylation_2~3
T1519	Proband_Unsolved	Male	Blood	205122170094_R04C01	mefford_sjcrh_dee_methylation_4~8
T1527	Analytical_Control_Proband_Solved	Male	Blood	205122170064_R01C01	mefford_sjcrh_dee_methylation_4~8
T1582	Control_Affected_Family_Member	Female	Blood	207179230091_R05C01	mefford_sjcrh_dee_methylation_9~19
T1588	Analytical_Control_Proband_Solved	Female	Blood	205122170063_R08C01	mefford_sjcrh_dee_methylation_4~8
T15982	Proband_Unsolved	Female	Blood	203219730150_R01C01, 203867050010_R01C01	mefford_uwcmg_dee_methylation_1~1, mefford_uwcmg_dee_methylation_2~2
T161	Analytical_Control_Proband_Solved	Male	Blood	205122170081_R01C01	mefford_sjcrh_dee_methylation_4~8
T1613	Analytical_Control_Proband_Solved	Male	Blood	205122170063_R07C01	mefford_sjcrh_dee_methylation_4~8
T1615	Proband_Unsolved	Female	Blood	207179240029_R05C01	mefford_sjcrh_dee_methylation_11~24
T16275	Proband_Unsolved	Male	Blood	203866380109_R07C01	mefford_uwcmg_dee_methylation_2~4
T1635	Analytical_Control_Proband_Solved	Female	Blood	205122170063_R06C01	mefford_sjcrh_dee_methylation_4~8
T16357	Analytical_Control_Proband_Solved	Male	Blood	205122170094_R03C01	mefford_sjcrh_dee_methylation_4~8
T16450	Proband_Unsolved	Male	Blood	203219730150_R02C01	mefford_uwcmg_dee_methylation_1~1
T16487	Analytical_Control_Proband_Solved	Female	Blood	206537460117_R06C01	mefford_sjcrh_dee_methylation_7~11
T16581	Proband_Unsolved	Male	Blood	206544450110_R01C01	mefford_sjcrh_dee_methylation_7~11
T16860	Proband_Unsolved	Male	Blood	206544450110_R02C01	mefford_sjcrh_dee_methylation_7~11
T17047	Proband_Unsolved	Female	Blood	203866380106_R07C01	mefford_uwcmg_dee_methylation_2~4
T17116	Proband_Unsolved	Female	Blood	204873630052_R07C01	mefford_uwcmg_dee_methylation_3~7
T17194	Proband_Unsolved	Female	Blood	205122170094_R02C01	mefford_sjcrh_dee_methylation_4~8
T1729	Proband_Unsolved	Female	Blood	203824910052_R08C01	mefford_uwcmg_dee_methylation_2~3
T17292	Proband_Unsolved	Male	Blood	203219730150_R03C01	mefford_uwcmg_dee_methylation_1~1
T17307	Proband_Unsolved	Male	Blood	203219730150_R04C01	mefford_uwcmg_dee_methylation_1~1
T17361	Proband_Unsolved	Male	Blood	203866380134_R02C01	mefford_uwcmg_dee_methylation_2~5
T17482	Proband_Unsolved	Male	Blood	205122170018_R03C01	mefford_sjcrh_dee_methylation_4~8
T17577	Proband_Unsolved	Female	Blood	206544450110_R03C01	mefford_sjcrh_dee_methylation_7~11
T17578	Proband_Unsolved	Female	Blood	206544450110_R04C01	mefford_sjcrh_dee_methylation_7~11
T17592	Proband_Unsolved	Female	Blood	203219730150_R05C01	mefford_uwcmg_dee_methylation_1~1
T17603	Proband_Unsolved	Female	Blood	203866380134_R05C01	mefford_uwcmg_dee_methylation_2~5
T17604	Proband_Unsolved	Male	Blood	207179240037_R08C01	mefford_sjcrh_dee_methylation_10~23
T1766	Proband_Unsolved	Male	Blood	203219730150_R06C01	mefford_uwcmg_dee_methylation_1~1
T17747	Proband_Unsolved	Male	Blood	203219730150_R07C01, 203866380074_R05C01	mefford_uwcmg_dee_methylation_1~1, mefford_uwcmg_dee_methylation_2~4
T17756	Analytical_Control_Proband_Solved	Male	Blood	204809970065_R04C01	mefford_uwcmg_dee_methylation_3~r
T1781	Proband_Unsolved	Male	Blood	207179240029_R07C01	mefford_sjcrh_dee_methylation_11~24
T17818	Proband_Unsolved	Male	Blood	207179240083_R01C01	mefford_sjcrh_dee_methylation_10~23
T17834	Proband_Unsolved	Female	Blood	203867050010_R02C01	mefford_uwcmg_dee_methylation_2~2
T179	Proband_Unsolved	Male	Blood	207179240029_R01C01	mefford_sjcrh_dee_methylation_11~24
T17932	Proband_Unsolved	Female	Blood	203866380139_R04C01	mefford_uwcmg_dee_methylation_2~6
T17978	Proband_Unsolved	Female	Blood	203867050067_R03C01	mefford_uwcmg_dee_methylation_2~3
T1831	Analytical_Control_Proband_Solved	Female	Blood	205122170063_R05C01	mefford_sjcrh_dee_methylation_4~8
T18429	Proband_Unsolved	Male	Blood	203219730150_R08C01	mefford_uwcmg_dee_methylation_1~1
T18461	Proband_Unsolved	Male	Blood	203219730154_R01C01	mefford_uwcmg_dee_methylation_1~1
T18466	Analytical_Control_Proband_Solved	Male	Blood	207179230150_R03C01	mefford_sjcrh_dee_methylation_9~19
T18511	Proband_Unsolved	Male	Blood	203866380137_R05C01	mefford_uwcmg_dee_methylation_2~6
T1859	Proband_Unsolved	Male	Blood	203866380042_R06C01	mefford_uwcmg_dee_methylation_2~3
T18610	Proband_Unsolved	Male	Blood	206537460143_R06C01	mefford_sjcrh_dee_methylation_7~11
T18641	Analytical_Control_Proband_Solved	Female	Blood	206537460117_R07C01	mefford_sjcrh_dee_methylation_7~11
T18666	Proband_Unsolved	Female	Blood	204813560040_R06C01	mefford_uwcmg_dee_methylation_3~7
T18697	Analytical_Control_Proband_Solved	Female	Blood	206537460117_R08C01	mefford_sjcrh_dee_methylation_7~11
T18707	Proband_Unsolved	Female	Blood	205122170094_R01C01	mefford_sjcrh_dee_methylation_4~8
T18721	Proband_Unsolved	Female	Blood	203219730154_R02C01	mefford_uwcmg_dee_methylation_1~1
T1880	Analytical_Control_Proband_Solved	Male	Blood	205122170063_R04C01	mefford_sjcrh_dee_methylation_4~8
T18817	Proband_Unsolved	Male	Blood	203219730154_R03C01, 203866380135_R02C01	mefford_uwcmg_dee_methylation_1~1, mefford_uwcmg_dee_methylation_2~6
T1886	Analytical_Control_Proband_Solved	Female	Blood	205122170063_R03C01	mefford_sjcrh_dee_methylation_4~8
T1895	Analytical_Control_Proband_Solved	Male	Blood	205122170063_R02C01	mefford_sjcrh_dee_methylation_4~8
T1911	Proband_Unsolved	Male	Blood	207179240037_R03C01	mefford_sjcrh_dee_methylation_10~23
T19264	Analytical_Control_Proband_Solved	Female	Blood	203219730154_R04C01	mefford_uwcmg_dee_methylation_1~1
T1927	Analytical_Control_Proband_Solved	Female	Blood	205122170063_R01C01	mefford_sjcrh_dee_methylation_4~8
T19307	Proband_Unsolved	Male	Blood	205715830064_R07C01	mefford_sjcrh_dee_methylation_5~9
T1941	Analytical_Control_Proband_Solved	Female	Blood	205122170062_R08C01	mefford_sjcrh_dee_methylation_4~8
T19417	Proband_Unsolved	Male	Blood	204809970065_R05C01	mefford_uwcmg_dee_methylation_3~r
T19970	Proband_Unsolved	Male	Blood	203824840020_R01C01	mefford_uwcmg_dee_methylation_2~2
T200	Proband_Unsolved	Female	Blood	207179240029_R02C01	mefford_sjcrh_dee_methylation_11~24
T20004	Proband_Unsolved	Male	Blood	206537460143_R07C01, 207179230150_R08C01	mefford_sjcrh_dee_methylation_7~11, mefford_sjcrh_dee_methylation_9~19
T20006	Proband_Unsolved	Male	Blood	206537460143_R08C01	mefford_sjcrh_dee_methylation_7~11
T20015	Proband_Unsolved	Male	Blood	206537470097_R01C01	mefford_sjcrh_dee_methylation_7~11
T20017	Analytical_Control_Proband_Solved	Female	Blood	203867050067_R02C01	mefford_uwcmg_dee_methylation_2~3
T20019	Proband_Unsolved	Male	Blood	203866380109_R01C01	mefford_uwcmg_dee_methylation_2~4
T20038	Proband_Unsolved	Female	Blood	203867050010_R03C01, 205841340122_R05C01	mefford_uwcmg_dee_methylation_2~2, mefford_sjcrh_dee_methylation_6~10
T20090	Proband_Unsolved	Male	Blood	203867050043_R08C01	mefford_uwcmg_dee_methylation_2~3
T20113	Proband_Unsolved	Male	Blood	203219730154_R05C01	mefford_uwcmg_dee_methylation_1~1
T20138	Proband_Unsolved	Female	Blood	207179240128_R02C01	mefford_sjcrh_dee_methylation_11~24
T20142	Proband_Unsolved	Female	Blood	205715830064_R08C01	mefford_sjcrh_dee_methylation_5~9
T20143	Proband_Unsolved	Male	Blood	206537470097_R02C01	mefford_sjcrh_dee_methylation_7~11
T20151	Proband_Unsolved	Male	Blood	206537470097_R03C01	mefford_sjcrh_dee_methylation_7~11
T20183	Proband_Unsolved	Male	Blood	203867050056_R01C01	mefford_uwcmg_dee_methylation_2~3
T20194	Proband_Unsolved	Female	Blood	203866380074_R07C01	mefford_uwcmg_dee_methylation_2~4
T20210	Analytical_Control_Proband_Solved	Female	Blood	203866380074_R08C01	mefford_uwcmg_dee_methylation_2~4
T20240	Analytical_Control_Proband_Solved	Male	Blood	206537460120_R01C01	mefford_sjcrh_dee_methylation_7~11
T20277	Proband_Unsolved	Male	Blood	203219730154_R06C01	mefford_uwcmg_dee_methylation_1~1
T20387	Proband_Unsolved	Male	Blood	205122170081_R08C01	mefford_sjcrh_dee_methylation_4~8
T20485	Proband_Unsolved	Female	Blood	203824910046_R03C01	mefford_uwcmg_dee_methylation_2~3
T20515	Proband_Unsolved	Male	Blood	203866380106_R08C01	mefford_uwcmg_dee_methylation_2~4
T20558	Analytical_Control_Proband_Solved	Female	Blood	203219730154_R07C01, 203867050010_R04C01	mefford_uwcmg_dee_methylation_1~1, mefford_uwcmg_dee_methylation_2~2
T20614	Proband_Unsolved	Male	Blood	203867050010_R05C01	mefford_uwcmg_dee_methylation_2~2
T2071	Proband_Unsolved	Female	Blood	203866380042_R07C01	mefford_uwcmg_dee_methylation_2~3
T20745	Proband_Unsolved	Female	Blood	207179240083_R02C01	mefford_sjcrh_dee_methylation_10~23
T20770	Proband_Unsolved	Female	Blood	203866380108_R01C01	mefford_uwcmg_dee_methylation_2~4
T20838	Proband_Unsolved	Female	Blood	203219730154_R08C01	mefford_uwcmg_dee_methylation_1~1
T20899	Proband_Unsolved	Female	Blood	203866380108_R06C01	mefford_uwcmg_dee_methylation_2~4
T20945	Analytical_Control_Proband_Solved	Female	Blood	206537460120_R02C01	mefford_sjcrh_dee_methylation_7~11
T20962	Proband_Unsolved	Female	Blood	203219730156_R01C01	mefford_uwcmg_dee_methylation_1~1
T20973	Proband_Unsolved	Female	Blood	203219730156_R02C01	mefford_uwcmg_dee_methylation_1~1
T21060	Proband_Unsolved	Female	Blood	203824910052_R06C01, 203866380108_R02C01	mefford_uwcmg_dee_methylation_2~3, mefford_uwcmg_dee_methylation_2~4
T21117	Proband_Unsolved	Male	Blood	203219730156_R03C01, 203866380074_R04C01	mefford_uwcmg_dee_methylation_1~1, mefford_uwcmg_dee_methylation_2~4
T21159	Proband_Unsolved	Male	Blood	203219730156_R04C01	mefford_uwcmg_dee_methylation_1~1
T21174	Proband_Unsolved	Female	Blood	203866380108_R03C01	mefford_uwcmg_dee_methylation_2~4
T21185	Proband_Unsolved	Male	Blood	203824910052_R07C01	mefford_uwcmg_dee_methylation_2~3
T21199	Proband_Unsolved	Female	Blood	206537470097_R04C01	mefford_sjcrh_dee_methylation_7~11
T21203	Proband_Unsolved	Female	Blood	206537470097_R05C01	mefford_sjcrh_dee_methylation_7~11
T21213	Analytical_Control_Proband_Solved	Female	Blood	203866380074_R03C01	mefford_uwcmg_dee_methylation_2~4
T21227	Proband_Unsolved	Male	Blood	207179240030_R01C01	mefford_sjcrh_dee_methylation_9~19
T21230	Proband_Unsolved	Male	Blood	206537470097_R07C01	mefford_sjcrh_dee_methylation_7~11
T21247	Proband_Unsolved	Male	Blood	203867050068_R02C01	mefford_uwcmg_dee_methylation_2~3
T21302	Proband_Unsolved	Male	Blood	206537470097_R08C01	mefford_sjcrh_dee_methylation_7~11
T21306	Analytical_Control_Proband_Solved	Male	Blood	203867050083_R01C01	mefford_uwcmg_dee_methylation_2~4
T21311	Proband_Unsolved	Male	Blood	203219730156_R05C01	mefford_uwcmg_dee_methylation_1~1
T21394	Proband_Unsolved	Male	Blood	204809970059_R01C01	mefford_uwcmg_dee_methylation_3~7
T21481	Proband_Unsolved	Male	Blood	207179240083_R03C01	mefford_sjcrh_dee_methylation_10~23
T21525	Proband_Unsolved	Female	Blood	203867050010_R06C01	mefford_uwcmg_dee_methylation_2~2
T21540	Proband_Unsolved	Female	Blood	203219730156_R06C01	mefford_uwcmg_dee_methylation_1~1
T21550	Proband_Unsolved	Female	Blood	203219730156_R07C01, 203866380012_R08C01	mefford_uwcmg_dee_methylation_1~1, mefford_uwcmg_dee_methylation_2~2
T21554	Proband_Unsolved	Female	Blood	203866380074_R06C01	mefford_uwcmg_dee_methylation_2~4
T21603	Proband_Unsolved	Female	Blood	203867050068_R03C01	mefford_uwcmg_dee_methylation_2~3
T21617	Proband_Unsolved	Male	Blood	206544450101_R01C01	mefford_sjcrh_dee_methylation_7~11
T21696	Proband_Unsolved	Male	Blood	203219730156_R08C01	mefford_uwcmg_dee_methylation_1~1
T21759	Proband_Unsolved	Male	Blood	205122170018_R02C01	mefford_sjcrh_dee_methylation_4~8
T21817	Proband_Unsolved	Female	Blood	203824840020_R02C01	mefford_uwcmg_dee_methylation_2~2
T21833	Proband_Unsolved	Female	Blood	205122170018_R04C01	mefford_sjcrh_dee_methylation_4~8
T21839	Proband_Unsolved	Male	Blood	206544450101_R02C01	mefford_sjcrh_dee_methylation_7~11
T21994	Proband_Unsolved	Male	Blood	203867050056_R03C01	mefford_uwcmg_dee_methylation_2~3
T21995	Control_Unaffected_Parents_Siblings	Female	Blood	205828610011_R06C01	mefford_sjcrh_dee_methylation_6~10
T21996	Control_Unaffected_Parents_Siblings	Male	Blood	205828610011_R07C01	mefford_sjcrh_dee_methylation_6~10
T22061	Proband_Unsolved	Female	Blood	206544450101_R03C01	mefford_sjcrh_dee_methylation_7~11
T22063	Proband_Unsolved	Male	Blood	206544450101_R04C01	mefford_sjcrh_dee_methylation_7~11
T22083	Control_Unaffected_Parents_Siblings	Female	Blood	207179240030_R08C01	mefford_sjcrh_dee_methylation_9~17
T22084	Control_Unaffected_Parents_Siblings	Male	Blood	207179240143_R01C01	mefford_sjcrh_dee_methylation_9~17
T2210	Analytical_Control_Proband_Solved	Female	Blood	205122170062_R07C01	mefford_sjcrh_dee_methylation_4~8
T2211	Analytical_Control_Proband_Solved	Female	Blood	205122170062_R06C01	mefford_sjcrh_dee_methylation_4~8
T22190	Proband_Unsolved	Male	Blood	203219730190_R01C01	mefford_uwcmg_dee_methylation_1~1
T222	Analytical_Control_Proband_Solved	Female	Blood	205122170074_R08C01	mefford_sjcrh_dee_methylation_4~8
T22294	Proband_Unsolved	Male	Blood	205707890173_R02C01	mefford_sjcrh_dee_methylation_5~9
T22333	Proband_Unsolved	Female	Blood	207179240083_R04C01	mefford_sjcrh_dee_methylation_10~23
T22447	Proband_Unsolved	Male	Blood	206544450101_R05C01	mefford_sjcrh_dee_methylation_7~11
T22466	Proband_Unsolved	Female	Blood	206537460063_R01C01	mefford_sjcrh_dee_methylation_7~11
T22470	Analytical_Control_Proband_Solved	Female	Blood	203866380106_R01C01	mefford_uwcmg_dee_methylation_2~4
T22483	Proband_Unsolved	Female	Blood	206537460063_R02C01	mefford_sjcrh_dee_methylation_7~11
T22631	Proband_Unsolved	Female	Blood	203219730190_R02C01	mefford_uwcmg_dee_methylation_1~1
T22683	Proband_Unsolved	Female	Blood	205715830066_R01C01	mefford_sjcrh_dee_methylation_5~9
T22707	Proband_Unsolved	Male	Blood	206544450101_R06C01	mefford_sjcrh_dee_methylation_7~11
T22708	Proband_Unsolved	Male	Blood	206544450101_R07C01	mefford_sjcrh_dee_methylation_7~11
T22790	Proband_Unsolved	Male	Blood	207179240083_R05C01	mefford_sjcrh_dee_methylation_10~23
T22799	Analytical_Control_Proband_Solved	Female	Blood	206537460120_R03C01	mefford_sjcrh_dee_methylation_7~11
T22893	Analytical_Control_Proband_Solved	Female	Blood	203867050056_R06C01	mefford_uwcmg_dee_methylation_2~3
T22967	Analytical_Control_Proband_Solved	Female	Blood	203867050056_R08C01	mefford_uwcmg_dee_methylation_2~3
T22972	Proband_Unsolved	Male	Blood	203867050067_R01C01	mefford_uwcmg_dee_methylation_2~3
T23027	Proband_Unsolved	Male	Blood	203219730190_R03C01	mefford_uwcmg_dee_methylation_1~1
T23058	Proband_Unsolved	Male	Blood	205715830066_R02C01	mefford_sjcrh_dee_methylation_5~9
T23062	Proband_Unsolved	Male	Blood	206544450101_R08C01	mefford_sjcrh_dee_methylation_7~11
T23068	Proband_Unsolved	Male	Blood	206544450103_R01C01	mefford_sjcrh_dee_methylation_7~11
T23075	Proband_Unsolved	Female	Blood	205122170062_R02C01	mefford_sjcrh_dee_methylation_4~8
T23103	Proband_Unsolved	Female	Blood	203867050010_R07C01	mefford_uwcmg_dee_methylation_2~2
T23141	Proband_Unsolved	Male	Blood	207179240083_R06C01	mefford_sjcrh_dee_methylation_10~23
T23206	Proband_Unsolved	Female	Blood	203867050056_R07C01	mefford_uwcmg_dee_methylation_2~3
T23247	Proband_Unsolved	Female	Blood	205841340122_R06C01	mefford_sjcrh_dee_methylation_6~10
T23261	Proband_Unsolved	Male	Blood	203867050136_R08C01	mefford_uwcmg_dee_methylation_2~6
T23276	Analytical_Control_Proband_Solved	Female	Blood	203867050067_R04C01	mefford_uwcmg_dee_methylation_2~3
T23307	Proband_Unsolved	Male	Blood	203866380137_R01C01	mefford_uwcmg_dee_methylation_2~6
T23379	Proband_Unsolved	Female	Blood	203867050010_R08C01, 203867050067_R05C01	mefford_uwcmg_dee_methylation_2~2, mefford_uwcmg_dee_methylation_2~3
T23420	Proband_Unsolved	Male	Blood	206544450103_R02C01	mefford_sjcrh_dee_methylation_7~11
T23439	Proband_Unsolved	Male	Blood	203824910025_R05C01	mefford_uwcmg_dee_methylation_2~2
T23504	Analytical_Control_Proband_Solved	Female	Blood	203867050068_R05C01	mefford_uwcmg_dee_methylation_2~3
T23510	Proband_Unsolved	Male	Blood	203866380135_R03C01	mefford_uwcmg_dee_methylation_2~6
T23514	Proband_Unsolved	Female	Blood	203867050067_R07C01	mefford_uwcmg_dee_methylation_2~3
T23565	Proband_Unsolved	Female	Blood	203219730190_R05C01	mefford_uwcmg_dee_methylation_1~1
T23598	Analytical_Control_Proband_Solved	Female	Blood	203866380137_R04C01	mefford_uwcmg_dee_methylation_2~6
T23648	Proband_Unsolved	Female	Blood	203824840020_R04C01	mefford_uwcmg_dee_methylation_2~2
T23742	Proband_Unsolved	Female	Blood	203219730190_R07C01	mefford_uwcmg_dee_methylation_1~1
T23768	Proband_Unsolved	Male	Blood	203219730190_R08C01, 203867050136_R01C01	mefford_uwcmg_dee_methylation_1~1, mefford_uwcmg_dee_methylation_2~6
T23869	Proband_Unsolved	Male	Blood	203219730193_R01C01	mefford_uwcmg_dee_methylation_1~1
T23909	Proband_Unsolved	Male	Blood	206544450103_R03C01	mefford_sjcrh_dee_methylation_7~11
T23952	Proband_Unsolved	Female	Blood	203867050067_R08C01	mefford_uwcmg_dee_methylation_2~3
T23978	Proband_Unsolved	Male	Blood	205122170081_R05C01	mefford_sjcrh_dee_methylation_4~8
T24046	Analytical_Control_Proband_Solved	Female	Blood	204809970065_R06C01	mefford_uwcmg_dee_methylation_3~r
T24130	Proband_Unsolved	Male	Blood	203824840012_R01C01	mefford_uwcmg_dee_methylation_2~2
T24220	Analytical_Control_Proband_Solved	Female	Blood	204809970065_R07C01	mefford_uwcmg_dee_methylation_3~r
T24226	Proband_Unsolved	Male	Blood	203219730193_R02C01	mefford_uwcmg_dee_methylation_1~1
T24296	Proband_Unsolved	Male	Blood	203824900096_R01C01	mefford_uwcmg_dee_methylation_2~4
T24345	Proband_Unsolved	Female	Blood	203867050067_R06C01	mefford_uwcmg_dee_methylation_2~3
T24455	Analytical_Control_Proband_Solved	Male	Blood	203866380147_R04C01	mefford_uwcmg_dee_methylation_2~6
T24599	Proband_Unsolved	Female	Blood	203219730193_R03C01	mefford_uwcmg_dee_methylation_1~1
T24671	Proband_Unsolved	Male	Blood	203867050083_R03C01	mefford_uwcmg_dee_methylation_2~4
T24682	Analytical_Control_Proband_Solved	Female	Blood	206537460120_R04C01	mefford_sjcrh_dee_methylation_7~11
T24707	Proband_Unsolved	Male	Blood	205715830066_R03C01	mefford_sjcrh_dee_methylation_5~9
T24717	Proband_Unsolved	Male	Blood	205715830066_R04C01	mefford_sjcrh_dee_methylation_5~9
T24734	Proband_Unsolved	Male	Blood	203866380135_R08C01	mefford_uwcmg_dee_methylation_2~6
T24941	Proband_Unsolved	Female	Blood	203824840027_R04C01	mefford_uwcmg_dee_methylation_2~2
T24944	Proband_Unsolved	Male	Blood	203219730193_R04C01, 205707890075_R04C01	mefford_uwcmg_dee_methylation_1~1, mefford_sjcrh_dee_methylation_5~9
T24947	Proband_Unsolved	Male	Blood	203824840027_R03C01	mefford_uwcmg_dee_methylation_2~2
T24958	Proband_Unsolved	Male	Blood	203219730193_R05C01	mefford_uwcmg_dee_methylation_1~1
T24964	Proband_Unsolved	Female	Blood	203219730193_R06C01	mefford_uwcmg_dee_methylation_1~1
T24972	Proband_Unsolved	Female	Blood	207179240083_R07C01	mefford_sjcrh_dee_methylation_10~23
T24991	Proband_Unsolved	Male	Blood	205715830066_R05C01	mefford_sjcrh_dee_methylation_5~9
T24992	Proband_Unsolved	Female	Blood	206544450110_R05C01, 206544450103_R04C01	mefford_sjcrh_dee_methylation_7~11, mefford_sjcrh_dee_methylation_7~11
T25	Analytical_Control_Proband_Solved	Male	Blood	205122170081_R02C01	mefford_sjcrh_dee_methylation_4~8
T25002	Proband_Unsolved	Male	Blood	203824840012_R02C01	mefford_uwcmg_dee_methylation_2~2
T25016	Proband_Unsolved	Female	Blood	205122170020_R04C01	mefford_sjcrh_dee_methylation_4~8
T25036	Proband_Unsolved	Male	Blood	203824910029_R06C01	mefford_uwcmg_dee_methylation_2~2
T25117	Control_Unaffected_Parents_Siblings	Female	Blood	205707890075_R06C01	mefford_sjcrh_dee_methylation_5~9
T2517	Proband_Unsolved	Male	Blood	207179240029_R08C01	mefford_sjcrh_dee_methylation_11~24
T25206	Proband_Unsolved	Female	Blood	203824910046_R07C01	mefford_uwcmg_dee_methylation_2~3
T2522	Analytical_Control_Proband_Solved	Female	Blood	207179240037_R04C01	mefford_sjcrh_dee_methylation_10~23
T25248	Proband_Unsolved	Female	Blood	203219730193_R07C01	mefford_uwcmg_dee_methylation_1~1
T25280	Proband_Unsolved	Male	Blood	203866380106_R03C01	mefford_uwcmg_dee_methylation_2~4
T2529	Proband_Unsolved	Female	Blood	203867050068_R01C01	mefford_uwcmg_dee_methylation_2~3
T25324	Proband_Unsolved	Female	Blood	203219730193_R08C01	mefford_uwcmg_dee_methylation_1~1
T25335	Proband_Unsolved	Male	Blood	203219730202_R01C01	mefford_uwcmg_dee_methylation_1~1
T25392	Proband_Unsolved	Male	Blood	203866380137_R02C01	mefford_uwcmg_dee_methylation_2~6
T25410	Proband_Unsolved	Male	Blood	203824910025_R07C01	mefford_uwcmg_dee_methylation_2~2
T25443	Analytical_Control_Proband_Solved	Female	Blood	203866380135_R07C01	mefford_uwcmg_dee_methylation_2~6
T25471	Analytical_Control_Proband_Solved	Male	Blood	207179230150_R07C01	mefford_sjcrh_dee_methylation_9~19
T25485	Proband_Unsolved	Female	Blood	203824840027_R02C01	mefford_uwcmg_dee_methylation_2~2
T25487	Proband_Unsolved	Male	Blood	206544450103_R05C01	mefford_sjcrh_dee_methylation_7~11
T25489	Proband_Unsolved	Female	Blood	203219730202_R02C01	mefford_uwcmg_dee_methylation_1~1
T25492	Proband_Unsolved	Male	Blood	203219730202_R03C01	mefford_uwcmg_dee_methylation_1~1
T25503	Analytical_Control_Proband_Solved	Female	Blood	206537460120_R05C01	mefford_sjcrh_dee_methylation_7~11
T25557	Proband_Unsolved	Male	Blood	207179240083_R08C01	mefford_sjcrh_dee_methylation_10~23
T25583	Proband_Unsolved	Male	Blood	203824900096_R06C01	mefford_uwcmg_dee_methylation_2~4
T2561	Proband_Unsolved	Female	Blood	207179240037_R05C01	mefford_sjcrh_dee_methylation_10~23
T25614	Proband_Unsolved	Female	Blood	203866380106_R05C01	mefford_uwcmg_dee_methylation_2~4
T25615	Control_Unaffected_Parents_Siblings	Female	Blood	205707890075_R08C01	mefford_sjcrh_dee_methylation_5~9
T25632	Proband_Unsolved	Female	Blood	206544450103_R06C01	mefford_sjcrh_dee_methylation_7~11
T25634	Analytical_Control_Proband_Solved	Male	Blood	207179230150_R04C01	mefford_sjcrh_dee_methylation_9~19
T2564	Analytical_Control_Proband_Solved	Male	Blood	205122170062_R05C01	mefford_sjcrh_dee_methylation_4~8
T2566	Proband_Unsolved	Female	Blood	207179240037_R06C01	mefford_sjcrh_dee_methylation_10~23
T25663	Proband_Unsolved	Female	Blood	203824840012_R03C01	mefford_uwcmg_dee_methylation_2~2
T2569	Proband_Unsolved	Male	Blood	207179240096_R01C01	mefford_sjcrh_dee_methylation_11~24
T25795	Proband_Unsolved	Female	Blood	206544450103_R07C01	mefford_sjcrh_dee_methylation_7~11
T25804	Proband_Unsolved	Female	Blood	203866300122_R03C01	mefford_uwcmg_dee_methylation_2~5
T25805	Analytical_Control_Proband_Solved	Female	Blood	203824910046_R05C01	mefford_uwcmg_dee_methylation_2~3
T25808	Proband_Unsolved	Female	Blood	203866380106_R04C01, 205707890154_R02C01	mefford_uwcmg_dee_methylation_2~4, mefford_sjcrh_dee_methylation_5~9
T25810	Proband_Unsolved	Female	Blood	203219730202_R05C01	mefford_uwcmg_dee_methylation_1~1
T2587	Proband_Unsolved	Male	Blood	207179240096_R02C01	mefford_sjcrh_dee_methylation_11~24
T25876	Proband_Unsolved	Male	Blood	206537460117_R03C01	mefford_sjcrh_dee_methylation_7~11
T25885	Proband_Unsolved	Male	Blood	207179240105_R01C01	mefford_sjcrh_dee_methylation_10~23
T2590	Analytical_Control_Proband_Solved	Male	Blood	206544450109_R07C01	mefford_sjcrh_dee_methylation_7~11
T25910	Proband_Unsolved	Male	Blood	203824910046_R08C01	mefford_uwcmg_dee_methylation_2~3
T25916	Proband_Unsolved	Male	Blood	203219730202_R06C01	mefford_uwcmg_dee_methylation_1~1
T2592	Analytical_Control_Proband_Solved	Male	Blood	205841340101_R06C01	mefford_sjcrh_dee_methylation_6~10
T25949	Proband_Unsolved	Male	Blood	203824910046_R06C01	mefford_uwcmg_dee_methylation_2~3
T25955	Proband_Unsolved	Female	Blood	203867050083_R08C01	mefford_uwcmg_dee_methylation_2~4
T25967	Proband_Unsolved	Male	Blood	207179240030_R02C01	mefford_sjcrh_dee_methylation_9~19
T25972	Proband_Unsolved	Male	Blood	203219730202_R07C01	mefford_uwcmg_dee_methylation_1~1
T25978	Proband_Unsolved	Male	Blood	203866380129_R05C01	mefford_uwcmg_dee_methylation_2~5
T2599	Proband_Unsolved	Male	Blood	207179240037_R07C01	mefford_sjcrh_dee_methylation_10~23
T2604	Proband_Unsolved	Male	Blood	203867050043_R01C01	mefford_uwcmg_dee_methylation_2~3
T2608	Analytical_Control_Proband_Solved	Female	Blood	204809970065_R03C01	mefford_uwcmg_dee_methylation_3~r
T2611	Proband_Unsolved	Male	Blood	203219730204_R01C01, 203867050002_R05C01, 205707890128_R07C01	mefford_uwcmg_dee_methylation_1~1, mefford_uwcmg_dee_methylation_2~2, mefford_sjcrh_dee_methylation_5~9
T2612	Control_Unaffected_Parents_Siblings	Male	Blood	205707890154_R01C01	mefford_sjcrh_dee_methylation_5~9
T2614	Analytical_Control_Proband_Solved	Male	Blood	206544450109_R08C01	mefford_sjcrh_dee_methylation_7~11
T26143	Proband_Unsolved	Male	Blood	203866380108_R07C01	mefford_uwcmg_dee_methylation_2~4
T26161	Proband_Unsolved	Male	Blood	203867050068_R07C01	mefford_uwcmg_dee_methylation_2~3
T26165	Proband_Unsolved	Male	Blood	203867050136_R04C01	mefford_uwcmg_dee_methylation_2~6
T26175	Proband_Unsolved	Female	Blood	205122170081_R03C01	mefford_sjcrh_dee_methylation_4~8
T26176	Analytical_Control_Proband_Solved	Female	Blood	203219730204_R02C01	mefford_uwcmg_dee_methylation_1~1
T26179	Proband_Unsolved	Female	Blood	203824840012_R04C01	mefford_uwcmg_dee_methylation_2~2
T2621	Proband_Unsolved	Male	Blood	203867050043_R02C01	mefford_uwcmg_dee_methylation_2~3
T26222	Proband_Unsolved	Female	Blood	207179240105_R02C01	mefford_sjcrh_dee_methylation_10~23
T26225	Proband_Unsolved	Male	Blood	203219730204_R03C01	mefford_uwcmg_dee_methylation_1~1
T26237	Proband_Unsolved	Female	Blood	203824910025_R03C01	mefford_uwcmg_dee_methylation_2~2
T2626	Proband_Unsolved	Female	Blood	203867050043_R03C01	mefford_uwcmg_dee_methylation_2~3
T2627	Proband_Unsolved	Male	Blood	207179240096_R03C01	mefford_sjcrh_dee_methylation_11~24
T26281	Proband_Unsolved	Female	Blood	203824840012_R05C01	mefford_uwcmg_dee_methylation_2~2
T26291	Proband_Unsolved	Male	Blood	203866380106_R06C01	mefford_uwcmg_dee_methylation_2~4
T26326	Analytical_Control_Proband_Solved	Male	Blood	203867050083_R05C01	mefford_uwcmg_dee_methylation_2~4
T26329	Proband_Unsolved	Female	Blood	207179240030_R03C01	mefford_sjcrh_dee_methylation_9~19
T26351	Proband_Unsolved	Female	Blood	203866380139_R07C01	mefford_uwcmg_dee_methylation_2~6
T26409	Proband_Unsolved	Male	Blood	203867050083_R06C01	mefford_uwcmg_dee_methylation_2~4
T26472	Proband_Unsolved	Female	Blood	203866380142_R08C01	mefford_uwcmg_dee_methylation_2~6
T26474	Analytical_Control_Proband_Solved	Male	Blood	207179230150_R05C01	mefford_sjcrh_dee_methylation_9~19
T26475	Proband_Unsolved	Male	Blood	203824910052_R01C01	mefford_uwcmg_dee_methylation_2~3
T26490	Proband_Unsolved	Male	Blood	203867050083_R07C01	mefford_uwcmg_dee_methylation_2~4
T26500	Analytical_Control_Proband_Solved	Male	Blood	203824900096_R04C01	mefford_uwcmg_dee_methylation_2~4
T26531	Proband_Unsolved	Female	Blood	203824840012_R06C01	mefford_uwcmg_dee_methylation_2~2
T26536	Proband_Unsolved	Male	Blood	203219730204_R04C01	mefford_uwcmg_dee_methylation_1~1
T26554	Proband_Unsolved	Male	Blood	207179240105_R03C01	mefford_sjcrh_dee_methylation_10~23
T26559	Proband_Unsolved	Female	Blood	204873630063_R03C01	mefford_uwcmg_dee_methylation_3~7
T2656	Proband_Unsolved	Male	Blood	203867050043_R04C01	mefford_uwcmg_dee_methylation_2~3
T26568	Proband_Unsolved	Female	Blood	203824840012_R07C01	mefford_uwcmg_dee_methylation_2~2
T2657	Analytical_Control_Proband_Solved	Female	Blood	205841340101_R07C01	mefford_sjcrh_dee_methylation_6~10
T26657	Proband_Unsolved	Male	Blood	205715830085_R01C01	mefford_sjcrh_dee_methylation_5~9
T26660	Proband_Unsolved	Male	Blood	205715830066_R06C01	mefford_sjcrh_dee_methylation_5~9
T26666	Proband_Unsolved	Female	Blood	206544450103_R08C01	mefford_sjcrh_dee_methylation_7~11
T267	Proband_Unsolved	Female	Blood	203219730204_R06C01	mefford_uwcmg_dee_methylation_1~1
T2670	Proband_Unsolved	Female	Blood	203867050002_R06C01	mefford_uwcmg_dee_methylation_2~2
T2671	Proband_Unsolved	Female	Blood	203824910052_R05C01	mefford_uwcmg_dee_methylation_2~3
T26729	Proband_Unsolved	Female	Blood	203866380109_R08C01	mefford_uwcmg_dee_methylation_2~4
T2675	Control_Unaffected_Parents_Siblings	Female	Blood	205707890128_R08C01	mefford_sjcrh_dee_methylation_5~9
T26781	Proband_Unsolved	Female	Blood	203824900096_R08C01	mefford_uwcmg_dee_methylation_2~4
T2685	Proband_Unsolved	Male	Blood	203867050043_R05C01	mefford_uwcmg_dee_methylation_2~3
T2686	Control_Unaffected_Parents_Siblings	Male	Blood	207179240096_R04C01	mefford_sjcrh_dee_methylation_11~24
T26862	Proband_Unsolved	Male	Blood	203867050083_R04C01	mefford_uwcmg_dee_methylation_2~4
T2687	Control_Unaffected_Parents_Siblings	Female	Blood	205707890128_R03C01	mefford_sjcrh_dee_methylation_5~9
T26967	Proband_Unsolved	Female	Blood	203866380144_R06C01	mefford_uwcmg_dee_methylation_2~6
T2704	Analytical_Control_Proband_Solved	Female	Blood	205841340101_R08C01	mefford_sjcrh_dee_methylation_6~10
T2709	Proband_Unsolved	Female	Blood	203867050056_R05C01	mefford_uwcmg_dee_methylation_2~3
T2717	Control_Unaffected_Parents_Siblings	Male	Blood	205707890128_R04C01	mefford_sjcrh_dee_methylation_5~9
T2738	Proband_Unsolved	Male	Blood	203219730204_R07C01	mefford_uwcmg_dee_methylation_1~1
T2744	Proband_Unsolved	Male	Blood	203219730211_R06C01	mefford_uwcmg_dee_methylation_1~1
T2751	Proband_Unsolved	Male	Blood	203219730204_R08C01	mefford_uwcmg_dee_methylation_1~1
T2837	Proband_Unsolved	Male	Blood	204813560040_R02C01	mefford_uwcmg_dee_methylation_3~7
T2868	Proband_Unsolved	Female	Blood	207179240096_R05C01	mefford_sjcrh_dee_methylation_11~24
T2872	Proband_Unsolved	Male	Blood	207179240096_R06C01	mefford_sjcrh_dee_methylation_11~24
T2880	Proband_Unsolved	Female	Blood	204813560040_R01C01	mefford_uwcmg_dee_methylation_3~7
T2911	Analytical_Control_Proband_Solved	Female	Blood	205841340122_R01C01	mefford_sjcrh_dee_methylation_6~10
T294	Control_Affected_Family_Member	Male	Blood	207179230091_R03C01	mefford_sjcrh_dee_methylation_9~19
T2942	Analytical_Control_Proband_Solved	Male	Blood	206537460110_R01C01	mefford_sjcrh_dee_methylation_7~11
T2948	Analytical_Control_Proband_Solved	Female	Blood	204873630059_R04C01	mefford_uwcmg_dee_methylation_3~7
T2982	Proband_Unsolved	Female	Blood	206544450110_R07C01	mefford_sjcrh_dee_methylation_7~11
T2985	Proband_Unsolved	Male	Blood	205841340122_R03C01	mefford_sjcrh_dee_methylation_6~10
T3027	Analytical_Control_Proband_Solved	Female	Blood	206537460110_R02C01	mefford_sjcrh_dee_methylation_7~11
T3028	Analytical_Control_Proband_Solved	Female	Blood	206537460110_R03C01	mefford_sjcrh_dee_methylation_7~11
T307	Control_Affected_Family_Member	Male	Blood	207179230091_R04C01	mefford_sjcrh_dee_methylation_9~19
T3091	Analytical_Control_Proband_Solved	Female	Blood	206537460110_R04C01	mefford_sjcrh_dee_methylation_7~11
T3095	Proband_Unsolved	Female	Blood	203824910046_R01C01	mefford_uwcmg_dee_methylation_2~3
T3147	Analytical_Control_Proband_Solved	Male	Blood	206537460110_R05C01	mefford_sjcrh_dee_methylation_7~11
T31942	Proband_Unsolved	Male	Blood	203219730211_R01C01	mefford_uwcmg_dee_methylation_1~1
T3240	Proband_Unsolved	Female	Blood	203824910025_R04C01	mefford_uwcmg_dee_methylation_2~2
T3264	Proband_Unsolved	Male	Blood	203824910046_R02C01	mefford_uwcmg_dee_methylation_2~3
T32826	Proband_Unsolved	Female	Blood	204873630059_R03C01	mefford_uwcmg_dee_methylation_3~7
T33109	Proband_Unsolved	Male	Blood	203866300123_R06C01	mefford_uwcmg_dee_methylation_2~5
T3337	Proband_Unsolved	Female	Blood	207179240096_R07C01	mefford_sjcrh_dee_methylation_11~24
T3472	Proband_Unsolved	Male	Blood	206544450110_R06C01	mefford_sjcrh_dee_methylation_7~11
T3533	Proband_Unsolved	Male	Blood	207179240115_R01C01	mefford_sjcrh_dee_methylation_11~24
T3571	Proband_Unsolved	Female	Blood	203867050002_R07C01	mefford_uwcmg_dee_methylation_2~2
T3595	Analytical_Control_Proband_Solved	Female	Blood	206537460110_R06C01	mefford_sjcrh_dee_methylation_7~11
T3602	Proband_Unsolved	Male	Blood	203824910046_R04C01	mefford_uwcmg_dee_methylation_2~3
T3611	Analytical_Control_Proband_Solved	Female	Blood	206537460110_R07C01	mefford_sjcrh_dee_methylation_7~11
T3775	Proband_Unsolved	Female	Blood	203824910052_R02C01	mefford_uwcmg_dee_methylation_2~3
T38	Analytical_Control_Proband_Solved	Male	Blood	206537460117_R05C01	mefford_sjcrh_dee_methylation_7~11
T3892	Proband_Unsolved	Male	Blood	203219730211_R02C01, 205841340122_R04C01	mefford_uwcmg_dee_methylation_1~1, mefford_sjcrh_dee_methylation_6~10
T40	Proband_Unsolved	Female	Blood	203219730211_R03C01, 203867050002_R01C01	mefford_uwcmg_dee_methylation_1~1, mefford_uwcmg_dee_methylation_2~2
T423	Proband_Unsolved	Male	Blood	203867050136_R07C01	mefford_uwcmg_dee_methylation_2~6
T439	Analytical_Control_Proband_Solved	Female	Blood	206537460098_R08C01	mefford_sjcrh_dee_methylation_7~11
T527	Proband_Unsolved	Female	Blood	203824910037_R02C01	mefford_uwcmg_dee_methylation_2~3
T538	Proband_Unsolved	Male	Blood	203824910037_R03C01	mefford_uwcmg_dee_methylation_2~3
T585	Proband_Unsolved	Male	Blood	203824840020_R05C01	mefford_uwcmg_dee_methylation_2~2
T690	Proband_Unsolved	Female	Blood	203866380108_R05C01	mefford_uwcmg_dee_methylation_2~4
T74B	Proband_Unsolved	Male	Blood	203867050043_R06C01	mefford_uwcmg_dee_methylation_2~3
T753	Proband_Unsolved	Female	Blood	203219730211_R04C01	mefford_uwcmg_dee_methylation_1~1
T794	Proband_Unsolved	Female	Blood	203824910037_R05C01	mefford_uwcmg_dee_methylation_2~3
T801	Analytical_Control_Proband_Solved	Male	Blood	205122170074_R07C01	mefford_sjcrh_dee_methylation_4~8
T811	Analytical_Control_Proband_Solved	Female	Blood	205122170074_R06C01	mefford_sjcrh_dee_methylation_4~8
T856	Proband_Unsolved	Male	Blood	207179240029_R03C01	mefford_sjcrh_dee_methylation_11~24
T863	Proband_Unsolved	Female	Blood	203867050002_R02C01, 205841340122_R02C01	mefford_uwcmg_dee_methylation_2~2, mefford_sjcrh_dee_methylation_6~10
T882	Analytical_Control_Proband_Solved	Male	Blood	205122170074_R05C01	mefford_sjcrh_dee_methylation_4~8
T888	Analytical_Control_Proband_Solved	Female	Blood	205122170074_R04C01	mefford_sjcrh_dee_methylation_4~8
T893	Analytical_Control_Proband_Solved	Male	Blood	205122170074_R03C01	mefford_sjcrh_dee_methylation_4~8
T896	Analytical_Control_Proband_Solved	Male	Blood	205122170074_R02C01	mefford_sjcrh_dee_methylation_4~8
T915	Proband_Unsolved	Female	Blood	203824840020_R03C01	mefford_uwcmg_dee_methylation_2~2
T918	Proband_Unsolved	Male	Blood	203219730211_R05C01	mefford_uwcmg_dee_methylation_1~1
T922	Proband_Unsolved	Female	Blood	203824910037_R06C01	mefford_uwcmg_dee_methylation_2~3
T927	Proband_Unsolved	Female	Blood	203824910037_R07C01	mefford_uwcmg_dee_methylation_2~3
T930	Analytical_Control_Proband_Solved	Female	Blood	203867050068_R04C01	mefford_uwcmg_dee_methylation_2~3
T931	Proband_Unsolved	Male	Blood	207179240034_R08C01	mefford_sjcrh_dee_methylation_10~23
T934	Proband_Unsolved	Male	Blood	203824910037_R08C01	mefford_uwcmg_dee_methylation_2~3
T952	Analytical_Control_Proband_Solved	Female	Blood	205122170064_R08C01	mefford_sjcrh_dee_methylation_4~8
T991	Proband_Unsolved	Female	Blood	203867050002_R03C01	mefford_uwcmg_dee_methylation_2~2
