# Supplementary material for: Diagnostic utility of DNA methylation analysis in genetically unsolved pediatric epilepsies and CHD2 episignature refinement
Source: Nat Commun. 2024 Aug 6;15:6524. doi: 10.1038/s41467-024-50159-6 (PMC11303402; doi:10.1038/s41467-024-50159-6)
Supplement: Supplementary file 5 — Supplementary Data 2 [file 41467_2024_50159_MOESM5_ESM.xlsx]

## Sheet: SupplementaryData2A
Supplementary Data 2A: Variants uncovered through rare outlier DMR analysis
Sample Name	Sex	Sample Type	DMR Gene	DMR Direction	DMR Location (chromosomal)	DMR Location (hg19)	DMR Location (hg38)	DMR Inheritance	DMR Occurance in Controls	DMR Occurance in Controls - Sample Names	Underlying DNA Defect	Genomic (hg19)	Genomic (hg38)	Size	Status	Long-read Sequencing
T1440	Male	Blood	CSNK1E	Hyper	22q13.1	chr22:38711890-38714467	chr22:38315885-38318462	Maternally inherited	2	T2687 (Mother 1); SJNORM045299	CGG repeat expansion	chr22:37920673-37921270	chr22:38316680-38317277	1,500-3,000bp	Candidate	WGS
34167	Female	Blood	CSNK1E	Hyper	22q13.1	chr22:38711890-38714467	chr22:38315885-38318462	de novo	2	T2687 (Mother 1); SJNORM045299	CGG repeat expansion	chr22:37920673-37921270	chr22:38316680-38317277	No LRS	Candidate	Targeted
UDN821227	Male	Blood	CSNK1E	Hyper	22q13.1	chr22:38711890-38714467	chr22:38315885-38318462	Maternally inherited	2	T2687 (Mother 1); SJNORM045299	CGG repeat expansion	chr22:37920673-37921270	chr22:38316680-38317277	1,300-2,100bp	Candidate	WGS
8245	Male	Blood	DIP2B	Hyper	12q13.12	chr12:50898410-50899549	chr12:50504627-50505766	Maternally inherited	1	T22083 (Mother of 8245)	Likely CGG repeat expansion	chr12:50111056-50111598	chr12:50504839-50505381	No LRS	Likely pathogenic	NA
33109	Male	Blood	BCLAF3/CXorf23	Hyper	Xp22.12	chrX:20008363-20009139	chrX:19990245-19991021	Maternally inherited	0	NA	CGG repeat expansion	chrX:19972286-19973204	chrX:19990404-19991322	2,500-3,000bp	Candidate	Targeted
T25808	Female	Blood	RB1	Hyper	13q14.2	chr13:48877261-48878737	chr13:48303125-48304601	de novo	0	NA	chrX:chr13 translocation	chrX:152923798 to chr13:46431134	chrX:152092342 to chr13:47005269	NA	Translocation pathogenic	WGS
T25808	Female	Blood	RCBTB2	Hyper	13q14.2	chr13:49106752-49108132	chr13:48532616-48533996	de novo	0	NA	chrX:chr13 translocation	chrX:152923798 to chr13:46431134	chrX:152092342 to chr13:47005269	NA	Translocation pathogenic	WGS
T25808	Female	Blood	FNDC3A	Hyper	13q14.2	chr13:49549664-49550992	chr13:48975528-48976856	de novo	0	NA	chrX:chr13 translocation	chrX:152923798 to chr13:46431134	chrX:152092342 to chr13:47005269	NA	Translocation pathogenic	WGS
T25808	Female	Blood	SETDB2-PHF11	Hyper	13q14.2	chr13:50018043-50018721	chr13:49443907-49444585	de novo	0	NA	chrX:chr13 translocation	chrX:152923798 to chr13:46431134	chrX:152092342 to chr13:47005269	NA	Translocation pathogenic	WGS
T25808	Female	Blood	ATP7B	Hyper	13q14.3	chr13:52585314-52586564	chr13:52011178-52012428	de novo	0	NA	chrX:chr13 translocation	chrX:152923798 to chr13:46431134	chrX:152092342 to chr13:47005269	NA	Translocation pathogenic	WGS
T25808	Female	Blood	PCDH8	Hyper	13q14.3	chr13:53422380-53423263	chr13:52848245-52849128	de novo	0	NA	chrX:chr13 translocation	chrX:152923798 to chr13:46431134	chrX:152092342 to chr13:47005269	NA	Translocation pathogenic	WGS
T25808	Female	Blood	BORA	Hyper	13q22.1	chr13:73301046-73302154	chr13:72726908-72728016	de novo	0	NA	chrX:chr13 translocation	chrX:152923798 to chr13:46431134	chrX:152092342 to chr13:47005269	NA	Translocation pathogenic	WGS
T25808	Female	Blood	DIS3	Hyper	13q22.1	chr13:73356037-73357204	chr13:72781899-72783066	de novo	0	NA	chrX:chr13 translocation	chrX:152923798 to chr13:46431134	chrX:152092342 to chr13:47005269	NA	Translocation pathogenic	WGS
T25808	Female	Blood	KLF5	Hyper	13q22.1	chr13:73632434-73633701	chr13:73058296-73059563	de novo	0	NA	chrX:chr13 translocation	chrX:152923798 to chr13:46431134	chrX:152092342 to chr13:47005269	NA	Translocation pathogenic	WGS
T25808	Female	Blood	KLF12	Hyper	13q22.1	chr13:74707152-74709102	chr13:74133015-74134965	de novo	0	NA	chrX:chr13 translocation	chrX:152923798 to chr13:46431134	chrX:152092342 to chr13:47005269	NA	Translocation pathogenic	WGS
T25808	Female	Blood	TBC1D4	Hyper	13q22.2	chr13:76054981-76056445	chr13:75480845-75482309	de novo	0	NA	chrX:chr13 translocation	chrX:152923798 to chr13:46431134	chrX:152092342 to chr13:47005269	NA	Translocation pathogenic	WGS
T25808	Female	Blood	COMMD6	Hyper	13q22.2	chr13:76111106-76112040	chr13:75536970-75537904	de novo	0	NA	chrX:chr13 translocation	chrX:152923798 to chr13:46431134	chrX:152092342 to chr13:47005269	NA	Translocation pathogenic	WGS
T25808	Female	Blood	UCHL3	Hyper	13q22.2	chr13:76123477-76124425	chr13:75549341-75550289	de novo	0	NA	chrX:chr13 translocation	chrX:152923798 to chr13:46431134	chrX:152092342 to chr13:47005269	NA	Translocation pathogenic	WGS
T25808	Female	Blood	LMO7	Hyper	13q22.2	chr13:76210272-76211252	chr13:75636136-75637116	de novo	0	NA	chrX:chr13 translocation	chrX:152923798 to chr13:46431134	chrX:152092342 to chr13:47005269	NA	Translocation pathogenic	WGS
T25808	Female	Blood	KCTD12	Hyper	13q22.3	chr13:77459108-77461369	chr13:76884973-76887234	de novo	0	NA	chrX:chr13 translocation	chrX:152923798 to chr13:46431134	chrX:152092342 to chr13:47005269	NA	Translocation pathogenic	WGS
T25808	Female	Blood	CLN5	Hyper	13q22.3	chr13:77565319-77566923	chr13:76991184-76992788	de novo	0	NA	chrX:chr13 translocation	chrX:152923798 to chr13:46431134	chrX:152092342 to chr13:47005269	NA	Translocation pathogenic	WGS
T25808	Female	Blood	FBXL3	Hyper	13q22.3	chr13:77600452-77601925	chr13:77026317-77027790	de novo	0	NA	chrX:chr13 translocation	chrX:152923798 to chr13:46431134	chrX:152092342 to chr13:47005269	NA	Translocation pathogenic	WGS
T25808	Female	Blood	MYCBP2	Hyper	13q22.3	chr13:77900178-77901384	chr13:77326043-77327249	de novo	0	NA	chrX:chr13 translocation	chrX:152923798 to chr13:46431134	chrX:152092342 to chr13:47005269	NA	Translocation pathogenic	WGS
T25808	Female	Blood	SLAIN1	Hyper	13q22.3	chr13:78271035-78273165	chr13:77696900-77699030	de novo	0	NA	chrX:chr13 translocation	chrX:152923798 to chr13:46431134	chrX:152092342 to chr13:47005269	NA	Translocation pathogenic	WGS
T25808	Female	Blood	POU4F1	Hyper	13q31.1	chr13:79169752-79170628	chr13:78595617-78596493	de novo	0	NA	chrX:chr13 translocation	chrX:152923798 to chr13:46431134	chrX:152092342 to chr13:47005269	NA	Translocation pathogenic	WGS
T25808	Female	Blood	POU4F1	Hyper	13q31.1	chr13:79175610-79178505	chr13:78601475-78604370	de novo	0	NA	chrX:chr13 translocation	chrX:152923798 to chr13:46431134	chrX:152092342 to chr13:47005269	NA	Translocation pathogenic	WGS
T25808	Female	Blood	SPRY2	Hyper	13q31.1	chr13:80915121-80915466	chr13:80340986-80341331	de novo	0	NA	chrX:chr13 translocation	chrX:152923798 to chr13:46431134	chrX:152092342 to chr13:47005269	NA	Translocation pathogenic	WGS
T25808	Female	Blood	MIR4500HG	Hyper	13q31.2	chr13:88323357-88324712	chr13:87671102-87672457	de novo	0	NA	chrX:chr13 translocation	chrX:152923798 to chr13:46431134	chrX:152092342 to chr13:47005269	NA	Translocation pathogenic	WGS
T25808	Female	Blood	GPR180	Hyper	13q32.1	chr13:95253675-95254691	chr13:94601421-94602437	de novo	0	NA	chrX:chr13 translocation	chrX:152923798 to chr13:46431134	chrX:152092342 to chr13:47005269	NA	Translocation pathogenic	WGS
T25808	Female	Blood	MBNL2	Hyper	13q32.1	chr13:97873876-97874639	chr13:97221622-97222385	de novo	0	NA	chrX:chr13 translocation	chrX:152923798 to chr13:46431134	chrX:152092342 to chr13:47005269	NA	Translocation pathogenic	WGS
T25808	Female	Blood	RAP2A	Hyper	13q32.1	chr13:98085090-98087383	chr13:97432836-97435129	de novo	0	NA	chrX:chr13 translocation	chrX:152923798 to chr13:46431134	chrX:152092342 to chr13:47005269	NA	Translocation pathogenic	WGS
7067	Male	Blood	STX1B	Hyper	16p11.2	chr16:31021904-31022522	chr16:31010583-31011201	Maternally inherited	0	NA	Copy number deletion	chr16:31020384-31022168	chr16:31009063-31010847	1784bp	Likely pathogenic	Validated with short-read genome sequencing
T2611	Male	Blood	chr2 (see Supplementary Table 3)	Hypo	2q37.3	chr2:242853899-242998407	chr2:241911748-242056256	de novo	1	SJNORM045713	Copy number deletion	chr2:240971684-241154211	chr2:241911101-242093626	182Kb	Likely benign	Targeted
T24944	Male	Blood	LINGO1	Hypo	15q24.3	chr15:78010107-78010792	chr15:77717765-77718450	Paternal DNA not available for methylation	2	T25615; PPMI_3271	Copy number deletion	chr15:77423689-77427900	chr15:77716031-77720242	4Kb	Likely benign	Targeted
36799	Female	Blood	LINGO1	Hypo	15q24.3	chr15:78010107-78010792	chr15:77717765-77718450	Not tested	2	T25615; PPMI_3271	Likely copy number deletion	NA	NA	No sequencing	Likely benign	NA
T690	Female	Blood	LINGO1	Hypo	15q24.3	chr15:78010107-78010792	chr15:77717765-77718450	Not tested	2	T25615; PPMI_3271	Likely copy number deletion	NA	NA	No sequencing	Likely benign	NA
33769	Female	Blood	LINGO1	Hypo	15q24.3	chr15:78010107-78010792	chr15:77717765-77718450	Not tested	2	T25615; PPMI_3271	Likely copy number deletion	NA	NA	No sequencing	Likely benign	NA
T21994	Male	Blood	CFAP36/CCDC104	Hyper	2p16.1	chr2:55746073-55747776	chr2:55518937-55520640	Maternally inherited	1	T21995 (Mother of T21994)	Tandem duplication	chr2:54807091-55309835	chr2:55034228-55536971	500Kb	Likely benign	Targeted

## Sheet: SupplementaryData2B
Supplementary Data 2B: Variants of genetically solved DEE cases used as positive controls for EpiSign analysis
Sample Name	Sex	Sample Type	Solved Gene	Genomic (GRCh37/hg19)	Genomic (GRCh38/hg38)	cDNA	Protein	Inheritance	Zygosity	Variant Status	Methylation Signature	MVP Score	WGBS
T2948	Female	Blood	CHD2	chr15:91027533-93477874(del)	chr15:90484301-92934644(del)	CHD2(NM_001271.4)	CHD2:p.(?)	de novo	Heterozygous	Pathogenic	EEOC	0.812	Yes
T1181	Female	Blood	CHD2	chr15:93545442(dupA)	chr15:93002212(dupA)	CHD2(NM_001271.4):c.4173dup	CHD2(NP_001262.3):p.(Gln1392Thrfs*17)	de novo	Heterozygous	Pathogenic	EEOC	0.855	Yes
T2608	Female	Blood	CHD2	chr15:93492255(dupT)	chr15:92949026(dupT)	CHD2(NM_001271.4):c.1452dupT	CHD2(NP_001262.3):p.(Arg485Serfs*19)	de novo	Heterozygous	Pathogenic	EEOC	0.797	No
T17756	Male	Blood	CHD2	chr15:93496726(T>C)	chr15:92953496(T<C)	CHD2(NM_001271.4):c.1642T>C	CHD2(NP_001262.3):p.(Trp548Arg)	de novo	Heterozygous	Pathogenic	EEOC	0.925	No
T24046	Female	Blood	CHD2	ch15:93541791-93541809(del)	chr15:92998561-92998579(del)	CHD2(NM_001271.4):c.3948_3966del	CHD2:p.(Tyr1316*)	de novo	Heterozygous	Pathogenic	EEOC	0.863	Yes
T24220	Female	Blood	CHD2	chr15:93557957(G>TG)	chr15:93014727(G>TG)	CHD2(NM_001271.3):c.4724dupG	CHD2(NP_001262.3):p.(p.Lys1576*)	de novo	Heterozygous	Pathogenic	EEOC	0.796	No
e4706-1	Female	Blood	CHD2	chr15:93521483(C>T)	chr15:92978253(C>T)	CHD2(NM_001271.4):c.2597C>T	CHD2(NP_001262.3):p.(Ser866Leu)	de novo	Heterozygous	Pathogenic	EEOC	0.79	No
ILGC_1081	Female	Blood	CHD2 (VUS)	chr15:93563337(C>T)	chr15:92978253(C>T)	CHD2(NM_001271.4):c.5002C>T	CHD2(NP_001262.3):p.(His1668Tyr)	Paternal DNA not available	Heterozygous	VUS	Negative	Negative	No
LUR033	Male	Blood	CHD2	chr15:93492257(C>T)	chr15:92949027(C>T)	CHD2(NM_001271.4):c.1453C>T	CHD2(NP_001262.3):p.(Arg485*)	de novo	Heterozygous	Pathogenic	EEOC	0.673	No
T24802	Female	Blood	CHD2	chr15:93499813(C>T)	chr15:92956583(C>T)	CHD2(NM_001271.4):c.1934C>T	CHD2(NP_001262.3):p.(Thr645Met)	de novo	Heterozygous	Pathogenic	EEOC	0.985	Yes
T38	Male	Blood	CHD2	chr15:93545500(del)	chr15:93002270(del)	CHD2(NM_001271.4):c.4233_4236del	CHD2(NP_001262.3):p.(Glu1412Glyfs*64)	de novo	Heterozygous	Pathogenic	EEOC	0.836	No
T16487	Female	Blood	CHD2	chr15:93563244(C>T)	chr15:93020014(C>T)	CHD2(NM_001271.4):c.4909C>T	CHD2(NP_001262.3):p.(Arg1637*)	de novo	Heterozygous	Pathogenic	EEOC	0.778	No
T18641	Female	Blood	CHD2	chr15:93515155(CTGGTAGGTAGT>C)	chr15:92971925(CTGGTAGGTAGT>C)	CHD2(NM_001271.4):c.2350_2352+9del	CHD2:p.(?)	de novo	Heterozygous	Pathogenic	EEOC	0.938	No
T18697	Female	Blood	CHD2	chr15:93470540(C>T)	chr15:92927310(C>T)	CHD2(NM_001271.4):c.361C>T	CHD2(NP_001262.3):p.(Arg121*)	de novo	Heterozygous	Pathogenic	EEOC	0.924	No
T20240	Male	Blood	CHD2	chr15:93563265	chr15:93020035	CHD2(NM_001271.4):c.4931_4932del	CHD2(NP_001262.3):p.(Arg1644Leufs*22)	de novo	Heterozygous	Pathogenic	EEOC	0.87	No
32924	Male	Blood	CHD2	chr15:93534746(C>T)	chr15:92991516(C>T)	CHD2(NM_001271.4):c.3454C>T	CHD2(NP_001262.3):p.(Arg1152Trp)	de novo	Heterozygous	Pathogenic	EEOC	0.899	No
e8334-1	Female	Blood	CHD2	chr15:93563244(C>T)	chr15:93020014(C>T)	CHD2(NM_001271.4):c.4909C>T	CHD2(NP_001262.3):p.(Arg1637*)	de novo	Heterozygous	Pathogenic	EEOC	0.899	No
T26474	Male	Blood	CHD2	chr15:93540315(del)	chr15:92997085(del)	CHD2(NM_001271.4):c.3734del	CHD2(NP_001262.3):p.(Glu1242Lysfs*16)	de novo	Heterozygous	Pathogenic	EEOC	0.816	No
MS11408	Male	Blood	CHD2	chr15:93536174(T>C)	chr15:92992944(T>C)	CHD2(NM_001271.3):c.3541T>C	CHD2(NP_001262.3):p.(Cys1181Arg)	de novo	Heterozygous	Pathogenic	EEOC	0.39	No
MS1783	Male	Blood	CHD2	chr15:93541846(G>T)	chr15:92998616(G>T)	CHD2(NM_001271.3):c.4003G>T	CHD2(NP_001262.3):p.(Glu1335*)	de novo	Heterozygous	Pathogenic	EEOC	0.932	No
MS1797	Female	Blood	CHD2	chr15:93521498(G>A)	chr15:92978268(G>A)	CHD2(NM_001271.3):c.2612G>A	CHD2(NP_001262.3):p.(Gly871Asp)	de novo	Heterozygous	Pathogenic	EEOC	0.987	No
MS1807	Male	Blood	CHD2	chr15:93528899(C>T)	chr15:92985669(C>T)	CHD2(NM_001271.3):c.3409C>T	CHD2(NP_001262.3):p.(Arg1137*)	de novo	Heterozygous	Pathogenic	EEOC	0.873	No
MS1810	Female	Blood	CHD2	chr15:93521593(A>G)	chr15:92978363(A>G)	CHD2(NM_001271.3):c.2707A>G	CHD2(NP_001262.3):p.(Arg903Gly)	de novo	Heterozygous	Pathogenic	EEOC	0.952	No
MS1814	Male	Blood	CHD2	chr15:93521546-93521547(del)	chr15:92978316-92978317(del)	CHD2(NM_001271.3):c.2660_2661del	CHD2(NP_001262.3):p.(Ser887*)	de novo	Heterozygous	Pathogenic	EEOC	0.957	No
MS2528	Male	Blood	CHD2	chr15:93485086-93485087(del)	chr15:92941856-92941857(del)	CHD2(NM_001271.3):c.727_728del	CHD2(NP_001262.3):p.(Asp243*)	de novo	Heterozygous	Pathogenic	EEOC	0.923	No
MS2686	Female	Blood	CHD2	chr15:93547982(G>A)	chr15:93004752(G>A)	CHD2(NM_001271.3):c.4413+1G>A	CHD2(NP_001262.3):p.(?)	de novo	Heterozygous	Pathogenic	EEOC	0.85	No
MS4126	Male	Blood	CHD2	chr15:.93534746(C>T)	chr15:92991516(C>T)	CHD2(NM_001271.3):c.3454C>T	CHD2(NP_001262.3):p.(Arg1152Trp)	de novo	Heterozygous	Pathogenic	EEOC	0.91	No
MS6603	Female	Blood	CHD2	chr15:93482881(del)	chr15:92939651(del)	CHD2(NM_001271.3):c.625del	CHD2(NP_001262.3):p.(Asp209Metfs*40)	de novo	Heterozygous	Pathogenic	EEOC	0.62	No
MS7085	Female	Blood	CHD2	chr15:93547982(G>A)	chr15:93004752(G>A)	CHD2(NM_001271.3):c.4413+1G>A	CHD2(NP_001262.3):p.(?)	de novo	Heterozygous	Pathogenic	EEOC	0.75	No
MS7282	Female	Blood	CHD2	chr15:93489446(G>A)	chr15:92946216(G>A)	CHD2(NM_001271.3):c.1377G>A	CHD2(NP_001262.3):p.(Lys459=)	de novo	Heterozygous	Pathogenic	EEOC	0.95	No
MS7505	Female	Blood	CHD2	chr15:93563308(dupG)	chr15:93020078(dupG)	CHD2(NM_001271.3):c.4973dup	CHD2(NP_001262.3):p.(Ser1659Lysfs*8)	de novo	Heterozygous	Pathogenic	EEOC	0.9	No
MS7561	Male	Blood	CHD2	chr15:93450260-93517241(del)	chr15:92907030-92974011(del)	CHD2:c.(?)	CHD2:p.(?)	de novo	Heterozygous	Pathogenic	EEOC	0.81	No
36221	Male	Blood	KDM5C	chrX:53239643(G>A)	chrX:53210461(G>A)	KDM5C(NM_004187.5):c.1699C>T	KDM5C(NP_004178.2):p.(Leu567Phe)	Paternal DNA not available	Heterozygous	Pathogenic	MRXSCJ	0.998	No
34536	Male	Blood	SETD1B	chr12:122265902(C>T)	chr12:121827996(C>T)	SETD1B(NM_001353345.2):c.5653C>T	SETD1B(NP_001340274.1):p.(Arg1885Trp)	de novo	Heterozygous	Pathogenic	IDDSELD	0.32	No
T20210	Female	Blood	KMT2A	chr11:118348829(G>A)	chr11:118478114(G>A)	KMT2A(NM_005933):c.3482G>A	KMT2A(NP_005924.2):p.(Cys1161Tyr)	de novo	Heterozygous	Pathogenic	WDSTS	0.962	No
e4551-1B	Male	Blood	SMARCA2	chr9:2115855(G>T)	chr9:2115855(G>T)	SMARCA2(NM_003070.5):c.3490G>T	SMARCA2(NP_003061.3):p.(Gly1164Trp)	de novo	Heterozygous	Pathogenic	NCBRS	0.999	No
32296	Male	Blood	CNV 17p11.2 del	chr17:16,777,177-20,291,019(del)	chr17:16873863-20387706(del)	NA	NA	de novo	Heterozygous	Pathogenic	SMS_del	Inconclusive	No
T930B	Female	Blood	CNV 17p11.2 dup	3.5Mb	3.5Mb	NA	NA	de novo	Heterozygous	Pathogenic	PTLS	Inconclusive	No

## Sheet: SupplementaryData2C
Supplementary Data 2C. Variants discovered through EpiSign analysis
Sample Name	Sex	Sample Type	Methylation Signature	MVP Score	Gene	Genomic (hg19)	Genomic (hg38)	cDNA	Protein	Inheritance	Zygosity	CADD	PolyPhen-2	Variant Status	Sequencing Approach	Mutalyzer	Varsome	Causal Variants in Other Genes
T23952	Female	Blood	KGBS_MRD23	0.854	ANKRD11	chr16:89350438(G>A)	chr16:89284030(G>A)	ANKRD11(NM_001256183.2):c.2512C>T	ANKRD11(NP_001243112.1):p.(Arg838*)	de novo	Heterozygous	36	NA	Pathogenic	WES	https://mutalyzer.nl/normalizer/NC_000016.10(NM_001256183.2):c.2512C%3ET	https://varsome.com/variant/hg38/ANKRD11%3Ac.2512C%3ET?annotation-mode=germline	No
9714	Female	Blood	KGBS_MRD23	0.989	ANKRD11	chr16:89346079(C>A)	chr16:89279671(C>A)	ANKRD11(NM_001256183.2):c.6871G>T	ANKRD11(NP_001243112.1):p.(Glu2291*)	de novo	Heterozygous	35	NA	Pathogenic	WGS	https://mutalyzer.nl/normalizer/NC_000016.10(NM_001256183.2):c.6871G%3ET	https://varsome.com/variant/hg19/ANKRD11(NM_001256183.2)%3Ac.6871G%3ET?annotation-mode=germline	No
36369	Male	Blood	IDDSELD	0.763	SETD1B	chr12:122260845(C>T)	chr12:121822939(C>T)	SETD1B(NM_001353345.2):c.4360C>T	SETD1B(NP_001340274.1):p.(Arg1454*)	Paternal DNA not available	Heterozygous	36	NA	Likely Pathogenic	WES	https://mutalyzer.nl/normalizer/NC_000012.12(NM_001353345.2):c.4360C%3ET	https://varsome.com/variant/hg38/SETD1B(NM_001353345.2)%3Ac.4360C%3ET?annotation-mode=germline	No
T22466	Female	Blood	BEFAHRS	0.327	TET3	chr2:74329152(dup)	chr2:74102025(dup)	TET3(NM_001287491.2):c.5243dup	TET3(NP_001274420.1):p.(Thr1749Hisfs*5)	Maternally inherited	Heterozygous	NA	NA	Likely Pathogenic	WGS	https://mutalyzer.nl/normalizer/NC_000002.12(NM_001287491.2):c.5243dup	https://varsome.com/variant/hg19/TET3%3Ac.5243dup?annotation-mode=germline	No
26720	Male	Blood	MRXSN	0.149	UBE2A	chrX:118717135(G>A)	chrX:119583172(G>A)	UBE2A(NM_003336.4):c.376G>A	UBE2A(NP_003327.2):p.(Ala126Thr)	Maternally inherited	Hemizygous	26.4	0.794	Pathogenic (determined clinically)	WES	https://mutalyzer.nl/normalizer/NC_000023.11(NM_003336.4):c.376G%3EA	https://varsome.com/variant/hg38/UBE2A(NM_003336.4)%3Ac.376G%3EA?annotation-mode=germline	No
31067	Male	Blood	MRXSSR	0.319	SMS	chrX:21990688 (C>G)	chrX:21972570 (C>G)	SMS(NM_004595.5):c.328C>G	SMS(NP_004586.2):p.(Arg110Gly)	Maternally inherited	Hemizygous	NA	NA	Likely Pathogenic	WES	https://mutalyzer.nl/normalizer/NM_004595.5:c.328C%3EG	https://varsome.com/variant/hg38/chrX%3A21972570%20C%3EG?annotation-mode=germline	No
33769	Female	Blood	KDM2B	0.982	KDM2B	chr12:121958789(C>G)	chr12:121520986(C>G)	KDM2B(NM_032590.5):c.1046G>C	KDM2B(NP_115979.3):p.(Arg349Pro)	Paternally inherited	Heterozygous	NA	NA	VUS	WES	https://mutalyzer.nl/normalizer/NC_000012.12(NM_032590.5):c.1046G%3EC	https://varsome.com/variant/hg38/KDM2B(NM_032590.5)%3Ac.1046G%3EC?annotation-mode=germline	PTEN(NM_000314.8):c.253+5G>A [Pathogenic]
