# Supplementary material for: Diagnostic utility of DNA methylation analysis in genetically unsolved pediatric epilepsies and CHD2 episignature refinement
Source: Nat Commun. 2024 Aug 6;15:6524. doi: 10.1038/s41467-024-50159-6 (PMC11303402; doi:10.1038/s41467-024-50159-6)
Supplement: Supplementary file 6 — Supplementary Data 3 [file 41467_2024_50159_MOESM6_ESM.xlsx]

## Sheet: SupplementaryData3A
Supplementary Data 3A: Rare outlier DMRs calls for positive controls
DMR_coordinates_dir	EpiInd	Gene	Chr	Start	End	DMR_coordinates(hg19)	DMR_coordinates(hg38)	Direction	Width	nProbes	Annotation	Detailed_Annotation	Distance_to_TSS	Nearest_Promoter_ID	Entrez_ID	Nearest_Unigene	Nearest_Refseq	Nearest_Ensembl	Gene_Alias	Gene_Description	Gene_Type	Frequency_of_DMR_per_10000_0.95_CI_Garg_et_al_2020	Corresponding_450K_Population_DMR	GTEx_Brain_Gene_Expression_nTPM	MIM_Number	OMIM_Phenotypes	Sample_Name	Sample_Designation
chr16:17562418-17564592[HYPER]	204809970063_R01C01	XYLT1	chr16	17562418	17564592	chr16:17562418-17564592	chr16:17468561-17470735	HYPER	2175	7	intron	intron (NM_022166, intron 1 of 11)	1233	NM_022166	64131	Hs.22907	NM_022166	ENSG00000103489	DBQD2|PXYLT1|XT-I|XT1|XTI|XYLTI|xylT-I	xylosyltransferase 1	protein-coding	1.95 - 7.57	chr16:17563826-17565190	4.74	608124	Desbuquois dysplasia 2, 615777 (3), Autosomal recessive; {Pseudoxanthoma elasticum, modifier of severity of}, 264800 (3), Autosomal recessive	d4685-2	Control_Carrier_Mother
chr16:17562418-17565190[HYPER]	203866380012_R06C01	XYLT1	chr16	17562418	17565190	chr16:17562418-17565190	chr16:17468561-17471333	HYPER	2773	10	intron	intron (NM_022166, intron 1 of 11)	934	NM_022166	64131	Hs.22907	NM_022166	ENSG00000103489	DBQD2|PXYLT1|XT-I|XT1|XTI|XYLTI|xylT-I	xylosyltransferase 1	protein-coding	1.95 - 7.57	chr16:17563826-17565190	4.74	608124	Desbuquois dysplasia 2, 615777 (3), Autosomal recessive; {Pseudoxanthoma elasticum, modifier of severity of}, 264800 (3), Autosomal recessive	d4674-1	Control_Affected
chr16:17562418-17565190[HYPER]	204873630063_R08C01	XYLT1	chr16	17562418	17565190	chr16:17562418-17565190	chr16:17468561-17471333	HYPER	2773	10	intron	intron (NM_022166, intron 1 of 11)	934	NM_022166	64131	Hs.22907	NM_022166	ENSG00000103489	DBQD2|PXYLT1|XT-I|XT1|XTI|XYLTI|xylT-I	xylosyltransferase 1	protein-coding	1.95 - 7.57	chr16:17563826-17565190	4.74	608124	Desbuquois dysplasia 2, 615777 (3), Autosomal recessive; {Pseudoxanthoma elasticum, modifier of severity of}, 264800 (3), Autosomal recessive	d4685-1	Control_Affected
chrX:146992907-146994370[HYPER]	205828610011_R02C01	FMR1	chrX	146992907	146994370	chrX:146992907-146994370	chrX:147911389-147912852	HYPER	1464	14	promoter-TSS	promoter-TSS (NR_024501)	170	NM_001185082	2332	Hs.103183	NM_002024	ENSG00000102081	FMRP|FRAXA|POF|POF1	fragile X mental retardation 1	protein-coding	NA	NA	23.01	309550	Fragile X tremor/ataxia syndrome, 300623 (3), X-linked dominant; Fragile X syndrome, 300624 (3), X-linked dominant; Premature ovarian failure 1, 311360 (3), X-linked	FragileX_female	Control_Affected
chrX:146992907-146994370[HYPER]	205828610011_R01C01	FMR1	chrX	146992907	146994370	chrX:146992907-146994370	chrX:147911389-147912852	HYPER	1464	14	promoter-TSS	promoter-TSS (NR_024501)	170	NM_002024	2332	Hs.103183	NM_002024	ENSG00000102081	FMRP|FRAXA|POF|POF1	fragile X mental retardation 1	protein-coding	NA	NA	23.01	309550	Fragile X tremor/ataxia syndrome, 300623 (3), X-linked dominant; Fragile X syndrome, 300624 (3), X-linked dominant; Premature ovarian failure 1, 311360 (3), X-linked	FragileX_male1	Control_Affected
chrX:146992907-146994370[HYPER]	205828610011_R03C01	FMR1	chrX	146992907	146994370	chrX:146992907-146994370	chrX:147911389-147912852	HYPER	1464	14	promoter-TSS	promoter-TSS (NR_024501)	170	NM_002024	2332	Hs.103183	NM_002024	ENSG00000102081	FMRP|FRAXA|POF|POF1	fragile X mental retardation 1	protein-coding	NA	NA	23.01	309550	Fragile X tremor/ataxia syndrome, 300623 (3), X-linked dominant; Fragile X syndrome, 300624 (3), X-linked dominant; Premature ovarian failure 1, 311360 (3), X-linked	FragileX_male2	Control_Affected

## Sheet: SupplementaryData3B
Supplementary Data 3B: Rare outlier DMRs called on the autosomes
DMR_coordinates_dir	EpiInd	Gene	Chr	Start	End	DMR_coordinates(hg19)	DMR_coordinates(hg38)	Direction	Width	nProbes	Annotation	Detailed_Annotation	Distance_to_TSS	Nearest_Promoter_ID	Entrez_ID	Nearest_Unigene	Nearest_Refseq	Nearest_Ensembl	Gene_Alias	Gene_Description	Gene_Type	CpG_Island	RepeatRegion	Detailed_RepeatRegion	nOverlapping_CTCF_probs	CTCF_overlap	nOverlapping_Imprintingprobs	PaternalOrMaternal	Frequency_of_DMR_per_10000_0.95_CI_Garg_et_al_2020	Corresponding_450K_Population_DMR	GTEx_Brain_Gene_Expression_nTPM	MIM_Number	OMIM_Phenotypes	Sample_Name	Sample_Designation	nDMRsperSample	DMR_number_by_sample	Unique_DMR_number
chr1:834182-834357[HYPO]	203497730017_R05C01	LINC02593	chr1	834182	834357	chr1:834182-834357	chr1:898802-898977	HYPO	176	3	Intergenic	Intergenic	20802	NR_122045	100130417	Hs.200644	NM_175912	ENSG00000223764	NA	long intergenic non-protein coding RNA 2593	ncRNA	NO	NA	NA	0	NA	0	NA	NA	NA	NA	NA	NA	SJNORM045218	Control_Unaffected	9	1	1
chr1:870790-871547[HYPER]	205715830045_R04C01	SAMD11	chr1	870790	871547	chr1:870790-871547	chr1:935410-936167	HYPER	758	7	exon	exon (NM_152486, exon 5 of 14)	10048	NM_152486	148398	Hs.335293	NM_152486	ENSG00000187634	MRS	sterile alpha motif domain containing 11	protein-coding	NO	NA	NA	0	NA	0	NA	NA	NA	7.02	616765	NA	35243	Proband_Unsolved	1	2	2
chr1:946674-947154[HYPO]	203496250113_R02C01	ISG15	chr1	946674	947154	chr1:946674-947154	chr1:1011294-1011774	HYPO	481	7	Intergenic	L1MB5|LINE|L1	-1933	NM_005101	9636	Hs.458485	NM_005101	ENSG00000187608	G1P2|IFI15|IMD38|IP17|UCRP|hUCRP	ISG15 ubiquitin like modifier	protein-coding	NO	L1	L1MB5|LINE|L1	0	NA	0	NA	0.03 - 3.43	chr1:946874-947092	58.69	147571	Immunodeficiency 38, 616126 (3), Autosomal recessive	SJNORM045289	Control_Unaffected	1	3	3
chr1:999598-999889[HYPER]	203497730119_R05C01	LOC100288175	chr1	999598	999889	chr1:999598-999889	chr1:1064218-1064509	HYPER	292	4	intron	CpG	4630	NR_148960	100288175	Hs.713286	NR_148960	ENSG00000217801	NA	uncharacterized LOC100288175	ncRNA	YES	NA	NA	0	NA	0	NA	0 - 1.28	chr1:999598-999889	NA	NA	NA	SJNORM045019	Control_Unaffected	8	4	4
chr1:1003125-1003756[HYPO]	203504430060_R05C01	RNF223	chr1	1003125	1003756	chr1:1003125-1003756	chr1:1067745-1068376	HYPO	632	5	Intergenic	CpG	6246	NM_001205252	401934	Hs.568137	NM_001205252	ENSG00000237330	NA	ring finger protein 223	protein-coding	YES	NA	NA	0	NA	0	NA	0 - 1.28	chr1:1003125-1003530	0.02	NA	NA	SJNORM045025	Control_Unaffected	4	5	5
chr1:1050578-1050738[HYPER]	203504430042_R06C01	C1orf159	chr1	1050578	1050738	chr1:1050578-1050738	chr1:1115198-1115358	HYPER	161	3	intron	CpG	1078	NM_017891	54991	Hs.235095	NM_017891	ENSG00000131591	NA	chromosome 1 open reading frame 159	protein-coding	YES	NA	NA	0	NA	0	NA	0 - 1.28	chr1:1050578-1050738	7.79	NA	NA	SJNORM045237	Control_Unaffected	16	6	6
chr1:1663780-1664081[HYPO]	204076520083_R05C01	CDK11A	chr1	1663780	1664081	chr1:1663780-1664081	chr1:1732341-1732642	HYPO	302	4	exon	exon (NM_182838, exon 6 of 6)	-7927	NR_132740	728642	Hs.651228	NM_024011	ENSG00000008128	CDC2L2|CDC2L3|CDK11-p110|CDK11-p46|CDK11-p58|PITSLRE|p58GTA	cyclin dependent kinase 11A	protein-coding	NO	NA	NA	0	NA	0	NA	NA	NA	11.92	116951	NA	PPMI_3310	Control_Unaffected	1	7	7
chr1:1959441-1959903[HYPO]	205707890173_R07C01	GABRD	chr1	1959441	1959903	chr1:1959441-1959903	chr1:2028002-2028464	HYPO	463	7	exon	exon (NM_000815, exon 6 of 9)	8904	NM_000815	2563	Hs.113882	NM_000815	ENSG00000187730	EIG10|EJM7|GEFSP5	gamma-aminobutyric acid type A receptor delta subunit	protein-coding	NO	NA	NA	0	NA	0	NA	2.57 - 8.68	chr1:1959441-1959833	46.16	137163	{Epilepsy, idiopathic generalized, 10}, 613060 (3), Autosomal dominant; {Epilepsy, juvenile myoclonic, susceptibility to}, 613060 (3), Autosomal dominant; {Generalized epilepsy with febrile seizures plus, type 5, susceptibility to}, 613060 (3), Autosomal dominant	33647	Proband_Unsolved	2	8	8
chr1:1959441-1959903[HYPO]	203504430042_R06C01	GABRD	chr1	1959441	1959903	chr1:1959441-1959903	chr1:2028002-2028464	HYPO	463	7	exon	exon (NM_000815, exon 6 of 9)	8904	NM_000815	2563	Hs.113882	NM_000815	ENSG00000187730	EIG10|EJM7|GEFSP5	gamma-aminobutyric acid type A receptor delta subunit	protein-coding	NO	NA	NA	0	NA	0	NA	2.57 - 8.68	chr1:1959441-1959833	46.16	137163	{Epilepsy, idiopathic generalized, 10}, 613060 (3), Autosomal dominant; {Epilepsy, juvenile myoclonic, susceptibility to}, 613060 (3), Autosomal dominant; {Generalized epilepsy with febrile seizures plus, type 5, susceptibility to}, 613060 (3), Autosomal dominant	SJNORM045237	Control_Unaffected	16	9	8
chr1:1959441-1959903[HYPO]	206842040179_R06C01	GABRD	chr1	1959441	1959903	chr1:1959441-1959903	chr1:2028002-2028464	HYPO	463	7	exon	exon (NM_000815, exon 6 of 9)	8904	NM_000815	2563	Hs.113882	NM_000815	ENSG00000187730	EIG10|EJM7|GEFSP5	gamma-aminobutyric acid type A receptor delta subunit	protein-coding	NO	NA	NA	0	NA	0	NA	2.57 - 8.68	chr1:1959441-1959833	46.16	137163	{Epilepsy, idiopathic generalized, 10}, 613060 (3), Autosomal dominant; {Epilepsy, juvenile myoclonic, susceptibility to}, 613060 (3), Autosomal dominant; {Generalized epilepsy with febrile seizures plus, type 5, susceptibility to}, 613060 (3), Autosomal dominant	LUR012	Proband_Unsolved	1	10	8
chr1:1959496-1959903[HYPO]	203497730090_R07C01	GABRD	chr1	1959496	1959903	chr1:1959496-1959903	chr1:2028057-2028464	HYPO	408	6	exon	exon (NM_000815, exon 6 of 9)	8932	NM_000815	2563	Hs.113882	NM_000815	ENSG00000187730	EIG10|EJM7|GEFSP5	gamma-aminobutyric acid type A receptor delta subunit	protein-coding	NO	NA	NA	0	NA	0	NA	2.57 - 8.68	chr1:1959441-1959833	46.16	137163	{Epilepsy, idiopathic generalized, 10}, 613060 (3), Autosomal dominant; {Epilepsy, juvenile myoclonic, susceptibility to}, 613060 (3), Autosomal dominant; {Generalized epilepsy with febrile seizures plus, type 5, susceptibility to}, 613060 (3), Autosomal dominant	SJNORM045041	Control_Unaffected	6	11	8
chr1:2084318-2084596[HYPO]	204873630052_R06C01	PRKCZ-AS1	chr1	2084318	2084596	chr1:2084318-2084596	chr1:2152879-2153157	HYPO	279	4	intron	L1MB5|LINE|L1	30857	NR_146290	100506504	Hs.742283	NR_146290	ENSG00000182873	NA	PRKCZ antisense RNA 1	ncRNA	NO	L1	L1MB5|LINE|L1	0	NA	0	NA	NA	NA	NA	NA	NA	34865	Proband_Unsolved	25	12	9
chr1:2106221-2106621[HYPO]	206537460063_R01C01	PRKCZ-AS1	chr1	2106221	2106621	chr1:2106221-2106621	chr1:2174782-2175182	HYPO	401	4	intron	intron (NM_001033582, intron 12 of 14)	8893	NR_146290	100506504	Hs.742283	NR_146290	ENSG00000182873	NA	PRKCZ antisense RNA 1	ncRNA	NO	NA	NA	0	NA	0	NA	0 - 2.06	chr1:2106221-2106621	NA	NA	NA	T22466	Proband_Unsolved	1	13	10
chr1:2120977-2121725[HYPER]	205841320094_R06C01	FAAP20	chr1	2120977	2121725	chr1:2120977-2121725	chr1:2189538-2190286	HYPER	749	7	intron	CpG	4863	NM_182533	199990	Hs.107101	NM_182533	ENSG00000162585	C1orf86|FP7162	FA core complex associated protein 20	protein-coding	YES	NA	NA	0	NA	0	NA	4.19 - 11.38	chr1:2120984-2121725	46.69	615183	NA	e4878-1	Proband_Solved	3	14	11
chr1:2705732-2706334[HYPER]	204809970065_R03C01	TTC34	chr1	2705732	2706334	chr1:2705732-2706334	chr1:2789167-2789769	HYPER	603	6	intron	CpG	197	NM_001242672	100287898	Hs.632363	NM_001242672	ENSG00000215912	NA	tetratricopeptide repeat domain 34	protein-coding	YES	NA	NA	0	NA	0	NA	NA	NA	0.55	NA	NA	T2608	Proband_Solved	3	15	12
chr1:2979581-2980400[HYPO]	203866380074_R08C01	PRDM16-DT	chr1	2979581	2980400	chr1:2979581-2980400	chr1:3063017-3063836	HYPO	820	6	TTS	TTS (NR_024371)	4298	NR_015440	440556	Hs.531041	NM_198543	ENSG00000177133	LINC00982|lnc-dPrdm16	PRDM16 divergent transcript	ncRNA	NO	NA	NA	0	NA	0	NA	2.88 - 9.23	chr1:2979310-2980938	NA	NA	NA	T20210	Proband_Solved	8	16	13
chr1:3447204-3448149[HYPER]	203866380135_R08C01	MIR551A	chr1	3447204	3448149	chr1:3447204-3448149	chr1:3530640-3531585	HYPER	946	5	intron	CpG	29677	NR_030277	693135	NA	NR_030277	ENSG00000207776	MIRN551A|mir-551a	microRNA 551a	ncRNA	YES	NA	NA	0	NA	0	NA	NA	NA	NA	615148	NA	T24734	Proband_Unsolved	1	17	14
chr1:3566949-3568246[HYPER]	200991620008_R02C01	WRAP73	chr1	3566949	3568246	chr1:3566949-3568246	chr1:3650385-3651682	HYPER	1298	24	promoter-TSS	promoter-TSS (NM_017818)	-927	NM_017818	49856	Hs.31714	NM_017818	ENSG00000116213	WDR8	WD repeat containing, antisense to TP73	protein-coding	NO	NA	NA	0	NA	0	NA	NA	NA	12.89	NA	NA	PPMI_3901	Control_Unaffected	26	18	15
chr1:3567108-3568246[HYPER]	200991620029_R05C01	WRAP73	chr1	3567108	3568246	chr1:3567108-3568246	chr1:3650544-3651682	HYPER	1139	21	Intergenic	CpG-281	-1006	NM_017818	49856	Hs.31714	NM_017818	ENSG00000116213	WDR8	WD repeat containing, antisense to TP73	protein-coding	YES	NA	NA	0	NA	0	NA	NA	NA	12.89	NA	NA	PPMI_3668	Control_Unaffected	38	19	15
chr1:3663102-3663833[HYPER]	203497730016_R02C01	TP73-AS1	chr1	3663102	3663833	chr1:3663102-3663833	chr1:3746538-3747269	HYPER	732	6	promoter-TSS	promoter-TSS (NR_033712)	-133	NR_033712	57212	Hs.49658	NM_207306	ENSG00000227372	KIAA0495|PDAM	TP73 antisense RNA 1	ncRNA	NO	NA	NA	0	NA	0	NA	NA	NA	NA	NA	NA	SJNORM045180	Control_Unaffected	4	20	16
chr1:6336518-6336744[HYPO]	203504430038_R04C01	GPR153	chr1	6336518	6336744	chr1:6336518-6336744	chr1:6276458-6276684	HYPO	227	3	intron	intron (NM_007274, intron 8 of 8)	-15596	NM_207370	387509	Hs.531581	NM_207370	ENSG00000158292	PGR1	G protein-coupled receptor 153	protein-coding	NO	NA	NA	0	NA	0	NA	NA	NA	5.81	614269	NA	SJNORM045007	Control_Unaffected	28	21	17
chr1:8013973-8014651[HYPER]	203824840012_R06C01	PARK7	chr1	8013973	8014651	chr1:8013973-8014651	chr1:7953913-7954591	HYPER	679	6	Intergenic	CpG	-7402	NM_007262	11315	Hs.419640	NM_007262	ENSG00000116288	DJ-1|DJ1|GATD2|HEL-S-67p	Parkinsonism associated deglycase	protein-coding	YES	NA	NA	0	NA	0	NA	0.27 - 4.06	chr1:8013973-8014651	344.05	602533	Parkinson disease 7, autosomal recessive early-onset, 606324 (3), Autosomal recessive	T26531	Proband_Unsolved	6	22	18
chr1:9258677-9259067[HYPER]	205828610017_R04C01	MIR34AHG	chr1	9258677	9259067	chr1:9258677-9259067	chr1:9198618-9199008	HYPER	391	5	Intergenic	CpG	-16475	NR_132742	106614088	Hs.551837	NR_132742	ENSG00000228526	NA	MIR34A host gene	ncRNA	YES	NA	NA	1	chr1:9258805-9258939	0	NA	0.27 - 4.06	chr1:9258677-9258837	NA	NA	NA	LUR006_fam	Control_Unaffected_Parent	4	23	19
chr1:9555112-9555692[HYPER]	203219730041_R01C01	SLC25A33	chr1	9555112	9555692	chr1:9555112-9555692	chr1:9495053-9495633	HYPER	581	6	Intergenic	CpG	-44126	NM_032315	84275	Hs.568613	NM_032315	ENSG00000171612	BMSC-MCP|PNC1	solute carrier family 25 member 33	protein-coding	YES	NA	NA	1	chr1:9555406-9555540	0	NA	3.53 - 10.31	chr1:9555341-9555692	10.65	610816	NA	e2793-1	Proband_Unsolved	1	24	20
chr1:9555112-9555692[HYPER]	203497730013_R07C01	SLC25A33	chr1	9555112	9555692	chr1:9555112-9555692	chr1:9495053-9495633	HYPER	581	6	Intergenic	CpG	-44126	NM_032315	84275	Hs.568613	NM_032315	ENSG00000171612	BMSC-MCP|PNC1	solute carrier family 25 member 33	protein-coding	YES	NA	NA	1	chr1:9555406-9555540	0	NA	3.53 - 10.31	chr1:9555341-9555692	10.65	610816	NA	SJNORM045154	Control_Unaffected	2	25	20
chr1:9555112-9555692[HYPER]	206544450110_R08C01	SLC25A33	chr1	9555112	9555692	chr1:9555112-9555692	chr1:9495053-9495633	HYPER	581	6	Intergenic	CpG	-44126	NM_032315	84275	Hs.568613	NM_032315	ENSG00000171612	BMSC-MCP|PNC1	solute carrier family 25 member 33	protein-coding	YES	NA	NA	1	chr1:9555406-9555540	0	NA	3.53 - 10.31	chr1:9555341-9555692	10.65	610816	NA	31942	Proband_Unsolved	1	26	20
chr1:9555112-9555692[HYPER]	206537460117_R06C01	SLC25A33	chr1	9555112	9555692	chr1:9555112-9555692	chr1:9495053-9495633	HYPER	581	6	Intergenic	CpG	-44126	NM_032315	84275	Hs.568613	NM_032315	ENSG00000171612	BMSC-MCP|PNC1	solute carrier family 25 member 33	protein-coding	YES	NA	NA	1	chr1:9555406-9555540	0	NA	3.53 - 10.31	chr1:9555341-9555692	10.65	610816	NA	T16487	Proband_Solved	1	27	20
chr1:9775984-9776662[HYPER]	203490650095_R03C01	PIK3CD	chr1	9775984	9776662	chr1:9775984-9776662	chr1:9715926-9716604	HYPER	679	4	intron	intron (NM_001350234, intron 5 of 23)	24798	NM_001350235	5293	Hs.518451	NM_005026	ENSG00000171608	APDS|IMD14|P110DELTA|PI3K|p110D	phosphatidylinositol-4,5-bisphosphate 3-kinase catalytic subunit delta	protein-coding	NO	NA	NA	0	NA	0	NA	NA	NA	4.1	602839	Immunodeficiency 14A, autosomal dominant, 615513 (3), Autosomal dominant; Immunodeficiency 14B, autosomal recessive, 619281 (3), Autosomal recessive; ?Roifman-Chitayat syndrome, digenic, 613328 (3), Digenic recessive	SJNORM045092	Control_Unaffected	6	28	21
chr1:11249036-11249058[HYPO]	203866380144_R07C01	ANGPTL7	chr1	11249036	11249058	chr1:11249036-11249058	chr1:11188979-11189001	HYPO	23	3	promoter-TSS	promoter-TSS (NM_021146)	-299	NM_021146	10218	Hs.146559	NM_021146	ENSG00000171819	AngX|CDT6|dJ647M16.1	angiopoietin like 7	protein-coding	NO	NA	NA	0	NA	0	NA	NA	NA	1	618517	NA	32826	Proband_Unsolved	1	29	22
chr1:11779325-11780002[HYPER]	205122170094_R07C01	AGTRAP	chr1	11779325	11780002	chr1:11779325-11780002	chr1:11719268-11719945	HYPER	678	4	exon	exon (NM_198545, exon 7 of 7)	-16478	NM_001040196	57085	Hs.464438	NM_020350	ENSG00000177674	ATRAP	angiotensin II receptor associated protein	protein-coding	NO	NA	NA	1	chr1:11779959-11780093	0	NA	0 - 1.28	chr1:11779394-11780002	20.78	608729	NA	34864	Proband_Solved	2	30	23
chr1:12915663-12916060[HYPO]	204813560041_R04C01	PRAMEF2	chr1	12915663	12916060	chr1:12915663-12916060	chr1:12855809-12856206	HYPO	398	3	Intergenic	Intergenic	-1079	NM_023014	65122	Hs.104991	NM_023014	ENSG00000120952	DJ845O24.3	PRAME family member 2	protein-coding	NO	NA	NA	0	NA	0	NA	NA	NA	0	NA	NA	e8267-1	Proband_Unsolved	6	31	24
chr1:12915663-12916060[HYPO]	204078450134_R02C01	PRAMEF2	chr1	12915663	12916060	chr1:12915663-12916060	chr1:12855809-12856206	HYPO	398	3	Intergenic	Intergenic	-1079	NM_023014	65122	Hs.104991	NM_023014	ENSG00000120952	DJ845O24.3	PRAME family member 2	protein-coding	NO	NA	NA	0	NA	0	NA	NA	NA	0	NA	NA	PPMI_3966	Control_Unaffected	1	32	24
chr1:12915663-12916060[HYPO]	206537460063_R08C01	PRAMEF2	chr1	12915663	12916060	chr1:12915663-12916060	chr1:12855809-12856206	HYPO	398	3	Intergenic	Intergenic	-1079	NM_023014	65122	Hs.104991	NM_023014	ENSG00000120952	DJ845O24.3	PRAME family member 2	protein-coding	NO	NA	NA	0	NA	0	NA	NA	NA	0	NA	NA	32811	Proband_Unsolved	3	33	24
chr1:12915663-12916060[HYPO]	207179240128_R02C01	PRAMEF2	chr1	12915663	12916060	chr1:12915663-12916060	chr1:12855809-12856206	HYPO	398	3	Intergenic	Intergenic	-1079	NM_023014	65122	Hs.104991	NM_023014	ENSG00000120952	DJ845O24.3	PRAME family member 2	protein-coding	NO	NA	NA	0	NA	0	NA	NA	NA	0	NA	NA	T20138	Proband_Unsolved	3	34	24
chr1:13840479-13840862[HYPER]	204809970059_R07C01	LRRC38	chr1	13840479	13840862	chr1:13840479-13840862	chr1:13513984-13514367	HYPER	384	5	promoter-TSS	promoter-TSS (NM_001010847)	-429	NM_001010847	126755	Hs.657356	NM_001010847	ENSG00000162494	NA	leucine rich repeat containing 38	protein-coding	NO	NA	NA	1	chr1:13840495-13840629	0	NA	NA	NA	0.96	615212	NA	35254	Proband_Unsolved	1	35	25
chr1:13909622-13910165[HYPER]	204809970128_R05C01	PDPN	chr1	13909622	13910165	chr1:13909622-13910165	chr1:13583127-13583670	HYPER	544	7	promoter-TSS	promoter-TSS (NM_006474)	-358	NM_006474	10630	Hs.468675	NM_006474	ENSG00000162493	AGGRUS|GP36|GP40|Gp38|HT1A-1|OTS8|PA2.26|T1A|T1A-2|T1A2|TI1A	podoplanin	protein-coding	NO	NA	NA	0	NA	0	NA	NA	NA	10.16	608863	NA	PPMI_3656	Control_Unaffected	5	36	26
chr1:15497909-15498552[HYPO]	203504430025_R08C01	C1orf195	chr1	15497909	15498552	chr1:15497909-15498552	chr1:15171413-15172056	HYPO	644	8	promoter-TSS	promoter-TSS (NM_001278502)	-111	NM_001278501	727684	Hs.667584	NM_001278501	NA	NA	chromosome 1 open reading frame 195	protein-coding	NO	NA	NA	0	NA	0	NA	NA	NA	NA	NA	NA	SJNORM045057	Control_Unaffected	3	37	27
chr1:16163478-16164123[HYPO]	203497730119_R04C01	SPEN	chr1	16163478	16164123	chr1:16163478-16164123	chr1:15836983-15837628	HYPO	646	7	intron	CpG	-10558	NM_015001	23013	Hs.744843	NM_015001	ENSG00000065526	HIAA0929|MINT|RBM15C|SHARP	spen family transcriptional repressor	protein-coding	YES	NA	NA	0	NA	0	NA	NA	NA	11.54	613484	Radio-Tartaglia syndrome, 619312 (3), Autosomal dominant	SJNORM045005	Control_Unaffected	2	38	28
chr1:16163478-16164123[HYPO]	203497730119_R04C01	SPEN	chr1	16163478	16164123	chr1:16163478-16164123	chr1:15836983-15837628	HYPO	646	7	intron	CpG	-10558	NM_015001	23013	Hs.744843	NM_015001	ENSG00000065526	HIAA0929|MINT|RBM15C|SHARP	spen family transcriptional repressor	protein-coding	YES	NA	NA	0	NA	0	NA	NA	NA	11.54	606077	NA	SJNORM045005	Control_Unaffected	2	39	28
chr1:19276235-19277203[HYPER]	203867050067_R02C01	IFFO2	chr1	19276235	19277203	chr1:19276235-19277203	chr1:18949741-18950709	HYPER	969	4	intron	intron (NM_001136265, intron 1 of 8)	6107	NM_001136265	126917	Hs.466625	NM_001136265	ENSG00000169991	NA	intermediate filament family orphan 2	protein-coding	NO	NA	NA	0	NA	0	NA	NA	NA	8.52	NA	NA	T20017	Proband_Solved	2	40	29
chr1:19600470-19601070[HYPER]	203504430042_R06C01	AKR7L	chr1	19600470	19601070	chr1:19600470-19601070	chr1:19273976-19274576	HYPER	601	7	promoter-TSS	promoter-TSS (NM_001348421)	-154	NR_040288	246181	Hs.662342	NM_001145289	ENSG00000211454	AFAR3|AFB1-AR 3|AFB1-AR3|AKR7A4	aldo-keto reductase family 7 like (gene/pseudogene)	protein-coding	NO	NA	NA	0	NA	0	NA	0.52 - 4.67	chr1:19600453-19601070	NA	NA	NA	SJNORM045237	Control_Unaffected	16	41	30
chr1:19614850-19615703[HYPER]	203504430042_R06C01	AKR7A3	chr1	19614850	19615703	chr1:19614850-19615703	chr1:19288356-19289209	HYPER	854	8	promoter-TSS	promoter-TSS (NM_012067)	3	NM_012067	22977	Hs.6980	NM_012067	ENSG00000162482	AFAR2	aldo-keto reductase family 7 member A3	protein-coding	NO	NA	NA	0	NA	0	NA	1.95 - 7.57	chr1:19615079-19615703	3.03	608477	NA	SJNORM045237	Control_Unaffected	16	42	31
chr1:21978855-21978923[HYPER]	205828610036_R02C01	RAP1GAP	chr1	21978855	21978923	chr1:21978855-21978923	chr1:21652362-21652430	HYPER	69	3	promoter-TSS	promoter-TSS (NM_001145658)	-541	NM_001145658	5909	Hs.148178	NM_002885	ENSG00000076864	RAP1GA1|RAP1GAP1|RAP1GAPII|RAPGAP	RAP1 GTPase activating protein	protein-coding	NO	NA	NA	0	NA	0	NA	NA	NA	69.66	NA	NA	LUR020_fam	Control_Unaffected_Parent	8	43	32
chr1:24861707-24861920[HYPO]	204873630052_R06C01	NCMAP-DT	chr1	24861707	24861920	chr1:24861707-24861920	chr1:24535217-24535430	HYPO	214	4	3' UTR	3' UTR (NM_013441, exon 5 of 5)	20701	NR_109781	100506985	Hs.607088	NR_109781	NA	NA	NCMAP divergent transcript	ncRNA	NO	NA	NA	0	NA	0	NA	NA	NA	NA	NA	NA	34865	Proband_Unsolved	25	44	33
chr1:24882083-24882403[HYPER]	203219730038_R07C01	NCMAP-DT	chr1	24882083	24882403	chr1:24882083-24882403	chr1:24555592-24555912	HYPER	321	6	promoter-TSS	promoter-TSS (NM_001010980)	272	NR_109781	100506985	Hs.607088	NR_109781	NA	NA	NCMAP divergent transcript	ncRNA	NO	NA	NA	1	chr1:24882371-24882505	0	NA	0 - 2.06	chr1:24882152-24882348	NA	NA	NA	33055	Proband_Unsolved	49	45	34
chr1:25257504-25258680[HYPO]	204813550055_R08C01	RUNX3	chr1	25257504	25258680	chr1:25257504-25258680	chr1:24931013-24932189	HYPO	1177	20	intron	CpG-668	-1322	NM_004350	864	Hs.170019	NM_004350	ENSG00000020633	AML2|CBFA3|PEBP2aC	RUNX family transcription factor 3	protein-coding	YES	NA	NA	0	NA	0	NA	NA	NA	0.76	600210	NA	35324	Proband_Unsolved	29	46	35
chr1:27668057-27668434[HYPER]	207179240083_R02C01	SYTL1	chr1	27668057	27668434	chr1:27668057-27668434	chr1:27341566-27341943	HYPER	378	6	promoter-TSS	promoter-TSS (NM_032872)	-237	NM_001193308	84958	Hs.469175	NM_032872	ENSG00000142765	JFC1|SLP1	synaptotagmin like 1	protein-coding	NO	NA	NA	0	NA	0	NA	NA	NA	8.65	608042	NA	T20745	Proband_Unsolved	3	47	36
chr1:27677071-27678016[HYPO]	207179240083_R02C01	SYTL1	chr1	27677071	27678016	chr1:27677071-27678016	chr1:27350580-27351525	HYPO	946	4	intron	CpG-723	9061	NM_032872	84958	Hs.469175	NM_032872	ENSG00000142765	JFC1|SLP1	synaptotagmin like 1	protein-coding	YES	NA	NA	1	chr1:27677897-27678031	0	NA	1.06 - 5.86	chr1:27677071-27678016	8.65	608042	NA	T20745	Proband_Unsolved	3	48	37
chr1:28521426-28521541[HYPO]	203866380139_R08C01	PTAFR	chr1	28521426	28521541	chr1:28521426-28521541	chr1:28194915-28195030	HYPO	116	3	Intergenic	Intergenic	-1037	NM_001164721	5724	Hs.77542	NM_000952	ENSG00000169403	PAFR	platelet activating factor receptor	protein-coding	NO	NA	NA	0	NA	0	NA	NA	NA	1.66	173393	NA	32191	Proband_Unsolved	18	49	38
chr1:28573411-28573941[HYPER]	203504440050_R02C01	ATP5IF1	chr1	28573411	28573941	chr1:28573411-28573941	chr1:28246900-28247430	HYPER	531	5	Intergenic	Intergenic	11074	NM_178190	93974	Hs.744914	NM_016311	ENSG00000130770	ATPI|ATPIF1|ATPIP|IP	ATP synthase inhibitory factor subunit 1	protein-coding	NO	NA	NA	0	NA	0	NA	0 - 2.77	chr1:28573735-28573941	298	NA	NA	SJNORM045191	Control_Unaffected	6	50	39
chr1:28655347-28656148[HYPER]	200989060140_R02C01	MED18	chr1	28655347	28656148	chr1:28655347-28656148	chr1:28328836-28329637	HYPER	802	11	intron	intron (NM_017638, intron 1 of 2)	235	NM_017638	54797	Hs.479911	NM_017638	ENSG00000130772	SRB5|p28b	mediator complex subunit 18	protein-coding	NO	NA	NA	1	chr1:28656103-28656237	0	NA	0.79 - 5.27	chr1:28655365-28656148	4.2	612384	NA	PPMI_3112	Control_Unaffected	12	51	40
chr1:28856280-28857094[HYPO]	206537470097_R05C01	RCC1	chr1	28856280	28857094	chr1:28856280-28857094	chr1:28529768-28530582	HYPO	815	4	intron	intron (NM_001269, intron 2 of 9)	11942	NM_001048195	1104	Hs.469723	NM_001269	ENSG00000180198	CHC1|RCC1-I|SNHG3-RCC1	regulator of chromosome condensation 1	protein-coding	NO	NA	NA	0	NA	0	NA	NA	NA	4.26	179710	NA	T21203	Proband_Unsolved	8	52	41
chr1:29508775-29508889[HYPER]	203504430038_R04C01	SRSF4	chr1	29508775	29508889	chr1:29508775-29508889	chr1:29182263-29182377	HYPER	115	3	promoter-TSS	promoter-TSS (NM_005626)	-195	NM_005626	6429	Hs.469970	NM_005626	ENSG00000116350	SFRS4|SRP75	serine and arginine rich splicing factor 4	protein-coding	NO	NA	NA	0	NA	0	NA	0 - 2.06	chr1:29508775-29508889	50.83	601940	NA	SJNORM045007	Control_Unaffected	28	53	42
chr1:40024970-40025416[HYPER]	203219730156_R03C01	PPIEL	chr1	40024970	40025416	chr1:40024970-40025416	chr1:39559298-39559744	HYPER	447	4	intron	intron (NR_144357, intron 1 of 11)	177	NR_144355	728448	Hs.472508	NR_003929	ENSG00000243970	PPIEP1	peptidylprolyl isomerase E like pseudogene	pseudo	NO	NA	NA	0	NA	4	mat	NA	NA	NA	NA	NA	T21117	Proband_Unsolved	1	54	43
chr1:40024970-40025416[HYPER]	203866380074_R04C01	PPIEL	chr1	40024970	40025416	chr1:40024970-40025416	chr1:39559298-39559744	HYPER	447	4	intron	intron (NR_144357, intron 1 of 11)	177	NR_144355	728448	Hs.472508	NR_003929	ENSG00000243970	PPIEP1	peptidylprolyl isomerase E like pseudogene	pseudo	NO	NA	NA	0	NA	4	mat	NA	NA	NA	NA	NA	T21117	Proband_Unsolved	1	55	43
chr1:40861386-40862241[HYPER]	203866380139_R08C01	SMAP2	chr1	40861386	40862241	chr1:40861386-40862241	chr1:40395714-40396569	HYPER	856	4	promoter-TSS	promoter-TSS (NM_001198980)	-658	NM_001198980	64744	Hs.15200	NM_022733	ENSG00000084070	SMAP1L	small ArfGAP2	protein-coding	NO	NA	NA	0	NA	0	NA	NA	NA	49.17	607223	Dentin dysplasia, type I, with microdontia and misshapen teeth, 125400 (3), Autosomal recessive	32191	Proband_Unsolved	18	56	44
chr1:40861386-40862241[HYPER]	203866380139_R08C01	SMAP2	chr1	40861386	40862241	chr1:40861386-40862241	chr1:40395714-40396569	HYPER	856	4	promoter-TSS	promoter-TSS (NM_001198980)	-658	NM_001198980	64744	Hs.15200	NM_022733	ENSG00000084070	SMAP1L	small ArfGAP2	protein-coding	NO	NA	NA	0	NA	0	NA	NA	NA	49.17	616916	NA	32191	Proband_Unsolved	18	57	44
chr1:41174258-41175200[HYPER]	203824910046_R02C01	NFYC	chr1	41174258	41175200	chr1:41174258-41175200	chr1:40708586-40709528	HYPER	943	9	promoter-TSS	promoter-TSS (NM_001308115)	-266	NM_001308115	4802	Hs.713051	NM_014223	ENSG00000066136	CBF-C|CBFC|H1TF2A|HAP5|HSM|NF-YC	nuclear transcription factor Y subunit gamma	protein-coding	NO	NA	NA	0	NA	0	NA	NA	NA	25.05	605344	NA	T3264	Proband_Unsolved	1	58	45
chr1:41174258-41175200[HYPER]	200991620029_R05C01	NFYC	chr1	41174258	41175200	chr1:41174258-41175200	chr1:40708586-40709528	HYPER	943	9	promoter-TSS	promoter-TSS (NM_001308115)	-266	NM_001308115	4802	Hs.713051	NM_014223	ENSG00000066136	CBF-C|CBFC|H1TF2A|HAP5|HSM|NF-YC	nuclear transcription factor Y subunit gamma	protein-coding	NO	NA	NA	0	NA	0	NA	NA	NA	25.05	605344	NA	PPMI_3668	Control_Unaffected	38	59	45
chr1:42385159-42385942[HYPER]	203496250075_R01C01	HIVEP3	chr1	42385159	42385942	chr1:42385159-42385942	chr1:41919488-41920271	HYPER	784	4	intron	intron (NR_038261, intron 1 of 3)	-1055	NR_038260	59269	Hs.403972	NM_024503	ENSG00000127124	KBP-1|KBP1|KRC|SHN3|Schnurri-3|ZAS3|ZNF40C	human immunodeficiency virus type I enhancer binding protein 3	protein-coding	NO	NA	NA	0	NA	0	NA	NA	NA	1.88	606649	NA	SJNORM045075	Control_Unaffected	1	60	46
chr1:43736289-43736601[HYPER]	204809970059_R03C01	TMEM125	chr1	43736289	43736601	chr1:43736289-43736601	chr1:43270618-43270930	HYPER	313	3	5' UTR	5' UTR (NM_144626, exon 2 of 4)	780	NM_144626	128218	Hs.104476	NM_144626	ENSG00000179178	NA	transmembrane protein 125	protein-coding	NO	NA	NA	0	NA	0	NA	0 - 1.28	chr1:43736289-43736601	22	NA	NA	34679	Proband_Unsolved	1	61	47
chr1:43736289-43736601[HYPER]	203497730007_R03C01	TMEM125	chr1	43736289	43736601	chr1:43736289-43736601	chr1:43270618-43270930	HYPER	313	3	5' UTR	5' UTR (NM_144626, exon 2 of 4)	780	NM_144626	128218	Hs.104476	NM_144626	ENSG00000179178	NA	transmembrane protein 125	protein-coding	NO	NA	NA	0	NA	0	NA	0 - 1.28	chr1:43736289-43736601	22	NA	NA	SJNORM045298	Control_Unaffected	2	62	47
chr1:43751269-43751505[HYPO]	203496250060_R01C01	C1orf210	chr1	43751269	43751505	chr1:43751269-43751505	chr1:43285598-43285834	HYPO	237	7	promoter-TSS	promoter-TSS (NM_182517)	-99	NM_001164829	149466	Hs.158963	NM_182517	ENSG00000253313	TEMP	chromosome 1 open reading frame 210	protein-coding	NO	NA	NA	4	chr1:43751314-43751448	0	NA	NA	NA	0.94	NA	NA	SJNORM045070	Control_Unaffected	3	63	48
chr1:43814305-43815036[HYPO]	203497730049_R05C01	CDC20	chr1	43814305	43815036	chr1:43814305-43815036	chr1:43348634-43349365	HYPO	732	5	exon	exon (NM_005373, exon 9 of 12)	-9955	NM_001255	991	Hs.524947	NM_001255	ENSG00000117399	CDC20A|bA276H19.3|p55CDC	cell division cycle 20	protein-coding	NO	NA	NA	0	NA	2	pat	0 - 2.77	chr1:43814305-43815036	0.71	603618	NA	SJNORM045219	Control_Unaffected	1	64	49
chr1:43920055-43920265[HYPER]	207179240107_R04C01	HYI	chr1	43920055	43920265	chr1:43920055-43920265	chr1:43454384-43454594	HYPER	211	7	promoter-TSS	promoter-TSS (NM_031207)	-500	NM_001243526	81888	Hs.709864	NM_031207	ENSG00000178922	HT036	hydroxypyruvate isomerase (putative)	protein-coding	NO	NA	NA	3	chr1:43920214-43920348	0	NA	1.06 - 5.86	chr1:43920055-43920265	13.26	619128	NA	33244	Proband_Unsolved	1	65	50
chr1:43920089-43920265[HYPER]	203504430038_R04C01	HYI	chr1	43920089	43920265	chr1:43920089-43920265	chr1:43454418-43454594	HYPER	177	6	promoter-TSS	promoter-TSS (NM_031207)	-517	NM_001243526	81888	Hs.709864	NM_031207	ENSG00000178922	HT036	hydroxypyruvate isomerase (putative)	protein-coding	NO	NA	NA	3	chr1:43920214-43920348	0	NA	1.06 - 5.86	chr1:43920055-43920265	13.26	619128	NA	SJNORM045007	Control_Unaffected	28	66	50
chr1:45285820-45286063[HYPER]	206537460063_R02C01	BTBD19	chr1	45285820	45286063	chr1:45285820-45286063	chr1:44820148-44820391	HYPER	244	3	3' UTR	3' UTR (NM_001166292, exon 23 of 23)	11788	NM_001136537	149478	Hs.632400	NM_001136537	ENSG00000222009	NA	BTB domain containing 19	protein-coding	NO	NA	NA	0	NA	0	NA	1.35 - 6.44	chr1:45285820-45286063	0.82	NA	NA	T22483	Proband_Unsolved	1	67	51
chr1:45792305-45793301[HYPER]	205715830062_R04C01	HPDL	chr1	45792305	45793301	chr1:45792305-45793301	chr1:45326633-45327629	HYPER	997	10	5' UTR	5' UTR (NM_032756, exon 1 of 1)	258	NM_032756	84842	Hs.162717	NM_032756	ENSG00000186603	4-HPPD-L|GLOXD1	4-hydroxyphenylpyruvate dioxygenase like	protein-coding	NO	NA	NA	2	chr1:45792549-45792683	0	NA	2.57 - 8.68	chr1:45792539-45792734	1.62	618994	Neurodevelopmental disorder with progressive spasticity and brain white matter abnormalities, 619026 (3), Autosomal recessive; Spastic paraplegia 83, autosomal recessive, 619027 (3), Autosomal recessive	35924	Proband_Unsolved	37	68	52
chr1:45965019-45966116[HYPER]	203866380137_R03C01	CCDC163	chr1	45965019	45966116	chr1:45965019-45966116	chr1:45499347-45500444	HYPER	1098	12	promoter-TSS	promoter-TSS (NM_001330540)	183	NM_001102601	126661	Hs.461300	NM_001102601	ENSG00000280670	C1orf231|CCDC163P	coiled-coil domain containing 163	protein-coding	NO	NA	NA	3	chr1:45965597-45965731	0	NA	6.23 - 14.53	chr1:45965342-45966116	0.05	NA	NA	8245	Proband_Unsolved	2	69	53
chr1:45965019-45966116[HYPER]	203496250067_R08C01	CCDC163	chr1	45965019	45966116	chr1:45965019-45966116	chr1:45499347-45500444	HYPER	1098	12	promoter-TSS	promoter-TSS (NM_001330540)	183	NM_001102601	126661	Hs.461300	NM_001102601	ENSG00000280670	C1orf231|CCDC163P	coiled-coil domain containing 163	protein-coding	NO	NA	NA	3	chr1:45965597-45965731	0	NA	6.23 - 14.53	chr1:45965342-45966116	0.05	NA	NA	SJNORM045160	Control_Unaffected	2	70	53
chr1:45965019-45966116[HYPER]	207179240030_R07C01	CCDC163	chr1	45965019	45966116	chr1:45965019-45966116	chr1:45499347-45500444	HYPER	1098	12	promoter-TSS	promoter-TSS (NM_001330540)	183	NM_001102601	126661	Hs.461300	NM_001102601	ENSG00000280670	C1orf231|CCDC163P	coiled-coil domain containing 163	protein-coding	NO	NA	NA	3	chr1:45965597-45965731	0	NA	6.23 - 14.53	chr1:45965342-45966116	0.05	NA	NA	8245	Proband_Unsolved	4	71	53
chr1:45965019-45966116[HYPER]	203824840020_R02C01	CCDC163	chr1	45965019	45966116	chr1:45965019-45966116	chr1:45499347-45500444	HYPER	1098	12	promoter-TSS	promoter-TSS (NM_001330540)	183	NM_001102601	126661	Hs.461300	NM_001102601	ENSG00000280670	C1orf231|CCDC163P	coiled-coil domain containing 163	protein-coding	NO	NA	NA	3	chr1:45965597-45965731	0	NA	6.23 - 14.53	chr1:45965342-45966116	0.05	NA	NA	T21817	Proband_Unsolved	1	72	53
chr1:45965019-45966116[HYPER]	205715830045_R06C01	CCDC163	chr1	45965019	45966116	chr1:45965019-45966116	chr1:45499347-45500444	HYPER	1098	12	promoter-TSS	promoter-TSS (NM_001330540)	183	NM_001102601	126661	Hs.461300	NM_001102601	ENSG00000280670	C1orf231|CCDC163P	coiled-coil domain containing 163	protein-coding	NO	NA	NA	3	chr1:45965597-45965731	0	NA	6.23 - 14.53	chr1:45965342-45966116	0.05	NA	NA	35355	Proband_Unsolved	52	73	53
chr1:46088335-46089046[HYPO]	204813560040_R08C01	CCDC17	chr1	46088335	46089046	chr1:46088335-46089046	chr1:45622663-45623374	HYPO	712	6	exon	exon (NM_001114938, exon 4 of 13)	1040	NM_001114938	149483	Hs.18912	NM_152500	ENSG00000159588	NA	coiled-coil domain containing 17	protein-coding	NO	NA	NA	0	NA	0	NA	0 - 1.28	chr1:46088335-46089046	0.08	NA	NA	34536	Proband_Solved	12	74	54
chr1:46668512-46669346[HYPER]	203497730013_R04C01	LURAP1	chr1	46668512	46669346	chr1:46668512-46669346	chr1:46202840-46203674	HYPER	835	9	promoter-TSS	promoter-TSS (NM_001013615)	-77	NM_001013615	541468	Hs.568642	NM_001013615	ENSG00000171357	C1orf190|LRAP35a|LRP35A	leucine rich adaptor protein 1	protein-coding	NO	NA	NA	0	NA	0	NA	NA	NA	4.46	616129	NA	SJNORM045115	Control_Unaffected	2	75	55
chr1:53925144-53925369[HYPO]	206544450109_R03C01	DMRTB1	chr1	53925144	53925369	chr1:53925144-53925369	chr1:53459471-53459696	HYPO	226	4	exon	exon (NM_033067, exon 1 of 4)	185	NM_033067	63948	Hs.131654	NM_033067	ENSG00000143006	NA	DMRT like family B with proline rich C-terminal 1	protein-coding	NO	NA	NA	0	NA	0	NA	0 - 1.28	chr1:53925108-53925369	0	614805	NA	33235	Control_Unaffected_Parent	2	76	56
chr1:55246866-55247409[HYPO]	203504430038_R04C01	PARS2	chr1	55246866	55247409	chr1:55246866-55247409	chr1:54781193-54781736	HYPO	544	5	exon	exon (NM_001114108, exon 7 of 7)	-16912	NM_152268	25973	Hs.380169	NM_152268	ENSG00000162396	EIEE75|MT-PRORS|proRS	prolyl-tRNA synthetase 2, mitochondrial	protein-coding	NO	NA	NA	0	NA	0	NA	NA	NA	1.76	612036	Developmental and epileptic encephalopathy 75, 618437 (3), Autosomal recessive	SJNORM045007	Control_Unaffected	28	77	57
chr1:55271672-55271928[HYPO]	203504430038_R04C01	LEXM	chr1	55271672	55271928	chr1:55271672-55271928	chr1:54805999-54806255	HYPO	257	7	promoter-TSS	promoter-TSS (NM_152607)	64	NM_152607	163747	Hs.376018	NM_152607	ENSG00000162398	C1orf177|LEM	lymphocyte expansion molecule	protein-coding	NO	NA	NA	0	NA	0	NA	NA	NA	0.07	616446	NA	SJNORM045007	Control_Unaffected	28	78	58
chr1:57110723-57111388[HYPER]	204813570096_R02C01	LOC101929935	chr1	57110723	57111388	chr1:57110723-57111388	chr1:56645050-56645715	HYPER	666	8	promoter-TSS	promoter-TSS (NR_135111)	-65	NR_135111	101929935	NA	NR_135111	NA	NA	uncharacterized LOC101929935	ncRNA	NO	NA	NA	0	NA	0	NA	0 - 2.77	chr1:57110866-57111200	NA	NA	NA	PPMI_3191	Control_Unaffected	2	79	59
chr1:60280087-60281078[HYPER]	203497730017_R05C01	HOOK1	chr1	60280087	60281078	chr1:60280087-60281078	chr1:59814415-59815406	HYPER	992	14	promoter-TSS	promoter-TSS (NM_015888)	50	NM_015888	51361	Hs.378836	NM_015888	ENSG00000134709	HK1	hook microtubule tethering protein 1	protein-coding	NO	NA	NA	0	NA	0	NA	NA	NA	8.95	607820	NA	SJNORM045218	Control_Unaffected	9	80	60
chr1:60280087-60281078[HYPER]	200991620008_R02C01	HOOK1	chr1	60280087	60281078	chr1:60280087-60281078	chr1:59814415-59815406	HYPER	992	14	promoter-TSS	promoter-TSS (NM_015888)	50	NM_015888	51361	Hs.378836	NM_015888	ENSG00000134709	HK1	hook microtubule tethering protein 1	protein-coding	NO	NA	NA	0	NA	0	NA	NA	NA	8.95	607820	NA	PPMI_3901	Control_Unaffected	26	81	60
chr1:62437935-62439022[HYPO]	203504430026_R06C01	MIR3116-1	chr1	62437935	62439022	chr1:62437935-62439022	chr1:61972263-61973350	HYPO	1088	6	intron	intron (NM_001350145, intron 27 of 43)	-105979	NR_036058	100422902	NA	NR_036058	ENSG00000263908	NA	microRNA 3116-1	ncRNA	NO	NA	NA	0	NA	0	NA	NA	NA	NA	NA	NA	SJNORM045236	Control_Unaffected	9	82	61
chr1:65730338-65731108[HYPER]	200991620008_R02C01	DNAJC6	chr1	65730338	65731108	chr1:65730338-65731108	chr1:65264655-65265425	HYPER	771	6	intron	intron (NM_014787, intron 1 of 18)	346	NM_014787	9829	Hs.647643	NM_014787	ENSG00000116675	DJC6|PARK19	DnaJ heat shock protein family (Hsp40) member C6	protein-coding	NO	NA	NA	0	NA	0	NA	0 - 1.28	chr1:65730350-65730495	43.83	608375	Parkinson disease 19a, juvenile-onset, 615528 (3), Autosomal recessive; Parkinson disease 19b, early-onset, 615528 (3), Autosomal recessive	PPMI_3901	Control_Unaffected	26	83	62
chr1:68515787-68517463[HYPO]	203286230175_R05C01	DIRAS3	chr1	68515787	68517463	chr1:68515787-68517463	chr1:68050104-68051780	HYPO	1677	22	5' UTR	5' UTR (NM_004675, exon 2 of 4)	689	NM_004675	9077	Hs.194695	NM_004675	ENSG00000162595	ARHI|NOEY2	DIRAS family GTPase 3	protein-coding	NO	NA	NA	3	chr1:68517405-68517539	43	mat	0.52 - 4.67	chr1:68515787-68517274	29.55	605193	NA	PPMI_3543	Control_Unaffected	3	84	63
chr1:68515976-68517463[HYPER]	200991620035_R06C01	DIRAS3	chr1	68515976	68517463	chr1:68515976-68517463	chr1:68050293-68051780	HYPER	1488	20	intron	L1MD|LINE|L1	594	NM_004675	9077	Hs.194695	NM_004675	ENSG00000162595	ARHI|NOEY2	DIRAS family GTPase 3	protein-coding	NO	L1	L1MD|LINE|L1	3	chr1:68517405-68517539	40	mat	NA	NA	29.55	605193	NA	PPMI_3085	Control_Unaffected	3	85	64
chr1:68516100-68517463[HYPER]	203504430060_R08C01	DIRAS3	chr1	68516100	68517463	chr1:68516100-68517463	chr1:68050417-68051780	HYPER	1364	18	intron	L1MD|LINE|L1	532	NM_004675	9077	Hs.194695	NM_004675	ENSG00000162595	ARHI|NOEY2	DIRAS family GTPase 3	protein-coding	NO	L1	L1MD|LINE|L1	3	chr1:68517405-68517539	34	mat	NA	NA	29.55	605193	NA	SJNORM045062	Control_Unaffected	5	86	64
chr1:73240258-73240925[HYPO]	203219730038_R07C01	NEGR1	chr1	73240258	73240925	chr1:73240258-73240925	chr1:72774575-72775242	HYPO	668	5	Intergenic	L2a|LINE|L2	-492315	NM_173808	257194	Hs.146542	NM_173808	ENSG00000172260	DMML2433|IGLON4|KILON|Ntra	neuronal growth regulator 1	protein-coding	NO	L2	L2a|LINE|L2	0	NA	0	NA	NA	NA	13	613173	NA	33055	Proband_Unsolved	49	87	65
chr1:75198210-75199636[HYPER]	200991620030_R01C01	TYW3	chr1	75198210	75199636	chr1:75198210-75199636	chr1:74732526-74733952	HYPER	1427	14	promoter-TSS	promoter-TSS (NR_027962)	61	NR_027962	127253	Hs.348411	NM_138467	ENSG00000162623	C1orf171	tRNA-yW synthesizing protein 3 homolog	protein-coding	NO	NA	NA	4	chr1:75199510-75199644	0	NA	1.06 - 5.86	chr1:75198210-75199497	9.75	611245	NA	PPMI_3518	Control_Unaffected	4	88	66
chr1:78098902-78099018[HYPO]	203219730038_R07C01	ZZZ3	chr1	78098902	78099018	chr1:78098902-78099018	chr1:77633217-77633333	HYPO	117	3	exon	exon (NM_015534, exon 5 of 15)	49383	NM_015534	26009	Hs.480506	NM_015534	ENSG00000036549	ATAC1	zinc finger ZZ-type containing 3	protein-coding	NO	NA	NA	0	NA	0	NA	NA	NA	5.35	619892	NA	33055	Proband_Unsolved	49	89	67
chr1:78354381-78355340[HYPER]	203496250038_R05C01	NEXN-AS1	chr1	78354381	78355340	chr1:78354381-78355340	chr1:77888696-77889655	HYPER	960	5	non-coding	non-coding (NR_103535, exon 2 of 3)	363	NR_103535	374987	Hs.632414	NM_199343	ENSG00000235927	C1orf118	NEXN antisense RNA 1	ncRNA	NO	NA	NA	0	NA	0	NA	NA	NA	NA	NA	NA	SJNORM045119	Control_Unaffected	2	90	68
chr1:84326184-84327427[HYPER]	203287590163_R01C01	LINC01725	chr1	84326184	84327427	chr1:84326184-84327427	chr1:83860501-83861744	HYPER	1244	11	promoter-TSS	promoter-TSS (NR_119375)	-127	NR_119375	101927587	Hs.621230	NR_119375	ENSG00000233008	NA	long intergenic non-protein coding RNA 1725	ncRNA	NO	NA	NA	2	chr1:84326225-84326359	0	NA	0.79 - 5.27	chr1:84326184-84326857	NA	NA	NA	PPMI_3637	Control_Unaffected	8	91	69
chr1:86045346-86045528[HYPER]	203824900096_R02C01	CCN1	chr1	86045346	86045528	chr1:86045346-86045528	chr1:85579663-85579845	HYPER	183	5	Intergenic	Intergenic	-1007	NM_001554	3491	Hs.8867	NM_001554	ENSG00000142871	CYR61|GIG1|IGFBP10	cellular communication network factor 1	protein-coding	NO	NA	NA	0	NA	0	NA	0 - 1.28	chr1:86045473-86045842	23.61	602369	NA	T112	Proband_Unsolved	3	92	70
chr1:86045346-86045528[HYPER]	203824900096_R02C01	CCN1	chr1	86045346	86045528	chr1:86045346-86045528	chr1:85579663-85579845	HYPER	183	5	Intergenic	Intergenic	-1007	NM_001554	3491	Hs.8867	NM_001554	ENSG00000142871	CYR61|GIG1|IGFBP10	cellular communication network factor 1	protein-coding	NO	NA	NA	0	NA	0	NA	0 - 1.28	chr1:86045473-86045842	23.61	123835	NA	T112	Proband_Unsolved	3	93	70
chr1:86174124-86174162[HYPER]	203497730001_R08C01	ZNHIT6	chr1	86174124	86174162	chr1:86174124-86174162	chr1:85708441-85708479	HYPER	39	4	promoter-TSS	promoter-TSS (NM_001170670)	-27	NM_001170670	54680	Hs.5111	NM_017953	ENSG00000117174	BCD1|C1orf181|NY-BR-75	zinc finger HIT-type containing 6	protein-coding	NO	NA	NA	0	NA	0	NA	0 - 2.06	chr1:86174059-86174241	10.52	NA	NA	SJNORM045164	Control_Unaffected	1	94	71
chr1:89664259-89665023[HYPER]	203824840027_R01C01	GBP4	chr1	89664259	89665023	chr1:89664259-89665023	chr1:89198576-89199340	HYPER	765	8	promoter-TSS	promoter-TSS (NM_052941)	-8	NM_052941	115361	Hs.409925	NM_052941	ENSG00000162654	Mpa2	guanylate binding protein 4	protein-coding	NO	NA	NA	0	NA	0	NA	0 - 2.06	chr1:89663867-89664783	2.94	612466	NA	e3638-1	Proband_Unsolved	2	95	72
chr1:92946131-92947036[HYPO]	203497730102_R06C01	GFI1	chr1	92946131	92947036	chr1:92946131-92947036	chr1:92480574-92481479	HYPO	906	5	exon	exon (NM_001127215, exon 4 of 7)	2927	NM_001127215	2672	Hs.73172	NM_005263	ENSG00000162676	GFI-1|GFI1A|SCN2|ZNF163	growth factor independent 1 transcriptional repressor	protein-coding	NO	NA	NA	0	NA	0	NA	0 - 2.06	chr1:92946824-92947589	0.12	600871	?Neutropenia, nonimmune chronic idiopathic, of adults, 607847 (3), Autosomal dominant; Neutropenia, severe congenital 2, autosomal dominant, 613107 (3), Autosomal dominant	SJNORM045235	Control_Unaffected	2	96	73
chr1:94057246-94057790[HYPER]	203497730108_R05C01	LOC100129046	chr1	94057246	94057790	chr1:94057246-94057790	chr1:93591689-93592233	HYPER	545	8	promoter-TSS	promoter-TSS (NR_034091)	-7	NR_034091	100129046	Hs.729244	NR_034091	NA	NA	uncharacterized LOC100129046	ncRNA	NO	NA	NA	0	NA	0	NA	NA	NA	NA	NA	NA	SJNORM045018	Control_Unaffected	6	97	74
chr1:101184303-101185312[HYPO]	201004820204_R02C01	VCAM1	chr1	101184303	101185312	chr1:101184303-101185312	chr1:100718747-100719756	HYPO	1010	8	promoter-TSS	promoter-TSS (NM_001199834)	-388	NM_001078	7412	Hs.109225	NM_001078	ENSG00000162692	CD106|INCAM-100	vascular cell adhesion molecule 1	protein-coding	NO	NA	NA	0	NA	0	NA	NA	NA	3.84	192225	NA	PPMI_3016	Control_Unaffected	4	98	75
chr1:106623428-106623782[HYPER]	203286230107_R01C01	LINC01677	chr1	106623428	106623782	chr1:106623428-106623782	chr1:106080806-106081160	HYPER	355	4	Intergenic	CpG	-52730	NR_146609	105378884	Hs.568533	NR_146609	NA	NA	long intergenic non-protein coding RNA 1677	ncRNA	YES	NA	NA	0	NA	0	NA	0 - 1.28	chr1:106623428-106623782	NA	NA	NA	PPMI_3172	Control_Unaffected	16	99	76
chr1:115212658-115213260[HYPER]	203497730058_R02C01	DENND2C	chr1	115212658	115213260	chr1:115212658-115213260	chr1:114670037-114670639	HYPER	603	15	promoter-TSS	promoter-TSS (NM_198459)	-227	NM_001256404	163259	Hs.654928	NM_198459	ENSG00000175984	dJ1156J9.1	DENN domain containing 2C	protein-coding	NO	NA	NA	4	chr1:115212795-115212929	0	NA	NA	NA	0.47	NA	NA	SJNORM045184	Control_Unaffected	4	100	77
chr1:115212669-115213260[HYPER]	204873630059_R02C01	DENND2C	chr1	115212669	115213260	chr1:115212669-115213260	chr1:114670048-114670639	HYPER	592	14	promoter-TSS	promoter-TSS (NM_198459)	-233	NM_001256404	163259	Hs.654928	NM_198459	ENSG00000175984	dJ1156J9.1	DENN domain containing 2C	protein-coding	NO	NA	NA	4	chr1:115212795-115212929	0	NA	NA	NA	0.47	NA	NA	32692	Proband_Unsolved	3	101	77
chr1:117317837-117318233[HYPO]	203504440003_R07C01	CD2	chr1	117317837	117318233	chr1:117317837-117318233	chr1:116775215-116775611	HYPO	397	6	Intergenic	Intergenic	20983	NM_001328609	914	Hs.523500	NM_001767	ENSG00000116824	LFA-2|SRBC|T11	CD2 molecule	protein-coding	NO	NA	NA	0	NA	0	NA	1.06 - 5.86	chr1:117317837-117318233	0.48	186990	NA	SJNORM045052	Control_Unaffected	5	102	78
chr1:146713492-146714020[HYPER]	203490650117_R02C01	CHD1L	chr1	146713492	146714020	chr1:146713492-146714020	chr1:147241842-147242370	HYPER	529	5	promoter-TSS	promoter-TSS (NM_024568)	-535	NR_145695	9557	Hs.191164	NM_004284	ENSG00000131778	ALC1|CHDL	chromodomain helicase DNA binding protein 1 like	protein-coding	NO	NA	NA	0	NA	0	NA	NA	NA	19.5	613039	NA	SJNORM045081	Control_Unaffected	1	103	79
chr1:149144819-149145244[HYPER]	203866380074_R08C01	NBPF25P	chr1	149144819	149145244	chr1:149144819-149145244	chr1:143650155-143650580	HYPER	426	5	Intergenic	Intergenic	-35307	NR_104217	101929780	Hs.534675	NR_104217	ENSG00000272150	WI2-925H4.1	NBPF member 25, pseudogene	pseudo	NO	NA	NA	0	NA	0	NA	NA	NA	NA	NA	NA	T20210	Proband_Solved	8	104	80
chr1:149146471-149146992[HYPER]	203866380074_R08C01	NBPF25P	chr1	149146471	149146992	chr1:149146471-149146992	chr1:143651807-143652328	HYPER	522	5	Intergenic	U1|snRNA|snRNA	-37007	NR_104217	101929780	Hs.534675	NR_104217	ENSG00000272150	WI2-925H4.1	NBPF member 25, pseudogene	pseudo	NO	NA	NA	0	NA	0	NA	0 - 1.28	chr1:149146617-149146992	NA	NA	NA	T20210	Proband_Solved	8	105	81
chr1:149215473-149216068[HYPER]	200989060104_R02C01	LOC644634	chr1	149215473	149216068	chr1:149215473-149216068	chr1:143720817-143721412	HYPER	596	5	Intergenic	Charlie4a|DNA|hAT-Charlie	-72464	NM_001348147	644634	NA	NM_001348147	NA	NA	uncharacterized LOC644634	ncRNA	NO	NA	NA	0	NA	0	NA	NA	NA	NA	NA	NA	PPMI_3955	Control_Unaffected	1	106	82
chr1:149820613-149821426[HYPER]	205715830071_R01C01	HIST2H2BC	chr1	149820613	149821426	chr1:149820613-149821426	chr1:149849046-149849859	HYPER	814	3	TTS	TTS (NR_036461)	1320	NR_036461	337873	Hs.666643	NR_036461	ENSG00000261716	H2B/t|HIST2H2BD	histone cluster 2 H2B family member c (pseudogene)	pseudo	NO	NA	NA	0	NA	0	NA	NA	NA	NA	NA	NA	36369	Proband_Unsolved	11	107	83
chr1:150334618-150335771[HYPO]	205715830062_R04C01	RPRD2	chr1	150334618	150335771	chr1:150334618-150335771	chr1:150362142-150363295	HYPO	1154	6	Intergenic	AluJr|SINE|Alu	-1392	NM_001297673	23248	Hs.213666	NM_015203	ENSG00000163125	HSPC099|KIAA0460	regulation of nuclear pre-mRNA domain containing 2	protein-coding	NO	Alu	AluJr|SINE|Alu	0	NA	0	NA	NA	NA	9.88	614695	NA	35924	Proband_Unsolved	37	108	84
chr1:150334618-150335771[HYPO]	205715830064_R03C01	RPRD2	chr1	150334618	150335771	chr1:150334618-150335771	chr1:150362142-150363295	HYPO	1154	6	Intergenic	AluJr|SINE|Alu	-1392	NM_001297673	23248	Hs.213666	NM_015203	ENSG00000163125	HSPC099|KIAA0460	regulation of nuclear pre-mRNA domain containing 2	protein-coding	NO	Alu	AluJr|SINE|Alu	0	NA	0	NA	NA	NA	9.88	614695	NA	36221	Proband_Solved	23	109	84
chr1:152161236-152162026[HYPER]	203219730193_R01C01	RPTN	chr1	152161236	152162026	chr1:152161236-152162026	chr1:152188760-152189550	HYPER	791	7	Intergenic	CpG	-29927	NM_001122965	126638	Hs.376144	NM_152364	ENSG00000215853	NA	repetin	protein-coding	YES	NA	NA	1	chr1:152161180-152161314	12	mat	0 - 2.06	chr1:152161520-152162026	0	613259	NA	T23869	Proband_Unsolved	1	110	85
chr1:153508510-153508756[HYPER]	203867050002_R07C01	S100A6	chr1	153508510	153508756	chr1:153508510-153508756	chr1:153536034-153536280	HYPER	247	6	promoter-TSS	promoter-TSS (NM_014624)	84	NM_014624	6277	Hs.275243	NM_014624	ENSG00000197956	2A9|5B10|CABP|CACY|PRA|S10A6	S100 calcium binding protein A6	protein-coding	NO	NA	NA	0	NA	0	NA	3.21 - 9.77	chr1:153508510-153509097	309.67	114110	NA	T3571	Proband_Unsolved	1	111	86
chr1:153508510-153508756[HYPER]	203496240081_R01C01	S100A6	chr1	153508510	153508756	chr1:153508510-153508756	chr1:153536034-153536280	HYPER	247	6	promoter-TSS	promoter-TSS (NM_014624)	84	NM_014624	6277	Hs.275243	NM_014624	ENSG00000197956	2A9|5B10|CABP|CACY|PRA|S10A6	S100 calcium binding protein A6	protein-coding	NO	NA	NA	0	NA	0	NA	3.21 - 9.77	chr1:153508510-153509097	309.67	114110	NA	SJNORM045272	Control_Unaffected	1	112	86
chr1:153644078-153644318[HYPER]	203867050010_R03C01	ILF2	chr1	153644078	153644318	chr1:153644078-153644318	chr1:153671602-153671842	HYPER	241	4	promoter-TSS	promoter-TSS (NM_001267809)	-694	NM_001267809	3608	Hs.75117	NM_004515	ENSG00000143621	NF45|PRO3063	interleukin enhancer binding factor 2	protein-coding	NO	NA	NA	0	NA	0	NA	NA	NA	55.36	603181	NA	T20038	Proband_Unsolved	1	113	87
chr1:153644078-153644318[HYPER]	205841340122_R05C01	ILF2	chr1	153644078	153644318	chr1:153644078-153644318	chr1:153671602-153671842	HYPER	241	4	promoter-TSS	promoter-TSS (NM_001267809)	-694	NM_001267809	3608	Hs.75117	NM_004515	ENSG00000143621	NF45|PRO3063	interleukin enhancer binding factor 2	protein-coding	NO	NA	NA	0	NA	0	NA	NA	NA	55.36	603181	NA	T20038	Proband_Unsolved	1	114	87
chr1:153670786-153671012[HYPER]	203504430026_R02C01	MIR8083	chr1	153670786	153671012	chr1:153670786-153671012	chr1:153698310-153698536	HYPER	227	3	Intergenic	Intergenic	-8630	NR_107050	102466879	NA	NR_107050	ENSG00000274940	hsa-mir-8083	microRNA 8083	ncRNA	NO	NA	NA	0	NA	0	NA	NA	NA	NA	NA	NA	SJNORM045187	Control_Unaffected	3	115	88
chr1:154127087-154128444[HYPO]	204076530032_R03C01	NUP210L	chr1	154127087	154128444	chr1:154127087-154128444	chr1:154154611-154155968	HYPO	1358	11	promoter-TSS	promoter-TSS (NM_001159484)	-174	NM_207308	91181	Hs.67639	NM_207308	ENSG00000143552	NA	nucleoporin 210 like	protein-coding	NO	NA	NA	0	NA	0	NA	2.25 - 8.13	chr1:154127137-154127630	0.14	NA	NA	PPMI_4032	Control_Unaffected	4	116	89
chr1:156211414-156211897[HYPER]	204873630052_R06C01	BGLAP	chr1	156211414	156211897	chr1:156211414-156211897	chr1:156241623-156242106	HYPER	484	8	promoter-TSS	promoter-TSS (NM_199173)	-97	NM_199173	632	Hs.654541	NM_199173	ENSG00000242252	BGP|OC|OCN	bone gamma-carboxyglutamate protein	protein-coding	NO	NA	NA	0	NA	0	NA	NA	NA	3.78	112260	NA	34865	Proband_Unsolved	25	117	90
chr1:156265274-156265750[HYPER]	204873630059_R02C01	GLMP	chr1	156265274	156265750	chr1:156265274-156265750	chr1:156295483-156295959	HYPER	477	10	promoter-TSS	promoter-TSS (NM_144580)	-32	NM_001256608	112770	Hs.202522	NM_144580	ENSG00000198715	C1orf85|NCU-G1	glycosylated lysosomal membrane protein	protein-coding	NO	NA	NA	0	NA	0	NA	1.35 - 6.44	chr1:156265274-156265512	11.12	619958	NA	32692	Proband_Unsolved	3	118	91
chr1:156615961-156616856[HYPER]	203497730119_R05C01	BCAN	chr1	156615961	156616856	chr1:156615961-156616856	chr1:156646169-156647064	HYPER	896	6	intron	intron (NM_198427, intron 2 of 7)	4669	NM_198427	63827	Hs.516904	NM_021948	ENSG00000132692	BEHAB|CSPG7	brevican	protein-coding	NO	NA	NA	0	NA	0	NA	0 - 2.06	chr1:156616553-156616856	88.5	600347	NA	SJNORM045019	Control_Unaffected	8	119	92
chr1:156615961-156616856[HYPER]	203496250060_R05C01	BCAN	chr1	156615961	156616856	chr1:156615961-156616856	chr1:156646169-156647064	HYPER	896	6	intron	intron (NM_198427, intron 2 of 7)	4669	NM_198427	63827	Hs.516904	NM_021948	ENSG00000132692	BEHAB|CSPG7	brevican	protein-coding	NO	NA	NA	0	NA	0	NA	0 - 2.06	chr1:156616553-156616856	88.5	600347	NA	SJNORM045120	Control_Unaffected	2	120	92
chr1:156615961-156617075[HYPER]	205122170037_R03C01	BCAN	chr1	156615961	156617075	chr1:156615961-156617075	chr1:156646169-156647283	HYPER	1115	7	intron	intron (NM_198427, intron 2 of 7)	4778	NM_198427	63827	Hs.516904	NM_021948	ENSG00000132692	BEHAB|CSPG7	brevican	protein-coding	NO	NA	NA	0	NA	0	NA	0 - 2.06	chr1:156616553-156616856	88.5	600347	NA	e8047-1	Proband_Unsolved	11	121	92
chr1:156615961-156617075[HYPER]	203282450138_R05C01	BCAN	chr1	156615961	156617075	chr1:156615961-156617075	chr1:156646169-156647283	HYPER	1115	7	intron	intron (NM_198427, intron 2 of 7)	4778	NM_198427	63827	Hs.516904	NM_021948	ENSG00000132692	BEHAB|CSPG7	brevican	protein-coding	NO	NA	NA	0	NA	0	NA	0 - 2.06	chr1:156616553-156616856	88.5	600347	NA	PPMI_4018	Control_Unaffected	6	122	92
chr1:156615961-156617075[HYPER]	205828610036_R02C01	BCAN	chr1	156615961	156617075	chr1:156615961-156617075	chr1:156646169-156647283	HYPER	1115	7	intron	intron (NM_198427, intron 2 of 7)	4778	NM_198427	63827	Hs.516904	NM_021948	ENSG00000132692	BEHAB|CSPG7	brevican	protein-coding	NO	NA	NA	0	NA	0	NA	0 - 2.06	chr1:156616553-156616856	88.5	600347	NA	LUR020_fam	Control_Unaffected_Parent	8	123	92
chr1:156736297-156736800[HYPER]	203496250038_R07C01	PRCC	chr1	156736297	156736800	chr1:156736297-156736800	chr1:156766505-156767008	HYPER	504	4	promoter-TSS	promoter-TSS (NM_005973)	-725	NM_005973	5546	Hs.516948	NM_005973	ENSG00000143294	RCCP1|TPRC	proline rich mitotic checkpoint control factor	protein-coding	NO	NA	NA	0	NA	0	NA	NA	NA	32.77	179755	Renal cell carcinoma, papillary, 605074 (3)	SJNORM045144	Control_Unaffected	1	124	93
chr1:158119394-158119674[HYPER]	203490650088_R07C01	LINC01704	chr1	158119394	158119674	chr1:158119394-158119674	chr1:158149604-158149884	HYPER	281	5	Intergenic	CpG	-9104	NR_033946	646268	Hs.506902	NR_033946	ENSG00000231666	NA	long intergenic non-protein coding RNA 1704	ncRNA	YES	NA	NA	0	NA	0	NA	0 - 2.77	chr1:158119394-158119674	NA	NA	NA	SJNORM045141	Control_Unaffected	5	125	94
chr1:159046390-159047178[HYPO]	203282450138_R05C01	AIM2	chr1	159046390	159047178	chr1:159046390-159047178	chr1:159076600-159077388	HYPO	789	8	promoter-TSS	promoter-TSS (NM_001348247)	-93	NM_004833	9447	Hs.733411	NM_004833	ENSG00000163568	PYHIN4	absent in melanoma 2	protein-coding	NO	NA	NA	0	NA	0	NA	NA	NA	1.37	604578	NA	PPMI_4018	Control_Unaffected	6	126	95
chr1:159825594-159825762[HYPO]	205715830045_R06C01	SNHG28	chr1	159825594	159825762	chr1:159825594-159825762	chr1:159855804-159855972	HYPO	169	4	promoter-TSS	promoter-TSS (NR_147124)	-851	NR_147122	284677	Hs.647718	NM_001134233	ENSG00000256029	C1orf204|VSIG8-OT1	small nucleolar RNA host gene 28	ncRNA	NO	NA	NA	0	NA	0	NA	NA	NA	NA	NA	NA	35355	Proband_Unsolved	52	127	96
chr1:159869901-159870135[HYPO]	205715830045_R06C01	CFAP45	chr1	159869901	159870135	chr1:159869901-159870135	chr1:159900111-159900345	HYPO	235	7	promoter-TSS	promoter-TSS (NR_130464)	-112	NM_012337	25790	Hs.647705	NM_012337	ENSG00000213085	CCDC19|NESG1	cilia and flagella associated protein 45	protein-coding	NO	NA	NA	0	NA	0	NA	NA	NA	1.5	605152	Heterotaxy, visceral, 11, autosomal, with male infertility, 619608 (3), Autosomal recessive	35355	Proband_Unsolved	52	128	97
chr1:160854953-160855149[HYPO]	203497730108_R02C01	ITLN1	chr1	160854953	160855149	chr1:160854953-160855149	chr1:160885163-160885359	HYPO	197	3	promoter-TSS	promoter-TSS (NM_017625)	-91	NM_017625	55600	Hs.50813	NM_017625	ENSG00000179914	HL-1|HL1|INTL|ITLN|LFR|hIntL|omentin	intelectin 1	protein-coding	NO	NA	NA	0	NA	0	NA	NA	NA	0.09	609873	NA	SJNORM044980	Control_Unaffected	6	129	98
chr1:160854953-160855149[HYPO]	203497730003_R08C01	ITLN1	chr1	160854953	160855149	chr1:160854953-160855149	chr1:160885163-160885359	HYPO	197	3	promoter-TSS	promoter-TSS (NM_017625)	-91	NM_017625	55600	Hs.50813	NM_017625	ENSG00000179914	HL-1|HL1|INTL|ITLN|LFR|hIntL|omentin	intelectin 1	protein-coding	NO	NA	NA	0	NA	0	NA	NA	NA	0.09	609873	NA	SJNORM045165	Control_Unaffected	7	130	98
chr1:161008126-161008921[HYPER]	205122170064_R04C01	TSTD1	chr1	161008126	161008921	chr1:161008126-161008921	chr1:161038336-161039131	HYPER	796	10	TTS	TTS (NM_001276373)	250	NM_001113206	100131187	Hs.720030	NM_001113205	ENSG00000215845	KAT|TST	thiosulfate sulfurtransferase like domain containing 1	protein-coding	NO	NA	NA	1	chr1:161008486-161008620	0	NA	4.52 - 11.91	chr1:161008126-161008978	41.62	616041	NA	T1461	Proband_Solved	4	131	99
chr1:161039564-161040045[HYPER]	204813550055_R08C01	ARHGAP30	chr1	161039564	161040045	chr1:161039564-161040045	chr1:161069774-161070255	HYPER	482	7	promoter-TSS	promoter-TSS (NM_181720)	-45	NM_001287602	257106	Hs.389374	NM_181720	ENSG00000186517	NA	Rho GTPase activating protein 30	protein-coding	NO	NA	NA	0	NA	0	NA	NA	NA	1.94	614264	NA	35324	Proband_Unsolved	29	132	100
chr1:161574663-161575325[HYPO]	203497730058_R06C01	HSPA7	chr1	161574663	161575325	chr1:161574663-161575325	chr1:161604873-161605535	HYPO	663	3	promoter-TSS	promoter-TSS (NR_024151)	-855	NR_024151	3311	Hs.662180	NR_024151	NA	HSP70B	heat shock protein family A (Hsp70) member 7	pseudo	NO	NA	NA	0	NA	0	NA	0 - 2.77	chr1:161575318-161576957	NA	140556	NA	SJNORM045233	Control_Unaffected	1	133	101
chr1:164545552-164546144[HYPO]	206537460098_R01C01	PBX1	chr1	164545552	164546144	chr1:164545552-164546144	chr1:164576315-164576907	HYPO	593	7	intron	CpG	16889	NM_001353130	5087	Hs.557097	NM_002585	ENSG00000185630	CAKUHED	PBX homeobox 1	protein-coding	YES	NA	NA	0	NA	0	NA	0.27 - 4.06	chr1:164545552-164546144	16.38	176310	Congenital anomalies of kidney and urinary tract syndrome with or without hearing loss, abnormal ears, or developmental delay, 617641 (3), Autosomal dominant	32870	Proband_Unsolved	4	134	102
chr1:168312002-168312274[HYPER]	203497730056_R05C01	MIR557	chr1	168312002	168312274	chr1:168312002-168312274	chr1:168342764-168343036	HYPER	273	3	Intergenic	Intergenic	-32624	NR_030284	693142	NA	NR_030284	ENSG00000207974	MIRN557|hsa-mir-557	microRNA 557	ncRNA	NO	NA	NA	0	NA	0	NA	NA	NA	NA	NA	NA	SJNORM045220	Control_Unaffected	1	135	103
chr1:169396636-169396910[HYPER]	205841340122_R03C01	CCDC181	chr1	169396636	169396910	chr1:169396636-169396910	chr1:169427398-169427672	HYPER	275	8	promoter-TSS	promoter-TSS (NM_021179)	-61	NM_021179	57821	Hs.567557	NM_021179	ENSG00000117477	C1orf114	coiled-coil domain containing 181	protein-coding	NO	NA	NA	0	NA	0	NA	1.06 - 5.86	chr1:169396634-169396910	11.92	NA	NA	T2985	Proband_Unsolved	1	136	104
chr1:169396711-169396910[HYPER]	203219730038_R06C01	CCDC181	chr1	169396711	169396910	chr1:169396711-169396910	chr1:169427473-169427672	HYPER	200	6	promoter-TSS	promoter-TSS (NM_021179)	-99	NM_021179	57821	Hs.567557	NM_021179	ENSG00000117477	C1orf114	coiled-coil domain containing 181	protein-coding	NO	NA	NA	0	NA	0	NA	1.06 - 5.86	chr1:169396634-169396910	11.92	NA	NA	32328	Proband_Unsolved	1	137	104
chr1:171282606-171283282[HYPER]	203219730038_R07C01	FMO4	chr1	171282606	171283282	chr1:171282606-171283282	chr1:171313467-171314143	HYPER	677	3	promoter-TSS	promoter-TSS (NM_002022)	-378	NM_002022	2329	Hs.386502	NM_002022	ENSG00000076258	FMO2	flavin containing dimethylaniline monoxygenase 4	protein-coding	NO	NA	NA	0	NA	0	NA	NA	NA	1.31	136131	NA	33055	Proband_Unsolved	49	138	105
chr1:173835264-173836308[HYPER]	204813560040_R08C01	SNORD76	chr1	173835264	173836308	chr1:173835264-173836308	chr1:173866126-173867170	HYPER	1045	4	promoter-TSS	promoter-TSS (NR_003944)	67	NR_003942	692196	NA	NR_003942	NA	U76	small nucleolar RNA, C/D box 76	snoRNA	NO	NA	NA	0	NA	0	NA	0 - 1.28	chr1:173835988-173836308	NA	NA	NA	34536	Proband_Solved	12	139	106
chr1:174967662-174968145[HYPO]	205715830064_R03C01	CACYBP	chr1	174967662	174968145	chr1:174967662-174968145	chr1:174998525-174999008	HYPO	484	6	promoter-TSS	promoter-TSS (NM_014412)	-667	NM_001007214	27101	Hs.508524	NM_014412	ENSG00000116161	GIG5|PNAS-107|S100A6BP|SIP	calcyclin binding protein	protein-coding	NO	NA	NA	0	NA	0	NA	NA	NA	56.5	NA	NA	36221	Proband_Solved	23	140	107
chr1:179560120-179561348[HYPER]	203287590014_R05C01	TDRD5	chr1	179560120	179561348	chr1:179560120-179561348	chr1:179590985-179592213	HYPER	1229	14	promoter-TSS	promoter-TSS (NM_173533)	-14	NM_001349923	163589	Hs.197354	NM_173533	ENSG00000162782	TUDOR3	tudor domain containing 5	protein-coding	NO	NA	NA	1	chr1:179561310-179561444	0	NA	NA	NA	0.86	617748	NA	PPMI_3169	Control_Unaffected	9	141	108
chr1:179560630-179561501[HYPER]	203286230107_R01C01	TDRD5	chr1	179560630	179561501	chr1:179560630-179561501	chr1:179591495-179592366	HYPER	872	12	5' UTR	5' UTR (NM_173533, exon 1 of 17)	318	NM_001199091	163589	Hs.197354	NM_173533	ENSG00000162782	TUDOR3	tudor domain containing 5	protein-coding	NO	NA	NA	1	chr1:179561310-179561444	0	NA	NA	NA	0.86	617748	NA	PPMI_3172	Control_Unaffected	16	142	108
chr1:180201261-180201412[HYPER]	203287590014_R05C01	LHX4	chr1	180201261	180201412	chr1:180201261-180201412	chr1:180232126-180232277	HYPER	152	3	intron	CpG-1965	1904	NM_033343	89884	Hs.658487	NM_033343	ENSG00000121454	CPHD4	LIM homeobox 4	protein-coding	YES	NA	NA	0	NA	0	NA	NA	NA	2.1	602146	Pituitary hormone deficiency, combined, 4, 262700 (3), Autosomal dominant	PPMI_3169	Control_Unaffected	9	143	109
chr1:182573154-182573760[HYPER]	203866380109_R04C01	RGS16	chr1	182573154	182573760	chr1:182573154-182573760	chr1:182604019-182604625	HYPER	607	11	promoter-TSS	promoter-TSS (NM_002928)	91	NM_002928	6004	Hs.413297	NM_002928	ENSG00000143333	A28-RGS14|A28-RGS14P|RGS-R	regulator of G protein signaling 16	protein-coding	NO	NA	NA	0	NA	0	NA	2.57 - 8.68	chr1:182573154-182573990	19.26	602514	NA	32453	Proband_Unsolved	1	144	110
chr1:198510252-198511063[HYPO]	203219730038_R07C01	ATP6V1G3	chr1	198510252	198511063	chr1:198510252-198511063	chr1:198541122-198541933	HYPO	812	5	promoter-TSS	promoter-TSS (NM_133326)	-583	NM_001320218	127124	Hs.127743	NM_133262	ENSG00000151418	ATP6G3|Vma10	ATPase H+ transporting V1 subunit G3	protein-coding	NO	NA	NA	0	NA	0	NA	NA	NA	0	618071	NA	33055	Proband_Unsolved	49	145	111
chr1:198567997-198568203[HYPO]	203497730090_R07C01	PTPRC	chr1	198567997	198568203	chr1:198567997-198568203	chr1:198598867-198599073	HYPO	207	3	Intergenic	Intergenic	-39998	NM_002838	5788	Hs.654514	NM_002838	ENSG00000081237	B220|CD45|CD45R|GP180|L-CA|LCA|LY5|T200	protein tyrosine phosphatase receptor type C	protein-coding	NO	NA	NA	0	NA	0	NA	NA	NA	4.59	151460	Immunodeficiency 105, severe combined, 619924 (3), Autosomal recessive	SJNORM045041	Control_Unaffected	6	146	112
chr1:201082981-201083495[HYPER]	203867050010_R06C01	ASCL5	chr1	201082981	201083495	chr1:201082981-201083495	chr1:201113853-201114367	HYPER	515	5	3' UTR	3' UTR (NM_001270601, exon 1 of 1)	1262	NM_001270601	647219	Hs.143949	NM_001270601	ENSG00000232237	bHLHa47	achaete-scute family bHLH transcription factor 5	protein-coding	NO	NA	NA	3	chr1:201083365-201083499	0	NA	NA	NA	0.46	NA	NA	T21525	Proband_Unsolved	2	147	113
chr1:201618653-201619901[HYPER]	205707890173_R08C01	NAV1	chr1	201618653	201619901	chr1:201618653-201619901	chr1:201649525-201650773	HYPER	1249	5	intron	CpG	1827	NM_020443	89796	Hs.585374	NM_020443	ENSG00000134369	POMFIL3|STEERIN1|UNC53H1	neuron navigator 1	protein-coding	YES	NA	NA	0	NA	0	NA	0 - 1.28	chr1:201618653-201619788	10.21	611628	NA	33769	Proband_Unsolved	2	148	114
chr1:202091864-202092006[HYPO]	200989060128_R05C01	GPR37L1	chr1	202091864	202092006	chr1:202091864-202092006	chr1:202122736-202122878	HYPO	143	7	promoter-TSS	promoter-TSS (NM_004767)	-34	NM_004767	9283	Hs.132049	NM_004767	ENSG00000170075	ET(B)R-LP-2|ETBR-LP-2|ETBRLP2	G protein-coupled receptor 37 like 1	protein-coding	NO	NA	NA	5	chr1:202091860-202091994	0	NA	NA	NA	29.43	617630	NA	PPMI_4090	Control_Unaffected	7	149	115
chr1:202129191-202129567[HYPER]	204813550055_R08C01	PTPN7	chr1	202129191	202129567	chr1:202129191-202129567	chr1:202160063-202160439	HYPER	377	5	promoter-TSS	promoter-TSS (NM_080588)	-260	NM_080588	5778	Hs.402773	NM_002832	ENSG00000143851	BPTP-4|HEPTP|LC-PTP|LPTP|PTPNI	protein tyrosine phosphatase non-receptor type 7	protein-coding	NO	NA	NA	0	NA	0	NA	NA	NA	0.86	176889	NA	35324	Proband_Unsolved	29	150	116
chr1:202778442-202779498[HYPO]	205715830062_R04C01	KDM5B	chr1	202778442	202779498	chr1:202778442-202779498	chr1:202809314-202810370	HYPO	1057	6	promoter-TSS	promoter-TSS (NM_001314042)	-372	NM_001314042	10765	Hs.18891	NM_006618	ENSG00000117139	CT31|JARID1B|MRT65|PLU-1|PLU1|PPP1R98|PUT1|RBBP2H1A|RBP2-H1	lysine demethylase 5B	protein-coding	NO	NA	NA	0	NA	0	NA	0 - 1.28	chr1:202778442-202778870	6.89	605393	Intellectual developmental disorder, autosomal recessive 65, 618109 (3), Autosomal recessive	35924	Proband_Unsolved	37	151	117
chr1:207224089-207224741[HYPER]	203504430047_R03C01	YOD1	chr1	207224089	207224741	chr1:207224089-207224741	chr1:207050744-207051396	HYPER	653	9	promoter-TSS	promoter-TSS (NM_018566)	7	NM_018566	55432	Hs.567533	NM_018566	ENSG00000180667	DUBA8|OTUD2|PRO0907	YOD1 deubiquitinase	protein-coding	NO	NA	NA	0	NA	0	NA	6.23 - 2.06*	chr1:207224089-207224389,chr1:207224509-207224568	3.34	612023	NA	SJNORM044997	Control_Unaffected	7	152	118
chr1:207224089-207224741[HYPER]	203286230101_R01C01	YOD1	chr1	207224089	207224741	chr1:207224089-207224741	chr1:207050744-207051396	HYPER	653	9	promoter-TSS	promoter-TSS (NM_018566)	7	NM_018566	55432	Hs.567533	NM_018566	ENSG00000180667	DUBA8|OTUD2|PRO0907	YOD1 deubiquitinase	protein-coding	NO	NA	NA	0	NA	0	NA	6.23 - 2.06*	chr1:207224089-207224389,chr1:207224509-207224568	3.34	612023	NA	PPMI_3478	Control_Unaffected	1	153	118
chr1:207224089-207224983[HYPER]	203845510099_R01C01	YOD1	chr1	207224089	207224983	chr1:207224089-207224983	chr1:207050744-207051638	HYPER	895	10	promoter-TSS	promoter-TSS (NM_018566)	-114	NM_018566	55432	Hs.567533	NM_018566	ENSG00000180667	DUBA8|OTUD2|PRO0907	YOD1 deubiquitinase	protein-coding	NO	NA	NA	0	NA	0	NA	6.23 - 2.06*	chr1:207224089-207224389,chr1:207224509-207224568	3.34	612023	NA	PPMI_3460	Control_Unaffected	4	154	118
chr1:214776182-214776905[HYPER]	203824900096_R02C01	CENPF	chr1	214776182	214776905	chr1:214776182-214776905	chr1:214602839-214603562	HYPER	724	12	promoter-TSS	promoter-TSS (NM_016343)	12	NM_016343	1063	Hs.497741	NM_016343	ENSG00000117724	CENF|CILD31|PRO1779|STROMS|hcp-1	centromere protein F	protein-coding	NO	NA	NA	4	chr1:214776344-214776478	0	NA	2.25 - 8.13	chr1:214776285-214777597	0.33	600236	Stromme syndrome, 243605 (3), Autosomal recessive	T112	Proband_Unsolved	3	155	119
chr1:214776435-214776905[HYPER]	203490650095_R04C01	CENPF	chr1	214776435	214776905	chr1:214776435-214776905	chr1:214603092-214603562	HYPER	471	7	intron	CpG	138	NM_016343	1063	Hs.497741	NM_016343	ENSG00000117724	CENF|CILD31|PRO1779|STROMS|hcp-1	centromere protein F	protein-coding	YES	NA	NA	4	chr1:214776344-214776478	0	NA	2.25 - 8.13	chr1:214776285-214777597	0.33	600236	Stromme syndrome, 243605 (3), Autosomal recessive	SJNORM045105	Control_Unaffected	3	156	119
chr1:221055096-221055965[HYPO]	203867050002_R06C01	HLX-AS1	chr1	221055096	221055965	chr1:221055096-221055965	chr1:220881754-220882623	HYPO	870	7	exon	exon (NM_021958, exon 3 of 4)	-2049	NR_046901	100873924	Hs.645593	NR_046901	ENSG00000257551	NA	HLX antisense RNA 1	ncRNA	NO	NA	NA	3	chr1:221055661-221055795	0	NA	0 - 2.77	chr1:221055400-221055720	NA	NA	NA	T2670	Proband_Unsolved	3	157	120
chr1:221057235-221058199[HYPO]	203867050002_R06C01	HLX-AS1	chr1	221057235	221058199	chr1:221057235-221058199	chr1:220883893-220884857	HYPO	965	7	exon	exon (NM_021958, exon 4 of 4)	-4235	NR_046901	100873924	Hs.645593	NR_046901	ENSG00000257551	NA	HLX antisense RNA 1	ncRNA	NO	NA	NA	0	NA	0	NA	0 - 2.06	chr1:221057560-221058199	NA	NA	NA	T2670	Proband_Unsolved	3	158	121
chr1:221068422-221069137[HYPO]	203867050002_R06C01	HLX-AS1	chr1	221068422	221069137	chr1:221068422-221069137	chr1:220895080-220895795	HYPO	716	5	Intergenic	Intergenic	-15298	NR_046901	100873924	Hs.645593	NR_046901	ENSG00000257551	NA	HLX antisense RNA 1	ncRNA	NO	NA	NA	0	NA	0	NA	0 - 2.77	chr1:221068170-221069137	NA	NA	NA	T2670	Proband_Unsolved	3	159	122
chr1:222763410-222763811[HYPER]	203504430026_R04C01	TAF1A-AS1	chr1	222763410	222763811	chr1:222763410-222763811	chr1:222590068-222590469	HYPER	402	7	promoter-TSS	promoter-TSS (NM_005681)	310	NR_110614	100506161	Hs.553851	NR_110613	ENSG00000225265	NA	TAF1A antisense RNA 1	ncRNA	NO	NA	NA	0	NA	0	NA	NA	NA	NA	NA	NA	SJNORM045212	Control_Unaffected	1	160	123
chr1:223254823-223255041[HYPER]	204076530032_R03C01	TLR5	chr1	223254823	223255041	chr1:223254823-223255041	chr1:223081481-223081699	HYPER	219	4	Intergenic	CpG	61692	NM_003268	7100	Hs.604542	NM_003268	ENSG00000187554	MELIOS|SLE1|SLEB1|TIL3	toll like receptor 5	protein-coding	YES	NA	NA	2	chr1:223254870-223255004	0	NA	0.27 - 4.06	chr1:223254705-223255041	0.44	603031	{Melioidosis, susceptibility to}, 615557 (3), Autosomal dominant; {Systemic lupus erythematosus, susceptibility to, 1}, 601744 (3); {Systemic lupus erythematosus, resistance to}, 601744 (3); {Legionnaire disease, susceptibility to}, 608556 (3)	PPMI_4032	Control_Unaffected	4	161	124
chr1:227974176-227974705[HYPO]	203866380109_R08C01	PRSS38	chr1	227974176	227974705	chr1:227974176-227974705	chr1:227786475-227787004	HYPO	530	4	Intergenic	CpG	-28977	NM_183062	339501	Hs.97604	NM_183062	ENSG00000185888	MPN2	serine protease 38	protein-coding	YES	NA	NA	0	NA	0	NA	NA	NA	0	NA	NA	T26729	Proband_Unsolved	13	162	125
chr1:228246631-228248786[HYPER]	203287590163_R01C01	ARF1	chr1	228246631	228248786	chr1:228246631-228248786	chr1:228058930-228061085	HYPER	2156	7	3' UTR	3' UTR (NM_033131, exon 4 of 4)	-22652	NM_001024226	375	Hs.286221	NM_001658	ENSG00000143761	PVNH8	ADP ribosylation factor 1	protein-coding	NO	NA	NA	0	NA	0	NA	0 - 1.28	chr1:228248012-228248600	228.25	103180	Periventricular nodular heterotopia 8, 618185 (3), Autosomal dominant	PPMI_3637	Control_Unaffected	8	163	126
chr1:228361581-228362510[HYPO]	203497730103_R02C01	IBA57	chr1	228361581	228362510	chr1:228361581-228362510	chr1:228173880-228174809	HYPO	930	7	promoter-TSS	promoter-TSS (NM_001310327)	-205	NM_001310327	200205	Hs.237017	NM_001010867	ENSG00000181873	C1orf69|MMDS3|SPG74	iron-sulfur cluster assembly factor IBA57	protein-coding	NO	NA	NA	0	NA	0	NA	0 - 2.06	chr1:228361640-228362510	1.15	615316	Multiple mitochondrial dysfunctions syndrome 3, 615330 (3), Autosomal recessive; ?Spastic paraplegia 74, autosomal recessive, 616451 (3), Autosomal recessive	SJNORM045152	Control_Unaffected	4	164	127
chr1:228361640-228362510[HYPO]	204873630058_R06C01	IBA57	chr1	228361640	228362510	chr1:228361640-228362510	chr1:228173939-228174809	HYPO	871	6	promoter-TSS	promoter-TSS (NM_001310327)	-176	NM_001310327	200205	Hs.237017	NM_001010867	ENSG00000181873	C1orf69|MMDS3|SPG74	iron-sulfur cluster assembly factor IBA57	protein-coding	NO	NA	NA	0	NA	0	NA	0 - 2.06	chr1:228361640-228362510	1.15	615316	Multiple mitochondrial dysfunctions syndrome 3, 615330 (3), Autosomal recessive; ?Spastic paraplegia 74, autosomal recessive, 616451 (3), Autosomal recessive	35451	Proband_Unsolved	2	165	127
chr1:234367144-234367587[HYPO]	203490650095_R08C01	SLC35F3	chr1	234367144	234367587	chr1:234367144-234367587	chr1:234231398-234231841	HYPO	444	5	exon	exon (NM_173508, exon 3 of 8)	17409	NM_001300845	148641	Hs.158748	NM_173508	ENSG00000183780	NA	solute carrier family 35 member F3	protein-coding	NO	NA	NA	1	chr1:234367494-234367628	0	NA	0 - 2.77	chr1:234367144-234367587	5.93	NA	NA	SJNORM045156	Control_Unaffected	7	166	128
chr1:240656216-240656738[HYPO]	203866380147_R01C01	NA	chr1	240656216	240656738	chr1:240656216-240656738	chr1:240492916-240493438	HYPO	523	6	exon	exon (NM_022469, exon 2 of 2)	16068	NR_128706	NA	NA	NA	NA	NA	NA	NA	NO	NA	NA	1	chr1:240656531-240656665	0	NA	NA	NA	NA	NA	NA	34063	Proband_Solved	11	167	129
chr1:241307928-241308176[HYPO]	207011020002_R01C01	MIR3123	chr1	241307928	241308176	chr1:241307928-241308176	chr1:241144628-241144876	HYPO	249	4	intron	intron (NM_002924, intron 2 of 17)	12480	NR_036069	100422856	NA	NR_036069	ENSG00000265831	mir-3123	microRNA 3123	ncRNA	NO	NA	NA	0	NA	0	NA	NA	NA	NA	NA	NA	LUR021	Proband_Unsolved	6	168	130
chr1:244213357-244214594[HYPER]	200991620008_R02C01	ZBTB18	chr1	244213357	244214594	chr1:244213357-244214594	chr1:244050055-244051292	HYPER	1238	6	promoter-TSS	promoter-TSS (NM_205768)	-585	NM_205768	10472	Hs.69997	NM_006352	ENSG00000179456	C2H2-171|MRD22|RP58|TAZ-1|ZNF238	zinc finger and BTB domain containing 18	protein-coding	NO	NA	NA	0	NA	0	NA	NA	NA	52.5	608433	Intellectual developmental disorder, autosomal dominant 22, 612337 (3), Autosomal dominant	PPMI_3901	Control_Unaffected	26	169	131
chr1:244624444-244625113[HYPER]	203497730068_R01C01	CATSPERE	chr1	244624444	244625113	chr1:244624444-244625113	chr1:244461142-244461811	HYPER	670	9	exon	exon (NM_001130957, exon 1 of 22)	106	NM_173807	257044	Hs.459534	NM_173807	ENSG00000179397	C10orf101|C1orf101	catsper channel auxiliary subunit epsilon	protein-coding	NO	NA	NA	0	NA	0	NA	0 - 2.06	chr1:244624520-244624786	0.69	617510	NA	SJNORM045723	Control_Unaffected	1	170	132
chr1:246952117-246952890[HYPER]	206537460110_R05C01	LINC01341	chr1	246952117	246952890	chr1:246952117-246952890	chr1:246788815-246789588	HYPER	774	5	promoter-TSS	promoter-TSS (NR_015422)	-415	NR_015422	149134	Hs.720494	NM_207326	NA	NA	long intergenic non-protein coding RNA 1341	ncRNA	NO	NA	NA	0	NA	0	NA	1.06 - 5.86	chr1:246952117-246952509	NA	NA	NA	T3147	Proband_Solved	2	171	133
chr1:247171233-247171841[HYPER]	203824900096_R08C01	ZNF695	chr1	247171233	247171841	chr1:247171233-247171841	chr1:247007931-247008539	HYPER	609	9	promoter-TSS	promoter-TSS (NR_037892)	-142	NR_037892	57116	Hs.669893	NM_020394	ENSG00000197472	SBZF3	zinc finger protein 695	protein-coding	NO	NA	NA	0	NA	0	NA	0 - 1.28	chr1:247171233-247171573	0	616348	NA	T26781	Proband_Unsolved	2	172	134
chr1:247373509-247374358[HYPER]	205122170081_R03C01	MIR3916	chr1	247373509	247374358	chr1:247373509-247374358	chr1:247210207-247211056	HYPER	850	7	Intergenic	CpG	-8572	NR_037480	100500849	NA	NR_037480	ENSG00000283881	mir-3916	microRNA 3916	ncRNA	YES	NA	NA	0	NA	0	NA	1.06 - 5.86	chr1:247373509-247374358	NA	NA	NA	T26175	Proband_Unsolved	2	173	135
chr1:247511363-247511470[HYPER]	205122170094_R05C01	ZNF496	chr1	247511363	247511470	chr1:247511363-247511470	chr1:247348061-247348168	HYPER	108	3	Intergenic	Intergenic	-16175	NM_001329733	84838	Hs.168677	NM_032752	ENSG00000162714	NIZP1|ZFP496|ZKSCAN17|ZSCAN49	zinc finger protein 496	protein-coding	NO	NA	NA	0	NA	0	NA	NA	NA	6.08	613911	NA	e8146-1	Proband_Solved	2	174	136
chr1:247681241-247681932[HYPO]	203219730156_R08C01	GCSAML	chr1	247681241	247681932	chr1:247681241-247681932	chr1:247517939-247518630	HYPO	692	9	promoter-TSS	promoter-TSS (NM_001281837)	-167	NM_001281837	148823	Hs.732113	NM_145278	ENSG00000169224	C1orf150	germinal center associated signaling and motility like	protein-coding	NO	NA	NA	0	NA	0	NA	0 - 1.28	chr1:247681580-247681782	0.59	NA	NA	T21696	Proband_Unsolved	4	175	137
chr1:247681241-247681932[HYPO]	206537460098_R03C01	GCSAML	chr1	247681241	247681932	chr1:247681241-247681932	chr1:247517939-247518630	HYPO	692	9	promoter-TSS	promoter-TSS (NM_001281837)	-167	NM_001281837	148823	Hs.732113	NM_145278	ENSG00000169224	C1orf150	germinal center associated signaling and motility like	protein-coding	NO	NA	NA	0	NA	0	NA	0 - 1.28	chr1:247681580-247681782	0.59	NA	NA	32893	Proband_Unsolved	1	176	137
chr1:247694040-247694532[HYPO]	205715830064_R03C01	GCSAML-AS1	chr1	247694040	247694532	chr1:247694040-247694532	chr1:247530738-247531230	HYPO	493	5	promoter-TSS	promoter-TSS (NR_027309)	-180	NR_027309	148824	Hs.23491	NR_027309	ENSG00000284824	NA	GCSAML antisense RNA 1	ncRNA	NO	NA	NA	0	NA	0	NA	0 - 2.06	chr1:247694040-247694558	NA	NA	NA	36221	Proband_Solved	23	177	138
chr1:248100227-248101010[HYPER]	203866380106_R04C01	OR2L13	chr1	248100227	248101010	chr1:248100227-248101010	chr1:247936925-247937708	HYPER	784	8	5' UTR	5' UTR (NM_001304535, exon 1 of 2)	288	NM_175911	284521	Hs.372936	NM_175911	ENSG00000196071	OR2L14	olfactory receptor family 2 subfamily L member 13	protein-coding	NO	NA	NA	0	NA	10	mat	4.19 - 11.38	chr1:248100344-248100615	2.54	NA	NA	T25808	Proband_Unsolved	21	178	139
chr1:248100227-248101010[HYPER]	203496250060_R02C01	OR2L13	chr1	248100227	248101010	chr1:248100227-248101010	chr1:247936925-247937708	HYPER	784	8	5' UTR	5' UTR (NM_001304535, exon 1 of 2)	288	NM_175911	284521	Hs.372936	NM_175911	ENSG00000196071	OR2L14	olfactory receptor family 2 subfamily L member 13	protein-coding	NO	NA	NA	0	NA	10	mat	4.19 - 11.38	chr1:248100344-248100615	2.54	NA	NA	SJNORM045083	Control_Unaffected	2	179	139
chr1:248100227-248101010[HYPER]	203497730061_R03C01	OR2L13	chr1	248100227	248101010	chr1:248100227-248101010	chr1:247936925-247937708	HYPER	784	8	5' UTR	5' UTR (NM_001304535, exon 1 of 2)	288	NM_175911	284521	Hs.372936	NM_175911	ENSG00000196071	OR2L14	olfactory receptor family 2 subfamily L member 13	protein-coding	NO	NA	NA	0	NA	10	mat	4.19 - 11.38	chr1:248100344-248100615	2.54	NA	NA	SJNORM045717	Control_Unaffected	1	180	139
chr1:248902766-248904168[HYPER]	205122170094_R02C01	LYPD8	chr1	248902766	248904168	chr1:248902766-248904168	chr1:248739465-248740867	HYPER	1403	9	promoter-TSS	promoter-TSS (NM_001291283)	-316	NM_001291283	646627	Hs.146268	NM_001085474	ENSG00000259823	NA	LY6/PLAUR domain containing 8	protein-coding	NO	NA	NA	0	NA	0	NA	0 - 2.77	chr1:248902766-248903326	0.68	617067	NA	T17194	Proband_Unsolved	9	181	140
chr2:46042-47453[HYPER]	203504430038_R04C01	FAM110C	chr2	46042	47453	chr2:46042-47453	chr2:46042-47453	HYPER	1412	14	promoter-TSS	promoter-TSS (NM_001077710)	-160	NM_001077710	642273	Hs.8379	NM_001077710	ENSG00000184731	NA	family with sequence similarity 110 member C	protein-coding	NO	NA	NA	0	NA	0	NA	NA	NA	1.62	611395	NA	SJNORM045007	Control_Unaffected	28	182	141
chr2:557668-558316[HYPO]	203504430038_R04C01	LOC105373352	chr2	557668	558316	chr2:557668-558316	chr2:557668-558316	HYPO	649	7	promoter-TSS	promoter-TSS (NR_136168)	-209	NR_136169	105373352	NA	NR_136168	NA	NA	uncharacterized LOC105373352	ncRNA	NO	NA	NA	0	NA	0	NA	NA	NA	NA	NA	NA	SJNORM045007	Control_Unaffected	28	183	142
chr2:731072-732038[HYPO]	205715830062_R04C01	TMEM18	chr2	731072	732038	chr2:731072-732038	chr2:731072-732038	HYPO	967	9	Intergenic	MER4A1|LTR|ERV1	-54087	NM_001352680	129787	Hs.6729	NM_152834	ENSG00000151353	lncND	transmembrane protein 18	protein-coding	NO	ERV1	MER4A1|LTR|ERV1	0	NA	0	NA	0 - 1.28	chr2:731072-731562	12.3	613220	NA	35924	Proband_Unsolved	37	184	143
chr2:3380883-3382069[HYPER]	204076530032_R03C01	EIPR1	chr2	3380883	3382069	chr2:3380883-3382069	chr2:3377112-3378298	HYPER	1187	13	5' UTR	5' UTR (NM_001330530, exon 1 of 10)	227	NM_001330530	7260	Hs.502770	NM_003310	ENSG00000032389	EIPR-1|TSSC1	EARP complex and GARP complex interacting protein 1	protein-coding	NO	NA	NA	0	NA	0	NA	3.86 - 10.85	chr2:3381344-3382032	24.01	608998	NA	PPMI_4032	Control_Unaffected	4	185	144
chr2:3381344-3381856[HYPER]	203497730061_R02C01	EIPR1	chr2	3381344	3381856	chr2:3381344-3381856	chr2:3377573-3378085	HYPER	513	9	5' UTR	5' UTR (NM_001330530, exon 1 of 10)	103	NM_001330530	7260	Hs.502770	NM_003310	ENSG00000032389	EIPR-1|TSSC1	EARP complex and GARP complex interacting protein 1	protein-coding	NO	NA	NA	0	NA	0	NA	3.86 - 10.85	chr2:3381344-3382032	24.01	608998	NA	SJNORM045716	Control_Unaffected	1	186	144
chr2:3583569-3584478[HYPER]	207179240037_R06C01	RNASEH1	chr2	3583569	3584478	chr2:3583569-3584478	chr2:3535979-3536888	HYPER	910	5	intron	MER31A|LTR|ERV1	21937	NM_001286837	246243	Hs.568006	NM_002936	ENSG00000171865	H1RNA|PEOB2|RNH1	ribonuclease H1	protein-coding	NO	ERV1	MER31A|LTR|ERV1	2	chr2:3584434-3584568	0	NA	NA	NA	4.53	604123	Progressive external ophthalmoplegia with mitochondrial DNA deletions, autosomal recessive 2, 616479 (3), Autosomal recessive	T2566	Proband_Unsolved	12	187	145
chr2:3704362-3705272[HYPO]	203497730068_R07C01	ALLC	chr2	3704362	3705272	chr2:3704362-3705272	chr2:3656772-3657682	HYPO	911	8	promoter-TSS	promoter-TSS (NM_018436)	-969	NM_018436	55821	Hs.97899	NM_018436	ENSG00000151360	ALC	allantoicase	protein-coding	NO	NA	NA	3	chr2:3704745-3704879	0	NA	0 - 2.77	chr2:3704588-3704774	0.03	612396	NA	SJNORM045017	Control_Unaffected	2	188	146
chr2:13147196-13147722[HYPER]	203866380109_R05C01	LOC100506474	chr2	13147196	13147722	chr2:13147196-13147722	chr2:13007071-13007597	HYPER	527	6	promoter-TSS	promoter-TSS (NR_038434)	-321	NR_038434	100506474	Hs.242196	NR_038434	ENSG00000225649	NA	uncharacterized LOC100506474	ncRNA	NO	NA	NA	3	chr2:13147156-13147290	0	NA	NA	NA	NA	NA	NA	33697	Proband_Unsolved	1	189	147
chr2:13147196-13147722[HYPER]	203496250075_R07C01	LOC100506474	chr2	13147196	13147722	chr2:13147196-13147722	chr2:13007071-13007597	HYPER	527	6	promoter-TSS	promoter-TSS (NR_038434)	-321	NR_038434	100506474	Hs.242196	NR_038434	ENSG00000225649	NA	uncharacterized LOC100506474	ncRNA	NO	NA	NA	3	chr2:13147156-13147290	0	NA	NA	NA	NA	NA	NA	SJNORM045149	Control_Unaffected	5	190	147
chr2:20101138-20102465[HYPER]	203504430042_R05C01	TTC32	chr2	20101138	20102465	chr2:20101138-20102465	chr2:19901377-19902704	HYPER	1328	18	promoter-TSS	promoter-TSS (NM_001008237)	-55	NM_001008237	130502	Hs.591547	NM_001008237	ENSG00000183891	NA	tetratricopeptide repeat domain 32	protein-coding	NO	NA	NA	1	chr2:20101426-20101560	0	NA	NA	NA	13.97	NA	NA	SJNORM045225	Control_Unaffected	1	191	148
chr2:20189207-20190066[HYPER]	203504430047_R05C01	WDR35	chr2	20189207	20190066	chr2:20189207-20190066	chr2:19989446-19990305	HYPER	860	10	promoter-TSS	promoter-TSS (NR_110235)	247	NM_020779	57539	Hs.205427	NM_020779	ENSG00000118965	CED2|IFT121|IFTA1|SRTD7	WD repeat domain 35	protein-coding	NO	NA	NA	0	NA	0	NA	0 - 1.28	chr2:20189266-20190066	5.18	613602	Short-rib thoracic dysplasia 7 with or without polydactyly, 614091 (3), Autosomal recessive; Cranioectodermal dysplasia 2, 613610 (3), Autosomal recessive	SJNORM045023	Control_Unaffected	1	192	149
chr2:21266499-21267859[HYPER]	203866380139_R02C01	APOB	chr2	21266499	21267859	chr2:21266499-21267859	chr2:21043627-21044987	HYPER	1361	14	promoter-TSS	promoter-TSS (NM_000384)	-234	NM_000384	338	Hs.120759	NM_000384	ENSG00000084674	FLDB|LDLCQ4|apoB-100|apoB-48	apolipoprotein B	protein-coding	NO	NA	NA	2	chr2:21267064-21267198	0	NA	0 - 1.28	chr2:21266499-21266728	0	107730	Hypercholesterolemia, familial, 2, 144010 (3), Autosomal dominant; Hypobetalipoproteinemia, 615558 (3), Autosomal recessive	34607	Proband_Unsolved	6	193	150
chr2:25064516-25064660[HYPO]	203504430026_R01C01	PTRHD1	chr2	25064516	25064660	chr2:25064516-25064660	chr2:24841647-24841791	HYPO	145	3	intron	intron (NM_001320613, intron 4 of 21)	-48337	NM_001013663	391356	Hs.406607	NM_001013663	ENSG00000184924	C2orf79	peptidyl-tRNA hydrolase domain containing 1	protein-coding	NO	NA	NA	0	NA	0	NA	NA	NA	17.29	NA	NA	SJNORM045174	Control_Unaffected	2	194	151
chr2:25383850-25384810[HYPO]	205715830064_R03C01	POMC	chr2	25383850	25384810	chr2:25383850-25384810	chr2:25160981-25161941	HYPO	961	6	exon	exon (NM_001319204, exon 4 of 4)	7390	NM_000939	5443	Hs.1897	NM_000939	ENSG00000115138	ACTH|CLIP|LPH|MSH|NPP|OBAIRH|POC	proopiomelanocortin	protein-coding	NO	NA	NA	0	NA	0	NA	0 - 1.28	chr2:25383403-25384294	3473.1	176830	{Obesity, early-onset, susceptibility to}, 601665 (3), Autosomal dominant, Autosomal recessive, Multifactorial; Obesity, adrenal insufficiency, and red hair due to POMC deficiency, 609734 (3), Autosomal recessive	36221	Proband_Solved	23	195	152
chr2:25499618-25500417[HYPER]	203490650117_R07C01	DNMT3A	chr2	25499618	25500417	chr2:25499618-25500417	chr2:25276749-25277548	HYPER	800	4	intron	CpG	-24834	NM_153759	1788	Hs.515840	NM_022552	ENSG00000119772	DNMT3A2|M.HsaIIIA|TBRS	DNA methyltransferase 3 alpha	protein-coding	YES	NA	NA	0	NA	0	NA	0 - 1.28	chr2:25499618-25500126	8.62	602769	Tatton-Brown-Rahman syndrome, 615879 (3), Autosomal dominant; Acute myeloid leukemia, somatic, 601626 (3); Heyn-Sproul-Jackson syndrome, 618724 (3), Autosomal dominant	SJNORM045143	Control_Unaffected	3	196	153
chr2:26785289-26785532[HYPER]	203496250071_R08C01	C2orf70	chr2	26785289	26785532	chr2:26785289-26785532	chr2:26562421-26562664	HYPER	244	7	promoter-TSS	promoter-TSS (NM_001105519)	-16	NM_001322426	339778	Hs.407083	NM_001105519	ENSG00000173557	NA	chromosome 2 open reading frame 70	protein-coding	NO	NA	NA	4	chr2:26785270-26785404	0	NA	3.21 - 9.77	chr2:26785186-26785532	NA	NA	NA	SJNORM045162	Control_Unaffected	5	197	154
chr2:26785289-26786047[HYPER]	200973410179_R05C01	C2orf70	chr2	26785289	26786047	chr2:26785289-26786047	chr2:26562421-26563179	HYPER	759	10	intron	CpG	241	NM_001105519	339778	Hs.407083	NM_001105519	ENSG00000173557	NA	chromosome 2 open reading frame 70	protein-coding	YES	NA	NA	4	chr2:26785270-26785404	0	NA	3.21 - 9.77	chr2:26785186-26785532	NA	NA	NA	PPMI_3316	Control_Unaffected	1	198	154
chr2:27529152-27530154[HYPER]	200973410143_R06C01	UCN	chr2	27529152	27530154	chr2:27529152-27530154	chr2:27306284-27307286	HYPER	1003	6	TTS	TTS (NM_003353)	1660	NM_003353	7349	Hs.534363	NM_003353	ENSG00000163794	UI|UROC	urocortin	protein-coding	NO	NA	NA	1	chr2:27529500-27529634	0	NA	0 - 2.77	chr2:27529787-27530364	6.51	600945	NA	PPMI_3009	Control_Unaffected	3	199	155
chr2:27712242-27713093[HYPER]	203219730193_R02C01	IFT172	chr2	27712242	27713093	chr2:27712242-27713093	chr2:27489375-27490226	HYPER	852	15	promoter-TSS	promoter-TSS (NM_015662)	10	NM_015662	26160	Hs.127401	NM_015662	ENSG00000138002	BBS20|NPHP17|RP71|SLB|SRTD10|osm-1|wim	intraflagellar transport 172	protein-coding	NO	NA	NA	0	NA	0	NA	1.06 - 5.86	chr2:27712242-27713093	4.73	607386	Retinitis pigmentosa 71, 616394 (3), Autosomal recessive; Bardet-Biedl syndrome 20, 619471 (3), Autosomal recessive; Short-rib thoracic dysplasia 10 with or without polydactyly, 615630 (3), Autosomal recessive	T24226	Proband_Unsolved	1	200	156
chr2:27712242-27713093[HYPER]	203496250070_R07C01	IFT172	chr2	27712242	27713093	chr2:27712242-27713093	chr2:27489375-27490226	HYPER	852	15	promoter-TSS	promoter-TSS (NM_015662)	10	NM_015662	26160	Hs.127401	NM_015662	ENSG00000138002	BBS20|NPHP17|RP71|SLB|SRTD10|osm-1|wim	intraflagellar transport 172	protein-coding	NO	NA	NA	0	NA	0	NA	1.06 - 5.86	chr2:27712242-27713093	4.73	607386	Retinitis pigmentosa 71, 616394 (3), Autosomal recessive; Bardet-Biedl syndrome 20, 619471 (3), Autosomal recessive; Short-rib thoracic dysplasia 10 with or without polydactyly, 615630 (3), Autosomal recessive	SJNORM045147	Control_Unaffected	1	201	156
chr2:27712242-27713093[HYPER]	200991620021_R06C01	IFT172	chr2	27712242	27713093	chr2:27712242-27713093	chr2:27489375-27490226	HYPER	852	15	promoter-TSS	promoter-TSS (NM_015662)	10	NM_015662	26160	Hs.127401	NM_015662	ENSG00000138002	BBS20|NPHP17|RP71|SLB|SRTD10|osm-1|wim	intraflagellar transport 172	protein-coding	NO	NA	NA	0	NA	0	NA	1.06 - 5.86	chr2:27712242-27713093	4.73	607386	Retinitis pigmentosa 71, 616394 (3), Autosomal recessive; Bardet-Biedl syndrome 20, 619471 (3), Autosomal recessive; Short-rib thoracic dysplasia 10 with or without polydactyly, 615630 (3), Autosomal recessive	PPMI_3104	Control_Unaffected	1	202	156
chr2:29339075-29339807[HYPER]	204813560041_R04C01	CLIP4	chr2	29339075	29339807	chr2:29339075-29339807	chr2:29116209-29116941	HYPER	733	5	intron	intron (NM_024692, intron 1 of 15)	1149	NM_024692	79745	Hs.122927	NM_024692	ENSG00000115295	RSNL2	CAP-Gly domain containing linker protein family member 4	protein-coding	NO	NA	NA	0	NA	0	NA	0.27 - 4.06	chr2:29339075-29339308	17.56	NA	NA	e8267-1	Proband_Unsolved	6	203	157
chr2:29339075-29339807[HYPER]	203866300122_R05C01	CLIP4	chr2	29339075	29339807	chr2:29339075-29339807	chr2:29116209-29116941	HYPER	733	5	intron	intron (NM_024692, intron 1 of 15)	1149	NM_024692	79745	Hs.122927	NM_024692	ENSG00000115295	RSNL2	CAP-Gly domain containing linker protein family member 4	protein-coding	NO	NA	NA	0	NA	0	NA	0.27 - 4.06	chr2:29339075-29339308	17.56	NA	NA	31964	Proband_Solved	6	204	157
chr2:29339075-29339807[HYPER]	205715830045_R06C01	CLIP4	chr2	29339075	29339807	chr2:29339075-29339807	chr2:29116209-29116941	HYPER	733	5	intron	intron (NM_024692, intron 1 of 15)	1149	NM_024692	79745	Hs.122927	NM_024692	ENSG00000115295	RSNL2	CAP-Gly domain containing linker protein family member 4	protein-coding	NO	NA	NA	0	NA	0	NA	0.27 - 4.06	chr2:29339075-29339308	17.56	NA	NA	35355	Proband_Unsolved	52	205	157
chr2:30669596-30669864[HYPO]	203497730001_R01C01	LCLAT1	chr2	30669596	30669864	chr2:30669596-30669864	chr2:30446730-30446998	HYPO	269	4	promoter-TSS	promoter-TSS (NM_001304446)	-362	NM_001304446	253558	Hs.468048	NM_182551	ENSG00000172954	1AGPAT8|AGPAT8|ALCAT1|HSRG1849|LYCAT|UNQ1849	lysocardiolipin acyltransferase 1	protein-coding	NO	NA	NA	0	NA	0	NA	NA	NA	3.1	614241	NA	SJNORM045076	Control_Unaffected	2	206	158
chr2:30669596-30670305[HYPER]	205122170063_R01C01	LCLAT1	chr2	30669596	30670305	chr2:30669596-30670305	chr2:30446730-30447439	HYPER	710	11	promoter-TSS	promoter-TSS (NM_001304446)	-141	NM_001304446	253558	Hs.468048	NM_182551	ENSG00000172954	1AGPAT8|AGPAT8|ALCAT1|HSRG1849|LYCAT|UNQ1849	lysocardiolipin acyltransferase 1	protein-coding	NO	NA	NA	0	NA	0	NA	3.86 - 10.85	chr2:30669862-30670680	3.1	614241	NA	T1927	Proband_Solved	1	207	158
chr2:30669596-30670680[HYPER]	203497730001_R01C01	LCLAT1	chr2	30669596	30670680	chr2:30669596-30670680	chr2:30446730-30447814	HYPER	1085	13	promoter-TSS	promoter-TSS (NM_001304446)	46	NM_182551	253558	Hs.468048	NM_182551	ENSG00000172954	1AGPAT8|AGPAT8|ALCAT1|HSRG1849|LYCAT|UNQ1849	lysocardiolipin acyltransferase 1	protein-coding	NO	NA	NA	0	NA	0	NA	3.86 - 10.85	chr2:30669862-30670680	3.1	614241	NA	SJNORM045076	Control_Unaffected	2	208	159
chr2:43903226-43904012[HYPER]	206537460126_R01C01	C1GALT1C1L	chr2	43903226	43904012	chr2:43903226-43904012	chr2:43676087-43676873	HYPER	787	10	promoter-TSS	promoter-TSS (NM_001101330)	-158	NM_001101330	728819	NA	NM_001101330	ENSG00000223658	NA	C1GALT1 specific chaperone 1 like	protein-coding	NO	NA	NA	0	NA	0	NA	0 - 2.06	chr2:43903469-43903651	1.2	NA	NA	31321	Proband_Unsolved	1	209	160
chr2:47748041-47748840[HYPER]	205841320094_R05C01	HCG2040054	chr2	47748041	47748840	chr2:47748041-47748840	chr2:47520902-47521701	HYPER	800	3	exon	exon (NM_022055, exon 2 of 2)	-6235	NR_120602	644093	Hs.734158	NR_120602	ENSG00000235760	NA	uncharacterized LOC644093	ncRNA	NO	NA	NA	0	NA	0	NA	NA	NA	NA	NA	NA	e7994-1	Proband_Solved	1	210	161
chr2:51259256-51260004[HYPER]	203287590014_R05C01	NRXN1	chr2	51259256	51260004	chr2:51259256-51260004	chr2:51032118-51032866	HYPER	749	11	promoter-TSS	promoter-TSS (NM_001330086)	44	NM_001330089	9378	Hs.637685	NM_004801	ENSG00000179915	Hs.22998|PTHSL2|SCZD17	neurexin 1	protein-coding	NO	NA	NA	0	NA	0	NA	NA	NA	26.61	600565	Pitt-Hopkins-like syndrome 2, 614325 (3), Autosomal recessive; {Schizophrenia, susceptibility to, 17}, 614332 (3)	PPMI_3169	Control_Unaffected	9	211	162
chr2:53994268-53995496[HYPER]	206544450110_R06C01	CHAC2	chr2	53994268	53995496	chr2:53994268-53995496	chr2:53767131-53768359	HYPER	1229	14	promoter-TSS	promoter-TSS (NM_001346127)	-38	NM_001008708	494143	Hs.585944	NM_001008708	ENSG00000143942	GCG1	ChaC cation transport regulator homolog 2	protein-coding	NO	NA	NA	3	chr2:53994843-53994977	0	NA	0.79 - 5.27	chr2:53994616-53995339	1.98	617446	NA	T3472	Proband_Unsolved	3	212	163
chr2:53994268-53995623[HYPER]	205122170049_R02C01	CHAC2	chr2	53994268	53995623	chr2:53994268-53995623	chr2:53767131-53768486	HYPER	1356	15	promoter-TSS	promoter-TSS (NM_001346127)	26	NM_001346127	494143	Hs.585944	NM_001008708	ENSG00000143942	GCG1	ChaC cation transport regulator homolog 2	protein-coding	NO	NA	NA	3	chr2:53994843-53994977	0	NA	0.79 - 5.27	chr2:53994616-53995339	1.98	617446	NA	e4706-1	Proband_Solved	1	213	163
chr2:54086853-54087550[HYPO]	203219730190_R03C01	GPR75	chr2	54086853	54087550	chr2:54086853-54087550	chr2:53859716-53860413	HYPO	698	12	promoter-TSS	promoter-TSS (NM_001164165)	-32	NM_006794	10936	Hs.40763	NM_006794	ENSG00000119737	GPRchr2|WI31133	G protein-coupled receptor 75	protein-coding	NO	NA	NA	0	NA	0	NA	0.03 - 3.43	chr2:54086853-54087553	3.47	606704	NA	T23027	Proband_Unsolved	3	214	164
chr2:55746073-55747776[HYPER]	203867050056_R03C01	CFAP36	chr2	55746073	55747776	chr2:55746073-55747776	chr2:55518937-55520640	HYPER	1704	16	5' UTR	5' UTR (NM_001282761, exon 1 of 11)	194	NM_080667	112942	Hs.264208	NM_080667	ENSG00000163001	BARTL1|CCDC104	cilia and flagella associated protein 36	protein-coding	NO	NA	NA	0	NA	0	NA	NA	NA	85.09	NA	NA	T21994	Proband_Unsolved	1	215	165
chr2:55746073-55747776[HYPER]	205828610011_R06C01	CFAP36	chr2	55746073	55747776	chr2:55746073-55747776	chr2:55518937-55520640	HYPER	1704	16	5' UTR	5' UTR (NM_001282761, exon 1 of 11)	194	NM_080667	112942	Hs.264208	NM_080667	ENSG00000163001	BARTL1|CCDC104	cilia and flagella associated protein 36	protein-coding	NO	NA	NA	0	NA	0	NA	NA	NA	85.09	NA	NA	T21995	Control_Unaffected_Parent	1	216	165
chr2:64069504-64069799[HYPER]	200991620008_R02C01	UGP2	chr2	64069504	64069799	chr2:64069504-64069799	chr2:63842370-63842665	HYPER	296	5	intron	intron (NM_006759, intron 1 of 9)	638	NM_006759	7360	Hs.516217	NM_006759	ENSG00000169764	UDPG|UDPGP|UDPGP2|UGP1|UGPP1|UGPP2|pHC379	UDP-glucose pyrophosphorylase 2	protein-coding	NO	NA	NA	0	NA	0	NA	NA	NA	79.49	191760	Developmental and epileptic encephalopathy 83, 618744 (3), Autosomal recessive	PPMI_3901	Control_Unaffected	26	217	166
chr2:64455096-64455581[HYPER]	203504440050_R06C01	LOC100507006	chr2	64455096	64455581	chr2:64455096-64455581	chr2:64227962-64228447	HYPER	486	6	promoter-TSS	promoter-TSS (NR_120420)	-196	NR_120420	100507006	Hs.442789	NR_120420	NA	NA	uncharacterized LOC100507006	ncRNA	NO	NA	NA	3	chr2:64455497-64455631	0	NA	NA	NA	NA	NA	NA	SJNORM045240	Control_Unaffected	2	218	167
chr2:64834105-64834431[HYPER]	203866380074_R01C01	LINC02579	chr2	64834105	64834431	chr2:64834105-64834431	chr2:64606971-64607297	HYPER	327	5	promoter-TSS	promoter-TSS (NR_034023)	-178	NR_034023	339807	Hs.434736	NR_034023	ENSG00000233694	NA	long intergenic non-protein coding RNA 2579	ncRNA	NO	NA	NA	0	NA	0	NA	0.27 - 4.06	chr2:64834105-64834431	NA	NA	NA	e4686-1	Proband_Unsolved	1	219	168
chr2:65593760-65594891[HYPER]	204873630052_R06C01	SPRED2	chr2	65593760	65594891	chr2:65593760-65594891	chr2:65366626-65367757	HYPER	1132	9	promoter-TSS	promoter-TSS (NM_001128210)	-395	NM_001128210	200734	Hs.59332	NM_181784	ENSG00000198369	Spred-2	sprouty related EVH1 domain containing 2	protein-coding	NO	NA	NA	0	NA	0	NA	NA	NA	12.78	609292	Noonan syndrome 14, 619745 (3), Autosomal recessive	34865	Proband_Unsolved	25	220	169
chr2:70311983-70312887[HYPO]	205715830062_R04C01	PCBP1-AS1	chr2	70311983	70312887	chr2:70311983-70312887	chr2:70084851-70085755	HYPO	905	5	intron	intron (NR_033872, intron 2 of 10)	1712	NR_033872	400960	Hs.683864	NR_033872	ENSG00000179818	NA	PCBP1 antisense RNA 1	ncRNA	NO	NA	NA	0	NA	0	NA	NA	NA	NA	NA	NA	35924	Proband_Unsolved	37	221	170
chr2:72342538-72342701[HYPO]	207179240107_R03C01	CYP26B1	chr2	72342538	72342701	chr2:72342538-72342701	chr2:72115409-72115572	HYPO	164	3	Intergenic	Intergenic	32371	NM_001277742	56603	Hs.91546	NM_019885	ENSG00000003137	CYP26A2|P450RAI-2|P450RAI2|RHFCA	cytochrome P450 family 26 subfamily B member 1	protein-coding	NO	NA	NA	0	NA	0	NA	NA	NA	8.7	605207	Craniosynostosis with radiohumeral fusions and other skeletal and craniofacial anomalies, 614416 (3)	33151	Proband_Unsolved	2	222	171
chr2:74347214-74347777[HYPER]	207179240037_R06C01	BOLA3	chr2	74347214	74347777	chr2:74347214-74347777	chr2:74120087-74120650	HYPER	564	4	Intergenic	CpG	27543	NM_212552	388962	Hs.61472	NM_212552	ENSG00000163170	MMDS2	bolA family member 3	protein-coding	YES	NA	NA	0	NA	0	NA	NA	NA	47.92	613183	Multiple mitochondrial dysfunctions syndrome 2 with hyperglycinemia, 614299 (3), Autosomal recessive	T2566	Proband_Unsolved	12	223	172
chr2:74875252-74875795[HYPO]	205122170081_R08C01	M1AP	chr2	74875252	74875795	chr2:74875252-74875795	chr2:74648125-74648668	HYPO	544	10	promoter-TSS	promoter-TSS (NM_001321739)	-59	NM_001281296	130951	Hs.348645	NM_138804	ENSG00000159374	C2orf65|D6Mm5e|SPATA37	meiosis 1 associated protein	protein-coding	NO	NA	NA	0	NA	0	NA	NA	NA	0.53	619098	Spermatogenic failure 48, 619108 (3), Autosomal recessive	T20387	Proband_Unsolved	1	224	173
chr2:79220028-79220529[HYPER]	200989060128_R05C01	REG3G	chr2	79220028	79220529	chr2:79220028-79220529	chr2:78992902-78993403	HYPER	502	5	Intergenic	CpG	-32533	NM_001270040	130120	Hs.447084	NM_198448	ENSG00000143954	LPPM429|PAP IB|PAP-1B|PAP1B|PAPIB|REG III|REG-III|UNQ429	regenerating family member 3 gamma	protein-coding	YES	NA	NA	0	NA	0	NA	1.35 - 6.44	chr2:79220028-79220529	0.42	609933	NA	PPMI_4090	Control_Unaffected	7	225	174
chr2:84743262-84743936[HYPER]	203504430025_R08C01	DNAH6	chr2	84743262	84743936	chr2:84743262-84743936	chr2:84516138-84516812	HYPER	675	11	promoter-TSS	promoter-TSS (NM_001370)	20	NM_001370	1768	Hs.249972	NM_001370	ENSG00000115423	DNHL1|Dnahc6|HL-2|HL2	dynein axonemal heavy chain 6	protein-coding	NO	NA	NA	0	NA	0	NA	1.65 - 7.01	chr2:84743262-84743744	0.43	603336	NA	SJNORM045057	Control_Unaffected	3	226	175
chr2:84743262-84743936[HYPER]	203286230107_R01C01	DNAH6	chr2	84743262	84743936	chr2:84743262-84743936	chr2:84516138-84516812	HYPER	675	11	promoter-TSS	promoter-TSS (NM_001370)	20	NM_001370	1768	Hs.249972	NM_001370	ENSG00000115423	DNHL1|Dnahc6|HL-2|HL2	dynein axonemal heavy chain 6	protein-coding	NO	NA	NA	0	NA	0	NA	1.65 - 7.01	chr2:84743262-84743744	0.43	603336	NA	PPMI_3172	Control_Unaffected	16	227	175
chr2:84743262-84743936[HYPER]	203286230089_R01C01	DNAH6	chr2	84743262	84743936	chr2:84743262-84743936	chr2:84516138-84516812	HYPER	675	11	promoter-TSS	promoter-TSS (NM_001370)	20	NM_001370	1768	Hs.249972	NM_001370	ENSG00000115423	DNHL1|Dnahc6|HL-2|HL2	dynein axonemal heavy chain 6	protein-coding	NO	NA	NA	0	NA	0	NA	1.65 - 7.01	chr2:84743262-84743744	0.43	603336	NA	PPMI_3215	Control_Unaffected	1	228	175
chr2:84743262-84743936[HYPER]	204076520142_R05C01	DNAH6	chr2	84743262	84743936	chr2:84743262-84743936	chr2:84516138-84516812	HYPER	675	11	promoter-TSS	promoter-TSS (NM_001370)	20	NM_001370	1768	Hs.249972	NM_001370	ENSG00000115423	DNHL1|Dnahc6|HL-2|HL2	dynein axonemal heavy chain 6	protein-coding	NO	NA	NA	0	NA	0	NA	1.65 - 7.01	chr2:84743262-84743744	0.43	603336	NA	PPMI_3457	Control_Unaffected	4	229	175
chr2:86263223-86263896[HYPER]	203504440003_R05C01	POLR1A	chr2	86263223	86263896	chr2:86263223-86263896	chr2:86036100-86036773	HYPER	674	3	intron	intron (NM_015425, intron 27 of 33)	69718	NM_015425	25885	Hs.531818	NM_015425	ENSG00000068654	A190|AFDCIN|RPA1|RPA194|RPO1-4|RPO14	RNA polymerase I subunit A	protein-coding	NO	NA	NA	2	chr2:86263208-86263342	0	NA	NA	NA	3.85	616404	Acrofacial dysostosis, Cincinnati type, 616462 (3), Autosomal dominant	SJNORM045028	Control_Unaffected	1	230	176
chr2:92261069-92261660[HYPO]	203219730190_R01C01	ACTR3BP2	chr2	92261069	92261660	chr2:92261069-92261660	chr2:92073043-92073634	HYPO	592	3	Intergenic	CpG	132206	NR_027714	440888	Hs.730239	NM_001032412	NA	FKSG73	ACTR3B pseudogene 2	pseudo	YES	NA	NA	0	NA	0	NA	0 - 2.06	chr2:92261069-92261660	NA	NA	NA	T22190	Proband_Unsolved	1	231	177
chr2:101223459-101223621[HYPER]	206537460120_R04C01	LINC01849	chr2	101223459	101223621	chr2:101223459-101223621	chr2:100606997-100607159	HYPER	163	4	intron	intron (NR_146956, intron 1 of 2)	3339	NR_146956	105373507	NA	NR_146956	NA	NA	long intergenic non-protein coding RNA 1849	ncRNA	NO	NA	NA	1	chr2:101223423-101223557	0	NA	NA	NA	NA	NA	NA	T24682	Proband_Solved	1	232	178
chr2:106885925-106886730[HYPER]	205715830071_R05C01	UXS1	chr2	106885925	106886730	chr2:106885925-106886730	chr2:106269469-106270274	HYPER	806	5	Intergenic	CpG	-75533	NM_001253875	80146	Hs.469561	NM_025076	ENSG00000115652	SDR6E1|UGD	UDP-glucuronate decarboxylase 1	protein-coding	YES	NA	NA	0	NA	0	NA	0 - 2.06	chr2:106886133-106886730	17.86	609749	NA	36588	Proband_Unsolved	3	233	179
chr2:106885925-106886730[HYPER]	203496250067_R01C01	UXS1	chr2	106885925	106886730	chr2:106885925-106886730	chr2:106269469-106270274	HYPER	806	5	Intergenic	CpG	-75533	NM_001253875	80146	Hs.469561	NM_025076	ENSG00000115652	SDR6E1|UGD	UDP-glucuronate decarboxylase 1	protein-coding	YES	NA	NA	0	NA	0	NA	0 - 2.06	chr2:106886133-106886730	17.86	609749	NA	SJNORM045071	Control_Unaffected	2	234	179
chr2:106885925-106886730[HYPER]	207179240030_R07C01	UXS1	chr2	106885925	106886730	chr2:106885925-106886730	chr2:106269469-106270274	HYPER	806	5	Intergenic	CpG	-75533	NM_001253875	80146	Hs.469561	NM_025076	ENSG00000115652	SDR6E1|UGD	UDP-glucuronate decarboxylase 1	protein-coding	YES	NA	NA	0	NA	0	NA	0 - 2.06	chr2:106886133-106886730	17.86	609749	NA	8245	Proband_Unsolved	4	235	179
chr2:107502678-107504170[HYPER]	200991620029_R05C01	ST6GAL2	chr2	107502678	107504170	chr2:107502678-107504170	chr2:106886222-106887714	HYPER	1493	12	promoter-TSS	promoter-TSS (NR_136313)	-127	NM_001322362	84620	Hs.98265	NM_032528	ENSG00000144057	SIAT2|ST6GalII	ST6 beta-galactoside alpha-2,6-sialyltransferase 2	protein-coding	NO	NA	NA	4	chr2:107503691-107503825	0	NA	NA	NA	3.79	NA	NA	PPMI_3668	Control_Unaffected	38	236	180
chr2:110962033-110963038[HYPER]	203497730017_R07C01	NPHP1	chr2	110962033	110963038	chr2:110962033-110963038	chr2:110204456-110205461	HYPER	1006	11	exon	exon (NM_001128178, exon 1 of 20)	103	NM_001128179	4867	Hs.280388	NM_000272	ENSG00000144061	JBTS4|NPH1|SLSN1	nephrocystin 1	protein-coding	NO	NA	NA	0	NA	0	NA	0 - 1.28	chr2:110962593-110962742	6.15	607100	Joubert syndrome 4, 609583 (3), Autosomal recessive; Nephronophthisis 1, juvenile, 256100 (3), Autosomal recessive; Senior-Loken syndrome-1, 266900 (3), Autosomal recessive	SJNORM045242	Control_Unaffected	1	237	181
chr2:110969640-110970553[HYPER]	205841320043_R07C01	NPHP1	chr2	110969640	110970553	chr2:110969640-110970553	chr2:110212063-110212976	HYPER	914	7	exon	exon (NM_001355251, exon 8 of 9)	-7458	NM_001128178	4867	Hs.280388	NM_000272	ENSG00000144061	JBTS4|NPH1|SLSN1	nephrocystin 1	protein-coding	NO	NA	NA	0	NA	0	NA	0 - 1.28	chr2:110969640-110970250	6.15	607100	Joubert syndrome 4, 609583 (3), Autosomal recessive; Nephronophthisis 1, juvenile, 256100 (3), Autosomal recessive; Senior-Loken syndrome-1, 266900 (3), Autosomal recessive	e2808-1	Proband_Solved	1	238	182
chr2:113992693-113994036[HYPO]	205715830064_R03C01	PAX8-AS1	chr2	113992693	113994036	chr2:113992693-113994036	chr2:113235116-113236459	HYPO	1344	9	promoter-TSS	promoter-TSS (NR_015377)	261	NR_047570	654433	Hs.656660	NR_015377	ENSG00000189223	NA	PAX8 antisense RNA 1	ncRNA	NO	NA	NA	0	NA	0	NA	2.57 - 8.68	chr2:113992761-113993314	NA	NA	NA	36221	Proband_Solved	23	239	183
chr2:114736965-114737731[HYPO]	205715830062_R04C01	LINC01191	chr2	114736965	114737731	chr2:114736965-114737731	chr2:113979388-113980154	HYPO	767	8	promoter-TSS	promoter-TSS (NR_148508)	-114	NR_148508	440900	Hs.662205	NR_034128	ENSG00000234199	VIN|lnc-ACTR3	long intergenic non-protein coding RNA 1191	ncRNA	NO	NA	NA	2	chr2:114737429-114737563	0	NA	NA	NA	NA	NA	NA	35924	Proband_Unsolved	37	240	184
chr2:115919784-115920765[HYPER]	200991620029_R05C01	DPP10	chr2	115919784	115920765	chr2:115919784-115920765	chr2:115162207-115163189	HYPER	982	7	intron	CpG	591	NM_001321909	57628	Hs.580539	NM_020868	ENSG00000175497	DPL2|DPPY|DPRP-3|DPRP3	dipeptidyl peptidase like 10	protein-coding	YES	NA	NA	0	NA	0	NA	NA	NA	7.49	608209	NA	PPMI_3668	Control_Unaffected	38	241	185
chr2:118593477-118594305[HYPER]	203287590047_R05C01	DDX18	chr2	118593477	118594305	chr2:118593477-118594305	chr2:117835901-117836729	HYPER	829	5	Intergenic	CpG	21636	NM_006773	8886	Hs.744922	NM_006773	ENSG00000088205	Has1|MrDb	DEAD-box helicase 18	protein-coding	YES	NA	NA	0	NA	0	NA	NA	NA	13.96	606355	NA	PPMI_3569	Control_Unaffected	5	242	186
chr2:121624861-121625736[HYPER]	206537460117_R05C01	GLI2	chr2	121624861	121625736	chr2:121624861-121625736	chr2:120867286-120868161	HYPER	876	6	intron	intron (NM_005270, intron 1 of 12)	70432	NM_005270	2736	Hs.111867	NM_005270	ENSG00000074047	CJS|HPE9|PHS2|THP1|THP2	GLI family zinc finger 2	protein-coding	NO	NA	NA	0	NA	0	NA	0 - 1.28	chr2:121625576-121625736	0.73	165230	Culler-Jones syndrome, 615849 (3), Autosomal dominant; Holoprosencephaly 9, 610829 (3), Autosomal dominant	T38	Proband_Solved	9	243	187
chr2:128158437-128158907[HYPO]	204813550055_R08C01	PROC	chr2	128158437	128158907	chr2:128158437-128158907	chr2:127400861-127401331	HYPO	471	3	Intergenic	CpG	-17324	NM_000312	5624	Hs.224698	NM_000312	ENSG00000115718	APC|PC|PROC1|THPH3|THPH4	protein C, inactivator of coagulation factors Va and VIIIa	protein-coding	YES	NA	NA	0	NA	0	NA	NA	NA	0.79	612283	Thrombophilia 3 due to protein C deficiency, autosomal dominant, 176860 (3), Autosomal dominant; Thrombophilia 3 due to protein C deficiency, autosomal recessive, 612304 (3), Autosomal recessive	35324	Proband_Unsolved	29	244	188
chr2:130634805-130635959[HYPER]	205828610017_R07C01	LINC02572	chr2	130634805	130635959	chr2:130634805-130635959	chr2:129877232-129878386	HYPER	1155	7	promoter-TSS	promoter-TSS (NR_149127)	-318	NR_149127	105373615	NA	NR_149127	NA	NA	long intergenic non-protein coding RNA 2572	ncRNA	NO	NA	NA	0	NA	0	NA	0 - 2.77	chr2:130634805-130635670	NA	NA	NA	LUR012_fam	Control_Unaffected_Parent	3	245	189
chr2:139537130-139538747[HYPER]	200991620008_R02C01	NXPH2	chr2	139537130	139538747	chr2:139537130-139538747	chr2:138779560-138781177	HYPER	1618	11	promoter-TSS	promoter-TSS (NM_007226)	-128	NM_007226	11249	Hs.435019	NM_007226	ENSG00000144227	NPH2	neurexophilin 2	protein-coding	NO	NA	NA	0	NA	0	NA	NA	NA	0.77	604635	NA	PPMI_3901	Control_Unaffected	26	246	190
chr2:139537744-139538747[HYPER]	200991620029_R05C01	NXPH2	chr2	139537744	139538747	chr2:139537744-139538747	chr2:138780174-138781177	HYPER	1004	9	promoter-TSS	promoter-TSS (NM_007226)	-435	NM_007226	11249	Hs.435019	NM_007226	ENSG00000144227	NPH2	neurexophilin 2	protein-coding	NO	NA	NA	0	NA	0	NA	NA	NA	0.77	604635	NA	PPMI_3668	Control_Unaffected	38	247	190
chr2:139538355-139538747[HYPO]	200991620029_R05C01	NXPH2	chr2	139538355	139538747	chr2:139538355-139538747	chr2:138780785-138781177	HYPO	393	3	promoter-TSS	promoter-TSS (NM_007226)	-740	NM_007226	11249	Hs.435019	NM_007226	ENSG00000144227	NPH2	neurexophilin 2	protein-coding	NO	NA	NA	0	NA	0	NA	NA	NA	0.77	604635	NA	PPMI_3668	Control_Unaffected	38	248	191
chr2:139538355-139538747[HYPO]	200991620008_R02C01	NXPH2	chr2	139538355	139538747	chr2:139538355-139538747	chr2:138780785-138781177	HYPO	393	3	promoter-TSS	promoter-TSS (NM_007226)	-740	NM_007226	11249	Hs.435019	NM_007226	ENSG00000144227	NPH2	neurexophilin 2	protein-coding	NO	NA	NA	0	NA	0	NA	NA	NA	0.77	604635	NA	PPMI_3901	Control_Unaffected	26	249	191
chr2:140582838-140583378[HYPO]	203219730038_R07C01	MIR7157	chr2	140582838	140583378	chr2:140582838-140583378	chr2:139825269-139825809	HYPO	541	3	Intergenic	Intergenic	761146	NR_106979	102465692	NA	NR_106979	ENSG00000283506	hsa-mir-7157	microRNA 7157	ncRNA	NO	NA	NA	0	NA	0	NA	NA	NA	NA	NA	NA	33055	Proband_Unsolved	49	250	192
chr2:150442879-150444835[HYPER]	200991620030_R01C01	LOC101929231	chr2	150442879	150444835	chr2:150442879-150444835	chr2:149586365-149588321	HYPER	1957	18	promoter-TSS	promoter-TSS (NR_110240)	-15	NR_110240	101929231	Hs.5324	NR_110240	ENSG00000231969	NA	uncharacterized LOC101929231	ncRNA	NO	NA	NA	0	NA	0	NA	0.27 - 4.06	chr2:150443751-150444437	NA	NA	NA	PPMI_3518	Control_Unaffected	4	251	193
chr2:157256985-157257800[HYPER]	203866380137_R04C01	GPD2	chr2	157256985	157257800	chr2:157256985-157257800	chr2:156400473-156401288	HYPER	816	5	Intergenic	Intergenic	-34572	NM_001083112	2820	Hs.512382	NM_000408	ENSG00000115159	GDH2|GPDM|mGPDH	glycerol-3-phosphate dehydrogenase 2	protein-coding	NO	NA	NA	0	NA	0	NA	0 - 2.77	chr2:157256808-157257343	11.45	138430	{Type 2 diabetes mellitus, susceptibility to}, 125853 (3), Autosomal dominant	T23598	Proband_Solved	1	252	194
chr2:157256985-157257800[HYPER]	203497730102_R04C01	GPD2	chr2	157256985	157257800	chr2:157256985-157257800	chr2:156400473-156401288	HYPER	816	5	Intergenic	Intergenic	-34572	NM_001083112	2820	Hs.512382	NM_000408	ENSG00000115159	GDH2|GPDM|mGPDH	glycerol-3-phosphate dehydrogenase 2	protein-coding	NO	NA	NA	0	NA	0	NA	0 - 2.77	chr2:157256808-157257343	11.45	138430	{Type 2 diabetes mellitus, susceptibility to}, 125853 (3), Autosomal dominant	SJNORM045211	Control_Unaffected	2	253	194
chr2:162283978-162284895[HYPER]	207011020002_R01C01	TBR1	chr2	162283978	162284895	chr2:162283978-162284895	chr2:161427467-161428384	HYPER	918	7	Intergenic	CpG	11832	NM_006593	10716	Hs.210862	NM_006593	ENSG00000136535	IDDAS|TBR-1|TES-56	T-box brain transcription factor 1	protein-coding	YES	NA	NA	0	NA	0	NA	NA	NA	4.04	604616	Intellectual developmental disorder with autism and speech delay, 606053 (3), Autosomal dominant	LUR021	Proband_Unsolved	6	254	195
chr2:166060399-166060640[HYPER]	207179240115_R04C01	SCN3A	chr2	166060399	166060640	chr2:166060399-166060640	chr2:165203889-165204130	HYPER	242	3	promoter-TSS	promoter-TSS (NM_006922)	57	NM_001081677	6328	Hs.435274	NM_006922	ENSG00000153253	EIEE62|FFEVF4|NAC3|Nav1.3	sodium voltage-gated channel alpha subunit 3	protein-coding	NO	NA	NA	2	chr2:166060594-166060728	0	NA	NA	NA	0.22	182391	Epilepsy, familial focal, with variable foci 4, 617935 (3), Autosomal dominant; Developmental and epileptic encephalopathy 62, 617938 (3), Autosomal dominant	8182	Proband_Unsolved	1	255	196
chr2:166789622-166790226[HYPO]	203219730038_R07C01	TTC21B-AS1	chr2	166789622	166790226	chr2:166789622-166790226	chr2:165933112-165933716	HYPO	605	3	promoter-TSS	promoter-TSS (NR_038983)	-443	NR_038984	100506134	Hs.672319	NR_038983	NA	NA	TTC21B antisense RNA 1	ncRNA	NO	NA	NA	0	NA	0	NA	NA	NA	NA	NA	NA	33055	Proband_Unsolved	49	256	197
chr2:170870145-170870594[HYPO]	203867050136_R08C01	MYO3B	chr2	170870145	170870594	chr2:170870145-170870594	chr2:170013635-170014084	HYPO	450	5	intron	intron (NM_172070, intron 29 of 38)	-164285	NR_045682	140469	Hs.671900	NM_138995	ENSG00000071909	NA	myosin IIIB	protein-coding	NO	NA	NA	0	NA	0	NA	NA	NA	0.63	610040	NA	T23261	Proband_Unsolved	11	257	198
chr2:171784673-171785816[HYPO]	203504430060_R05C01	GORASP2	chr2	171784673	171785816	chr2:171784673-171785816	chr2:170928163-170929306	HYPO	1144	16	5' UTR	5' UTR (NM_015530, exon 1 of 10)	209	NM_015530	26003	Hs.431317	NM_015530	ENSG00000115806	GOLPH6|GRASP55|GRS2|p59	golgi reassembly stacking protein 2	protein-coding	NO	NA	NA	3	chr2:171785360-171785494	0	NA	1.06 - 5.86	chr2:171784673-171785086	24.69	608693	NA	SJNORM045025	Control_Unaffected	4	258	199
chr2:174889059-174889996[HYPER]	204873630052_R06C01	LINC01960	chr2	174889059	174889996	chr2:174889059-174889996	chr2:174024331-174025268	HYPER	938	5	promoter-TSS	promoter-TSS (NR_136175)	-480	NR_136175	100128905	Hs.456944	NR_136175	ENSG00000260868	NA	long intergenic non-protein coding RNA 1960	ncRNA	NO	NA	NA	0	NA	0	NA	NA	NA	NA	NA	NA	34865	Proband_Unsolved	25	259	200
chr2:176045767-176046807[HYPER]	203504430038_R04C01	ATP5MC3	chr2	176045767	176046807	chr2:176045767-176046807	chr2:175181039-175182079	HYPER	1041	13	5' UTR	5' UTR (NM_001002258, exon 1 of 4)	104	NM_001002258	518	Hs.429	NM_001689	ENSG00000154518	ATP5G3|P3	ATP synthase membrane subunit c locus 3	protein-coding	NO	NA	NA	1	chr2:176045840-176045974	0	NA	1.06 - 5.86	chr2:176045767-176046633	181.27	602736	Dystonia, early-onset, and/or spastic paraplegia, 619681 (3), Autosomal dominant	SJNORM045007	Control_Unaffected	28	260	201
chr2:176931863-176933408[HYPER]	204813550051_R02C01	EVX2	chr2	176931863	176933408	chr2:176931863-176933408	chr2:176067135-176068680	HYPER	1546	7	Intergenic	CpG	16054	NM_001080458	344191	Hs.452341	NM_001080458	ENSG00000174279	EVX-2	even-skipped homeobox 2	protein-coding	YES	NA	NA	0	NA	0	NA	1.95 - 7.57	chr2:176931542-176933408	0	142991	NA	PPMI_3237	Control_Unaffected	1	261	202
chr2:176994361-176995089[HYPER]	200991620029_R05C01	HOXD8	chr2	176994361	176995089	chr2:176994361-176995089	chr2:176129633-176130361	HYPER	729	13	5' UTR	5' UTR (NM_001199746, exon 1 of 2)	257	NM_019558	3234	Hs.301963	NM_019558	ENSG00000175879	HOX4|HOX4E|HOX5.4	homeobox D8	protein-coding	NO	NA	NA	0	NA	0	NA	0 - 1.28	chr2:176994636-176994765	0.79	142985	NA	PPMI_3668	Control_Unaffected	38	262	203
chr2:176994361-176995089[HYPER]	200991620008_R02C01	HOXD8	chr2	176994361	176995089	chr2:176994361-176995089	chr2:176129633-176130361	HYPER	729	13	5' UTR	5' UTR (NM_001199746, exon 1 of 2)	257	NM_019558	3234	Hs.301963	NM_019558	ENSG00000175879	HOX4|HOX4E|HOX5.4	homeobox D8	protein-coding	NO	NA	NA	0	NA	0	NA	0 - 1.28	chr2:176994636-176994765	0.79	142985	NA	PPMI_3901	Control_Unaffected	26	263	203
chr2:177418609-177418906[HYPER]	203286230258_R05C01	MIR1246	chr2	177418609	177418906	chr2:177418609-177418906	chr2:176553881-176554178	HYPER	298	3	Intergenic	Intergenic	47022	NR_031648	100302142	NA	NR_031648	ENSG00000283203	MIRN1246|hsa-mir-1246	microRNA 1246	ncRNA	NO	NA	NA	0	NA	0	NA	0.27 - 4.06	chr2:177418560-177418906	NA	NA	NA	PPMI_3965	Control_Unaffected	4	264	204
chr2:178788254-178788852[HYPO]	203219730038_R07C01	PDE11A	chr2	178788254	178788852	chr2:178788254-178788852	chr2:177923527-177924125	HYPO	599	5	promoter-TSS	promoter-TSS (NM_001077358)	-989	NM_001077358	50940	Hs.570273	NM_016953	ENSG00000128655	PPNAD2	phosphodiesterase 11A	protein-coding	NO	NA	NA	0	NA	0	NA	NA	NA	0.909091	604961	Pigmented nodular adrenocortical disease, primary, 2, 610475 (3), Autosomal dominant	33055	Proband_Unsolved	49	265	205
chr2:179914626-179915034[HYPER]	205122170049_R01C01	CCDC141	chr2	179914626	179915034	chr2:179914626-179915034	chr2:179049899-179050307	HYPER	409	4	promoter-TSS	promoter-TSS (NM_173648)	-44	NM_173648	285025	Hs.324341	NM_173648	ENSG00000163492	CAMDI	coiled-coil domain containing 141	protein-coding	NO	NA	NA	0	NA	0	NA	NA	NA	0.19	616031	NA	e4866-1	Proband_Unsolved	2	266	206
chr2:179914626-179915034[HYPER]	203287590014_R01C01	CCDC141	chr2	179914626	179915034	chr2:179914626-179915034	chr2:179049899-179050307	HYPER	409	4	promoter-TSS	promoter-TSS (NM_173648)	-44	NM_173648	285025	Hs.324341	NM_173648	ENSG00000163492	CAMDI	coiled-coil domain containing 141	protein-coding	NO	NA	NA	0	NA	0	NA	NA	NA	0.19	616031	NA	PPMI_3619	Control_Unaffected	2	267	206
chr2:179914626-179915034[HYPER]	200989060018_R02C01	CCDC141	chr2	179914626	179915034	chr2:179914626-179915034	chr2:179049899-179050307	HYPER	409	4	promoter-TSS	promoter-TSS (NM_173648)	-44	NM_173648	285025	Hs.324341	NM_173648	ENSG00000163492	CAMDI	coiled-coil domain containing 141	protein-coding	NO	NA	NA	0	NA	0	NA	NA	NA	0.19	616031	NA	PPMI_3952	Control_Unaffected	3	268	206
chr2:183903301-183904609[HYPER]	203287590014_R05C01	NCKAP1	chr2	183903301	183904609	chr2:183903301-183904609	chr2:183038573-183039881	HYPER	1309	13	promoter-TSS	promoter-TSS (NM_013436)	-369	NM_013436	10787	Hs.603732	NM_013436	ENSG00000061676	HEM2|NAP1|NAP125|p125Nap1	NCK associated protein 1	protein-coding	NO	NA	NA	1	chr2:183903183-183903317	0	NA	0 - 2.06	chr2:183903742-183903771	47.6	604891	NA	PPMI_3169	Control_Unaffected	9	269	207
chr2:183942800-183943939[HYPER]	203866380139_R05C01	DUSP19	chr2	183942800	183943939	chr2:183942800-183943939	chr2:183078072-183079211	HYPER	1140	15	promoter-TSS	promoter-TSS (NM_001142314)	83	NR_135688	142679	Hs.132237	NM_080876	ENSG00000162999	DUSP17|LMWDSP3|SKRP1|TS-DSP1	dual specificity phosphatase 19	protein-coding	NO	NA	NA	0	NA	0	NA	4.52 - 11.91	chr2:183942981-183944049	1.16	611437	NA	32203	Proband_Unsolved	3	270	208
chr2:190539102-190539481[HYPER]	200989060128_R05C01	ANKAR	chr2	190539102	190539481	chr2:190539102-190539481	chr2:189674376-189674755	HYPER	380	5	Intergenic	CpG	-1419	NM_144708	150709	Hs.60772	NM_144708	ENSG00000151687	NA	ankyrin and armadillo repeat containing	protein-coding	YES	NA	NA	3	chr2:190539137-190539271	0	NA	0.79 - 5.27	chr2:190539102-190539779	0.07	NA	NA	PPMI_4090	Control_Unaffected	7	271	209
chr2:196535377-196535553[HYPO]	203219730204_R06C01	SLC39A10	chr2	196535377	196535553	chr2:196535377-196535553	chr2:195670653-195670829	HYPO	177	3	intron	L1MC4a|LINE|L1	13613	NM_020342	57181	Hs.650158	NM_020342	ENSG00000196950	LZT-Hs2	solute carrier family 39 member 10	protein-coding	NO	L1	L1MC4a|LINE|L1	0	NA	0	NA	NA	NA	4.03	608733	NA	T267	Proband_Unsolved	2	272	210
chr2:198650008-198651591[HYPER]	205707890075_R08C01	BOLL	chr2	198650008	198651591	chr2:198650008-198651591	chr2:197785284-197786867	HYPER	1584	20	promoter-TSS	promoter-TSS (NM_033030)	138	NM_197970	66037	Hs.169797	NM_033030	ENSG00000152430	BOULE	boule homolog, RNA binding protein	protein-coding	NO	NA	NA	1	chr2:198650770-198650904	0	NA	1.06 - 5.86	chr2:198650751-198651577	0	606165	NA	T25615	Control_Unaffected_Parent	12	273	211
chr2:198650008-198651591[HYPER]	203496250107_R04C01	BOLL	chr2	198650008	198651591	chr2:198650008-198651591	chr2:197785284-197786867	HYPER	1584	20	promoter-TSS	promoter-TSS (NM_033030)	138	NM_197970	66037	Hs.169797	NM_033030	ENSG00000152430	BOULE	boule homolog, RNA binding protein	protein-coding	NO	NA	NA	1	chr2:198650770-198650904	0	NA	1.06 - 5.86	chr2:198650751-198651577	0	606165	NA	SJNORM045283	Control_Unaffected	2	274	211
chr2:204102417-204103327[HYPO]	203497730072_R06C01	CYP20A1	chr2	204102417	204103327	chr2:204102417-204103327	chr2:203237694-203238604	HYPO	911	7	promoter-TSS	promoter-TSS (NM_177538)	-292	NM_177538	57404	Hs.446065	NM_020674	ENSG00000119004	CYP-M	cytochrome P450 family 20 subfamily A member 1	protein-coding	NO	NA	NA	0	NA	0	NA	NA	NA	0.7	NA	NA	SJNORM045234	Control_Unaffected	3	275	212
chr2:219157102-219157731[HYPER]	206544450103_R07C01	TMBIM1	chr2	219157102	219157731	chr2:219157102-219157731	chr2:218292379-218293008	HYPER	630	13	promoter-TSS	promoter-TSS (NM_001321435)	-117	NM_001321436	64114	Hs.591605	NM_022152	ENSG00000135926	LFG3|MST100|MSTP100|PP1201|RECS1	transmembrane BAX inhibitor motif containing 1	protein-coding	NO	NA	NA	4	chr2:219157261-219157395	0	NA	0 - 1.28	chr2:219157102-219157120	71.37	610364	NA	T25795	Proband_Unsolved	6	276	213
chr2:219737391-219738315[HYPER]	206544450103_R07C01	WNT10A	chr2	219737391	219738315	chr2:219737391-219738315	chr2:218872669-218873593	HYPER	925	3	intron	intron (NM_006522, intron 3 of 3)	-7402	NM_025216	80326	Hs.121540	NM_025216	ENSG00000135925	OODD|SSPS|STHAG4	Wnt family member 10A	protein-coding	NO	NA	NA	0	NA	0	NA	0 - 2.77	chr2:219737391-219738315	1.09	606268	Schopf-Schulz-Passarge syndrome, 224750 (3), Autosomal recessive; Tooth agenesis, selective, 4, 150400 (3), Autosomal dominant, Autosomal recessive; Odontoonychodermal dysplasia, 257980 (3), Autosomal recessive	T25795	Proband_Unsolved	6	277	214
chr2:223915742-223917591[HYPO]	203504440003_R03C01	KCNE4	chr2	223915742	223917591	chr2:223915742-223917591	chr2:223051024-223052873	HYPO	1850	14	promoter-TSS	promoter-TSS (NM_080671)	19	NM_080671	23704	Hs.348522	NM_080671	ENSG00000152049	MIRP3	potassium voltage-gated channel subfamily E regulatory subunit 4	protein-coding	NO	NA	NA	0	NA	0	NA	0.27 - 4.06*	chr2:223916501-223916953,chr2:223917576-223918001	4.74	607775	NA	SJNORM045001	Control_Unaffected	1	278	215
chr2:228735679-228736460[HYPER]	203845510099_R01C01	DAW1	chr2	228735679	228736460	chr2:228735679-228736460	chr2:227870963-227871744	HYPER	782	11	promoter-TSS	promoter-TSS (NM_001330004)	-22	NM_001330004	164781	Hs.424594	NM_178821	ENSG00000123977	ODA16|WDR69	dynein assembly factor with WD repeats 1	protein-coding	NO	NA	NA	0	NA	0	NA	2.57 - 8.68	chr2:228736088-228736460	2	NA	NA	PPMI_3460	Control_Unaffected	4	279	216
chr2:231712721-231712982[HYPER]	203219730064_R04C01	ITM2C	chr2	231712721	231712982	chr2:231712721-231712982	chr2:230848006-230848267	HYPER	262	4	Intergenic	CpG	-16461	NM_001287240	81618	Hs.111577	NM_030926	ENSG00000135916	BRI3|BRICD2C|E25|E25C|ITM3	integral membrane protein 2C	protein-coding	YES	NA	NA	1	chr2:231712732-231712866	0	NA	0 - 2.77	chr2:231712721-231712982	561.2	609554	NA	e4779-1	Proband_Unsolved	2	280	217
chr2:231712721-231712982[HYPER]	205122170094_R02C01	ITM2C	chr2	231712721	231712982	chr2:231712721-231712982	chr2:230848006-230848267	HYPER	262	4	Intergenic	CpG	-16461	NM_001287240	81618	Hs.111577	NM_030926	ENSG00000135916	BRI3|BRICD2C|E25|E25C|ITM3	integral membrane protein 2C	protein-coding	YES	NA	NA	1	chr2:231712732-231712866	0	NA	0 - 2.77	chr2:231712721-231712982	561.2	609554	NA	T17194	Proband_Unsolved	9	281	217
chr2:231712721-231712982[HYPER]	203504430026_R08C01	ITM2C	chr2	231712721	231712982	chr2:231712721-231712982	chr2:230848006-230848267	HYPER	262	4	Intergenic	CpG	-16461	NM_001287240	81618	Hs.111577	NM_030926	ENSG00000135916	BRI3|BRICD2C|E25|E25C|ITM3	integral membrane protein 2C	protein-coding	YES	NA	NA	1	chr2:231712732-231712866	0	NA	0 - 2.77	chr2:231712721-231712982	561.2	609554	NA	SJNORM045260	Control_Unaffected	2	282	217
chr2:232347921-232348965[HYPER]	203824840012_R06C01	NCL	chr2	232347921	232348965	chr2:232347921-232348965	chr2:231483210-231484254	HYPER	1045	7	Intergenic	CpG	-19238	NM_005381	4691	Hs.79110	NM_005381	ENSG00000115053	C23|Nsr1	nucleolin	protein-coding	YES	NA	NA	0	NA	0	NA	NA	NA	148.15	164035	NA	T26531	Proband_Unsolved	6	283	218
chr2:232347921-232348965[HYPO]	205715830064_R03C01	NCL	chr2	232347921	232348965	chr2:232347921-232348965	chr2:231483210-231484254	HYPO	1045	7	Intergenic	CpG	-19238	NM_005381	4691	Hs.79110	NM_005381	ENSG00000115053	C23|Nsr1	nucleolin	protein-coding	YES	NA	NA	0	NA	0	NA	NA	NA	148.15	164035	NA	36221	Proband_Solved	23	284	219
chr2:233215545-233216362[HYPER]	207179240115_R07C01	ALPP	chr2	233215545	233216362	chr2:233215545-233216362	chr2:232350835-232351652	HYPER	818	6	Intergenic	CpG	-27290	NM_001632	250	Hs.284255	NM_001632	ENSG00000163283	ALP|ALPI|IAP|PALP|PLAP|PLAP-1	alkaline phosphatase, placental	protein-coding	YES	NA	NA	0	NA	0	NA	NA	NA	0	171800	NA	9287	Proband_Unsolved	4	285	220
chr2:233636213-233636412[HYPO]	203219730038_R07C01	KCNJ13	chr2	233636213	233636412	chr2:233636213-233636412	chr2:232771503-232771702	HYPO	200	3	intron	intron (NM_001172416, intron 1 of 2)	4962	NM_002242	3769	Hs.467338	NM_002242	ENSG00000115474	KIR1.4|KIR7.1|LCA16|SVD	potassium voltage-gated channel subfamily J member 13	protein-coding	NO	NA	NA	0	NA	0	NA	NA	NA	1.71	603208	Snowflake vitreoretinal degeneration, 193230 (3), Autosomal dominant; Leber congenital amaurosis 16, 614186 (3), Autosomal recessive	33055	Proband_Unsolved	49	286	221
chr2:233924712-233925182[HYPER]	204813550055_R08C01	INPP5D	chr2	233924712	233925182	chr2:233924712-233925182	chr2:233060002-233060472	HYPER	471	8	5' UTR	5' UTR (NM_005541, exon 1 of 26)	270	NM_001017915	3635	Hs.262886	NM_005541	ENSG00000168918	SHIP|SHIP-1|SHIP1|SIP-145|hp51CN|p150Ship	inositol polyphosphate-5-phosphatase D	protein-coding	NO	NA	NA	0	NA	0	NA	NA	NA	8.76	601582	NA	35324	Proband_Unsolved	29	287	222
chr2:234544270-234545006[HYPO]	203490650095_R03C01	UGT1A10	chr2	234544270	234545006	chr2:234544270-234545006	chr2:233635624-233636360	HYPO	737	6	promoter-TSS	promoter-TSS (NM_019075)	-485	NM_019075	54575	Hs.554822	NM_019075	ENSG00000242515	GNT1|UDPGT|UGT-1A|UGT-1J|UGT1|UGT1-01|UGT1-10|UGT1.1|UGT1.10|UGT1A|UGT1A1|UGT1J|hUG-BR1	UDP glucuronosyltransferase family 1 member A10	protein-coding	NO	NA	NA	0	NA	0	NA	NA	NA	0	606435	NA	SJNORM045092	Control_Unaffected	6	288	223
chr2:234544270-234545006[HYPO]	203504430042_R03C01	UGT1A10	chr2	234544270	234545006	chr2:234544270-234545006	chr2:233635624-233636360	HYPO	737	6	promoter-TSS	promoter-TSS (NM_019075)	-485	NM_019075	54575	Hs.554822	NM_019075	ENSG00000242515	GNT1|UDPGT|UGT-1A|UGT-1J|UGT1|UGT1-01|UGT1-10|UGT1.1|UGT1.10|UGT1A|UGT1A1|UGT1J|hUG-BR1	UDP glucuronosyltransferase family 1 member A10	protein-coding	NO	NA	NA	0	NA	0	NA	NA	NA	0	606435	NA	SJNORM045201	Control_Unaffected	7	289	223
chr2:234776806-234777400[HYPER]	204076520119_R06C01	MSL3P1	chr2	234776806	234777400	chr2:234776806-234777400	chr2:233868160-233868754	HYPER	595	7	promoter-TSS	promoter-TSS (NR_024322)	-48	NR_024322	151507	Hs.355809	NM_001166217	ENSG00000224287	MSL3L2	MSL complex subunit 3 pseudogene 1	pseudo	NO	NA	NA	0	NA	0	NA	NA	NA	NA	NA	NA	PPMI_3277	Control_Unaffected	1	290	224
chr2:237076134-237077266[HYPER]	200991620008_R02C01	GBX2	chr2	237076134	237077266	chr2:237076134-237077266	chr2:236167491-236168623	HYPER	1133	12	promoter-TSS	promoter-TSS (NM_001485)	-48	NM_001301687	2637	Hs.184945	NM_001485	ENSG00000168505	NA	gastrulation brain homeobox 2	protein-coding	NO	NA	NA	1	chr2:237076190-237076324	0	NA	NA	NA	0.71	601135	NA	PPMI_3901	Control_Unaffected	26	291	225
chr2:237876843-237877045[HYPER]	203866300123_R08C01	LOC93463	chr2	237876843	237877045	chr2:237876843-237877045	chr2:236968200-236968402	HYPER	203	3	Intergenic	Intergenic	87866	NR_135202	93463	Hs.652810	NR_135202	ENSG00000124835	NA	uncharacterized LOC93463	ncRNA	NO	NA	NA	0	NA	0	NA	NA	NA	NA	NA	NA	32974	Proband_Unsolved	1	292	226
chr2:241564472-241564944[HYPER]	203497730003_R08C01	GPR35	chr2	241564472	241564944	chr2:241564472-241564944	chr2:240625055-240625527	HYPER	473	7	promoter-TSS	promoter-TSS (NM_005301)	46	NM_005301	2859	Hs.112218	NM_005301	ENSG00000178623	NA	G protein-coupled receptor 35	protein-coding	NO	NA	NA	0	NA	0	NA	NA	NA	3.86	602646	NA	SJNORM045165	Control_Unaffected	7	293	227
chr2:242051649-242052584[HYPO]	203497730103_R01C01	MTERF4	chr2	242051649	242052584	chr2:242051649-242052584	chr2:241112234-241113169	HYPO	936	8	TTS	TTS (NM_001252124)	-10370	NM_001330180	130916	Hs.159556	NM_182501	ENSG00000122085	MTERFD2	mitochondrial transcription termination factor 4	protein-coding	NO	NA	NA	0	NA	0	NA	NA	NA	15.57	615393	NA	SJNORM045072	Control_Unaffected	5	294	228
chr2:242628841-242629079[HYPO]	203867050056_R05C01	ING5	chr2	242628841	242629079	chr2:242628841-242629079	chr2:241689426-241689664	HYPO	239	3	intron	MLT1I|LTR|ERVL-MaLR	2533	NM_001330161	84289	Hs.529172	NM_032329	ENSG00000168395	p28ING5	inhibitor of growth family member 5	protein-coding	NO	ERVL-MaLR	MLT1I|LTR|ERVL-MaLR	0	NA	0	NA	NA	NA	17.75	608525	NA	T2709	Proband_Unsolved	1	295	229
chr2:242628841-242629079[HYPO]	203504430042_R07C01	ING5	chr2	242628841	242629079	chr2:242628841-242629079	chr2:241689426-241689664	HYPO	239	3	intron	MLT1I|LTR|ERVL-MaLR	2533	NM_001330161	84289	Hs.529172	NM_032329	ENSG00000168395	p28ING5	inhibitor of growth family member 5	protein-coding	NO	ERVL-MaLR	MLT1I|LTR|ERVL-MaLR	0	NA	0	NA	NA	NA	17.75	608525	NA	SJNORM045249	Control_Unaffected	6	296	229
chr2:242743213-242743703[HYPER]	203497730049_R07C01	NEU4	chr2	242743213	242743703	chr2:242743213-242743703	chr2:241803798-241804288	HYPER	491	4	exon	exon (NM_022134, exon 4 of 4)	-6702	NM_001167601	129807	Hs.551747	NM_080741	ENSG00000204099	NA	neuraminidase 4	protein-coding	NO	NA	NA	0	NA	0	NA	0 - 2.06	chr2:242743213-242743959	9.49	608527	NA	SJNORM045243	Control_Unaffected	4	297	230
chr2:242823002-242824434[HYPER]	203219730156_R01C01	LINC01237	chr2	242823002	242824434	chr2:242823002-242824434	chr2:241880851-241882283	HYPER	1433	8	intron	CpG	204	NR_110220	101927289	Hs.130180	NR_110220	ENSG00000233806	NA	long intergenic non-protein coding RNA 1237	ncRNA	YES	NA	NA	0	NA	0	NA	1.06 - 5.86	chr2:242823484-242824434	NA	NA	NA	T20962	Proband_Unsolved	3	298	231
chr2:242823002-242824434[HYPER]	203496250060_R02C01	LINC01237	chr2	242823002	242824434	chr2:242823002-242824434	chr2:241880851-241882283	HYPER	1433	8	intron	CpG	204	NR_110220	101927289	Hs.130180	NR_110220	ENSG00000233806	NA	long intergenic non-protein coding RNA 1237	ncRNA	YES	NA	NA	0	NA	0	NA	1.06 - 5.86	chr2:242823484-242824434	NA	NA	NA	SJNORM045083	Control_Unaffected	2	299	231
chr2:242823002-242824434[HYPER]	203504430038_R04C01	LINC01237	chr2	242823002	242824434	chr2:242823002-242824434	chr2:241880851-241882283	HYPER	1433	8	intron	CpG	204	NR_110220	101927289	Hs.130180	NR_110220	ENSG00000233806	NA	long intergenic non-protein coding RNA 1237	ncRNA	YES	NA	NA	0	NA	0	NA	1.06 - 5.86	chr2:242823484-242824434	NA	NA	NA	SJNORM045007	Control_Unaffected	28	300	231
chr2:242853899-242854463[HYPO]	203219730204_R01C01	LOC285095	chr2	242853899	242854463	chr2:242853899-242854463	chr2:241911748-241912312	HYPO	565	3	intron	PRIMA4_LTR|LTR|ERV1	-9407	NR_135766	285095	Hs.85890	NR_135766	ENSG00000216921	NA	uncharacterized LOC285095	ncRNA	NO	ERV1	PRIMA4_LTR|LTR|ERV1	0	NA	0	NA	0 - 1.28	chr2:242853899-242854463	NA	NA	NA	T2611	Proband_Unsolved	14	301	232
chr2:242853899-242854463[HYPO]	203867050002_R05C01	LOC285095	chr2	242853899	242854463	chr2:242853899-242854463	chr2:241911748-241912312	HYPO	565	3	intron	PRIMA4_LTR|LTR|ERV1	-9407	NR_135766	285095	Hs.85890	NR_135766	ENSG00000216921	NA	uncharacterized LOC285095	ncRNA	NO	ERV1	PRIMA4_LTR|LTR|ERV1	0	NA	0	NA	0 - 1.28	chr2:242853899-242854463	NA	NA	NA	T2611	Proband_Unsolved	15	302	232
chr2:242853899-242854463[HYPO]	205707890128_R07C01	LOC285095	chr2	242853899	242854463	chr2:242853899-242854463	chr2:241911748-241912312	HYPO	565	3	intron	PRIMA4_LTR|LTR|ERV1	-9407	NR_135766	285095	Hs.85890	NR_135766	ENSG00000216921	NA	uncharacterized LOC285095	ncRNA	NO	ERV1	PRIMA4_LTR|LTR|ERV1	0	NA	0	NA	0 - 1.28	chr2:242853899-242854463	NA	NA	NA	T2611	Proband_Unsolved	13	303	232
chr2:242853899-242854463[HYPO]	203497730045_R08C01	LOC285095	chr2	242853899	242854463	chr2:242853899-242854463	chr2:241911748-241912312	HYPO	565	3	intron	PRIMA4_LTR|LTR|ERV1	-9407	NR_135766	285095	Hs.85890	NR_135766	ENSG00000216921	NA	uncharacterized LOC285095	ncRNA	NO	ERV1	PRIMA4_LTR|LTR|ERV1	0	NA	0	NA	0 - 1.28	chr2:242853899-242854463	NA	NA	NA	SJNORM045713	Control_Unaffected	17	304	232
chr2:242867554-242869282[HYPO]	203867050002_R05C01	LOC285095	chr2	242867554	242869282	chr2:242867554-242869282	chr2:241925403-241927131	HYPO	1729	6	intron	intron (NR_110220, intron 2 of 3)	-23644	NR_135766	285095	Hs.85890	NR_135766	ENSG00000216921	NA	uncharacterized LOC285095	ncRNA	NO	NA	NA	0	NA	0	NA	0 - 1.28	chr2:242867554-242869194	NA	NA	NA	T2611	Proband_Unsolved	15	305	233
chr2:242867554-242869320[HYPO]	203497730045_R08C01	LOC285095	chr2	242867554	242869320	chr2:242867554-242869320	chr2:241925403-241927169	HYPO	1767	7	intron	intron (NR_110220, intron 2 of 3)	-23663	NR_135766	285095	Hs.85890	NR_135766	ENSG00000216921	NA	uncharacterized LOC285095	ncRNA	NO	NA	NA	0	NA	0	NA	0 - 1.28	chr2:242867554-242869194	NA	NA	NA	SJNORM045713	Control_Unaffected	17	306	233
chr2:242874616-242874988[HYPO]	203867050002_R05C01	LOC285095	chr2	242874616	242874988	chr2:242874616-242874988	chr2:241932465-241932837	HYPO	373	4	intron	CpG	-30028	NR_135766	285095	Hs.85890	NR_135766	ENSG00000216921	NA	uncharacterized LOC285095	ncRNA	YES	NA	NA	0	NA	0	NA	1.65 - 7.01	chr2:242874840-242875904	NA	NA	NA	T2611	Proband_Unsolved	15	307	234
chr2:242874616-242875904[HYPO]	203219730204_R01C01	LOC285095	chr2	242874616	242875904	chr2:242874616-242875904	chr2:241932465-241933753	HYPO	1289	5	intron	intron (NR_110220, intron 2 of 3)	-30486	NR_135766	285095	Hs.85890	NR_135766	ENSG00000216921	NA	uncharacterized LOC285095	ncRNA	NO	NA	NA	0	NA	0	NA	1.65 - 7.01	chr2:242874840-242875904	NA	NA	NA	T2611	Proband_Unsolved	14	308	234
chr2:242874616-242875904[HYPO]	205707890128_R07C01	LOC285095	chr2	242874616	242875904	chr2:242874616-242875904	chr2:241932465-241933753	HYPO	1289	5	intron	intron (NR_110220, intron 2 of 3)	-30486	NR_135766	285095	Hs.85890	NR_135766	ENSG00000216921	NA	uncharacterized LOC285095	ncRNA	NO	NA	NA	0	NA	0	NA	1.65 - 7.01	chr2:242874840-242875904	NA	NA	NA	T2611	Proband_Unsolved	13	309	234
chr2:242874840-242875904[HYPO]	203497730045_R08C01	LOC285095	chr2	242874840	242875904	chr2:242874840-242875904	chr2:241932689-241933753	HYPO	1065	4	intron	intron (NR_110220, intron 2 of 3)	-30598	NR_135766	285095	Hs.85890	NR_135766	ENSG00000216921	NA	uncharacterized LOC285095	ncRNA	NO	NA	NA	0	NA	0	NA	1.65 - 7.01	chr2:242874840-242875904	NA	NA	NA	SJNORM045713	Control_Unaffected	17	310	234
chr2:242878495-242879656[HYPO]	203219730204_R01C01	LINC01238	chr2	242878495	242879656	chr2:242878495-242879656	chr2:241936344-241937505	HYPO	1162	6	intron	CpG	-33758	NR_110592	102723927	Hs.733585	NR_110592	ENSG00000237940	NA	long intergenic non-protein coding RNA 1238	ncRNA	YES	NA	NA	0	NA	0	NA	0 - 1.28	chr2:242878495-242879656	NA	NA	NA	T2611	Proband_Unsolved	14	311	235
chr2:242878495-242879656[HYPO]	203867050002_R05C01	LINC01238	chr2	242878495	242879656	chr2:242878495-242879656	chr2:241936344-241937505	HYPO	1162	6	intron	CpG	-33758	NR_110592	102723927	Hs.733585	NR_110592	ENSG00000237940	NA	long intergenic non-protein coding RNA 1238	ncRNA	YES	NA	NA	0	NA	0	NA	0 - 1.28	chr2:242878495-242879656	NA	NA	NA	T2611	Proband_Unsolved	15	312	235
chr2:242878495-242879656[HYPO]	205707890128_R07C01	LINC01238	chr2	242878495	242879656	chr2:242878495-242879656	chr2:241936344-241937505	HYPO	1162	6	intron	CpG	-33758	NR_110592	102723927	Hs.733585	NR_110592	ENSG00000237940	NA	long intergenic non-protein coding RNA 1238	ncRNA	YES	NA	NA	0	NA	0	NA	0 - 1.28	chr2:242878495-242879656	NA	NA	NA	T2611	Proband_Unsolved	13	313	235
chr2:242878495-242879656[HYPO]	203497730045_R08C01	LINC01238	chr2	242878495	242879656	chr2:242878495-242879656	chr2:241936344-241937505	HYPO	1162	6	intron	CpG	-33758	NR_110592	102723927	Hs.733585	NR_110592	ENSG00000237940	NA	long intergenic non-protein coding RNA 1238	ncRNA	YES	NA	NA	0	NA	0	NA	0 - 1.28	chr2:242878495-242879656	NA	NA	NA	SJNORM045713	Control_Unaffected	17	314	235
chr2:242878671-242879154[HYPO]	203504430038_R04C01	LINC01238	chr2	242878671	242879154	chr2:242878671-242879154	chr2:241936520-241937003	HYPO	484	4	intron	CpG	-33921	NR_110592	102723927	Hs.733585	NR_110592	ENSG00000237940	NA	long intergenic non-protein coding RNA 1238	ncRNA	YES	NA	NA	0	NA	0	NA	0 - 1.28	chr2:242878495-242879656	NA	NA	NA	SJNORM045007	Control_Unaffected	28	315	235
chr2:242887052-242890377[HYPO]	203219730204_R01C01	LINC01238	chr2	242887052	242890377	chr2:242887052-242890377	chr2:241944901-241948226	HYPO	3326	11	intron	intron (NR_110220, intron 2 of 3)	-24119	NR_110592	102723927	Hs.733585	NR_110592	ENSG00000237940	NA	long intergenic non-protein coding RNA 1238	ncRNA	NO	NA	NA	0	NA	0	NA	0 - 1.28	chr2:242887052-242890377	NA	NA	NA	T2611	Proband_Unsolved	14	316	236
chr2:242887052-242890377[HYPO]	203867050002_R05C01	LINC01238	chr2	242887052	242890377	chr2:242887052-242890377	chr2:241944901-241948226	HYPO	3326	11	intron	intron (NR_110220, intron 2 of 3)	-24119	NR_110592	102723927	Hs.733585	NR_110592	ENSG00000237940	NA	long intergenic non-protein coding RNA 1238	ncRNA	NO	NA	NA	0	NA	0	NA	0 - 1.28	chr2:242887052-242890377	NA	NA	NA	T2611	Proband_Unsolved	15	317	236
chr2:242887052-242890377[HYPO]	203497730045_R08C01	LINC01238	chr2	242887052	242890377	chr2:242887052-242890377	chr2:241944901-241948226	HYPO	3326	11	intron	intron (NR_110220, intron 2 of 3)	-24119	NR_110592	102723927	Hs.733585	NR_110592	ENSG00000237940	NA	long intergenic non-protein coding RNA 1238	ncRNA	NO	NA	NA	0	NA	0	NA	0 - 1.28	chr2:242887052-242890377	NA	NA	NA	SJNORM045713	Control_Unaffected	17	318	236
chr2:242887052-242890377[HYPO]	205707890128_R07C01	LINC01238	chr2	242887052	242890377	chr2:242887052-242890377	chr2:241944901-241948226	HYPO	3326	11	intron	intron (NR_110220, intron 2 of 3)	-24119	NR_110592	102723927	Hs.733585	NR_110592	ENSG00000237940	NA	long intergenic non-protein coding RNA 1238	ncRNA	NO	NA	NA	0	NA	0	NA	0 - 1.28	chr2:242887052-242890377	NA	NA	NA	T2611	Proband_Unsolved	13	319	236
chr2:242895304-242895661[HYPO]	203219730204_R01C01	LINC01238	chr2	242895304	242895661	chr2:242895304-242895661	chr2:241953153-241953510	HYPO	358	3	intron	intron (NR_110220, intron 2 of 3)	-17351	NR_110592	102723927	Hs.733585	NR_110592	ENSG00000237940	NA	long intergenic non-protein coding RNA 1238	ncRNA	NO	NA	NA	0	NA	0	NA	0 - 1.28	chr2:242895304-242895661	NA	NA	NA	T2611	Proband_Unsolved	14	320	237
chr2:242895304-242895661[HYPO]	203867050002_R05C01	LINC01238	chr2	242895304	242895661	chr2:242895304-242895661	chr2:241953153-241953510	HYPO	358	3	intron	intron (NR_110220, intron 2 of 3)	-17351	NR_110592	102723927	Hs.733585	NR_110592	ENSG00000237940	NA	long intergenic non-protein coding RNA 1238	ncRNA	NO	NA	NA	0	NA	0	NA	0 - 1.28	chr2:242895304-242895661	NA	NA	NA	T2611	Proband_Unsolved	15	321	237
chr2:242895304-242895661[HYPO]	203497730045_R08C01	LINC01238	chr2	242895304	242895661	chr2:242895304-242895661	chr2:241953153-241953510	HYPO	358	3	intron	intron (NR_110220, intron 2 of 3)	-17351	NR_110592	102723927	Hs.733585	NR_110592	ENSG00000237940	NA	long intergenic non-protein coding RNA 1238	ncRNA	NO	NA	NA	0	NA	0	NA	0 - 1.28	chr2:242895304-242895661	NA	NA	NA	SJNORM045713	Control_Unaffected	17	322	237
chr2:242912676-242913410[HYPO]	203219730204_R01C01	LINC01238	chr2	242912676	242913410	chr2:242912676-242913410	chr2:241970525-241971259	HYPO	735	4	non-coding	non-coding (NR_110592, exon 1 of 6)	209	NR_110592	102723927	Hs.733585	NR_110592	ENSG00000237940	NA	long intergenic non-protein coding RNA 1238	ncRNA	NO	NA	NA	0	NA	0	NA	NA	NA	NA	NA	NA	T2611	Proband_Unsolved	14	323	238
chr2:242912676-242913410[HYPO]	205707890128_R07C01	LINC01238	chr2	242912676	242913410	chr2:242912676-242913410	chr2:241970525-241971259	HYPO	735	4	non-coding	non-coding (NR_110592, exon 1 of 6)	209	NR_110592	102723927	Hs.733585	NR_110592	ENSG00000237940	NA	long intergenic non-protein coding RNA 1238	ncRNA	NO	NA	NA	0	NA	0	NA	NA	NA	NA	NA	NA	T2611	Proband_Unsolved	13	324	238
chr2:242912797-242913410[HYPO]	203497730045_R08C01	LINC01238	chr2	242912797	242913410	chr2:242912797-242913410	chr2:241970646-241971259	HYPO	614	3	non-coding	non-coding (NR_110592, exon 1 of 6)	270	NR_110592	102723927	Hs.733585	NR_110592	ENSG00000237940	NA	long intergenic non-protein coding RNA 1238	ncRNA	NO	NA	NA	0	NA	0	NA	NA	NA	NA	NA	NA	SJNORM045713	Control_Unaffected	17	325	238
chr2:242922508-242923399[HYPO]	205841320043_R08C01	LINC01238	chr2	242922508	242923399	chr2:242922508-242923399	chr2:241980357-241981248	HYPO	892	3	intron	MLT1B|LTR|ERVL-MaLR	10120	NR_110592	102723927	Hs.733585	NR_110592	ENSG00000237940	NA	long intergenic non-protein coding RNA 1238	ncRNA	NO	ERVL-MaLR	MLT1B|LTR|ERVL-MaLR	0	NA	0	NA	0 - 1.28	chr2:242923340-242923643	NA	NA	NA	e1688-1	Proband_Solved	3	326	239
chr2:242922508-242924067[HYPO]	205707890128_R07C01	LINC01238	chr2	242922508	242924067	chr2:242922508-242924067	chr2:241980357-241981916	HYPO	1560	5	intron	intron (NR_110220, intron 3 of 3)	10454	NR_110592	102723927	Hs.733585	NR_110592	ENSG00000237940	NA	long intergenic non-protein coding RNA 1238	ncRNA	NO	NA	NA	0	NA	0	NA	0 - 1.28	chr2:242923340-242923643	NA	NA	NA	T2611	Proband_Unsolved	13	327	239
chr2:242922508-242924067[HYPO]	203497730045_R08C01	LINC01238	chr2	242922508	242924067	chr2:242922508-242924067	chr2:241980357-241981916	HYPO	1560	5	intron	intron (NR_110220, intron 3 of 3)	10454	NR_110592	102723927	Hs.733585	NR_110592	ENSG00000237940	NA	long intergenic non-protein coding RNA 1238	ncRNA	NO	NA	NA	0	NA	0	NA	0 - 1.28	chr2:242923340-242923643	NA	NA	NA	SJNORM045713	Control_Unaffected	17	328	239
chr2:242922508-242924067[HYPO]	203287590182_R01C01	LINC01238	chr2	242922508	242924067	chr2:242922508-242924067	chr2:241980357-241981916	HYPO	1560	5	intron	intron (NR_110220, intron 3 of 3)	10454	NR_110592	102723927	Hs.733585	NR_110592	ENSG00000237940	NA	long intergenic non-protein coding RNA 1238	ncRNA	NO	NA	NA	0	NA	0	NA	0 - 1.28	chr2:242923340-242923643	NA	NA	NA	PPMI_3318	Control_Unaffected	5	329	239
chr2:242926330-242927450[HYPO]	203867050002_R05C01	LINC01238	chr2	242926330	242927450	chr2:242926330-242927450	chr2:241984179-241985299	HYPO	1121	6	intron	LTR44|LTR|ERV1	14056	NR_110592	102723927	Hs.733585	NR_110592	ENSG00000237940	NA	long intergenic non-protein coding RNA 1238	ncRNA	NO	ERV1	LTR44|LTR|ERV1	0	NA	0	NA	NA	NA	NA	NA	NA	T2611	Proband_Unsolved	15	330	240
chr2:242926330-242927450[HYPO]	205707890128_R07C01	LINC01238	chr2	242926330	242927450	chr2:242926330-242927450	chr2:241984179-241985299	HYPO	1121	6	intron	LTR44|LTR|ERV1	14056	NR_110592	102723927	Hs.733585	NR_110592	ENSG00000237940	NA	long intergenic non-protein coding RNA 1238	ncRNA	NO	ERV1	LTR44|LTR|ERV1	0	NA	0	NA	NA	NA	NA	NA	NA	T2611	Proband_Unsolved	13	331	240
chr2:242926330-242927450[HYPO]	203497730045_R08C01	LINC01238	chr2	242926330	242927450	chr2:242926330-242927450	chr2:241984179-241985299	HYPO	1121	6	intron	LTR44|LTR|ERV1	14056	NR_110592	102723927	Hs.733585	NR_110592	ENSG00000237940	NA	long intergenic non-protein coding RNA 1238	ncRNA	NO	ERV1	LTR44|LTR|ERV1	0	NA	0	NA	NA	NA	NA	NA	NA	SJNORM045713	Control_Unaffected	17	332	240
chr2:242926551-242927450[HYPO]	203219730204_R01C01	LINC01238	chr2	242926551	242927450	chr2:242926551-242927450	chr2:241984400-241985299	HYPO	900	5	intron	LTR44|LTR|ERV1	14167	NR_110592	102723927	Hs.733585	NR_110592	ENSG00000237940	NA	long intergenic non-protein coding RNA 1238	ncRNA	NO	ERV1	LTR44|LTR|ERV1	0	NA	0	NA	NA	NA	NA	NA	NA	T2611	Proband_Unsolved	14	333	240
chr2:242926551-242927450[HYPO]	203287590182_R01C01	LINC01238	chr2	242926551	242927450	chr2:242926551-242927450	chr2:241984400-241985299	HYPO	900	5	intron	LTR44|LTR|ERV1	14167	NR_110592	102723927	Hs.733585	NR_110592	ENSG00000237940	NA	long intergenic non-protein coding RNA 1238	ncRNA	NO	ERV1	LTR44|LTR|ERV1	0	NA	0	NA	NA	NA	NA	NA	NA	PPMI_3318	Control_Unaffected	5	334	240
chr2:242928537-242930252[HYPO]	205707890128_R07C01	LOC285097	chr2	242928537	242930252	chr2:242928537-242930252	chr2:241986386-241988101	HYPO	1716	5	intron	intron (NR_110220, intron 3 of 3)	-13965	NR_149023	285097	Hs.653239	NR_149023	ENSG00000280119	NA	uncharacterized FLJ38379	ncRNA	NO	NA	NA	0	NA	0	NA	NA	NA	NA	NA	NA	T2611	Proband_Unsolved	13	335	241
chr2:242928537-242930252[HYPO]	203497730045_R08C01	LOC285097	chr2	242928537	242930252	chr2:242928537-242930252	chr2:241986386-241988101	HYPO	1716	5	intron	intron (NR_110220, intron 3 of 3)	-13965	NR_149023	285097	Hs.653239	NR_149023	ENSG00000280119	NA	uncharacterized FLJ38379	ncRNA	NO	NA	NA	0	NA	0	NA	NA	NA	NA	NA	NA	SJNORM045713	Control_Unaffected	17	336	241
chr2:242928537-242930405[HYPO]	203867050002_R05C01	LOC285097	chr2	242928537	242930405	chr2:242928537-242930405	chr2:241986386-241988254	HYPO	1869	6	intron	intron (NR_110220, intron 3 of 3)	-13889	NR_149023	285097	Hs.653239	NR_149023	ENSG00000280119	NA	uncharacterized FLJ38379	ncRNA	NO	NA	NA	0	NA	0	NA	NA	NA	NA	NA	NA	T2611	Proband_Unsolved	15	337	241
chr2:242928537-242930405[HYPO]	203287590182_R01C01	LOC285097	chr2	242928537	242930405	chr2:242928537-242930405	chr2:241986386-241988254	HYPO	1869	6	intron	intron (NR_110220, intron 3 of 3)	-13889	NR_149023	285097	Hs.653239	NR_149023	ENSG00000280119	NA	uncharacterized FLJ38379	ncRNA	NO	NA	NA	0	NA	0	NA	NA	NA	NA	NA	NA	PPMI_3318	Control_Unaffected	5	338	241
chr2:242933430-242933716[HYPO]	203867050002_R05C01	LOC285097	chr2	242933430	242933716	chr2:242933430-242933716	chr2:241991279-241991565	HYPO	287	3	intron	MSTA|LTR|ERVL-MaLR	-9787	NR_149023	285097	Hs.653239	NR_149023	ENSG00000280119	NA	uncharacterized FLJ38379	ncRNA	NO	ERVL-MaLR	MSTA|LTR|ERVL-MaLR	0	NA	0	NA	0 - 1.28	chr2:242933430-242933716	NA	NA	NA	T2611	Proband_Unsolved	15	339	242
chr2:242933430-242933716[HYPO]	203497730045_R08C01	LOC285097	chr2	242933430	242933716	chr2:242933430-242933716	chr2:241991279-241991565	HYPO	287	3	intron	MSTA|LTR|ERVL-MaLR	-9787	NR_149023	285097	Hs.653239	NR_149023	ENSG00000280119	NA	uncharacterized FLJ38379	ncRNA	NO	ERVL-MaLR	MSTA|LTR|ERVL-MaLR	0	NA	0	NA	0 - 1.28	chr2:242933430-242933716	NA	NA	NA	SJNORM045713	Control_Unaffected	17	340	242
chr2:242938551-242939362[HYPO]	203219730204_R01C01	LOC285097	chr2	242938551	242939362	chr2:242938551-242939362	chr2:241996400-241997211	HYPO	812	6	intron	L1MEc|LINE|L1	-4403	NR_149023	285097	Hs.653239	NR_149023	ENSG00000280119	NA	uncharacterized FLJ38379	ncRNA	NO	L1	L1MEc|LINE|L1	0	NA	0	NA	0 - 1.28	chr2:242938551-242939362	NA	NA	NA	T2611	Proband_Unsolved	14	341	243
chr2:242938551-242939362[HYPO]	205707890128_R07C01	LOC285097	chr2	242938551	242939362	chr2:242938551-242939362	chr2:241996400-241997211	HYPO	812	6	intron	L1MEc|LINE|L1	-4403	NR_149023	285097	Hs.653239	NR_149023	ENSG00000280119	NA	uncharacterized FLJ38379	ncRNA	NO	L1	L1MEc|LINE|L1	0	NA	0	NA	0 - 1.28	chr2:242938551-242939362	NA	NA	NA	T2611	Proband_Unsolved	13	342	243
chr2:242938551-242939362[HYPO]	203497730045_R08C01	LOC285097	chr2	242938551	242939362	chr2:242938551-242939362	chr2:241996400-241997211	HYPO	812	6	intron	L1MEc|LINE|L1	-4403	NR_149023	285097	Hs.653239	NR_149023	ENSG00000280119	NA	uncharacterized FLJ38379	ncRNA	NO	L1	L1MEc|LINE|L1	0	NA	0	NA	0 - 1.28	chr2:242938551-242939362	NA	NA	NA	SJNORM045713	Control_Unaffected	17	343	243
chr2:242938681-242939362[HYPO]	203287590182_R01C01	LOC285097	chr2	242938681	242939362	chr2:242938681-242939362	chr2:241996530-241997211	HYPO	682	5	intron	L1MEc|LINE|L1	-4338	NR_149023	285097	Hs.653239	NR_149023	ENSG00000280119	NA	uncharacterized FLJ38379	ncRNA	NO	L1	L1MEc|LINE|L1	0	NA	0	NA	0 - 1.28	chr2:242938551-242939362	NA	NA	NA	PPMI_3318	Control_Unaffected	5	344	243
chr2:242945704-242947340[HYPO]	203219730204_R01C01	LOC285097	chr2	242945704	242947340	chr2:242945704-242947340	chr2:242003553-242005189	HYPO	1637	6	non-coding	non-coding (NR_149023, exon 1 of 1)	3162	NR_149023	285097	Hs.653239	NR_149023	ENSG00000280119	NA	uncharacterized FLJ38379	ncRNA	NO	NA	NA	0	NA	0	NA	0 - 1.28	chr2:242945446-242947340	NA	NA	NA	T2611	Proband_Unsolved	14	345	244
chr2:242945704-242947340[HYPO]	205707890128_R07C01	LOC285097	chr2	242945704	242947340	chr2:242945704-242947340	chr2:242003553-242005189	HYPO	1637	6	non-coding	non-coding (NR_149023, exon 1 of 1)	3162	NR_149023	285097	Hs.653239	NR_149023	ENSG00000280119	NA	uncharacterized FLJ38379	ncRNA	NO	NA	NA	0	NA	0	NA	0 - 1.28	chr2:242945446-242947340	NA	NA	NA	T2611	Proband_Unsolved	13	346	244
chr2:242945704-242947340[HYPO]	205841320043_R08C01	LOC285097	chr2	242945704	242947340	chr2:242945704-242947340	chr2:242003553-242005189	HYPO	1637	6	non-coding	non-coding (NR_149023, exon 1 of 1)	3162	NR_149023	285097	Hs.653239	NR_149023	ENSG00000280119	NA	uncharacterized FLJ38379	ncRNA	NO	NA	NA	0	NA	0	NA	0 - 1.28	chr2:242945446-242947340	NA	NA	NA	e1688-1	Proband_Solved	3	347	244
chr2:242945704-242947340[HYPO]	203867050002_R05C01	LOC285097	chr2	242945704	242947340	chr2:242945704-242947340	chr2:242003553-242005189	HYPO	1637	6	non-coding	non-coding (NR_149023, exon 1 of 1)	3162	NR_149023	285097	Hs.653239	NR_149023	ENSG00000280119	NA	uncharacterized FLJ38379	ncRNA	NO	NA	NA	0	NA	0	NA	0 - 1.28	chr2:242945446-242947340	NA	NA	NA	T2611	Proband_Unsolved	15	348	244
chr2:242945704-242947340[HYPO]	203497730045_R08C01	LOC285097	chr2	242945704	242947340	chr2:242945704-242947340	chr2:242003553-242005189	HYPO	1637	6	non-coding	non-coding (NR_149023, exon 1 of 1)	3162	NR_149023	285097	Hs.653239	NR_149023	ENSG00000280119	NA	uncharacterized FLJ38379	ncRNA	NO	NA	NA	0	NA	0	NA	0 - 1.28	chr2:242945446-242947340	NA	NA	NA	SJNORM045713	Control_Unaffected	17	349	244
chr2:242945981-242947282[HYPO]	203287590182_R01C01	LOC285097	chr2	242945981	242947282	chr2:242945981-242947282	chr2:242003830-242005131	HYPO	1302	4	non-coding	non-coding (NR_149023, exon 1 of 1)	3272	NR_149023	285097	Hs.653239	NR_149023	ENSG00000280119	NA	uncharacterized FLJ38379	ncRNA	NO	NA	NA	0	NA	0	NA	0 - 1.28	chr2:242945446-242947340	NA	NA	NA	PPMI_3318	Control_Unaffected	5	350	244
chr2:242953381-242954431[HYPO]	203219730204_R01C01	LOC285097	chr2	242953381	242954431	chr2:242953381-242954431	chr2:242011230-242012280	HYPO	1051	7	intron	intron (NR_110220, intron 3 of 3)	10546	NR_149023	285097	Hs.653239	NR_149023	ENSG00000280119	NA	uncharacterized FLJ38379	ncRNA	NO	NA	NA	0	NA	0	NA	0 - 1.28	chr2:242953753-242955897	NA	NA	NA	T2611	Proband_Unsolved	14	351	245
chr2:242953484-242954431[HYPO]	205707890128_R07C01	LOC285097	chr2	242953484	242954431	chr2:242953484-242954431	chr2:242011333-242012280	HYPO	948	6	intron	intron (NR_110220, intron 3 of 3)	10598	NR_149023	285097	Hs.653239	NR_149023	ENSG00000280119	NA	uncharacterized FLJ38379	ncRNA	NO	NA	NA	0	NA	0	NA	0 - 1.28	chr2:242953753-242955897	NA	NA	NA	T2611	Proband_Unsolved	13	352	245
chr2:242953753-242954431[HYPO]	203867050002_R05C01	LOC285097	chr2	242953753	242954431	chr2:242953753-242954431	chr2:242011602-242012280	HYPO	679	5	intron	intron (NR_110220, intron 3 of 3)	10732	NR_149023	285097	Hs.653239	NR_149023	ENSG00000280119	NA	uncharacterized FLJ38379	ncRNA	NO	NA	NA	0	NA	0	NA	0 - 1.28	chr2:242953753-242955897	NA	NA	NA	T2611	Proband_Unsolved	15	353	245
chr2:242953753-242954431[HYPO]	203497730045_R08C01	LOC285097	chr2	242953753	242954431	chr2:242953753-242954431	chr2:242011602-242012280	HYPO	679	5	intron	intron (NR_110220, intron 3 of 3)	10732	NR_149023	285097	Hs.653239	NR_149023	ENSG00000280119	NA	uncharacterized FLJ38379	ncRNA	NO	NA	NA	0	NA	0	NA	0 - 1.28	chr2:242953753-242955897	NA	NA	NA	SJNORM045713	Control_Unaffected	17	354	245
chr2:242977419-242978507[HYPO]	203219730204_R01C01	LOC285097	chr2	242977419	242978507	chr2:242977419-242978507	chr2:242035268-242036356	HYPO	1089	6	intron	intron (NR_110220, intron 3 of 3)	34603	NR_149023	285097	Hs.653239	NR_149023	ENSG00000280119	NA	uncharacterized FLJ38379	ncRNA	NO	NA	NA	0	NA	0	NA	0 - 1.28	chr2:242977419-242977856	NA	NA	NA	T2611	Proband_Unsolved	14	355	246
chr2:242977419-242978507[HYPO]	203867050002_R05C01	LOC285097	chr2	242977419	242978507	chr2:242977419-242978507	chr2:242035268-242036356	HYPO	1089	6	intron	intron (NR_110220, intron 3 of 3)	34603	NR_149023	285097	Hs.653239	NR_149023	ENSG00000280119	NA	uncharacterized FLJ38379	ncRNA	NO	NA	NA	0	NA	0	NA	0 - 1.28	chr2:242977419-242977856	NA	NA	NA	T2611	Proband_Unsolved	15	356	246
chr2:242977419-242978507[HYPO]	205707890128_R07C01	LOC285097	chr2	242977419	242978507	chr2:242977419-242978507	chr2:242035268-242036356	HYPO	1089	6	intron	intron (NR_110220, intron 3 of 3)	34603	NR_149023	285097	Hs.653239	NR_149023	ENSG00000280119	NA	uncharacterized FLJ38379	ncRNA	NO	NA	NA	0	NA	0	NA	0 - 1.28	chr2:242977419-242977856	NA	NA	NA	T2611	Proband_Unsolved	13	357	246
chr2:242977419-242978507[HYPO]	203497730045_R08C01	LOC285097	chr2	242977419	242978507	chr2:242977419-242978507	chr2:242035268-242036356	HYPO	1089	6	intron	intron (NR_110220, intron 3 of 3)	34603	NR_149023	285097	Hs.653239	NR_149023	ENSG00000280119	NA	uncharacterized FLJ38379	ncRNA	NO	NA	NA	0	NA	0	NA	0 - 1.28	chr2:242977419-242977856	NA	NA	NA	SJNORM045713	Control_Unaffected	17	358	246
chr2:242980384-242981089[HYPO]	203219730204_R01C01	LOC285097	chr2	242980384	242981089	chr2:242980384-242981089	chr2:242038233-242038938	HYPO	706	3	intron	intron (NR_110220, intron 3 of 3)	37377	NR_149023	285097	Hs.653239	NR_149023	ENSG00000280119	NA	uncharacterized FLJ38379	ncRNA	NO	NA	NA	0	NA	0	NA	NA	NA	NA	NA	NA	T2611	Proband_Unsolved	14	359	247
chr2:242980384-242981089[HYPO]	203867050002_R05C01	LOC285097	chr2	242980384	242981089	chr2:242980384-242981089	chr2:242038233-242038938	HYPO	706	3	intron	intron (NR_110220, intron 3 of 3)	37377	NR_149023	285097	Hs.653239	NR_149023	ENSG00000280119	NA	uncharacterized FLJ38379	ncRNA	NO	NA	NA	0	NA	0	NA	NA	NA	NA	NA	NA	T2611	Proband_Unsolved	15	360	247
chr2:242980384-242981089[HYPO]	203497730045_R08C01	LOC285097	chr2	242980384	242981089	chr2:242980384-242981089	chr2:242038233-242038938	HYPO	706	3	intron	intron (NR_110220, intron 3 of 3)	37377	NR_149023	285097	Hs.653239	NR_149023	ENSG00000280119	NA	uncharacterized FLJ38379	ncRNA	NO	NA	NA	0	NA	0	NA	NA	NA	NA	NA	NA	SJNORM045713	Control_Unaffected	17	361	247
chr2:242989855-242990313[HYPO]	203867050002_R05C01	LINC01880	chr2	242989855	242990313	chr2:242989855-242990313	chr2:242047704-242048162	HYPO	459	4	intron	L1MB7|LINE|L1	36205	NR_146651	105373979	NA	NR_146651	ENSG00000232002	NA	long intergenic non-protein coding RNA 1880	ncRNA	NO	L1	L1MB7|LINE|L1	0	NA	0	NA	0 - 1.28	chr2:242989855-242990313	NA	NA	NA	T2611	Proband_Unsolved	15	362	248
chr2:242989855-242990313[HYPO]	203497730045_R08C01	LINC01880	chr2	242989855	242990313	chr2:242989855-242990313	chr2:242047704-242048162	HYPO	459	4	intron	L1MB7|LINE|L1	36205	NR_146651	105373979	NA	NR_146651	ENSG00000232002	NA	long intergenic non-protein coding RNA 1880	ncRNA	NO	L1	L1MB7|LINE|L1	0	NA	0	NA	0 - 1.28	chr2:242989855-242990313	NA	NA	NA	SJNORM045713	Control_Unaffected	17	363	248
chr2:242989855-242990446[HYPO]	203219730204_R01C01	LINC01880	chr2	242989855	242990446	chr2:242989855-242990446	chr2:242047704-242048295	HYPO	592	5	intron	L1MB7|LINE|L1	36138	NR_146651	105373979	NA	NR_146651	ENSG00000232002	NA	long intergenic non-protein coding RNA 1880	ncRNA	NO	L1	L1MB7|LINE|L1	0	NA	0	NA	0 - 1.28	chr2:242989855-242990313	NA	NA	NA	T2611	Proband_Unsolved	14	364	248
chr2:242997498-242997939[HYPO]	203867050002_R05C01	LINC01880	chr2	242997498	242997939	chr2:242997498-242997939	chr2:242055347-242055788	HYPO	442	3	intron	intron (NR_146651, intron 2 of 3)	28570	NR_146651	105373979	NA	NR_146651	ENSG00000232002	NA	long intergenic non-protein coding RNA 1880	ncRNA	NO	NA	NA	0	NA	0	NA	0 - 1.28	chr2:242997937-242998407	NA	NA	NA	T2611	Proband_Unsolved	15	365	249
chr2:242997498-242998407[HYPO]	203219730204_R01C01	LINC01880	chr2	242997498	242998407	chr2:242997498-242998407	chr2:242055347-242056256	HYPO	910	4	intron	intron (NR_146651, intron 2 of 3)	28336	NR_146651	105373979	NA	NR_146651	ENSG00000232002	NA	long intergenic non-protein coding RNA 1880	ncRNA	NO	NA	NA	0	NA	0	NA	0 - 1.28	chr2:242997937-242998407	NA	NA	NA	T2611	Proband_Unsolved	14	366	249
chr2:242997498-242998407[HYPO]	205707890128_R07C01	LINC01880	chr2	242997498	242998407	chr2:242997498-242998407	chr2:242055347-242056256	HYPO	910	4	intron	intron (NR_146651, intron 2 of 3)	28336	NR_146651	105373979	NA	NR_146651	ENSG00000232002	NA	long intergenic non-protein coding RNA 1880	ncRNA	NO	NA	NA	0	NA	0	NA	0 - 1.28	chr2:242997937-242998407	NA	NA	NA	T2611	Proband_Unsolved	13	367	249
chr3:237959-238095[HYPO]	200991620029_R05C01	CHL1	chr3	237959	238095	chr3:237959-238095	chr3:196276-196412	HYPO	137	3	promoter-TSS	promoter-TSS (NM_006614)	-252	NM_001253387	10752	Hs.148909	NM_006614	ENSG00000134121	CALL|L1CAM2	cell adhesion molecule L1 like	protein-coding	NO	NA	NA	0	NA	0	NA	NA	NA	16.49	607416	NA	PPMI_3668	Control_Unaffected	38	368	250
chr3:238093-239507[HYPER]	200991620029_R05C01	CHL1-AS2	chr3	238093	239507	chr3:238093-239507	chr3:196410-197824	HYPER	1415	19	promoter-TSS	promoter-TSS (NR_045572)	224	NR_144486	101927174	Hs.570612	NR_144486	ENSG00000224318	NA	CHL1 antisense RNA 2	ncRNA	NO	NA	NA	0	NA	0	NA	NA	NA	NA	NA	NA	PPMI_3668	Control_Unaffected	38	369	251
chr3:9005399-9005538[HYPER]	203497730090_R08C01	RAD18	chr3	9005399	9005538	chr3:9005399-9005538	chr3:8963715-8963854	HYPER	140	4	promoter-TSS	promoter-TSS (NM_020165)	-310	NM_020165	56852	Hs.375684	NM_020165	ENSG00000070950	RNF73	RAD18 E3 ubiquitin protein ligase	protein-coding	NO	NA	NA	0	NA	0	NA	0 - 1.28	chr3:9005399-9005480	1.61	605256	NA	SJNORM045053	Control_Unaffected	1	370	252
chr3:9404421-9405426[HYPER]	207179240029_R05C01	THUMPD3	chr3	9404421	9405426	chr3:9404421-9405426	chr3:9362737-9363742	HYPER	1006	13	5' UTR	5' UTR (NM_015453, exon 1 of 10)	207	NM_001114092	25917	Hs.443081	NM_015453	ENSG00000134077	NA	THUMP domain containing 3	protein-coding	NO	NA	NA	0	NA	0	NA	1.95 - 7.57	chr3:9404421-9405071	11.54	NA	NA	T1615	Proband_Unsolved	46	371	253
chr3:9988143-9989556[HYPO]	203497730056_R02C01	PRRT3-AS1	chr3	9988143	9989556	chr3:9988143-9989556	chr3:9946459-9947872	HYPO	1414	8	promoter-TSS	promoter-TSS (NR_046734)	-238	NR_046734	100874032	Hs.616388	NR_046734	ENSG00000230082	NA	PRRT3 antisense RNA 1	ncRNA	NO	NA	NA	2	chr3:9988920-9989054	0	NA	0 - 2.06	chr3:9988589-9989556	NA	NA	NA	SJNORM045183	Control_Unaffected	2	372	254
chr3:9988143-9989556[HYPO]	203504430048_R06C01	PRRT3-AS1	chr3	9988143	9989556	chr3:9988143-9989556	chr3:9946459-9947872	HYPO	1414	8	promoter-TSS	promoter-TSS (NR_046734)	-238	NR_046734	100874032	Hs.616388	NR_046734	ENSG00000230082	NA	PRRT3 antisense RNA 1	ncRNA	NO	NA	NA	2	chr3:9988920-9989054	0	NA	0 - 2.06	chr3:9988589-9989556	NA	NA	NA	SJNORM045238	Control_Unaffected	1	373	254
chr3:10805955-10806371[HYPO]	203490650095_R04C01	LINC00606	chr3	10805955	10806371	chr3:10805955-10806371	chr3:10764270-10764686	HYPO	417	9	promoter-TSS	promoter-TSS (NR_027102)	-269	NR_152730	285370	Hs.157613	NR_027102	ENSG00000226567	NA	long intergenic non-protein coding RNA 606	ncRNA	NO	NA	NA	0	NA	0	NA	NA	NA	NA	NA	NA	SJNORM045105	Control_Unaffected	3	374	255
chr3:11078978-11079492[HYPER]	205122170018_R03C01	SLC6A1-AS1	chr3	11078978	11079492	chr3:11078978-11079492	chr3:11037292-11037806	HYPER	515	4	3' UTR	3' UTR (NM_001348250, exon 16 of 16)	-18325	NR_046647	100874090	Hs.628542	NR_046647	ENSG00000232287	NA	SLC6A1 antisense RNA 1	ncRNA	NO	NA	NA	0	NA	0	NA	NA	NA	NA	NA	NA	T17482	Proband_Unsolved	1	375	256
chr3:11746182-11746766[HYPO]	203866380109_R08C01	VGLL4	chr3	11746182	11746766	chr3:11746182-11746766	chr3:11704708-11705292	HYPO	585	6	intron	intron (NM_014667, intron 1 of 5)	15768	NM_001284390	9686	Hs.740389	NM_014667	ENSG00000144560	VGL-4	vestigial like family member 4	protein-coding	NO	NA	NA	0	NA	0	NA	0.52 - 4.67	chr3:11746490-11746766	22.39	618692	NA	T26729	Proband_Unsolved	13	376	257
chr3:11746182-11746766[HYPO]	205707890075_R08C01	VGLL4	chr3	11746182	11746766	chr3:11746182-11746766	chr3:11704708-11705292	HYPO	585	6	intron	intron (NM_014667, intron 1 of 5)	15768	NM_001284390	9686	Hs.740389	NM_014667	ENSG00000144560	VGL-4	vestigial like family member 4	protein-coding	NO	NA	NA	0	NA	0	NA	0.52 - 4.67	chr3:11746490-11746766	22.39	618692	NA	T25615	Control_Unaffected_Parent	12	377	257
chr3:12595472-12595853[HYPER]	205122170037_R03C01	MKRN2	chr3	12595472	12595853	chr3:12595472-12595853	chr3:12553973-12554354	HYPER	382	3	Intergenic	Intergenic	-2850	NM_001271707	23609	Hs.591666	NM_014160	ENSG00000075975	HSPC070|RNF62	makorin ring finger protein 2	protein-coding	NO	NA	NA	0	NA	0	NA	0.27 - 4.06	chr3:12595472-12595853	17.51	608426	NA	e8047-1	Proband_Unsolved	11	378	258
chr3:13462464-13462904[HYPER]	203504430026_R06C01	NUP210	chr3	13462464	13462904	chr3:13462464-13462904	chr3:13420964-13421404	HYPER	441	4	promoter-TSS	promoter-TSS (NM_024923)	-865	NM_024923	23225	Hs.475525	NM_024923	ENSG00000132182	GP210|POM210	nucleoporin 210	protein-coding	NO	NA	NA	0	NA	0	NA	NA	NA	6.85	607703	NA	SJNORM045236	Control_Unaffected	9	379	259
chr3:18459837-18460714[HYPO]	204873630052_R06C01	SATB1	chr3	18459837	18460714	chr3:18459837-18460714	chr3:18418345-18419222	HYPO	878	4	intron	intron (NM_001322876, intron 1 of 9)	6553	NM_002971	6304	Hs.517717	NM_002971	ENSG00000182568	NA	SATB homeobox 1	protein-coding	NO	NA	NA	0	NA	0	NA	NA	NA	19.39	602075	Kohlschutter-Tonz syndrome-like, 619229 (3), Autosomal dominant; Developmental delay with dysmorphic facies and dental anomalies, 619228 (3), Autosomal dominant	34865	Proband_Unsolved	25	380	260
chr3:21792194-21793410[HYPER]	200991620029_R05C01	ZNF385D	chr3	21792194	21793410	chr3:21792194-21793410	chr3:21750702-21751918	HYPER	1217	11	promoter-TSS	promoter-TSS (NM_024697)	14	NM_024697	79750	Hs.21026	NM_024697	ENSG00000151789	ZNF659	zinc finger protein 385D	protein-coding	NO	NA	NA	0	NA	0	NA	0 - 2.77	chr3:21792542-21792966	2.66	NA	NA	PPMI_3668	Control_Unaffected	38	381	261
chr3:24536076-24537408[HYPER]	200991620029_R05C01	THRB	chr3	24536076	24537408	chr3:24536076-24537408	chr3:24494585-24495917	HYPER	1333	20	promoter-TSS	promoter-TSS (NM_001354710)	30	NM_001354708	7068	Hs.187861	NM_000461	ENSG00000151090	C-ERBA-2|C-ERBA-BETA|ERBA2|GRTH|NR1A2|PRTH|THR1|THRB1|THRB2	thyroid hormone receptor beta	protein-coding	NO	NA	NA	1	chr3:24536661-24536795	0	NA	0 - 1.28	chr3:24536322-24536563	8.96	190160	Thyroid hormone resistance, autosomal recessive, 274300 (3), Autosomal recessive; Thyroid hormone resistance, 188570 (3), Autosomal dominant; Thyroid hormone resistance, selective pituitary, 145650 (3), Autosomal dominant	PPMI_3668	Control_Unaffected	38	382	262
chr3:24536076-24537793[HYPER]	200991620008_R02C01	THRB	chr3	24536076	24537793	chr3:24536076-24537793	chr3:24494585-24496302	HYPER	1718	21	promoter-TSS	promoter-TSS (NM_001354710)	-163	NM_001354708	7068	Hs.187861	NM_000461	ENSG00000151090	C-ERBA-2|C-ERBA-BETA|ERBA2|GRTH|NR1A2|PRTH|THR1|THRB1|THRB2	thyroid hormone receptor beta	protein-coding	NO	NA	NA	1	chr3:24536661-24536795	0	NA	0 - 1.28	chr3:24536322-24536563	8.96	190160	Thyroid hormone resistance, autosomal recessive, 274300 (3), Autosomal recessive; Thyroid hormone resistance, 188570 (3), Autosomal dominant; Thyroid hormone resistance, selective pituitary, 145650 (3), Autosomal dominant	PPMI_3901	Control_Unaffected	26	383	262
chr3:25830572-25832284[HYPER]	207179240029_R05C01	NGLY1	chr3	25830572	25832284	chr3:25830572-25832284	chr3:25789081-25790793	HYPER	1713	16	promoter-TSS	promoter-TSS (NM_001145391)	102	NM_001145294	55768	Hs.368960	NM_018297	ENSG00000151092	CDDG|CDG1V|PNG1|PNGase	N-glycanase 1	protein-coding	NO	NA	NA	0	NA	0	NA	NA	NA	8.43	610661	Congenital disorder of deglycosylation 1, 615273 (3), Autosomal recessive	T1615	Proband_Unsolved	46	384	263
chr3:36421571-36422407[HYPER]	207179240029_R04C01	STAC	chr3	36421571	36422407	chr3:36421571-36422407	chr3:36380079-36380915	HYPER	837	11	promoter-TSS	promoter-TSS (NM_003149)	10	NM_003149	6769	Hs.56045	NM_003149	ENSG00000144681	STAC1	SH3 and cysteine rich domain	protein-coding	NO	NA	NA	3	chr3:36421681-36421815	0	NA	1.06 - 5.86	chr3:36421571-36422407	2.18	602317	NA	T1434	Proband_Unsolved	1	385	264
chr3:36421702-36422407[HYPER]	203824900096_R05C01	STAC	chr3	36421702	36422407	chr3:36421702-36422407	chr3:36380210-36380915	HYPER	706	10	promoter-TSS	promoter-TSS (NM_003149)	76	NM_003149	6769	Hs.56045	NM_003149	ENSG00000144681	STAC1	SH3 and cysteine rich domain	protein-coding	NO	NA	NA	3	chr3:36421681-36421815	0	NA	1.06 - 5.86	chr3:36421571-36422407	2.18	602317	NA	31224	Proband_Unsolved	1	386	264
chr3:37033372-37034085[HYPO]	203496240079_R01C01	EPM2AIP1	chr3	37033372	37034085	chr3:37033372-37034085	chr3:36991881-36992594	HYPO	714	11	exon	exon (NM_014805, exon 1 of 1)	1066	NM_014805	9852	Hs.28020	NM_014805	ENSG00000178567	NA	EPM2A interacting protein 1	protein-coding	NO	NA	NA	0	NA	0	NA	NA	NA	13.42	607911	NA	SJNORM045264	Control_Unaffected	3	387	265
chr3:37033372-37034815[HYPER]	207179240029_R05C01	EPM2AIP1	chr3	37033372	37034815	chr3:37033372-37034815	chr3:36991881-36993324	HYPER	1444	25	promoter-TSS	promoter-TSS (NM_001354626)	701	NM_014805	9852	Hs.28020	NM_014805	ENSG00000178567	NA	EPM2A interacting protein 1	protein-coding	NO	NA	NA	2	chr3:37034330-37034464	0	NA	0.03 - 3.43	chr3:37033790-37035400	13.42	607911	NA	T1615	Proband_Unsolved	46	388	266
chr3:40350604-40350889[HYPER]	203490650095_R03C01	EIF1B	chr3	40350604	40350889	chr3:40350604-40350889	chr3:40309113-40309398	HYPER	286	6	promoter-TSS	promoter-TSS (NM_005875)	-426	NM_005875	10289	Hs.315230	NM_005875	ENSG00000114784	GC20	eukaryotic translation initiation factor 1B	protein-coding	NO	NA	NA	0	NA	0	NA	0 - 2.77	chr3:40350767-40350889	104.77	NA	NA	SJNORM045092	Control_Unaffected	6	389	267
chr3:42947262-42948170[HYPER]	207179240029_R05C01	ZNF662	chr3	42947262	42948170	chr3:42947262-42948170	chr3:42905770-42906678	HYPER	909	10	promoter-TSS	promoter-TSS (NM_001134656)	58	NM_001134656	389114	Hs.720173	NM_207404	ENSG00000182983	NA	zinc finger protein 662	protein-coding	NO	NA	NA	0	NA	0	NA	0 - 1.28	chr3:42947564-42947772	5.42	NA	NA	T1615	Proband_Unsolved	46	390	268
chr3:43147828-43148003[HYPER]	200973410143_R03C01	POMGNT2	chr3	43147828	43148003	chr3:43147828-43148003	chr3:43106336-43106511	HYPER	176	4	promoter-TSS	promoter-TSS (NM_032806)	-341	NM_032806	84892	Hs.745002	NM_032806	ENSG00000144647	AGO61|C3orf39|GTDC2|MDDGA8|MDDGC8	protein O-linked mannose N-acetylglucosaminyltransferase 2 (beta 1,4-)	protein-coding	NO	NA	NA	0	NA	0	NA	NA	NA	23.4	614828	Muscular dystrophy-dystroglycanopathy (congenital with brain and eye anomalies), type A, 8, 614830 (3), Autosomal recessive; Muscular dystrophy-dystroglycanopathy (limb-girdle) type C, 8, 618135 (3), Autosomal recessive	PPMI_3264	Control_Unaffected	1	391	269
chr3:44690011-44690674[HYPER]	207179240083_R02C01	ZNF35	chr3	44690011	44690674	chr3:44690011-44690674	chr3:44648519-44649182	HYPER	664	9	TTS	TTS (NM_001351735)	110	NM_003420	7584	Hs.288658	NM_003420	ENSG00000169981	HF.10|HF10|Zfp105	zinc finger protein 35	protein-coding	NO	NA	NA	0	NA	0	NA	NA	NA	2.87	194533	NA	T20745	Proband_Unsolved	3	392	270
chr3:44770850-44771103[HYPER]	200989060128_R05C01	ZNF501	chr3	44770850	44771103	chr3:44770850-44771103	chr3:44729358-44729611	HYPER	254	8	promoter-TSS	promoter-TSS (NM_145044)	-121	NM_145044	115560	Hs.401045	NM_145044	ENSG00000186446	ZNF|ZNF52	zinc finger protein 501	protein-coding	NO	NA	NA	0	NA	0	NA	NA	NA	1.56	NA	NA	PPMI_4090	Control_Unaffected	7	393	271
chr3:48506716-48508392[HYPER]	203497730045_R02C01	TREX1	chr3	48506716	48508392	chr3:48506716-48508392	chr3:48465317-48466993	HYPER	1677	12	promoter-TSS	promoter-TSS (NM_033629)	-75	NM_033629	11277	Hs.707026	NM_007248	ENSG00000213689	AGS1|CRV|DRN3|HERNS	three prime repair exonuclease 1	protein-coding	NO	NA	NA	2	chr3:48506909-48507043	0	NA	0 - 2.77	chr3:48507353-48508273	13.57	606609	Vasculopathy, retinal, with cerebral leukoencephalopathy and systemic manifestations, 192315 (3), Autosomal dominant; Aicardi-Goutieres syndrome 1, dominant and recessive, 225750 (3), Autosomal dominant, Autosomal recessive; {Systemic lupus erythematosus, susceptibility to}, 152700 (3), Autosomal dominant; Chilblain lupus, 610448 (3), Autosomal dominant	SJNORM045707	Control_Unaffected	2	394	272
chr3:48506910-48508392[HYPER]	207179240083_R04C01	TREX1	chr3	48506910	48508392	chr3:48506910-48508392	chr3:48465511-48466993	HYPER	1483	11	promoter-TSS	promoter-TSS (NM_033629)	22	NM_033629	11277	Hs.707026	NM_007248	ENSG00000213689	AGS1|CRV|DRN3|HERNS	three prime repair exonuclease 1	protein-coding	NO	NA	NA	2	chr3:48506909-48507043	0	NA	0 - 2.77	chr3:48507353-48508273	13.57	606609	Vasculopathy, retinal, with cerebral leukoencephalopathy and systemic manifestations, 192315 (3), Autosomal dominant; Aicardi-Goutieres syndrome 1, dominant and recessive, 225750 (3), Autosomal dominant, Autosomal recessive; {Systemic lupus erythematosus, susceptibility to}, 152700 (3), Autosomal dominant; Chilblain lupus, 610448 (3), Autosomal dominant	T22333	Proband_Unsolved	1	395	272
chr3:49940852-49941152[HYPO]	203497730102_R05C01	MST1R	chr3	49940852	49941152	chr3:49940852-49941152	chr3:49903419-49903719	HYPO	301	3	promoter-TSS	promoter-TSS (NM_001244937)	68	NM_001318913	4486	Hs.517973	NM_002447	ENSG00000164078	CD136|CDw136|NPCA3|PTK8|RON	macrophage stimulating 1 receptor	protein-coding	NO	NA	NA	0	NA	0	NA	NA	NA	0.83	600168	{Nasopharyngeal carcinoma, susceptibility to, 3}, 617075 (3), Autosomal dominant	SJNORM045223	Control_Unaffected	2	396	273
chr3:49941253-49941614[HYPER]	203504430038_R04C01	MST1R	chr3	49941253	49941614	chr3:49941253-49941614	chr3:49903820-49904181	HYPER	362	8	promoter-TSS	promoter-TSS (NM_001244937)	-364	NM_001244937	4486	Hs.517973	NM_002447	ENSG00000164078	CD136|CDw136|NPCA3|PTK8|RON	macrophage stimulating 1 receptor	protein-coding	NO	NA	NA	0	NA	0	NA	1.65 - 7.01	chr3:49941375-49941614	0.83	600168	{Nasopharyngeal carcinoma, susceptibility to, 3}, 617075 (3), Autosomal dominant	SJNORM045007	Control_Unaffected	28	397	274
chr3:49941253-49941614[HYPER]	207179240105_R02C01	MST1R	chr3	49941253	49941614	chr3:49941253-49941614	chr3:49903820-49904181	HYPER	362	8	promoter-TSS	promoter-TSS (NM_001244937)	-364	NM_001244937	4486	Hs.517973	NM_002447	ENSG00000164078	CD136|CDw136|NPCA3|PTK8|RON	macrophage stimulating 1 receptor	protein-coding	NO	NA	NA	0	NA	0	NA	1.65 - 7.01	chr3:49941375-49941614	0.83	600168	{Nasopharyngeal carcinoma, susceptibility to, 3}, 617075 (3), Autosomal dominant	T26222	Proband_Unsolved	2	398	274
chr3:52812032-52812479[HYPER]	205715830045_R06C01	ITIH1	chr3	52812032	52812479	chr3:52812032-52812479	chr3:52778016-52778463	HYPER	448	5	promoter-TSS	promoter-TSS (NM_001166434)	-253	NM_001166434	3697	Hs.76716	NM_002215	ENSG00000055957	H1P|IATIH|IGHEP1|ITI-HC1|ITIH|SHAP	inter-alpha-trypsin inhibitor heavy chain 1	protein-coding	NO	NA	NA	0	NA	0	NA	NA	NA	0	147270	NA	35355	Proband_Unsolved	52	399	275
chr3:53032817-53033168[HYPO]	204873630058_R04C01	SFMBT1	chr3	53032817	53033168	chr3:53032817-53033168	chr3:52998801-52999152	HYPO	352	5	intron	CpG	47096	NM_016329	51460	Hs.343679	NM_016329	ENSG00000163935	RU1|SFMBT|hSFMBT	Scm like with four mbt domains 1	protein-coding	YES	NA	NA	0	NA	0	NA	0 - 2.06	chr3:53032817-53033168	3	607319	NA	35352	Proband_Solved	2	400	276
chr3:53032817-53033168[HYPO]	203490650088_R03C01	SFMBT1	chr3	53032817	53033168	chr3:53032817-53033168	chr3:52998801-52999152	HYPO	352	5	intron	CpG	47096	NM_016329	51460	Hs.343679	NM_016329	ENSG00000163935	RU1|SFMBT|hSFMBT	Scm like with four mbt domains 1	protein-coding	YES	NA	NA	0	NA	0	NA	0 - 2.06	chr3:53032817-53033168	3	607319	NA	SJNORM045091	Control_Unaffected	3	401	276
chr3:53032817-53033168[HYPO]	203504430048_R01C01	SFMBT1	chr3	53032817	53033168	chr3:53032817-53033168	chr3:52998801-52999152	HYPO	352	5	intron	CpG	47096	NM_016329	51460	Hs.343679	NM_016329	ENSG00000163935	RU1|SFMBT|hSFMBT	Scm like with four mbt domains 1	protein-coding	YES	NA	NA	0	NA	0	NA	0 - 2.06	chr3:53032817-53033168	3	607319	NA	SJNORM045176	Control_Unaffected	1	402	276
chr3:54155662-54156333[HYPER]	200991620029_R05C01	CACNA2D3	chr3	54155662	54156333	chr3:54155662-54156333	chr3:54121635-54122306	HYPER	672	5	promoter-TSS	promoter-TSS (NM_018398)	-695	NM_018398	55799	Hs.656687	NM_018398	ENSG00000157445	HSA272268	calcium voltage-gated channel auxiliary subunit alpha2delta 3	protein-coding	NO	NA	NA	0	NA	0	NA	NA	NA	5.82	606399	NA	PPMI_3668	Control_Unaffected	38	403	277
chr3:57113442-57113768[HYPER]	203866380052_R01C01	ARHGEF3	chr3	57113442	57113768	chr3:57113442-57113768	chr3:57079414-57079740	HYPER	327	5	promoter-TSS	promoter-TSS (NM_001128615)	-269	NM_001128615	50650	Hs.476402	NM_019555	ENSG00000163947	GEF3|STA3|XPLN	Rho guanine nucleotide exchange factor 3	protein-coding	NO	NA	NA	0	NA	0	NA	NA	NA	13.21	612115	NA	PPMI_3565	Control_Unaffected	1	404	278
chr3:57113442-57114011[HYPER]	203497730045_R03C01	ARHGEF3	chr3	57113442	57114011	chr3:57113442-57114011	chr3:57079414-57079983	HYPER	570	6	promoter-TSS	promoter-TSS (NM_001128615)	-391	NM_001128615	50650	Hs.476402	NM_019555	ENSG00000163947	GEF3|STA3|XPLN	Rho guanine nucleotide exchange factor 3	protein-coding	NO	NA	NA	0	NA	0	NA	NA	NA	13.21	612115	NA	SJNORM045708	Control_Unaffected	2	405	278
chr3:57113442-57114011[HYPER]	205122170063_R04C01	ARHGEF3	chr3	57113442	57114011	chr3:57113442-57114011	chr3:57079414-57079983	HYPER	570	6	promoter-TSS	promoter-TSS (NM_001128615)	-391	NM_001128615	50650	Hs.476402	NM_019555	ENSG00000163947	GEF3|STA3|XPLN	Rho guanine nucleotide exchange factor 3	protein-coding	NO	NA	NA	0	NA	0	NA	NA	NA	13.21	612115	NA	T1880	Proband_Solved	1	406	278
chr3:57529872-57530714[HYPER]	207179240096_R07C01	DNAH12	chr3	57529872	57530714	chr3:57529872-57530714	chr3:57544145-57544987	HYPER	843	8	promoter-TSS	promoter-TSS (NM_198564)	-222	NM_001291661	201625	Hs.201378	NM_178504	ENSG00000174844	DHC3|DLP12|DLP3|DNAH12L|DNAH7L|DNAHC12|DNAHC3|DNHD2|HDHC3|HL-19|HL19	dynein axonemal heavy chain 12	protein-coding	NO	NA	NA	0	NA	0	NA	2.88 - 9.23	chr3:57529951-57530209	0.83	603340	NA	T3337	Proband_Unsolved	2	407	279
chr3:64496363-64496776[HYPO]	203219730038_R07C01	ADAMTS9-AS1	chr3	64496363	64496776	chr3:64496363-64496776	chr3:64510687-64511100	HYPO	414	3	Intergenic	Intergenic	-50452	NR_110151	101929335	Hs.476604	NR_110150	ENSG00000241158	NA	ADAMTS9 antisense RNA 1	ncRNA	NO	NA	NA	0	NA	0	NA	NA	NA	NA	NA	NA	33055	Proband_Unsolved	49	408	280
chr3:67704628-67705286[HYPER]	203504430025_R02C01	SUCLG2	chr3	67704628	67705286	chr3:67704628-67705286	chr3:67654204-67654862	HYPER	659	7	promoter-TSS	promoter-TSS (NM_001177599)	81	NM_003848	8801	Hs.644919	NM_003848	ENSG00000172340	G-SCS|GBETA|GTPSCS	succinate-CoA ligase GDP-forming beta subunit	protein-coding	NO	NA	NA	0	NA	0	NA	1.65 - 7.01	chr3:67704628-67706048	14.57	603922	NA	SJNORM044982	Control_Unaffected	1	409	281
chr3:67704628-67705286[HYPER]	203287590156_R01C01	SUCLG2	chr3	67704628	67705286	chr3:67704628-67705286	chr3:67654204-67654862	HYPER	659	7	promoter-TSS	promoter-TSS (NM_001177599)	81	NM_003848	8801	Hs.644919	NM_003848	ENSG00000172340	G-SCS|GBETA|GTPSCS	succinate-CoA ligase GDP-forming beta subunit	protein-coding	NO	NA	NA	0	NA	0	NA	1.65 - 7.01	chr3:67704628-67706048	14.57	603922	NA	PPMI_3350	Control_Unaffected	4	410	281
chr3:69985201-69985675[HYPO]	203219730038_R07C01	MITF	chr3	69985201	69985675	chr3:69985201-69985675	chr3:69936050-69936524	HYPO	475	6	promoter-TSS	promoter-TSS (NM_001184968)	-313	NM_198158	4286	Hs.166017	NM_000248	ENSG00000187098	CMM8|COMMAD|MI|WS2|WS2A|bHLHe32	melanocyte inducing transcription factor	protein-coding	NO	NA	NA	0	NA	0	NA	NA	NA	3.08	156845	Waardenburg syndrome, type 2A, 193510 (3), Autosomal dominant; {Melanoma, cutaneous malignant, susceptibility to, 8}, 614456 (3); Tietz albinism-deafness syndrome, 103500 (3), Autosomal dominant; Waardenburg syndrome/ocular albinism, digenic, 103470 (3); COMMAD syndrome, 617306 (3), Autosomal recessive	33055	Proband_Unsolved	49	411	282
chr3:85552827-85553090[HYPO]	203866380147_R01C01	CADM2	chr3	85552827	85553090	chr3:85552827-85553090	chr3:85503677-85503940	HYPO	264	3	intron	intron (NM_001167674, intron 1 of 9)	-1250	NM_001256503	253559	Hs.164578	NM_153184	ENSG00000175161	IGSF4D|NECL3|Necl-3|SynCAM 2|synCAM2	cell adhesion molecule 2	protein-coding	NO	NA	NA	0	NA	0	NA	NA	NA	24.17	609938	NA	34063	Proband_Solved	11	412	283
chr3:85552827-85553090[HYPO]	207179240030_R04C01	CADM2	chr3	85552827	85553090	chr3:85552827-85553090	chr3:85503677-85503940	HYPO	264	3	intron	intron (NM_001167674, intron 1 of 9)	-1250	NM_001256503	253559	Hs.164578	NM_153184	ENSG00000175161	IGSF4D|NECL3|Necl-3|SynCAM 2|synCAM2	cell adhesion molecule 2	protein-coding	NO	NA	NA	0	NA	0	NA	NA	NA	24.17	609938	NA	33240	Proband_Solved	1	413	283
chr3:87275628-87276185[HYPER]	207179240096_R03C01	MIR4795	chr3	87275628	87276185	chr3:87275628-87276185	chr3:87226478-87227035	HYPER	558	5	promoter-TSS	promoter-TSS (NM_001244644)	-480	NR_039958	100616161	NA	NR_039958	ENSG00000264119	NA	microRNA 4795	ncRNA	NO	NA	NA	0	NA	0	NA	0 - 1.28	chr3:87275982-87276156	NA	NA	NA	T2627	Proband_Unsolved	3	414	284
chr3:100052639-100053237[HYPER]	203497730058_R03C01	NIT2	chr3	100052639	100053237	chr3:100052639-100053237	chr3:100333795-100334393	HYPER	599	5	promoter-TSS	promoter-TSS (NM_020202)	-624	NM_020202	56954	Hs.439152	NM_020202	ENSG00000114021	HEL-S-8a	nitrilase family member 2	protein-coding	NO	NA	NA	0	NA	0	NA	0 - 2.77	chr3:100053069-100053189	3.14	616769	NA	SJNORM045197	Control_Unaffected	3	415	285
chr3:100053069-100053189[HYPER]	203497730017_R05C01	NIT2	chr3	100053069	100053189	chr3:100053069-100053189	chr3:100334225-100334345	HYPER	121	3	promoter-TSS	promoter-TSS (NM_020202)	-433	NM_020202	56954	Hs.439152	NM_020202	ENSG00000114021	HEL-S-8a	nitrilase family member 2	protein-coding	NO	NA	NA	0	NA	0	NA	0 - 2.77	chr3:100053069-100053189	3.14	616769	NA	SJNORM045218	Control_Unaffected	9	416	285
chr3:100120681-100120962[HYPER]	207179240029_R05C01	TOMM70	chr3	100120681	100120962	chr3:100120681-100120962	chr3:100401837-100402118	HYPER	282	4	promoter-TSS	promoter-TSS (NM_014820)	-580	NM_014820	9868	Hs.227253	NM_014820	ENSG00000154174	TOMM70A|Tom70	translocase of outer mitochondrial membrane 70	protein-coding	NO	NA	NA	0	NA	0	NA	0 - 1.28	chr3:100120681-100120794	24.37	606081	NA	T1615	Proband_Unsolved	46	417	286
chr3:101280435-101280792[HYPER]	203497730001_R06C01	TRMT10C	chr3	101280435	101280792	chr3:101280435-101280792	chr3:101561591-101561948	HYPER	358	11	promoter-TSS	promoter-TSS (NM_017819)	-66	NM_017819	54931	Hs.594839	NM_017819	ENSG00000174173	COXPD30|HNYA|MRPP1|RG9MTD1	tRNA methyltransferase 10C, mitochondrial RNase P subunit	protein-coding	NO	NA	NA	0	NA	0	NA	3.53 - 10.31	chr3:101280444-101280792	8.4	615423	Combined oxidative phosphorylation deficiency 30, 616974 (3), Autosomal recessive	SJNORM045138	Control_Unaffected	2	418	287
chr3:101544167-101545040[HYPO]	203866380139_R08C01	NFKBIZ	chr3	101544167	101545040	chr3:101544167-101545040	chr3:101825323-101826196	HYPO	874	3	non-coding	non-coding (NR_145993, exon 7 of 7)	-2230	NM_001005474	64332	Hs.319171	NM_031419	ENSG00000144802	IKBZ|INAP|MAIL	NFKB inhibitor zeta	protein-coding	NO	NA	NA	0	NA	0	NA	NA	NA	4.5	608004	NA	32191	Proband_Unsolved	18	419	288
chr3:108308227-108308546[HYPER]	203504430042_R03C01	DZIP3	chr3	108308227	108308546	chr3:108308227-108308546	chr3:108589380-108589699	HYPER	320	12	promoter-TSS	promoter-TSS (NM_014648)	50	NM_014648	9666	Hs.409210	NM_014648	ENSG00000198919	PPP1R66|UURF2|hRUL138	DAZ interacting zinc finger protein 3	protein-coding	NO	NA	NA	0	NA	0	NA	NA	NA	16.52	608672	NA	SJNORM045201	Control_Unaffected	7	420	289
chr3:108321421-108321608[HYPER]	205715830045_R06C01	CIP2A	chr3	108321421	108321608	chr3:108321421-108321608	chr3:108602574-108602761	HYPER	188	3	intron	intron (NM_014648, intron 1 of 32)	-13024	NM_020890	57650	Hs.591308	NM_020890	ENSG00000163507	KIAA1524|p90	cell proliferation regulating inhibitor of protein phosphatase 2A	protein-coding	NO	NA	NA	0	NA	0	NA	NA	NA	0.93	610643	NA	35355	Proband_Unsolved	52	421	290
chr3:112887452-112887569[HYPO]	203504440003_R06C01	LINC02044	chr3	112887452	112887569	chr3:112887452-112887569	chr3:113168605-113168722	HYPO	118	3	promoter-TSS	promoter-TSS (NR_110823)	-933	NR_110823	101929717	Hs.638426	NR_110823	ENSG00000243795	NA	long intergenic non-protein coding RNA 2044	ncRNA	NO	NA	NA	0	NA	0	NA	NA	NA	NA	NA	NA	SJNORM045040	Control_Unaffected	2	422	291
chr3:119278527-119278638[HYPER]	203867050067_R06C01	CD80	chr3	119278527	119278638	chr3:119278527-119278638	chr3:119559680-119559791	HYPER	112	3	promoter-TSS	promoter-TSS (NM_005191)	-102	NM_005191	941	Hs.838	NM_005191	ENSG00000121594	B7|B7-1|B7.1|BB1|CD28LG|CD28LG1|LAB7	CD80 molecule	protein-coding	NO	NA	NA	1	chr3:119278453-119278587	0	NA	NA	NA	0.02	112203	NA	T24345	Proband_Unsolved	2	423	292
chr3:122640624-122641317[HYPER]	204076530147_R07C01	LINC02035	chr3	122640624	122641317	chr3:122640624-122641317	chr3:122921777-122922470	HYPER	694	8	intron	CpG-18825	35611	NR_024618	100129550	Hs.61558	NR_024618	ENSG00000273033	NA	long intergenic non-protein coding RNA 2035	ncRNA	YES	NA	NA	1	chr3:122640722-122640856	0	NA	NA	NA	NA	NA	NA	PPMI_3526	Control_Unaffected	8	424	293
chr3:128215432-128216123[HYPO]	203497730090_R07C01	GATA2	chr3	128215432	128216123	chr3:128215432-128216123	chr3:128496589-128497280	HYPO	692	3	intron	CpG	-3748	NM_032638	2624	Hs.367725	NM_032638	ENSG00000179348	DCML|IMD21|MONOMAC|NFE1B	GATA binding protein 2	protein-coding	YES	NA	NA	0	NA	0	NA	0 - 2.77	chr3:128215432-128216123	3.18	137295	{Leukemia, acute myeloid, susceptibility to}, 601626 (3), Autosomal dominant, Somatic mutation; Emberger syndrome, 614038 (3), Autosomal dominant; Immunodeficiency 21, 614172 (3), Autosomal dominant; {Myelodysplastic syndrome, susceptibility to}, 614286 (3)	SJNORM045041	Control_Unaffected	6	425	294
chr3:130745159-130745960[HYPER]	203504440003_R06C01	NEK11	chr3	130745159	130745960	chr3:130745159-130745960	chr3:131026315-131027116	HYPER	802	18	promoter-TSS	promoter-TSS (NM_001353030)	-134	NM_001353023	79858	Hs.657336	NM_024800	ENSG00000114670	NA	NIMA related kinase 11	protein-coding	NO	NA	NA	0	NA	0	NA	2.57 - 8.68	chr3:130745441-130745960	6.37	609779	NA	SJNORM045040	Control_Unaffected	2	426	295
chr3:130745441-130745960[HYPER]	203866380108_R05C01	ASTE1	chr3	130745441	130745960	chr3:130745441-130745960	chr3:131026597-131027116	HYPER	520	16	promoter-TSS	promoter-TSS (NM_001353030)	-3	NM_014065	28990	Hs.100878	NM_014065	ENSG00000034533	HT001	asteroid homolog 1	protein-coding	NO	NA	NA	0	NA	0	NA	2.57 - 8.68	chr3:130745441-130745960	2.93	NA	NA	T690	Proband_Unsolved	2	427	295
chr3:130745448-130745840[HYPER]	203867050043_R05C01	NEK11	chr3	130745448	130745840	chr3:130745448-130745840	chr3:131026604-131026996	HYPER	393	12	promoter-TSS	promoter-TSS (NM_001353030)	-50	NM_001353023	79858	Hs.657336	NM_024800	ENSG00000114670	NA	NIMA related kinase 11	protein-coding	NO	NA	NA	0	NA	0	NA	2.57 - 8.68	chr3:130745441-130745960	6.37	609779	NA	T2685	Proband_Unsolved	3	428	295
chr3:130745448-130745840[HYPER]	206537460126_R05C01	NEK11	chr3	130745448	130745840	chr3:130745448-130745840	chr3:131026604-131026996	HYPER	393	12	promoter-TSS	promoter-TSS (NM_001353030)	-50	NM_001353023	79858	Hs.657336	NM_024800	ENSG00000114670	NA	NIMA related kinase 11	protein-coding	NO	NA	NA	0	NA	0	NA	2.57 - 8.68	chr3:130745441-130745960	6.37	609779	NA	33228	Proband_Unsolved	3	429	296
chr3:131080482-131081178[HYPER]	207179240029_R05C01	NUDT16P1	chr3	131080482	131081178	chr3:131080482-131081178	chr3:131361638-131362334	HYPER	697	8	non-coding	non-coding (NR_002949, exon 1 of 3)	112	NR_027766	152195	Hs.380350	NM_194289	ENSG00000246082	NUDT16P	nudix hydrolase 16 pseudogene 1	pseudo	NO	NA	NA	0	NA	0	NA	0 - 1.28	chr3:131080696-131081229	NA	NA	NA	T1615	Proband_Unsolved	46	430	297
chr3:131100198-131101139[HYPER]	207179240029_R05C01	NUDT16	chr3	131100198	131101139	chr3:131100198-131101139	chr3:131381354-131382295	HYPER	942	11	promoter-TSS	promoter-TSS (NM_152395)	44	NR_033268	131870	Hs.282050	NM_152395	ENSG00000198585	NA	nudix hydrolase 16	protein-coding	NO	NA	NA	0	NA	0	NA	0.27 - 4.06	chr3:131100363-131101139	33.36	617381	NA	T1615	Proband_Unsolved	46	431	298
chr3:135969732-135969982[HYPER]	205122170064_R06C01	PCCB	chr3	135969732	135969982	chr3:135969732-135969982	chr3:136250890-136251140	HYPER	251	4	intron	intron (NM_000532, intron 1 of 14)	690	NM_001178014	5096	Hs.63788	NM_000532	ENSG00000114054	NA	propionyl-CoA carboxylase subunit beta	protein-coding	NO	NA	NA	0	NA	0	NA	NA	NA	22.18	232050	Propionicacidemia, 606054 (3), Autosomal recessive	T1144	Proband_Solved	1	432	299
chr3:138327369-138327708[HYPER]	205828610017_R05C01	FAIM	chr3	138327369	138327708	chr3:138327369-138327708	chr3:138608527-138608866	HYPER	340	8	promoter-TSS	promoter-TSS (NM_018147)	-3	NM_001033031	55179	Hs.173438	NM_018147	ENSG00000158234	FAIM1	Fas apoptotic inhibitory molecule	protein-coding	NO	NA	NA	0	NA	0	NA	3.53 - 10.31	chr3:138327369-138327851	38.44	617535	NA	LUR008	Proband_Unsolved	7	433	300
chr3:138327369-138327708[HYPER]	205841320043_R08C01	FAIM	chr3	138327369	138327708	chr3:138327369-138327708	chr3:138608527-138608866	HYPER	340	8	promoter-TSS	promoter-TSS (NM_018147)	-3	NM_001033031	55179	Hs.173438	NM_018147	ENSG00000158234	FAIM1	Fas apoptotic inhibitory molecule	protein-coding	NO	NA	NA	0	NA	0	NA	3.53 - 10.31	chr3:138327369-138327851	38.44	617535	NA	e1688-1	Proband_Solved	3	434	300
chr3:138327369-138327729[HYPER]	203504430042_R06C01	FAIM	chr3	138327369	138327729	chr3:138327369-138327729	chr3:138608527-138608887	HYPER	361	9	promoter-TSS	promoter-TSS (NM_018147)	7	NM_001033030	55179	Hs.173438	NM_018147	ENSG00000158234	FAIM1	Fas apoptotic inhibitory molecule	protein-coding	NO	NA	NA	0	NA	0	NA	3.53 - 10.31	chr3:138327369-138327851	38.44	617535	NA	SJNORM045237	Control_Unaffected	16	435	300
chr3:140796012-140796184[HYPER]	203282450138_R05C01	SPSB4	chr3	140796012	140796184	chr3:140796012-140796184	chr3:141077170-141077342	HYPER	173	4	intron	intron (NM_080862, intron 2 of 2)	25854	NM_080862	92369	Hs.655112	NM_080862	ENSG00000175093	SSB-4|SSB4	splA/ryanodine receptor domain and SOCS box containing 4	protein-coding	NO	NA	NA	0	NA	0	NA	NA	NA	0.8	611660	NA	PPMI_4018	Control_Unaffected	6	436	301
chr3:140813918-140814134[HYPO]	203504430042_R04C01	SPSB4	chr3	140813918	140814134	chr3:140813918-140814134	chr3:141095076-141095292	HYPO	217	3	intron	CpG	43782	NM_080862	92369	Hs.655112	NM_080862	ENSG00000175093	SSB-4|SSB4	splA/ryanodine receptor domain and SOCS box containing 4	protein-coding	YES	NA	NA	0	NA	0	NA	NA	NA	0.8	611660	NA	SJNORM045213	Control_Unaffected	1	437	302
chr3:145803658-145804595[HYPO]	203867050136_R08C01	LNCSRLR	chr3	145803658	145804595	chr3:145803658-145804595	chr3:146085871-146086808	HYPO	938	4	intron	intron (NM_000935, intron 10 of 18)	-17155	NR_146297	109729161	NA	NR_146297	ENSG00000240032	lncRNA-SRLR	lncRNA sorafenib resistance in renal cell carcinoma associated	ncRNA	NO	NA	NA	0	NA	0	NA	NA	NA	NA	NA	NA	T23261	Proband_Unsolved	11	438	303
chr3:145879404-145879711[HYPER]	203497730049_R02C01	PLOD2	chr3	145879404	145879711	chr3:145879404-145879711	chr3:146161617-146161924	HYPER	308	7	promoter-TSS	promoter-TSS (NM_182943)	-276	NM_000935	5352	Hs.477866	NM_000935	ENSG00000152952	BRKS2|LH2|TLH	procollagen-lysine,2-oxoglutarate 5-dioxygenase 2	protein-coding	NO	NA	NA	0	NA	0	NA	NA	NA	15.13	601865	Bruck syndrome 2, 609220 (3), Autosomal recessive	SJNORM045182	Control_Unaffected	2	439	304
chr3:145879458-145879711[HYPER]	203824840012_R07C01	PLOD2	chr3	145879458	145879711	chr3:145879458-145879711	chr3:146161671-146161924	HYPER	254	6	promoter-TSS	promoter-TSS (NM_182943)	-303	NM_000935	5352	Hs.477866	NM_000935	ENSG00000152952	BRKS2|LH2|TLH	procollagen-lysine,2-oxoglutarate 5-dioxygenase 2	protein-coding	NO	NA	NA	0	NA	0	NA	NA	NA	15.13	601865	Bruck syndrome 2, 609220 (3), Autosomal recessive	T26568	Proband_Unsolved	5	440	304
chr3:148804271-148804819[HYPO]	203504430026_R01C01	HLTF	chr3	148804271	148804819	chr3:148804271-148804819	chr3:149086484-149087032	HYPO	549	17	promoter-TSS	promoter-TSS (NM_139048)	-204	NM_001318935	6596	Hs.3068	NM_003071	ENSG00000071794	HIP116|HIP116A|HLTF1|RNF80|SMARCA3|SNF2L3|ZBU1	helicase like transcription factor	protein-coding	NO	NA	NA	0	NA	0	NA	NA	NA	14.36	NA	NA	SJNORM045174	Control_Unaffected	2	441	305
chr3:148804271-148805158[HYPO]	205715830044_R05C01	HLTF	chr3	148804271	148805158	chr3:148804271-148805158	chr3:149086484-149087371	HYPO	888	21	promoter-TSS	promoter-TSS (NM_139048)	-374	NM_001318935	6596	Hs.3068	NM_003071	ENSG00000071794	HIP116|HIP116A|HLTF1|RNF80|SMARCA3|SNF2L3|ZBU1	helicase like transcription factor	protein-coding	NO	NA	NA	0	NA	0	NA	NA	NA	14.36	NA	NA	34466	Proband_Unsolved	4	442	305
chr3:148847263-148847296[HYPER]	203497730068_R07C01	HPS3	chr3	148847263	148847296	chr3:148847263-148847296	chr3:149129476-149129509	HYPER	34	4	promoter-TSS	promoter-TSS (NM_032383)	-91	NM_001308258	84343	Hs.558314	NM_032383	ENSG00000163755	BLOC2S1|SUTAL	HPS3 biogenesis of lysosomal organelles complex 2 subunit 1	protein-coding	NO	NA	NA	0	NA	0	NA	2.25 - 8.13	chr3:148846749-148847792	4.39	606118	Hermansky-Pudlak syndrome 3, 614072 (3), Autosomal recessive	SJNORM045017	Control_Unaffected	2	443	306
chr3:148847263-148847604[HYPER]	203219730064_R06C01	HPS3	chr3	148847263	148847604	chr3:148847263-148847604	chr3:149129476-149129817	HYPER	342	6	promoter-TSS	promoter-TSS (NM_032383)	63	NM_032383	84343	Hs.558314	NM_032383	ENSG00000163755	BLOC2S1|SUTAL	HPS3 biogenesis of lysosomal organelles complex 2 subunit 1	protein-coding	NO	NA	NA	0	NA	0	NA	2.25 - 8.13	chr3:148846749-148847792	4.39	606118	Hermansky-Pudlak syndrome 3, 614072 (3), Autosomal recessive	e4849-1	Proband_Unsolved	1	444	306
chr3:150420820-150421425[HYPER]	206537470097_R05C01	ERICH6-AS1	chr3	150420820	150421425	chr3:150420820-150421425	chr3:150703033-150703638	HYPER	606	6	promoter-TSS	promoter-TSS (NR_121675)	-228	NR_121675	101928085	Hs.561114	NR_121674	ENSG00000240137	NA	ERICH6 antisense RNA 1	ncRNA	NO	NA	NA	0	NA	0	NA	0 - 1.28	chr3:150421254-150422050	NA	NA	NA	T21203	Proband_Unsolved	8	445	307
chr3:150420820-150421425[HYPER]	207179240029_R05C01	ERICH6-AS1	chr3	150420820	150421425	chr3:150420820-150421425	chr3:150703033-150703638	HYPER	606	6	promoter-TSS	promoter-TSS (NR_121675)	-228	NR_121675	101928085	Hs.561114	NR_121674	ENSG00000240137	NA	ERICH6 antisense RNA 1	ncRNA	NO	NA	NA	0	NA	0	NA	0 - 1.28	chr3:150421254-150422050	NA	NA	NA	T1615	Proband_Unsolved	46	446	307
chr3:150690156-150690953[HYPO]	203219730038_R07C01	CLRN1-AS1	chr3	150690156	150690953	chr3:150690156-150690953	chr3:150972369-150973166	HYPO	798	12	promoter-TSS	promoter-TSS (NR_024066)	90	NR_024066	116933	Hs.570680	NR_024066	NA	CLRN1OS|UCRP	CLRN1 antisense RNA 1	ncRNA	NO	NA	NA	0	NA	0	NA	NA	NA	NA	NA	NA	33055	Proband_Unsolved	49	447	308
chr3:155421734-155422458[HYPER]	205715830045_R06C01	PLCH1	chr3	155421734	155422458	chr3:155421734-155422458	chr3:155703945-155704669	HYPER	725	8	promoter-TSS	promoter-TSS (NM_014996)	-43	NM_014996	23007	Hs.567423	NM_014996	ENSG00000114805	PLCL3	phospholipase C eta 1	protein-coding	NO	NA	NA	0	NA	0	NA	NA	NA	3.34	612835	Holoprosencephaly 14, 619895 (3), Autosomal recessive	35355	Proband_Unsolved	52	448	309
chr3:155421734-155422783[HYPER]	203824910025_R07C01	PLCH1	chr3	155421734	155422783	chr3:155421734-155422783	chr3:155703945-155704994	HYPER	1050	10	promoter-TSS	promoter-TSS (NM_014996)	-206	NM_014996	23007	Hs.567423	NM_014996	ENSG00000114805	PLCL3	phospholipase C eta 1	protein-coding	NO	NA	NA	0	NA	0	NA	NA	NA	3.34	612835	Holoprosencephaly 14, 619895 (3), Autosomal recessive	T25410	Proband_Unsolved	14	449	309
chr3:155421734-155422783[HYPER]	205707890173_R01C01	PLCH1	chr3	155421734	155422783	chr3:155421734-155422783	chr3:155703945-155704994	HYPER	1050	10	promoter-TSS	promoter-TSS (NM_014996)	-206	NM_014996	23007	Hs.567423	NM_014996	ENSG00000114805	PLCL3	phospholipase C eta 1	protein-coding	NO	NA	NA	0	NA	0	NA	NA	NA	3.34	612835	Holoprosencephaly 14, 619895 (3), Autosomal recessive	K5005-4	Proband_Solved	12	450	309
chr3:157920273-157920896[HYPO]	203219730154_R01C01	RSRC1	chr3	157920273	157920896	chr3:157920273-157920896	chr3:158202484-158203107	HYPO	624	4	intron	intron (NM_001271834, intron 3 of 8)	92744	NM_001271834	51319	Hs.591283	NM_016625	ENSG00000174891	BM-011|MRT70|SFRS21|SRrp53	arginine and serine rich coiled-coil 1	protein-coding	NO	NA	NA	0	NA	0	NA	NA	NA	19.5	613352	Intellectual developmental disorder, autosomal recessive 70, 618402 (3), Autosomal recessive	T18461	Proband_Unsolved	6	451	310
chr3:158449733-158450834[HYPER]	200991620029_R05C01	RARRES1	chr3	158449733	158450834	chr3:158449733-158450834	chr3:158731944-158733045	HYPER	1102	10	promoter-TSS	promoter-TSS (NM_206963)	-9	NM_206963	5918	Hs.131269	NM_002888	ENSG00000118849	LXNL|PERG-1|TIG1	retinoic acid receptor responder 1	protein-coding	NO	NA	NA	1	chr3:158449957-158450091	0	NA	NA	NA	3.84	605090	NA	PPMI_3668	Control_Unaffected	38	452	311
chr3:158989909-158990490[HYPO]	203219730038_R07C01	SCHIP1	chr3	158989909	158990490	chr3:158989909-158990490	chr3:159272120-159272701	HYPO	582	3	promoter-TSS	promoter-TSS (NM_001197108)	-836	NM_001197108	29970	Hs.134665	NM_014575	ENSG00000151967	SCHIP-1	schwannomin interacting protein 1	protein-coding	NO	NA	NA	0	NA	0	NA	NA	NA	54.13	619206	NA	33055	Proband_Unsolved	49	453	312
chr3:177310534-177310751[HYPO]	205715830044_R08C01	LINC00578	chr3	177310534	177310751	chr3:177310534-177310751	chr3:177592746-177592963	HYPO	218	3	intron	intron (NR_047568, intron 2 of 3)	150934	NR_047568	100505566	Hs.581170	NR_047568	NA	NA	long intergenic non-protein coding RNA 578	ncRNA	NO	NA	NA	0	NA	0	NA	NA	NA	NA	NA	NA	34635	Proband_Unsolved	2	454	313
chr3:179592120-179593117[HYPO]	203219730038_R07C01	PEX5L-AS2	chr3	179592120	179593117	chr3:179592120-179593117	chr3:179874332-179875329	HYPO	998	3	intron	intron (NM_001349397, intron 4 of 12)	-23363	NR_110059	101928790	Hs.667247	NR_110059	ENSG00000244302	NA	PEX5L antisense RNA 2	ncRNA	NO	NA	NA	0	NA	0	NA	NA	NA	NA	NA	NA	33055	Proband_Unsolved	49	455	314
chr3:182816737-182817627[HYPER]	205122170064_R04C01	MCCC1	chr3	182816737	182817627	chr3:182816737-182817627	chr3:183098949-183099839	HYPER	891	14	promoter-TSS	promoter-TSS (NR_120640)	-151	NR_120640	56922	Hs.47649	NM_020166	ENSG00000078070	MCC-B|MCCA	methylcrotonoyl-CoA carboxylase 1	protein-coding	NO	NA	NA	0	NA	0	NA	3.86 - 10.85	chr3:182816737-182817627	9.55	609010	3-Methylcrotonyl-CoA carboxylase 1 deficiency, 210200 (3), Autosomal recessive	T1461	Proband_Solved	4	456	315
chr3:182816737-182817627[HYPER]	205715830085_R01C01	MCCC1	chr3	182816737	182817627	chr3:182816737-182817627	chr3:183098949-183099839	HYPER	891	14	promoter-TSS	promoter-TSS (NR_120640)	-151	NR_120640	56922	Hs.47649	NM_020166	ENSG00000078070	MCC-B|MCCA	methylcrotonoyl-CoA carboxylase 1	protein-coding	NO	NA	NA	0	NA	0	NA	3.86 - 10.85	chr3:182816737-182817627	9.55	609010	3-Methylcrotonyl-CoA carboxylase 1 deficiency, 210200 (3), Autosomal recessive	T26657	Proband_Unsolved	4	457	315
chr3:182816737-182817627[HYPER]	203504430038_R06C01	MCCC1	chr3	182816737	182817627	chr3:182816737-182817627	chr3:183098949-183099839	HYPER	891	14	promoter-TSS	promoter-TSS (NR_120640)	-151	NR_120640	56922	Hs.47649	NM_020166	ENSG00000078070	MCC-B|MCCA	methylcrotonoyl-CoA carboxylase 1	protein-coding	NO	NA	NA	0	NA	0	NA	3.86 - 10.85	chr3:182816737-182817627	9.55	609010	3-Methylcrotonyl-CoA carboxylase 1 deficiency, 210200 (3), Autosomal recessive	SJNORM045034	Control_Unaffected	7	458	315
chr3:183958999-183959854[HYPO]	206537460117_R07C01	MIR1224	chr3	183958999	183959854	chr3:183958999-183959854	chr3:184241211-184242066	HYPO	856	10	TTS	TTS (NR_030410)	234	NR_030410	100187716	NA	NR_030410	ENSG00000221120	MIRN1224|mir-1224	microRNA 1224	ncRNA	NO	NA	NA	1	chr3:183959769-183959903	0	NA	NA	NA	NA	611620	NA	T18641	Proband_Solved	4	459	316
chr3:188850136-188850351[HYPER]	203866380106_R01C01	TPRG1	chr3	188850136	188850351	chr3:188850136-188850351	chr3:189132347-189132562	HYPER	216	3	Intergenic	Intergenic	-39519	NM_198485	285386	Hs.729544	NM_198485	ENSG00000188001	FAM79B	tumor protein p63 regulated 1	protein-coding	NO	NA	NA	0	NA	0	NA	NA	NA	0.17	NA	NA	T22470	Proband_Solved	2	460	317
chr3:189348673-189349324[HYPO]	207179240029_R07C01	TP63	chr3	189348673	189349324	chr3:189348673-189349324	chr3:189630884-189631535	HYPO	652	9	promoter-TSS	promoter-TSS (NM_001329144)	-217	NM_001329144	8626	Hs.137569	NM_003722	ENSG00000073282	AIS|B(p51A)|B(p51B)|EEC3|KET|LMS|NBP|OFC8|RHS|SHFM4|TP53CP|TP53L|TP73L|p40|p51|p53CP|p63|p73H|p73L	tumor protein p63	protein-coding	NO	NA	NA	0	NA	0	NA	NA	NA	0.18	603273	Ectrodactyly, ectodermal dysplasia, and cleft lip/palate syndrome 3, 604292 (3), Autosomal dominant; Hay-Wells syndrome, 106260 (3), Autosomal dominant; Split-hand/foot malformation 4, 605289 (3), Autosomal dominant; Orofacial cleft 8, 618149 (3); Rapp-Hodgkin syndrome, 129400 (3), Autosomal dominant; ADULT syndrome, 103285 (3), Autosomal dominant; Limb-mammary syndrome, 603543 (3), Autosomal dom…	T1781	Proband_Unsolved	2	461	318
chr3:193988506-193988738[HYPO]	203504430079_R02C01	LINC02036	chr3	193988506	193988738	chr3:193988506-193988738	chr3:194270717-194270949	HYPO	233	3	Intergenic	Intergenic	-20680	NR_125403	100505920	Hs.436654	NR_125403	ENSG00000225742	NA	long intergenic non-protein coding RNA 2036	ncRNA	NO	NA	NA	0	NA	0	NA	NA	NA	NA	NA	NA	SJNORM044988	Control_Unaffected	6	462	319
chr3:196157894-196158976[HYPER]	203867050068_R01C01	UBXN7-AS1	chr3	196157894	196158976	chr3:196157894-196158976	chr3:196431023-196432105	HYPER	1083	7	intron	intron (NR_046745, intron 1 of 1)	179	NR_046745	100874034	Hs.617990	NR_046745	NA	NA	UBXN7 antisense RNA 1	ncRNA	NO	NA	NA	0	NA	0	NA	0 - 2.06	chr3:196158457-196158976	NA	NA	NA	T2529	Proband_Unsolved	2	463	320
chr3:196351326-196352456[HYPER]	204873630052_R06C01	LINC01063	chr3	196351326	196352456	chr3:196351326-196352456	chr3:196624455-196625585	HYPER	1131	6	Intergenic	L3|LINE|CR1	7567	NR_132101	101929769	Hs.518527	NR_132101	ENSG00000232065	NA	long intergenic non-protein coding RNA 1063	ncRNA	NO	CR1	L3|LINE|CR1	0	NA	0	NA	NA	NA	NA	NA	NA	34865	Proband_Unsolved	25	464	321
chr3:197182657-197183681[HYPER]	203504430038_R06C01	LINC02012	chr3	197182657	197183681	chr3:197182657-197183681	chr3:197455786-197456810	HYPER	1025	8	Intergenic	Intergenic	53363	NR_145451	100129516	Hs.635286	NR_145451	NA	NA	long intergenic non-protein coding RNA 2012	ncRNA	NO	NA	NA	0	NA	0	NA	0 - 2.77	chr3:197183352-197183663	NA	NA	NA	SJNORM045034	Control_Unaffected	7	465	322
chr3:197807354-197808018[HYPER]	203287590054_R01C01	ANKRD18DP	chr3	197807354	197808018	chr3:197807354-197808018	chr3:198080483-198081147	HYPER	665	4	promoter-TSS	promoter-TSS (NR_003291)	-144	NR_003291	348840	Hs.512227	NM_182631	ENSG00000226435	NA	ankyrin repeat domain 18D, pseudogene	pseudo	NO	NA	NA	2	chr3:197807903-197808037	0	NA	0 - 1.28	chr3:197807354-197808018	NA	NA	NA	PPMI_3165	Control_Unaffected	3	466	323
chr4:124231-125113[HYPER]	204873630059_R04C01	ZNF718	chr4	124231	125113	chr4:124231-125113	chr4:124349-125231	HYPER	883	7	5' UTR	5' UTR (NM_001289930, exon 1 of 2)	314	NM_001289930	255403	Hs.636638	NM_001039127	ENSG00000250312	NA	zinc finger protein 718	protein-coding	NO	NA	NA	0	NA	0	NA	0 - 2.77	chr4:124231-125505	1.75	NA	NA	T2948	Proband_Solved	2	467	324
chr4:124231-125113[HYPER]	205828610017_R06C01	ZNF718	chr4	124231	125113	chr4:124231-125113	chr4:124349-125231	HYPER	883	7	5' UTR	5' UTR (NM_001289930, exon 1 of 2)	314	NM_001289930	255403	Hs.636638	NM_001039127	ENSG00000250312	NA	zinc finger protein 718	protein-coding	NO	NA	NA	0	NA	0	NA	0 - 2.77	chr4:124231-125505	1.75	NA	NA	LUR010	Proband_Unsolved	3	468	324
chr4:299050-299371[HYPER]	201050360075_R04C01	ZNF732	chr4	299050	299371	chr4:299050-299371	chr4:305261-305582	HYPER	322	4	promoter-TSS	promoter-TSS (NM_001137608)	47	NM_001137608	654254	Hs.698668	NM_001137608	ENSG00000186777	NA	zinc finger protein 732	protein-coding	NO	NA	NA	0	NA	0	NA	0 - 1.28	chr4:298680-299312	0.6	NA	NA	PPMI_3370	Control_Unaffected	5	469	325
chr4:1107486-1107984[HYPER]	205707890075_R08C01	LOC105374344	chr4	1107486	1107984	chr4:1107486-1107984	chr4:1113698-1114196	HYPER	499	8	promoter-TSS	promoter-TSS (NM_001193318)	308	NR_134676	105374344	Hs.128102	NR_134676	ENSG00000251652	NA	uncharacterized LOC105374344	ncRNA	NO	NA	NA	0	NA	0	NA	NA	NA	NA	NA	NA	T25615	Control_Unaffected_Parent	12	470	326
chr4:1160782-1161654[HYPER]	203497730017_R02C01	SPON2	chr4	1160782	1161654	chr4:1160782-1161654	chr4:1166994-1167866	HYPER	873	7	3' UTR	3' UTR (NM_001128325, exon 7 of 7)	5439	NM_012445	10417	Hs.302963	NM_012445	ENSG00000159674	DIL-1|DIL1|M-SPONDIN|MINDIN	spondin 2	protein-coding	NO	NA	NA	1	chr4:1161036-1161170	0	NA	0 - 2.77	chr4:1161156-1161654	7.92	605918	NA	SJNORM045181	Control_Unaffected	8	471	327
chr4:1188420-1189038[HYPO]	203866380042_R05C01	SPON2	chr4	1188420	1189038	chr4:1188420-1189038	chr4:1194632-1195250	HYPO	619	3	TTS	TTS (NR_024569)	14021	NM_001199021	10417	Hs.302963	NM_012445	ENSG00000159674	DIL-1|DIL1|M-SPONDIN|MINDIN	spondin 2	protein-coding	NO	NA	NA	0	NA	0	NA	NA	NA	7.92	605918	NA	T1504	Proband_Unsolved	1	472	328
chr4:1303093-1304049[HYPER]	205828610042_R05C01	MAEA	chr4	1303093	1304049	chr4:1303093-1304049	chr4:1309305-1310261	HYPER	957	6	promoter-TSS	promoter-TSS (NM_001297433)	-8	NM_001297433	10296	Hs.139896	NM_005882	ENSG00000090316	EMLP|EMP|GID9|HLC-10|P44EMLP|PIG5	macrophage erythroblast attacher	protein-coding	NO	NA	NA	0	NA	0	NA	NA	NA	29.59	606801	NA	LUR033	Proband_Solved	2	473	329
chr4:1359137-1359802[HYPO]	203219730064_R04C01	UVSSA	chr4	1359137	1359802	chr4:1359137-1359802	chr4:1365349-1366014	HYPO	666	4	intron	intron (NM_020894, intron 7 of 13)	18126	NM_001317935	57654	Hs.380475	NM_020894	ENSG00000163945	KIAA1530|UVSS3	UV stimulated scaffold protein A	protein-coding	NO	NA	NA	3	chr4:1359674-1359808	0	NA	NA	NA	2.99	614632	UV-sensitive syndrome 3, 614640 (3), Autosomal recessive	e4779-1	Proband_Unsolved	2	474	330
chr4:1359137-1359802[HYPO]	206537460098_R02C01	UVSSA	chr4	1359137	1359802	chr4:1359137-1359802	chr4:1365349-1366014	HYPO	666	4	intron	intron (NM_020894, intron 7 of 13)	18126	NM_001317935	57654	Hs.380475	NM_020894	ENSG00000163945	KIAA1530|UVSS3	UV stimulated scaffold protein A	protein-coding	NO	NA	NA	3	chr4:1359674-1359808	0	NA	NA	NA	2.99	614632	UV-sensitive syndrome 3, 614640 (3), Autosomal recessive	32877	Proband_Unsolved	3	475	330
chr4:1580943-1582249[HYPER]	205707890075_R08C01	FAM53A	chr4	1580943	1582249	chr4:1580943-1582249	chr4:1579216-1580522	HYPER	1307	8	Intergenic	CpG	104122	NM_001013622	152877	Hs.143314	NM_001013622	ENSG00000174137	DNTNP	family with sequence similarity 53 member A	protein-coding	YES	NA	NA	0	NA	0	NA	0.52 - 4.67	chr4:1580943-1582249	1.64	617229	NA	T25615	Control_Unaffected_Parent	12	476	331
chr4:2813457-2814123[HYPER]	205715830044_R05C01	SH3BP2	chr4	2813457	2814123	chr4:2813457-2814123	chr4:2811730-2812396	HYPER	667	6	promoter-TSS	promoter-TSS (NM_001145855)	-156	NM_001145855	6452	Hs.167679	NM_003023	ENSG00000087266	3BP-2|3BP2|CRBM|CRPM|RES4-23	SH3 domain binding protein 2	protein-coding	NO	NA	NA	0	NA	0	NA	0 - 2.06	chr4:2813723-2814123	4.61	602104	Cherubism, 118400 (3), Autosomal dominant	34466	Proband_Unsolved	4	477	332
chr4:2819613-2820480[HYPER]	204873630063_R04C01	SH3BP2	chr4	2819613	2820480	chr4:2819613-2820480	chr4:2817886-2818753	HYPER	868	8	promoter-TSS	promoter-TSS (NM_003023)	135	NM_001145856	6452	Hs.167679	NM_003023	ENSG00000087266	3BP-2|3BP2|CRBM|CRPM|RES4-23	SH3 domain binding protein 2	protein-coding	NO	NA	NA	0	NA	0	NA	0 - 2.77	chr4:2819613-2820480	4.61	602104	Cherubism, 118400 (3), Autosomal dominant	26720	Proband_Unsolved	7	478	333
chr4:2819613-2820480[HYPER]	206537460117_R05C01	SH3BP2	chr4	2819613	2820480	chr4:2819613-2820480	chr4:2817886-2818753	HYPER	868	8	promoter-TSS	promoter-TSS (NM_003023)	135	NM_001145856	6452	Hs.167679	NM_003023	ENSG00000087266	3BP-2|3BP2|CRBM|CRPM|RES4-23	SH3 domain binding protein 2	protein-coding	NO	NA	NA	0	NA	0	NA	0 - 2.77	chr4:2819613-2820480	4.61	602104	Cherubism, 118400 (3), Autosomal dominant	T38	Proband_Solved	9	479	333
chr4:3372914-3373872[HYPO]	203496250075_R07C01	RGS12	chr4	3372914	3373872	chr4:3372914-3373872	chr4:3371187-3372145	HYPO	959	6	intron	intron (NM_198227, intron 1 of 15)	1669	NM_198227	6002	Hs.527061	NM_002926	ENSG00000159788	NA	regulator of G protein signaling 12	protein-coding	NO	NA	NA	0	NA	0	NA	0 - 1.28	chr4:3372914-3373406	15.55	602512	NA	SJNORM045149	Control_Unaffected	5	480	334
chr4:4341396-4341545[HYPO]	203866380109_R08C01	NSG1	chr4	4341396	4341545	chr4:4341396-4341545	chr4:4339669-4339818	HYPO	150	3	Intergenic	MER65D|LTR|ERV1	-46512	NM_001040101	27065	Hs.518595	NM_014392	ENSG00000168824	D4S234|D4S234E|NEEP21|P21	neuronal vesicle trafficking associated 1	protein-coding	NO	ERV1	MER65D|LTR|ERV1	0	NA	0	NA	NA	NA	55.4	607645	NA	T26729	Proband_Unsolved	13	481	335
chr4:5020291-5021312[HYPER]	203287590037_R05C01	CYTL1	chr4	5020291	5021312	chr4:5020291-5021312	chr4:5018564-5019585	HYPER	1022	6	intron	intron (NM_018659, intron 1 of 3)	395	NM_018659	54360	Hs.13872	NM_018659	ENSG00000170891	C17|C4orf4	cytokine like 1	protein-coding	NO	NA	NA	0	NA	0	NA	0.52 - 4.67	chr4:5020291-5021329	3.16	607930	NA	PPMI_4100	Control_Unaffected	14	482	336
chr4:5053340-5053505[HYPER]	204813570096_R02C01	STK32B	chr4	5053340	5053505	chr4:5053340-5053505	chr4:5051613-5051778	HYPER	166	5	5' UTR	5' UTR (NM_018401, exon 1 of 12)	179	NM_018401	55351	Hs.133062	NM_018401	ENSG00000152953	HSA250839|STK32|STKG6|YANK2	serine/threonine kinase 32B	protein-coding	NO	NA	NA	0	NA	0	NA	0 - 1.28	chr4:5053495-5053586	2.25	NA	NA	PPMI_3191	Control_Unaffected	2	483	337
chr4:6665904-6666465[HYPER]	206537460126_R04C01	LINC02482	chr4	6665904	6666465	chr4:6665904-6666465	chr4:6664177-6664738	HYPER	562	3	Intergenic	AluY|SINE|Alu	9423	NR_134665	105374366	Hs.438950	NR_134664	ENSG00000251580	NA	long intergenic non-protein coding RNA 2482	ncRNA	NO	Alu	AluY|SINE|Alu	1	chr4:6666402-6666536	0	NA	NA	NA	NA	NA	NA	33097	Proband_Unsolved	3	484	338
chr4:7512176-7512529[HYPO]	203824910046_R01C01	MIR4274	chr4	7512176	7512529	chr4:7512176-7512529	chr4:7510449-7510802	HYPO	354	5	intron	CpG	50598	NR_036238	100422826	NA	NR_036238	ENSG00000266690	NA	microRNA 4274	ncRNA	YES	NA	NA	0	NA	0	NA	0 - 1.28	chr4:7512015-7512499	NA	NA	NA	T3095	Proband_Unsolved	2	485	339
chr4:13655898-13656232[HYPER]	203286230162_R01C01	LINC01182	chr4	13655898	13656232	chr4:13655898-13656232	chr4:13654274-13654608	HYPER	335	6	promoter-TSS	promoter-TSS (NR_121681)	-738	NR_121681	101929071	Hs.543714	NR_121681	ENSG00000250634	NA	long intergenic non-protein coding RNA 1182	ncRNA	NO	NA	NA	4	chr4:13656202-13656336	0	NA	0.27 - 4.06	chr4:13655898-13656018	NA	NA	NA	PPMI_3353	Control_Unaffected	2	486	340
chr4:15657656-15658308[HYPO]	205715830062_R04C01	FBXL5	chr4	15657656	15658308	chr4:15657656-15658308	chr4:15656033-15656685	HYPO	653	4	promoter-TSS	promoter-TSS (NR_036464)	-947	NR_036464	26234	Hs.643433	NM_012161	ENSG00000118564	FBL4|FBL5|FLR1	F-box and leucine rich repeat protein 5	protein-coding	NO	NA	NA	0	NA	0	NA	NA	NA	45.02	605655	NA	35924	Proband_Unsolved	37	487	341
chr4:15657656-15658308[HYPO]	205715830064_R03C01	FBXL5	chr4	15657656	15658308	chr4:15657656-15658308	chr4:15656033-15656685	HYPO	653	4	promoter-TSS	promoter-TSS (NR_036464)	-947	NR_036464	26234	Hs.643433	NM_012161	ENSG00000118564	FBL4|FBL5|FLR1	F-box and leucine rich repeat protein 5	protein-coding	NO	NA	NA	0	NA	0	NA	NA	NA	45.02	605655	NA	36221	Proband_Solved	23	488	341
chr4:24796918-24797177[HYPO]	203497730017_R02C01	SOD3	chr4	24796918	24797177	chr4:24796918-24797177	chr4:24795296-24795555	HYPO	260	7	promoter-TSS	promoter-TSS (NM_003102)	-37	NM_003102	6649	Hs.2420	NM_003102	ENSG00000109610	EC-SOD	superoxide dismutase 3	protein-coding	NO	NA	NA	0	NA	0	NA	0 - 1.28	chr4:24796918-24797177	12.96	185490	[Superoxide dismutase, elevated extracellular] (3)	SJNORM045181	Control_Unaffected	8	489	342
chr4:25162897-25163347[HYPER]	203496250038_R05C01	SEPSECS-AS1	chr4	25162897	25163347	chr4:25162897-25163347	chr4:25161275-25161725	HYPER	451	3	promoter-TSS	promoter-TSS (NM_016955)	828	NR_037934	285540	Hs.732278	NR_037934	NA	NA	SEPSECS antisense RNA 1 (head to head)	ncRNA	NO	NA	NA	0	NA	0	NA	NA	NA	NA	NA	NA	SJNORM045119	Control_Unaffected	2	490	343
chr4:25162897-25163347[HYPER]	203504430026_R03C01	SEPSECS-AS1	chr4	25162897	25163347	chr4:25162897-25163347	chr4:25161275-25161725	HYPER	451	3	promoter-TSS	promoter-TSS (NM_016955)	828	NR_037934	285540	Hs.732278	NR_037934	NA	NA	SEPSECS antisense RNA 1 (head to head)	ncRNA	NO	NA	NA	0	NA	0	NA	NA	NA	NA	NA	NA	SJNORM045200	Control_Unaffected	1	491	343
chr4:27050032-27050419[HYPER]	203866380134_R04C01	LINC02261	chr4	27050032	27050419	chr4:27050032-27050419	chr4:27048410-27048797	HYPER	388	3	Intergenic	Intergenic	-168875	NR_125921	101929199	Hs.570815	NR_125921	ENSG00000249699	NA	long intergenic non-protein coding RNA 2261	ncRNA	NO	NA	NA	0	NA	0	NA	NA	NA	NA	NA	NA	33711	Proband_Unsolved	2	492	344
chr4:38510395-38511228[HYPO]	204873630052_R06C01	LINC01259	chr4	38510395	38511228	chr4:38510395-38511228	chr4:38508774-38509607	HYPO	834	6	promoter-TSS	promoter-TSS (NR_149076)	-576	NR_149076	106144599	Hs.582017	NR_149076	ENSG00000249667	TCONS_00007515	long intergenic non-protein coding RNA 1259	ncRNA	NO	NA	NA	0	NA	0	NA	NA	NA	NA	NA	NA	34865	Proband_Unsolved	25	493	345
chr4:38524848-38525724[HYPO]	203866380142_R08C01	LINC01258	chr4	38524848	38525724	chr4:38524848-38525724	chr4:38523227-38524103	HYPO	877	5	promoter-TSS	promoter-TSS (NR_110951)	-485	NR_110951	101928776	Hs.586147	NR_110951	ENSG00000249534	NA	long intergenic non-protein coding RNA 1258	ncRNA	NO	NA	NA	0	NA	0	NA	NA	NA	NA	NA	NA	T26472	Proband_Unsolved	4	494	346
chr4:38859586-38859771[HYPER]	204873630052_R06C01	TLR6	chr4	38859586	38859771	chr4:38859586-38859771	chr4:38857965-38858150	HYPER	186	4	Intergenic	Intergenic	-1241	NM_006068	10333	Hs.575090	NM_006068	ENSG00000174130	CD286	toll like receptor 6	protein-coding	NO	NA	NA	0	NA	0	NA	NA	NA	0.52	605403	NA	34865	Proband_Unsolved	25	495	347
chr4:39448431-39449131[HYPER]	203824910025_R07C01	RPL9	chr4	39448431	39449131	chr4:39448431-39449131	chr4:39446811-39447511	HYPER	701	6	exon	exon (NM_175737, exon 4 of 5)	11787	NM_000661	6133	Hs.412370	NM_000661	ENSG00000163682	L9|NPC-A-16	ribosomal protein L9	protein-coding	NO	NA	NA	0	NA	0	NA	0 - 1.28	chr4:39448652-39449131	993.92	603686	NA	T25410	Proband_Unsolved	14	496	348
chr4:40197831-40198130[HYPO]	204873630052_R06C01	RHOH	chr4	40197831	40198130	chr4:40197831-40198130	chr4:40196211-40196510	HYPO	300	4	promoter-TSS	promoter-TSS (NM_004310)	-546	NM_001278360	399	Hs.654594	NM_004310	ENSG00000168421	ARHH|TTF	ras homolog family member H	protein-coding	NO	NA	NA	0	NA	0	NA	NA	NA	0.44	602037	{?Epidermodysplasia verruciformis, susceptibility to, 4}, 618307 (3), Autosomal recessive	34865	Proband_Unsolved	25	497	349
chr4:41362519-41362854[HYPER]	200991620029_R05C01	LIMCH1	chr4	41362519	41362854	chr4:41362519-41362854	chr4:41360502-41360837	HYPER	336	3	promoter-TSS	promoter-TSS (NM_014988)	39	NM_001330788	22998	Hs.335163	NM_014988	ENSG00000064042	LIMCH1A|LMO7B	LIM and calponin homology domains 1	protein-coding	NO	NA	NA	0	NA	0	NA	NA	NA	50.15	617750	NA	PPMI_3668	Control_Unaffected	38	498	350
chr4:48987790-48988802[HYPER]	205122170063_R06C01	CWH43	chr4	48987790	48988802	chr4:48987790-48988802	chr4:48985773-48986785	HYPER	1013	13	promoter-TSS	promoter-TSS (NM_001286791)	31	NM_025087	80157	Hs.479703	NM_025087	ENSG00000109182	CWH43-C|PGAP2IP	cell wall biogenesis 43 C-terminal homolog	protein-coding	NO	NA	NA	0	NA	0	NA	NA	NA	0.01	618561	NA	T1635	Proband_Solved	1	499	351
chr4:53588037-53588398[HYPER]	201050360080_R04C01	SNORA26	chr4	53588037	53588398	chr4:53588037-53588398	chr4:52721870-52722231	HYPER	362	4	Intergenic	CpG	8802	NR_003016	677810	Hs.635034	NR_003016	ENSG00000212588	HBI-6	small nucleolar RNA, H/ACA box 26	snoRNA	YES	NA	NA	0	NA	0	NA	0.52 - 4.67	chr4:53588037-53588851	NA	614626	NA	PPMI_3541	Control_Unaffected	1	500	352
chr4:53588037-53588398[HYPER]	207179240029_R05C01	SNORA26	chr4	53588037	53588398	chr4:53588037-53588398	chr4:52721870-52722231	HYPER	362	4	Intergenic	CpG	8802	NR_003016	677810	Hs.635034	NR_003016	ENSG00000212588	HBI-6	small nucleolar RNA, H/ACA box 26	snoRNA	YES	NA	NA	0	NA	0	NA	0.52 - 4.67	chr4:53588037-53588851	NA	614626	NA	T1615	Proband_Unsolved	46	501	352
chr4:53588037-53588674[HYPER]	203497730017_R05C01	SNORA26	chr4	53588037	53588674	chr4:53588037-53588674	chr4:52721870-52722507	HYPER	638	5	Intergenic	CpG	8940	NR_003016	677810	Hs.635034	NR_003016	ENSG00000212588	HBI-6	small nucleolar RNA, H/ACA box 26	snoRNA	YES	NA	NA	0	NA	0	NA	0.52 - 4.67	chr4:53588037-53588851	NA	614626	NA	SJNORM045218	Control_Unaffected	9	502	352
chr4:53588037-53588674[HYPER]	203504430042_R06C01	SNORA26	chr4	53588037	53588674	chr4:53588037-53588674	chr4:52721870-52722507	HYPER	638	5	Intergenic	CpG	8940	NR_003016	677810	Hs.635034	NR_003016	ENSG00000212588	HBI-6	small nucleolar RNA, H/ACA box 26	snoRNA	YES	NA	NA	0	NA	0	NA	0.52 - 4.67	chr4:53588037-53588851	NA	614626	NA	SJNORM045237	Control_Unaffected	16	503	352
chr4:53588037-53588851[HYPER]	203504430026_R06C01	SNORA26	chr4	53588037	53588851	chr4:53588037-53588851	chr4:52721870-52722684	HYPER	815	6	Intergenic	CpG	9028	NR_003016	677810	Hs.635034	NR_003016	ENSG00000212588	HBI-6	small nucleolar RNA, H/ACA box 26	snoRNA	YES	NA	NA	0	NA	0	NA	0.52 - 4.67	chr4:53588037-53588851	NA	614626	NA	SJNORM045236	Control_Unaffected	9	504	352
chr4:56458182-56458623[HYPO]	203504430060_R08C01	PDCL2	chr4	56458182	56458623	chr4:56458182-56458623	chr4:55592015-55592456	HYPO	442	5	promoter-TSS	promoter-TSS (NM_152401)	-24	NM_152401	132954	Hs.223712	NM_152401	ENSG00000163440	GCPHLP	phosducin like 2	protein-coding	NO	NA	NA	0	NA	0	NA	3.86 - 10.85	chr4:56458332-56458623	0.01	611676	NA	SJNORM045062	Control_Unaffected	5	505	353
chr4:70860683-70861543[HYPO]	203219730038_R07C01	STATH	chr4	70860683	70861543	chr4:70860683-70861543	chr4:69994966-69995826	HYPO	861	5	promoter-TSS	promoter-TSS (NM_003154)	-535	NM_001009181	6779	Hs.654495	NM_003154	ENSG00000126549	STR	statherin	protein-coding	NO	NA	NA	0	NA	0	NA	NA	NA	0.58	184470	NA	33055	Proband_Unsolved	49	506	354
chr4:71493453-71494333[HYPO]	203867050136_R08C01	ENAM	chr4	71493453	71494333	chr4:71493453-71494333	chr4:70627736-70628616	HYPO	881	3	promoter-TSS	promoter-TSS (NM_031889)	-568	NM_031889	10117	Hs.667018	NM_031889	ENSG00000132464	ADAI|AI1C|AIH2	enamelin	protein-coding	NO	NA	NA	0	NA	0	NA	NA	NA	0.03	606585	Amelogenesis imperfecta, type IC, 204650 (3), Autosomal recessive; Amelogenesis imperfecta, type IB, 104500 (3), Autosomal dominant	T23261	Proband_Unsolved	11	507	355
chr4:74847099-74848393[HYPER]	203497730108_R06C01	PF4	chr4	74847099	74848393	chr4:74847099-74848393	chr4:73981382-73982676	HYPER	1295	10	promoter-TSS	promoter-TSS (NM_002619)	95	NM_002619	5196	Hs.81564	NM_002619	ENSG00000163737	CXCL4|PF-4|SCYB4	platelet factor 4	protein-coding	NO	NA	NA	0	NA	0	NA	0 - 1.28	chr4:74847709-74847767	0.15	173460	NA	SJNORM045031	Control_Unaffected	1	508	356
chr4:77225939-77227163[HYPER]	203497730016_R02C01	STBD1	chr4	77225939	77227163	chr4:77225939-77227163	chr4:76304786-76306010	HYPER	1225	7	promoter-TSS	promoter-TSS (NM_003943)	-628	NM_003943	8987	Hs.109590	NM_003943	ENSG00000118804	GENEX3414|GENX-3414	starch binding domain 1	protein-coding	NO	NA	NA	0	NA	0	NA	NA	NA	1.9	NA	NA	SJNORM045180	Control_Unaffected	4	509	357
chr4:79566879-79567682[HYPER]	204873630052_R06C01	LINC01094	chr4	79566879	79567682	chr4:79566879-79567682	chr4:78645725-78646528	HYPER	804	4	non-coding	non-coding (NR_038303, exon 1 of 5)	133	NR_038303	100505702	Hs.235795	NR_038303	NA	NA	long intergenic non-protein coding RNA 1094	ncRNA	NO	NA	NA	0	NA	0	NA	NA	NA	NA	NA	NA	34865	Proband_Unsolved	25	510	358
chr4:81117646-81119474[HYPER]	206544450110_R03C01	PRDM8	chr4	81117646	81119474	chr4:81117646-81119474	chr4:80196492-80198320	HYPER	1829	14	promoter-TSS	promoter-TSS (NM_001099403)	-97	NM_001099403	56978	Hs.373642	NM_020226	ENSG00000152784	EPM10|KMT8D|PFM5	PR/SET domain 8	protein-coding	NO	NA	NA	0	NA	0	NA	0.27 - 4.06	chr4:81117852-81119474	9.99	616639	?Epilepsy, progressive myoclonic, 10, 616640 (3), Autosomal recessive	T17577	Proband_Unsolved	1	511	359
chr4:81117646-81119474[HYPER]	205715830045_R03C01	PRDM8	chr4	81117646	81119474	chr4:81117646-81119474	chr4:80196492-80198320	HYPER	1829	14	promoter-TSS	promoter-TSS (NM_001099403)	-97	NM_001099403	56978	Hs.373642	NM_020226	ENSG00000152784	EPM10|KMT8D|PFM5	PR/SET domain 8	protein-coding	NO	NA	NA	0	NA	0	NA	0.27 - 4.06	chr4:81117852-81119474	9.99	616639	?Epilepsy, progressive myoclonic, 10, 616640 (3), Autosomal recessive	35061	Proband_Unsolved	2	512	359
chr4:81117646-81119474[HYPER]	206544450109_R06C01	PRDM8	chr4	81117646	81119474	chr4:81117646-81119474	chr4:80196492-80198320	HYPER	1829	14	promoter-TSS	promoter-TSS (NM_001099403)	-97	NM_001099403	56978	Hs.373642	NM_020226	ENSG00000152784	EPM10|KMT8D|PFM5	PR/SET domain 8	protein-coding	NO	NA	NA	0	NA	0	NA	0.27 - 4.06	chr4:81117852-81119474	9.99	616639	?Epilepsy, progressive myoclonic, 10, 616640 (3), Autosomal recessive	e8484-1	Proband_Solved	1	513	359
chr4:81117646-81119474[HYPER]	206544450110_R04C01	PRDM8	chr4	81117646	81119474	chr4:81117646-81119474	chr4:80196492-80198320	HYPER	1829	14	promoter-TSS	promoter-TSS (NM_001099403)	-97	NM_001099403	56978	Hs.373642	NM_020226	ENSG00000152784	EPM10|KMT8D|PFM5	PR/SET domain 8	protein-coding	NO	NA	NA	0	NA	0	NA	0.27 - 4.06	chr4:81117852-81119474	9.99	616639	?Epilepsy, progressive myoclonic, 10, 616640 (3), Autosomal recessive	T17578	Proband_Unsolved	2	514	359
chr4:83934766-83934957[HYPO]	203867050068_R05C01	LIN54	chr4	83934766	83934957	chr4:83934766-83934957	chr4:83013613-83013804	HYPO	192	3	promoter-TSS	promoter-TSS (NM_001115007)	-768	NM_001115007	132660	Hs.96952	NM_194282	ENSG00000189308	CXCDC1|JC8.6|MIP120|TCX1	lin-54 DREAM MuvB core complex component	protein-coding	NO	NA	NA	0	NA	0	NA	NA	NA	4.22	613367	NA	T23504	Proband_Solved	3	515	360
chr4:95916969-95917487[HYPER]	203866300122_R05C01	BMPR1B	chr4	95916969	95917487	chr4:95916969-95917487	chr4:94995818-94996336	HYPER	519	5	promoter-TSS	promoter-TSS (NM_001256792)	-155	NM_001256792	658	Hs.598475	NM_001203	ENSG00000138696	ALK-6|ALK6|AMDD|BDA1D|BDA2|CDw293	bone morphogenetic protein receptor type 1B	protein-coding	NO	NA	NA	0	NA	0	NA	NA	NA	5.95	603248	Acromesomelic dysplasia 3, 609441 (3), Autosomal recessive; Brachydactyly, type A2, 112600 (3), Autosomal dominant; Brachydactyly, type A1, D, 616849 (3), Autosomal dominant	31964	Proband_Solved	6	516	361
chr4:95916969-95917487[HYPER]	206537460063_R05C01	BMPR1B	chr4	95916969	95917487	chr4:95916969-95917487	chr4:94995818-94996336	HYPER	519	5	promoter-TSS	promoter-TSS (NM_001256792)	-155	NM_001256792	658	Hs.598475	NM_001203	ENSG00000138696	ALK-6|ALK6|AMDD|BDA1D|BDA2|CDw293	bone morphogenetic protein receptor type 1B	protein-coding	NO	NA	NA	0	NA	0	NA	NA	NA	5.95	603248	Acromesomelic dysplasia 3, 609441 (3), Autosomal recessive; Brachydactyly, type A2, 112600 (3), Autosomal dominant; Brachydactyly, type A1, D, 616849 (3), Autosomal dominant	31810	Proband_Unsolved	3	517	361
chr4:95972465-95972791[HYPO]	203497730056_R08C01	BMPR1B	chr4	95972465	95972791	chr4:95972465-95972791	chr4:95051314-95051640	HYPO	327	9	promoter-TSS	promoter-TSS (NM_001256793)	-202	NM_001256793	658	Hs.598475	NM_001203	ENSG00000138696	ALK-6|ALK6|AMDD|BDA1D|BDA2|CDw293	bone morphogenetic protein receptor type 1B	protein-coding	NO	NA	NA	0	NA	0	NA	NA	NA	5.95	603248	Acromesomelic dysplasia 3, 609441 (3), Autosomal recessive; Brachydactyly, type A2, 112600 (3), Autosomal dominant; Brachydactyly, type A1, D, 616849 (3), Autosomal dominant	SJNORM045256	Control_Unaffected	2	518	362
chr4:99851002-99851212[HYPER]	203504430038_R04C01	EIF4E	chr4	99851002	99851212	chr4:99851002-99851212	chr4:98929851-98930061	HYPER	211	6	promoter-TSS	promoter-TSS (NM_001130678)	681	NM_001968	1977	Hs.13211	NM_001968	ENSG00000151247	AUTS19|CBP|EIF4E1|EIF4EL1|EIF4F|eIF-4E	eukaryotic translation initiation factor 4E	protein-coding	NO	NA	NA	0	NA	0	NA	1.65 - 7.01	chr4:99850800-99851282	28.77	133440	{Autism, susceptibility to, 19}, 615091 (3)	SJNORM045007	Control_Unaffected	28	519	363
chr4:103682874-103683323[HYPO]	205715830062_R04C01	MANBA	chr4	103682874	103683323	chr4:103682874-103683323	chr4:102761717-102762166	HYPO	450	4	promoter-TSS	promoter-TSS (NM_005908)	-948	NM_005908	4126	Hs.480415	NM_005908	ENSG00000109323	MANB1	mannosidase beta	protein-coding	NO	NA	NA	0	NA	0	NA	NA	NA	3.96	609489	Mannosidosis, beta, 248510 (3), Autosomal recessive	35924	Proband_Unsolved	37	520	364
chr4:104640559-104641555[HYPER]	203504430038_R04C01	TACR3	chr4	104640559	104641555	chr4:104640559-104641555	chr4:103719402-103720398	HYPER	997	11	promoter-TSS	promoter-TSS (NM_001059)	-84	NM_001059	6870	Hs.942	NM_001059	ENSG00000169836	HH11|NK-3R|NK3|NK3R|NKR|TAC3R|TAC3RL	tachykinin receptor 3	protein-coding	NO	NA	NA	0	NA	0	NA	0.03 - 3.43	chr4:104640661-104641320	0.62	162332	Hypogonadotropic hypogonadism 11 with or without anosmia, 614840 (3), Autosomal recessive	SJNORM045007	Control_Unaffected	28	521	365
chr4:119199351-119200373[HYPER]	203867050010_R06C01	SNHG8	chr4	119199351	119200373	chr4:119199351-119200373	chr4:118278196-118279218	HYPER	1023	13	promoter-TSS	promoter-TSS (NR_003584)	-55	NR_034010	100093630	Hs.535762	NR_003584	ENSG00000269893	LINC00060|NCRNA00060	small nucleolar RNA host gene 8	ncRNA	NO	NA	NA	0	NA	0	NA	1.35 - 6.44	chr4:119199620-119200373	NA	NA	NA	T21525	Proband_Unsolved	2	522	366
chr4:119199351-119200373[HYPER]	204809970067_R02C01	SNHG8	chr4	119199351	119200373	chr4:119199351-119200373	chr4:118278196-118279218	HYPER	1023	13	promoter-TSS	promoter-TSS (NR_003584)	-55	NR_034010	100093630	Hs.535762	NR_003584	ENSG00000269893	LINC00060|NCRNA00060	small nucleolar RNA host gene 8	ncRNA	NO	NA	NA	0	NA	0	NA	1.35 - 6.44	chr4:119199620-119200373	NA	NA	NA	PPMI_3794	Control_Unaffected	14	523	366
chr4:119809686-119810093[HYPER]	203496250060_R06C01	SYNPO2	chr4	119809686	119810093	chr4:119809686-119810093	chr4:118888531-118888938	HYPER	408	11	promoter-TSS	promoter-TSS (NM_001286755)	-106	NM_001286755	171024	Hs.655519	NM_133477	ENSG00000172403	NA	synaptopodin 2	protein-coding	NO	NA	NA	0	NA	0	NA	NA	NA	4.7	NA	NA	SJNORM045132	Control_Unaffected	2	524	367
chr4:140216129-140216278[HYPER]	203497730058_R08C01	NDUFC1	chr4	140216129	140216278	chr4:140216129-140216278	chr4:139294975-139295124	HYPER	150	3	exon	exon (NM_002494, exon 3 of 5)	6160	NM_001184991	4717	Hs.84549	NM_002494	ENSG00000109390	KFYI	NADH:ubiquinone oxidoreductase subunit C1	protein-coding	NO	NA	NA	0	NA	0	NA	0.03 - 3.43	chr4:140216129-140217099	17.15	603844	NA	SJNORM045257	Control_Unaffected	3	525	368
chr4:141264392-141264799[HYPER]	205715830045_R06C01	SCOC	chr4	141264392	141264799	chr4:141264392-141264799	chr4:140343238-140343645	HYPER	408	6	promoter-TSS	promoter-TSS (NM_001153446)	-1	NM_001153635	60592	Hs.480815	NM_032547	ENSG00000153130	HRIHFB2072|SCOCO|UNC-69	short coiled-coil protein	protein-coding	NO	NA	NA	0	NA	0	NA	NA	NA	59.84	NA	NA	35355	Proband_Unsolved	52	526	369
chr4:141293830-141294017[HYPER]	203287590037_R05C01	SCOC-AS1	chr4	141293830	141294017	chr4:141293830-141294017	chr4:140372676-140372863	HYPER	188	5	promoter-TSS	promoter-TSS (NM_001153484)	622	NR_033939	100129858	Hs.660477	NR_033939	ENSG00000196951	NA	SCOC antisense RNA 1	ncRNA	NO	NA	NA	0	NA	0	NA	NA	NA	NA	NA	NA	PPMI_4100	Control_Unaffected	14	527	370
chr4:141419168-141419588[HYPER]	204076530147_R07C01	MGAT4D	chr4	141419168	141419588	chr4:141419168-141419588	chr4:140498014-140498434	HYPER	421	8	5' UTR	5' UTR (NM_001277353, exon 1 of 11)	153	NM_001277353	152586	Hs.189067	NM_001034840	ENSG00000205301	GnT1IP	MGAT4 family member D	protein-coding	NO	NA	NA	0	NA	0	NA	NA	NA	0	610310	NA	PPMI_3526	Control_Unaffected	8	528	371
chr4:142247277-142248062[HYPO]	203219730038_R07C01	LINC02432	chr4	142247277	142248062	chr4:142247277-142248062	chr4:141326123-141326908	HYPO	786	3	intron	HAL1b|LINE|L1	6101	NR_121625	100507639	Hs.535010	NR_121625	NA	NA	long intergenic non-protein coding RNA 2432	ncRNA	NO	L1	HAL1b|LINE|L1	0	NA	0	NA	NA	NA	NA	NA	NA	33055	Proband_Unsolved	49	529	372
chr4:155702219-155703171[HYPO]	203866380147_R01C01	RBM46	chr4	155702219	155703171	chr4:155702219-155703171	chr4:154781067-154782019	HYPO	953	14	promoter-TSS	promoter-TSS (NM_001277173)	38	NM_001277173	166863	Hs.133095	NM_144979	ENSG00000151962	CT68	RNA binding motif protein 46	protein-coding	NO	NA	NA	0	NA	4	mat	NA	NA	0.01	620147	NA	34063	Proband_Solved	11	530	373
chr4:165877874-165878743[HYPER]	205122170038_R02C01	FAM218A	chr4	165877874	165878743	chr4:165877874-165878743	chr4:164956722-164957591	HYPER	870	8	exon	exon (NM_153027, exon 1 of 1)	209	NM_153027	152756	Hs.178648	NM_153027	ENSG00000250486	C4orf39	family with sequence similarity 218 member A	ncRNA	NO	NA	NA	0	NA	0	NA	0.27 - 4.06	chr4:165878036-165878318	NA	NA	NA	e4912-1	Proband_Unsolved	3	531	374
chr4:165877874-165878743[HYPER]	203497730016_R06C01	FAM218A	chr4	165877874	165878743	chr4:165877874-165878743	chr4:164956722-164957591	HYPER	870	8	exon	exon (NM_153027, exon 1 of 1)	209	NM_153027	152756	Hs.178648	NM_153027	ENSG00000250486	C4orf39	family with sequence similarity 218 member A	ncRNA	NO	NA	NA	0	NA	0	NA	0.27 - 4.06	chr4:165878036-165878318	NA	NA	NA	SJNORM045229	Control_Unaffected	5	532	374
chr4:165898665-165899135[HYPER]	203867050067_R04C01	TRIM61	chr4	165898665	165899135	chr4:165898665-165899135	chr4:164977513-164977983	HYPER	471	7	promoter-TSS	promoter-TSS (NM_001012414)	-82	NM_001012414	391712	Hs.654633	NM_001012414	ENSG00000183439	RNF35	tripartite motif containing 61	protein-coding	NO	NA	NA	2	chr4:165898873-165899007	7	pat	1.35 - 6.44	chr4:165898665-165898968	0.78	619417	NA	T23276	Proband_Solved	2	533	375
chr4:174202696-174203521[HYPO]	205122170063_R02C01	HMGB2	chr4	174202696	174203521	chr4:174202696-174203521	chr4:173281545-173282370	HYPO	826	6	intron	MER61F|LTR|ERV1	51811	NM_001130689	3148	Hs.434953	NM_002129	ENSG00000164104	HMG2	high mobility group box 2	protein-coding	NO	ERV1	MER61F|LTR|ERV1	0	NA	0	NA	NA	NA	54.94	163906	NA	T1895	Proband_Solved	1	534	376
chr4:175444180-175444628[HYPER]	203504430038_R04C01	HPGD	chr4	175444180	175444628	chr4:175444180-175444628	chr4:174523029-174523477	HYPER	449	6	promoter-TSS	promoter-TSS (NM_001256301)	-355	NM_001256305	3248	Hs.596913	NM_000860	ENSG00000164120	15-PGDH|PGDH|PGDH1|PHOAR1|SDR36C1	15-hydroxyprostaglandin dehydrogenase	protein-coding	NO	NA	NA	0	NA	0	NA	NA	NA	0.91	601688	?Digital clubbing, isolated congenital, 119900 (3), Autosomal recessive; Hypertrophic osteoarthropathy, primary, autosomal recessive 1, 259100 (3), Autosomal recessive; Cranioosteoarthropathy, 259100 (3), Autosomal recessive	SJNORM045007	Control_Unaffected	28	535	377
chr4:183061829-183062005[HYPER]	205707890128_R04C01	TENM3-AS1	chr4	183061829	183062005	chr4:183061829-183062005	chr4:182140676-182140852	HYPER	177	5	non-coding	non-coding (NR_027107, exon 4 of 4)	3751	NR_027107	90768	Hs.175465	NR_027107	NA	NA	TENM3 antisense RNA 1	ncRNA	NO	NA	NA	0	NA	0	NA	0.27 - 4.06	chr4:183061829-183062005	NA	NA	NA	T2717	Control_Unaffected_Parent	2	536	378
chr4:183721182-183721779[HYPO]	203219730190_R03C01	DCTD	chr4	183721182	183721779	chr4:183721182-183721779	chr4:182800029-182800626	HYPO	598	5	exon	exon (NM_001080477, exon 28 of 28)	116925	NM_001351747	1635	Hs.183850	NM_001921	ENSG00000129187	NA	dCMP deaminase	protein-coding	NO	NA	NA	0	NA	0	NA	0 - 1.28	chr4:183721182-183721779	38.63	607638	NA	T23027	Proband_Unsolved	3	537	379
chr4:183756253-183756393[HYPO]	203867050067_R08C01	DCTD	chr4	183756253	183756393	chr4:183756253-183756393	chr4:182835100-182835240	HYPO	141	3	Intergenic	Intergenic	82083	NM_001351747	1635	Hs.183850	NM_001921	ENSG00000129187	NA	dCMP deaminase	protein-coding	NO	NA	NA	1	chr4:183756347-183756481	0	NA	1.06 - 5.86	chr4:183756253-183756393	38.63	607638	NA	T23952	Proband_Unsolved	4	538	380
chr4:183756253-183756393[HYPO]	203497730119_R03C01	DCTD	chr4	183756253	183756393	chr4:183756253-183756393	chr4:182835100-182835240	HYPO	141	3	Intergenic	Intergenic	82083	NM_001351747	1635	Hs.183850	NM_001921	ENSG00000129187	NA	dCMP deaminase	protein-coding	NO	NA	NA	1	chr4:183756347-183756481	0	NA	1.06 - 5.86	chr4:183756253-183756393	38.63	607638	NA	SJNORM044993	Control_Unaffected	1	539	380
chr4:183756253-183756393[HYPO]	206537470097_R02C01	DCTD	chr4	183756253	183756393	chr4:183756253-183756393	chr4:182835100-182835240	HYPO	141	3	Intergenic	Intergenic	82083	NM_001351747	1635	Hs.183850	NM_001921	ENSG00000129187	NA	dCMP deaminase	protein-coding	NO	NA	NA	1	chr4:183756347-183756481	0	NA	1.06 - 5.86	chr4:183756253-183756393	38.63	607638	NA	T20143	Proband_Unsolved	3	540	380
chr4:184642624-184642972[HYPER]	203866380012_R01C01	TRAPPC11	chr4	184642624	184642972	chr4:184642624-184642972	chr4:183721471-183721819	HYPER	349	4	Intergenic	Intergenic	62378	NM_199053	60684	Hs.443240	NM_021942	ENSG00000168538	C4orf41|FOIGR|GRY|LGMD2S|LGMDR18	trafficking protein particle complex 11	protein-coding	NO	NA	NA	1	chr4:184642553-184642687	0	NA	0 - 1.28	chr4:184642624-184642918	6.32	614138	Muscular dystrophy, limb-girdle, autosomal recessive 18, 615356 (3), Autosomal recessive	33094	Proband_Unsolved	1	541	381
chr4:184908350-184909510[HYPO]	203866380109_R08C01	STOX2	chr4	184908350	184909510	chr4:184908350-184909510	chr4:183987197-183988357	HYPO	1161	11	intron	intron (NM_020225, intron 1 of 3)	82421	NM_020225	56977	Hs.21958	NM_020225	ENSG00000173320	NA	storkhead box 2	protein-coding	NO	NA	NA	0	NA	0	NA	2.25 - 8.13	chr4:184908350-184909019	6.63	617359	NA	T26729	Proband_Unsolved	13	542	382
chr4:186732925-186733061[HYPER]	203497730058_R03C01	SORBS2	chr4	186732925	186733061	chr4:186732925-186733061	chr4:185811771-185811907	HYPER	137	7	promoter-TSS	promoter-TSS (NM_001145672)	417	NM_003603	8470	Hs.481342	NM_003603	ENSG00000154556	ARGBP2|PRO0618	sorbin and SH3 domain containing 2	protein-coding	NO	NA	NA	0	NA	0	NA	NA	NA	30.08	616349	NA	SJNORM045197	Control_Unaffected	3	543	383
chr4:186732925-186733591[HYPER]	203497730013_R05C01	SORBS2	chr4	186732925	186733591	chr4:186732925-186733591	chr4:185811771-185812437	HYPER	667	10	promoter-TSS	promoter-TSS (NM_001145671)	152	NM_003603	8470	Hs.481342	NM_003603	ENSG00000154556	ARGBP2|PRO0618	sorbin and SH3 domain containing 2	protein-coding	NO	NA	NA	0	NA	0	NA	NA	NA	30.08	616349	NA	SJNORM045127	Control_Unaffected	1	544	383
chr4:186732925-186733591[HYPER]	200989060140_R02C01	SORBS2	chr4	186732925	186733591	chr4:186732925-186733591	chr4:185811771-185812437	HYPER	667	10	promoter-TSS	promoter-TSS (NM_001145671)	152	NM_003603	8470	Hs.481342	NM_003603	ENSG00000154556	ARGBP2|PRO0618	sorbin and SH3 domain containing 2	protein-coding	NO	NA	NA	0	NA	0	NA	NA	NA	30.08	616349	NA	PPMI_3112	Control_Unaffected	12	545	383
chr4:186960903-186961193[HYPO]	205828610017_R05C01	TLR3	chr4	186960903	186961193	chr4:186960903-186961193	chr4:186039749-186040039	HYPO	291	4	Intergenic	Intergenic	-29261	NM_003265	7098	Hs.657724	NM_003265	ENSG00000164342	CD283|IIAE2	toll like receptor 3	protein-coding	NO	NA	NA	0	NA	0	NA	0 - 2.06	chr4:186960903-186961193	0.78	603029	{HIV1 infection, resistance to}, 609423 (3); {Immunodeficiency 83, susceptibility to viral infections}, 613002 (3), Autosomal dominant, Autosomal recessive	LUR008	Proband_Unsolved	7	546	384
chr4:186989235-186990203[HYPER]	205715830045_R06C01	TLR3	chr4	186989235	186990203	chr4:186989235-186990203	chr4:186068081-186069049	HYPER	969	5	promoter-TSS	promoter-TSS (NM_003265)	-590	NM_003265	7098	Hs.657724	NM_003265	ENSG00000164342	CD283|IIAE2	toll like receptor 3	protein-coding	NO	NA	NA	0	NA	0	NA	NA	NA	0.78	603029	{HIV1 infection, resistance to}, 609423 (3); {Immunodeficiency 83, susceptibility to viral infections}, 613002 (3), Autosomal dominant, Autosomal recessive	35355	Proband_Unsolved	52	547	385
chr4:187644738-187645145[HYPER]	204076520142_R05C01	FAT1	chr4	187644738	187645145	chr4:187644738-187645145	chr4:186723584-186723991	HYPER	408	6	promoter-TSS	promoter-TSS (NM_005245)	45	NM_005245	2195	Hs.481371	NM_005245	ENSG00000083857	CDHF7|CDHR8|FAT|ME5|hFat1	FAT atypical cadherin 1	protein-coding	NO	NA	NA	0	NA	0	NA	NA	NA	6.65	600976	NA	PPMI_3457	Control_Unaffected	4	548	386
chr4:188426277-188426507[HYPO]	206537460098_R05C01	LOC339975	chr4	188426277	188426507	chr4:188426277-188426507	chr4:187505123-187505353	HYPO	231	3	intron	CpG	375	NR_038931	339975	Hs.639361	NR_038931	NA	NA	uncharacterized LOC339975	ncRNA	YES	NA	NA	0	NA	0	NA	1.95 - 7.57	chr4:188426277-188426507	NA	NA	NA	34537	Proband_Unsolved	1	549	387
chr5:154997-155200[HYPO]	206544450103_R06C01	LRRC14B	chr5	154997	155200	chr5:154997-155200	chr5:154882-155085	HYPO	204	4	exon	exon (NM_052909, exon 8 of 20)	-36527	NM_001080478	389257	Hs.103142	NM_001080478	ENSG00000185028	NA	leucine rich repeat containing 14B	protein-coding	NO	NA	NA	0	NA	0	NA	2.25 - 8.13	chr5:155060-155200	0.3	NA	NA	T25632	Proband_Unsolved	7	550	388
chr5:154997-155200[HYPO]	206544450103_R07C01	LRRC14B	chr5	154997	155200	chr5:154997-155200	chr5:154882-155085	HYPO	204	4	exon	exon (NM_052909, exon 8 of 20)	-36527	NM_001080478	389257	Hs.103142	NM_001080478	ENSG00000185028	NA	leucine rich repeat containing 14B	protein-coding	NO	NA	NA	0	NA	0	NA	2.25 - 8.13	chr5:155060-155200	0.3	NA	NA	T25795	Proband_Unsolved	6	551	388
chr5:190821-192104[HYPER]	203497730003_R08C01	LRRC14B	chr5	190821	192104	chr5:190821-192104	chr5:190706-191989	HYPER	1284	14	promoter-TSS	promoter-TSS (NM_001080478)	-163	NM_001080478	389257	Hs.103142	NM_001080478	ENSG00000185028	NA	leucine rich repeat containing 14B	protein-coding	NO	NA	NA	0	NA	4	mat	0.27 - 4.06	chr5:191485-191807	0.3	NA	NA	SJNORM045165	Control_Unaffected	7	552	389
chr5:191126-192104[HYPER]	203497730017_R02C01	LRRC14B	chr5	191126	192104	chr5:191126-192104	chr5:191011-191989	HYPER	979	13	promoter-TSS	promoter-TSS (NM_001080478)	-11	NM_001080478	389257	Hs.103142	NM_001080478	ENSG00000185028	NA	leucine rich repeat containing 14B	protein-coding	NO	NA	NA	0	NA	4	mat	0.27 - 4.06	chr5:191485-191807	0.3	NA	NA	SJNORM045181	Control_Unaffected	8	553	389
chr5:4866008-4866457[HYPO]	205715830062_R04C01	LINC02114	chr5	4866008	4866457	chr5:4866008-4866457	chr5:4865895-4866344	HYPO	450	5	Intergenic	MLT1A0|LTR|ERVL-MaLR	92639	NR_104619	101929153	Hs.385526	NR_104619	ENSG00000249521	NA	long intergenic non-protein coding RNA 2114	ncRNA	NO	ERVL-MaLR	MLT1A0|LTR|ERVL-MaLR	0	NA	0	NA	NA	NA	NA	NA	NA	35924	Proband_Unsolved	37	554	390
chr5:6755025-6755844[HYPO]	203219730038_R05C01	TENT4A	chr5	6755025	6755844	chr5:6755025-6755844	chr5:6754912-6755731	HYPO	820	7	3' UTR	3' UTR (NM_006999, exon 13 of 13)	9334	NM_001171806	11044	Hs.481542	NM_006999	ENSG00000112941	LAK-1|LAK1|PAPD7|POLK|POLS|TRF4|TRF4-1|TRF41|TUTASE5	terminal nucleotidyltransferase 4A	protein-coding	NO	NA	NA	0	NA	0	NA	3.86 - 10.85	chr5:6755025-6755844	8.79	605198	NA	31729	Proband_Unsolved	1	555	391
chr5:6765680-6766614[HYPER]	205122170057_R04C01	TENT4A	chr5	6765680	6766614	chr5:6765680-6766614	chr5:6765567-6766501	HYPER	935	5	Intergenic	Intergenic	20046	NM_001171806	11044	Hs.481542	NM_006999	ENSG00000112941	LAK-1|LAK1|PAPD7|POLK|POLS|TRF4|TRF4-1|TRF41|TUTASE5	terminal nucleotidyltransferase 4A	protein-coding	NO	NA	NA	2	chr5:6765914-6766048	0	NA	NA	NA	8.79	605198	NA	e4698-1	Proband_Unsolved	3	556	392
chr5:8457355-8458393[HYPER]	203504430079_R07C01	MIR4458HG	chr5	8457355	8458393	chr5:8457355-8458393	chr5:8457242-8458280	HYPER	1039	10	promoter-TSS	promoter-TSS (NR_039984)	74	NR_039989	100505738	Hs.42197	NR_039989	ENSG00000247516	NA	MIR4458 host gene	ncRNA	NO	NA	NA	0	NA	0	NA	NA	NA	NA	NA	NA	SJNORM045051	Control_Unaffected	3	557	393
chr5:14414946-14415657[HYPO]	203866380139_R08C01	SNORD170	chr5	14414946	14415657	chr5:14414946-14415657	chr5:14414837-14415548	HYPO	712	5	intron	intron (NM_007118, intron 33 of 56)	-48790	NR_145815	109623458	NA	NR_145815	NA	NA	small nucleolar RNA, C/D box 170	snoRNA	NO	NA	NA	0	NA	0	NA	NA	NA	NA	NA	NA	32191	Proband_Unsolved	18	558	394
chr5:14440756-14441075[HYPO]	203219730156_R01C01	SNORD170	chr5	14440756	14441075	chr5:14440756-14441075	chr5:14440647-14440966	HYPO	320	4	intron	intron (NM_007118, intron 34 of 56)	-23176	NR_145815	109623458	NA	NR_145815	NA	NA	small nucleolar RNA, C/D box 170	snoRNA	NO	NA	NA	0	NA	0	NA	NA	NA	NA	NA	NA	T20962	Proband_Unsolved	3	559	395
chr5:17436370-17436742[HYPER]	203866300122_R06C01	LINC02217	chr5	17436370	17436742	chr5:17436370-17436742	chr5:17436261-17436633	HYPER	373	6	promoter-TSS	promoter-TSS (NR_134273)	-290	NR_134273	101929544	Hs.23725	NR_134273	ENSG00000248455	NA	long intergenic non-protein coding RNA 2217	ncRNA	NO	NA	NA	0	NA	0	NA	NA	NA	NA	NA	NA	31818	Proband_Unsolved	3	560	396
chr5:17436370-17436742[HYPER]	203490650117_R07C01	LINC02217	chr5	17436370	17436742	chr5:17436370-17436742	chr5:17436261-17436633	HYPER	373	6	promoter-TSS	promoter-TSS (NR_134273)	-290	NR_134273	101929544	Hs.23725	NR_134273	ENSG00000248455	NA	long intergenic non-protein coding RNA 2217	ncRNA	NO	NA	NA	0	NA	0	NA	NA	NA	NA	NA	NA	SJNORM045143	Control_Unaffected	3	561	396
chr5:23506737-23507657[HYPO]	203866380147_R01C01	PRDM9	chr5	23506737	23507657	chr5:23506737-23507657	chr5:23506628-23507548	HYPO	921	8	promoter-TSS	promoter-TSS (NM_001310214)	-521	NM_020227	56979	Hs.283096	NM_020227	ENSG00000164256	KMT8B|MEISETZ|MSBP3|PFM6|ZNF899	PR/SET domain 9	protein-coding	NO	NA	NA	0	NA	0	NA	1.35 - 6.44	chr5:23506737-23507753	0.02	609760	NA	34063	Proband_Solved	11	562	397
chr5:28809120-28810403[HYPO]	203504440050_R02C01	LSP1P3	chr5	28809120	28810403	chr5:28809120-28810403	chr5:28809013-28810296	HYPO	1284	7	Intergenic	CpG	-117215	NR_033961	729862	Hs.646006	NR_033961	NA	NA	LSP1 pseudogene 3	pseudo	YES	NA	NA	1	chr5:28810393-28810527	0	NA	0 - 2.06	chr5:28809120-28810646	NA	NA	NA	SJNORM045191	Control_Unaffected	6	563	398
chr5:35617686-35618384[HYPER]	207179240037_R06C01	SPEF2	chr5	35617686	35618384	chr5:35617686-35618384	chr5:35617584-35618282	HYPER	699	9	promoter-TSS	promoter-TSS (NM_024867)	46	NM_024867	79925	Hs.298863	NM_024867	ENSG00000152582	CT122|KPL2	sperm flagellar 2	protein-coding	NO	NA	NA	3	chr5:35617835-35617969	0	NA	1.06 - 5.86	chr5:35617868-35618384	4.05	610172	Spermatogenic failure 43, 618751 (3), Autosomal recessive	T2566	Proband_Unsolved	12	564	399
chr5:35925166-35925475[HYPER]	206544450101_R02C01	CAPSL	chr5	35925166	35925475	chr5:35925166-35925475	chr5:35925064-35925373	HYPER	310	3	intron	intron (NM_144647, intron 1 of 4)	13416	NM_001042625	133690	Hs.55150	NM_144647	ENSG00000152611	NA	calcyphosine like	protein-coding	NO	NA	NA	2	chr5:35925128-35925262	0	NA	0 - 1.28	chr5:35925166-35925475	4.36	618799	NA	T21839	Proband_Unsolved	3	565	400
chr5:41869956-41870911[HYPER]	206537460117_R08C01	OXCT1-AS1	chr5	41869956	41870911	chr5:41869956-41870911	chr5:41869854-41870809	HYPER	956	11	non-coding	non-coding (NR_046635, exon 2 of 3)	302	NR_046635	100874002	Hs.375537	NR_046635	ENSG00000248668	NA	OXCT1 antisense RNA 1	ncRNA	NO	NA	NA	0	NA	0	NA	1.06 - 5.86	chr5:41869678-41870911	NA	NA	NA	T18697	Proband_Solved	4	566	401
chr5:42756396-42757172[HYPO]	203866380147_R01C01	CCDC152	chr5	42756396	42757172	chr5:42756396-42757172	chr5:42756294-42757070	HYPO	777	9	promoter-TSS	promoter-TSS (NM_001134848)	-136	NM_001134848	100129792	Hs.745017	NM_001134848	ENSG00000198865	CH5400	coiled-coil domain containing 152	protein-coding	NO	NA	NA	0	NA	0	NA	NA	NA	6.96	NA	NA	34063	Proband_Solved	11	567	402
chr5:43037122-43037667[HYPO]	207179240096_R01C01	ANXA2R	chr5	43037122	43037667	chr5:43037122-43037667	chr5:43037020-43037565	HYPO	546	7	intron	CpG	3052	NM_001014279	389289	Hs.529385	NM_001014279	ENSG00000177721	AX2R|AXIIR|C5orf39	annexin A2 receptor	protein-coding	YES	NA	NA	0	NA	0	NA	3.21 - 9.77	chr5:43037122-43037667	0.99	611296	NA	T2569	Proband_Unsolved	1	568	403
chr5:43067529-43068050[HYPER]	203496240079_R01C01	LOC648987	chr5	43067529	43068050	chr5:43067529-43068050	chr5:43067427-43067948	HYPER	522	4	promoter-TSS	promoter-TSS (NR_104651)	-249	NR_104651	648987	Hs.649468	NR_034085	ENSG00000177738	NA	uncharacterized LOC648987	ncRNA	NO	NA	NA	0	NA	0	NA	NA	NA	NA	NA	NA	SJNORM045264	Control_Unaffected	3	569	404
chr5:43396952-43397618[HYPER]	203497730072_R03C01	CCL28	chr5	43396952	43397618	chr5:43396952-43397618	chr5:43396850-43397516	HYPER	667	11	promoter-TSS	promoter-TSS (NM_001301875)	81	NM_001301875	56477	Hs.656904	NM_019846	ENSG00000151882	CCK1|MEC|SCYA28	C-C motif chemokine ligand 28	protein-coding	NO	NA	NA	0	NA	0	NA	1.35 - 6.44	chr5:43396801-43397573	0.71	605240	NA	SJNORM045198	Control_Unaffected	1	570	405
chr5:43396952-43397618[HYPER]	203496240079_R01C01	CCL28	chr5	43396952	43397618	chr5:43396952-43397618	chr5:43396850-43397516	HYPER	667	11	promoter-TSS	promoter-TSS (NM_001301875)	81	NM_001301875	56477	Hs.656904	NM_019846	ENSG00000151882	CCK1|MEC|SCYA28	C-C motif chemokine ligand 28	protein-coding	NO	NA	NA	0	NA	0	NA	1.35 - 6.44	chr5:43396801-43397573	0.71	605240	NA	SJNORM045264	Control_Unaffected	3	571	405
chr5:43396952-43397660[HYPER]	207179240029_R05C01	CCL28	chr5	43396952	43397660	chr5:43396952-43397660	chr5:43396850-43397558	HYPER	709	12	promoter-TSS	promoter-TSS (NM_001301875)	60	NM_001301875	56477	Hs.656904	NM_019846	ENSG00000151882	CCK1|MEC|SCYA28	C-C motif chemokine ligand 28	protein-coding	NO	NA	NA	0	NA	0	NA	1.35 - 6.44	chr5:43396801-43397573	0.71	605240	NA	T1615	Proband_Unsolved	46	572	405
chr5:45695240-45696593[HYPER]	207179240034_R02C01	HCN1	chr5	45695240	45696593	chr5:45695240-45696593	chr5:45695138-45696491	HYPER	1354	10	exon	exon (NM_021072, exon 1 of 8)	303	NM_021072	348980	Hs.353176	NM_021072	ENSG00000164588	BCNG-1|BCNG1|EIEE24|HAC-2	hyperpolarization activated cyclic nucleotide gated potassium channel 1	protein-coding	NO	NA	NA	3	chr5:45696451-45696585	0	NA	0 - 1.28	chr5:45695642-45696466	2.85	602780	Developmental and epileptic encephalopathy 24, 615871 (3), Autosomal dominant; Generalized epilepsy with febrile seizures plus, type 10, 618482 (3), Autosomal dominant	36836	Proband_Unsolved	1	573	406
chr5:50678450-50679368[HYPER]	200991620029_R05C01	ISL1	chr5	50678450	50679368	chr5:50678450-50679368	chr5:51382616-51383534	HYPER	919	14	promoter-TSS	promoter-TSS (NM_002202)	-49	NM_002202	3670	Hs.505	NM_002202	ENSG00000016082	ISLET1|Isl-1	ISL LIM homeobox 1	protein-coding	NO	NA	NA	0	NA	0	NA	NA	NA	3.34	600366	NA	PPMI_3668	Control_Unaffected	38	574	407
chr5:57755772-57756188[HYPER]	200991620029_R05C01	PLK2	chr5	57755772	57756188	chr5:57755772-57756188	chr5:58459945-58460361	HYPER	417	11	promoter-TSS	promoter-TSS (NM_001252226)	-14	NM_001252226	10769	Hs.398157	NM_006622	ENSG00000145632	SNK|hPlk2|hSNK	polo like kinase 2	protein-coding	NO	NA	NA	1	chr5:57756177-57756311	0	NA	NA	NA	18.09	607023	NA	PPMI_3668	Control_Unaffected	38	575	408
chr5:58882242-58883505[HYPO]	203866380074_R08C01	PDE4D	chr5	58882242	58883505	chr5:58882242-58883505	chr5:59586416-59587679	HYPO	1264	7	promoter-TSS	promoter-TSS (NM_006203)	-550	NM_001349242	5144	Hs.117545	NM_006203	ENSG00000113448	ACRDYS2|DPDE3|HSPDE4D|PDE43|PDE4DN2|STRK1	phosphodiesterase 4D	protein-coding	NO	NA	NA	1	chr5:58883451-58883585	0	NA	NA	NA	5.94	600129	Acrodysostosis 2, with or without hormone resistance, 614613 (3), Autosomal dominant	T20210	Proband_Solved	8	576	409
chr5:58882242-58883505[HYPO]	205707890173_R01C01	PDE4D	chr5	58882242	58883505	chr5:58882242-58883505	chr5:59586416-59587679	HYPO	1264	7	promoter-TSS	promoter-TSS (NM_006203)	-550	NM_001349242	5144	Hs.117545	NM_006203	ENSG00000113448	ACRDYS2|DPDE3|HSPDE4D|PDE43|PDE4DN2|STRK1	phosphodiesterase 4D	protein-coding	NO	NA	NA	1	chr5:58883451-58883585	0	NA	NA	NA	5.94	600129	Acrodysostosis 2, with or without hormone resistance, 614613 (3), Autosomal dominant	K5005-4	Proband_Solved	12	577	409
chr5:59996327-59996773[HYPER]	205828610017_R02C01	DEPDC1B	chr5	59996327	59996773	chr5:59996327-59996773	chr5:60700500-60700946	HYPER	447	4	promoter-TSS	promoter-TSS (NM_001145208)	-557	NM_018369	55789	Hs.482233	NM_018369	ENSG00000035499	BRCC3|XTP1	DEP domain containing 1B	protein-coding	NO	NA	NA	0	NA	0	NA	0 - 1.28	chr5:59996327-59996456	0.38	616073	NA	LUR004	Proband_Unsolved	2	578	410
chr5:60240037-60241870[HYPER]	207179240029_R05C01	NDUFAF2	chr5	60240037	60241870	chr5:60240037-60241870	chr5:60944210-60946043	HYPER	1834	16	promoter-TSS	promoter-TSS (NM_001290285)	-2	NM_174889	91942	Hs.591757	NM_174889	ENSG00000164182	B17.2L|MC1DN10|MMTN|NDUFA12L|mimitin	NADH:ubiquinone oxidoreductase complex assembly factor 2	protein-coding	NO	NA	NA	0	NA	0	NA	2.25 - 8.13	chr5:60240567-60241637	39.51	609653	Mitochondrial complex I deficiency, nuclear type 10, 618233 (3), Autosomal recessive	T1615	Proband_Unsolved	46	579	411
chr5:60457746-60459328[HYPER]	207179240029_R05C01	SMIM15	chr5	60457746	60459328	chr5:60457746-60459328	chr5:61161919-61163501	HYPER	1583	13	promoter-TSS	promoter-TSS (NM_001048249)	-235	NM_001048249	643155	Hs.508479	NM_001048249	ENSG00000188725	C5orf43	small integral membrane protein 15	protein-coding	NO	NA	NA	0	NA	0	NA	0 - 1.28	chr5:60458482-60458779	17.55	NA	NA	T1615	Proband_Unsolved	46	580	412
chr5:63461565-63461931[HYPER]	200991620008_R02C01	RNF180	chr5	63461565	63461931	chr5:63461565-63461931	chr5:64165738-64166104	HYPER	367	5	promoter-TSS	promoter-TSS (NM_001323292)	78	NM_178532	285671	Hs.657843	NM_178532	ENSG00000164197	RINES	ring finger protein 180	protein-coding	NO	NA	NA	0	NA	0	NA	NA	NA	3.62	616015	NA	PPMI_3901	Control_Unaffected	26	581	413
chr5:68628239-68628857[HYPER]	207179240037_R01C01	CCDC125	chr5	68628239	68628857	chr5:68628239-68628857	chr5:69332412-69333030	HYPER	619	8	promoter-TSS	promoter-TSS (NM_176816)	-5	NM_176816	202243	Hs.654850	NM_176816	ENSG00000183323	KENAE	coiled-coil domain containing 125	protein-coding	NO	NA	NA	0	NA	0	NA	0 - 2.77	chr5:68628239-68628739	2.79	613781	NA	T1399	Proband_Unsolved	5	582	414
chr5:68710807-68711641[HYPER]	205715830064_R03C01	MARVELD2	chr5	68710807	68711641	chr5:68710807-68711641	chr5:69414980-69415814	HYPER	835	9	TTS	TTS (NM_133341)	285	NM_001244734	153562	Hs.657687	NM_144724	ENSG00000152939	DFNB49|MARVD2|MRVLDC2|Tric	MARVEL domain containing 2	protein-coding	NO	NA	NA	4	chr5:68710756-68710890	0	NA	NA	NA	0.84	610572	Deafness, autosomal recessive 49, 610153 (3), Autosomal recessive	36221	Proband_Solved	23	583	415
chr5:68710807-68711641[HYPER]	204086440159_R07C01	MARVELD2	chr5	68710807	68711641	chr5:68710807-68711641	chr5:69414980-69415814	HYPER	835	9	TTS	TTS (NM_133341)	285	NM_001244734	153562	Hs.657687	NM_144724	ENSG00000152939	DFNB49|MARVD2|MRVLDC2|Tric	MARVEL domain containing 2	protein-coding	NO	NA	NA	4	chr5:68710756-68710890	0	NA	NA	NA	0.84	610572	Deafness, autosomal recessive 49, 610153 (3), Autosomal recessive	PPMI_3635	Control_Unaffected	3	584	415
chr5:70882721-70883448[HYPER]	206537460120_R02C01	MCCC2	chr5	70882721	70883448	chr5:70882721-70883448	chr5:71586894-71587621	HYPER	728	11	promoter-TSS	promoter-TSS (NM_022132)	-30	NM_022132	64087	Hs.604789	NM_022132	ENSG00000131844	MCCB	methylcrotonoyl-CoA carboxylase 2	protein-coding	NO	NA	NA	0	NA	0	NA	0.03 - 3.43	chr5:70882721-70883448	14.01	609014	3-Methylcrotonyl-CoA carboxylase 2 deficiency, 210210 (3), Autosomal recessive	T20945	Proband_Solved	1	585	416
chr5:74349992-74350215[HYPER]	205707890173_R07C01	GCNT4	chr5	74349992	74350215	chr5:74349992-74350215	chr5:75054167-75054390	HYPER	224	3	Intergenic	CpG	-1636	NR_126375	51301	Hs.272404	NM_016591	ENSG00000176928	C2GNT3|LINC01336	glucosaminyl (N-acetyl) transferase 4	protein-coding	YES	NA	NA	0	NA	0	NA	NA	NA	0.58	616782	NA	33647	Proband_Unsolved	2	586	417
chr5:76010443-76010659[HYPER]	205715830045_R07C01	F2R	chr5	76010443	76010659	chr5:76010443-76010659	chr5:76714618-76714834	HYPER	217	4	Intergenic	Intergenic	-1317	NM_001311313	2149	Hs.482562	NM_001992	ENSG00000181104	CF2R|HTR|PAR-1|PAR1|TR	coagulation factor II thrombin receptor	protein-coding	NO	NA	NA	0	NA	0	NA	0.27 - 4.06	chr5:76010443-76010659	1.22	187930	NA	35426	Proband_Unsolved	3	587	418
chr5:76247970-76249095[HYPER]	205715830045_R06C01	CRHBP	chr5	76247970	76249095	chr5:76247970-76249095	chr5:76952145-76953270	HYPER	1126	9	promoter-TSS	promoter-TSS (NM_001882)	-147	NM_001882	1393	Hs.115617	NM_001882	ENSG00000145708	CRF-BP|CRFBP	corticotropin releasing hormone binding protein	protein-coding	NO	NA	NA	0	NA	0	NA	NA	NA	8.33	122559	NA	35355	Proband_Unsolved	52	588	419
chr5:76373021-76373804[HYPER]	201004820204_R02C01	SNORA47	chr5	76373021	76373804	chr5:76373021-76373804	chr5:77077196-77077979	HYPER	784	5	exon	exon (NM_032367, exon 3 of 3)	2983	NR_003014	677828	Hs.693249	NR_003014	ENSG00000238961	HBI-115	small nucleolar RNA, H/ACA box 47	snoRNA	NO	NA	NA	0	NA	0	NA	0.27 - 4.06	chr5:76373021-76373804	NA	NA	NA	PPMI_3016	Control_Unaffected	4	589	420
chr5:76477112-76477332[HYPER]	203504440050_R07C01	PDE8B	chr5	76477112	76477332	chr5:76477112-76477332	chr5:77181287-77181507	HYPER	221	3	intron	intron (NM_001349752, intron 1 of 21)	1140	NM_001349750	8622	Hs.584830	NM_003719	ENSG00000113231	ADSD|PPNAD3	phosphodiesterase 8B	protein-coding	NO	NA	NA	0	NA	0	NA	NA	NA	18.17	603390	Pigmented nodular adrenocortical disease, primary, 3, 614190 (3); Striatal degeneration, autosomal dominant, 609161 (3), Autosomal dominant	SJNORM045252	Control_Unaffected	9	590	421
chr5:78281683-78282794[HYPER]	204873630052_R06C01	ARSB	chr5	78281683	78282794	chr5:78281683-78282794	chr5:78985860-78986971	HYPER	1112	10	promoter-TSS	promoter-TSS (NM_198709)	-473	NM_198709	411	Hs.149103	NM_000046	ENSG00000113273	ASB|G4S|MPS6	arylsulfatase B	protein-coding	NO	NA	NA	0	NA	0	NA	NA	NA	3.27	611542	Mucopolysaccharidosis type VI (Maroteaux-Lamy), 253200 (3), Autosomal recessive	34865	Proband_Unsolved	25	591	422
chr5:78985424-78986112[HYPO]	203504430045_R07C01	CMYA5	chr5	78985424	78986112	chr5:78985424-78986112	chr5:79689601-79690289	HYPO	689	10	exon	exon (NM_153610, exon 1 of 13)	109	NM_153610	202333	Hs.482625	NM_153610	ENSG00000164309	C5orf10|SPRYD2|TRIM76	cardiomyopathy associated 5	protein-coding	NO	NA	NA	0	NA	0	NA	0 - 2.77	chr5:78985424-78986161	0.8	612193	NA	SJNORM045047	Control_Unaffected	3	592	423
chr5:86709125-86709410[HYPO]	206544450103_R08C01	CCNH	chr5	86709125	86709410	chr5:86709125-86709410	chr5:87413308-87413593	HYPO	286	3	promoter-TSS	promoter-TSS (NM_001199189)	-418	NM_001239	902	Hs.292524	NM_001239	ENSG00000134480	CAK|CycH|p34|p37	cyclin H	protein-coding	NO	NA	NA	0	NA	0	NA	NA	NA	19.47	601953	NA	T26666	Proband_Unsolved	4	593	424
chr5:86709125-86709410[HYPO]	207179240034_R01C01	CCNH	chr5	86709125	86709410	chr5:86709125-86709410	chr5:87413308-87413593	HYPO	286	3	promoter-TSS	promoter-TSS (NM_001199189)	-418	NM_001239	902	Hs.292524	NM_001239	ENSG00000134480	CAK|CycH|p34|p37	cyclin H	protein-coding	NO	NA	NA	0	NA	0	NA	NA	NA	19.47	601953	NA	36550	Proband_Unsolved	4	594	424
chr5:87440120-87441082[HYPER]	206544450110_R07C01	TMEM161B	chr5	87440120	87441082	chr5:87440120-87441082	chr5:88144303-88145265	HYPER	963	4	Intergenic	Intergenic	124095	NM_001289008	153396	Hs.379972	NM_153354	ENSG00000164180	FLB3342|PRO1313	transmembrane protein 161B	protein-coding	NO	NA	NA	0	NA	0	NA	1.06 - 5.86	chr5:87439428-87441970	6.21	NA	NA	T2982	Proband_Unsolved	3	595	425
chr5:91997233-91997514[HYPO]	203219730154_R01C01	NR2F1-AS1	chr5	91997233	91997514	chr5:91997233-91997514	chr5:92661526-92661807	HYPO	282	3	Intergenic	Intergenic	909675	NR_109825	441094	Hs.457407	NR_015369	ENSG00000237187	NA	NR2F1 antisense RNA 1	ncRNA	NO	NA	NA	0	NA	0	NA	NA	NA	NA	NA	NA	T18461	Proband_Unsolved	6	596	426
chr5:95196870-95197477[HYPER]	203824840020_R03C01	LINC01554	chr5	95196870	95197477	chr5:95196870-95197477	chr5:95861166-95861773	HYPER	608	5	Intergenic	Intergenic	9238	NR_026936	202299	Hs.8373	NM_175616	ENSG00000236882	C5orf27|FIS	long intergenic non-protein coding RNA 1554	ncRNA	NO	NA	NA	0	NA	0	NA	NA	NA	NA	NA	NA	T915	Proband_Unsolved	1	597	427
chr5:95196870-95197477[HYPER]	205122170094_R03C01	LINC01554	chr5	95196870	95197477	chr5:95196870-95197477	chr5:95861166-95861773	HYPER	608	5	Intergenic	Intergenic	9238	NR_026936	202299	Hs.8373	NM_175616	ENSG00000236882	C5orf27|FIS	long intergenic non-protein coding RNA 1554	ncRNA	NO	NA	NA	0	NA	0	NA	NA	NA	NA	NA	NA	T16357	Proband_Solved	2	598	427
chr5:95767549-95769026[HYPER]	205715830061_R04C01	PCSK1	chr5	95767549	95769026	chr5:95767549-95769026	chr5:96431845-96433322	HYPER	1478	16	promoter-TSS	promoter-TSS (NM_001177875)	-425	NM_001177875	5122	Hs.78977	NM_000439	ENSG00000175426	BMIQ12|NEC1|PC1|PC3|SPC3	proprotein convertase subtilisin/kexin type 1	protein-coding	NO	NA	NA	0	NA	0	NA	0.52 - 4.67	chr5:95767549-95769009	7.44	162150	{Obesity, susceptibility to, BMIQ12}, 612362 (3); Endocrinopathy due to proprotein convertase 1/3 deficiency, 600955 (3), Autosomal recessive	35734	Proband_Unsolved	4	599	428
chr5:99870874-99871684[HYPER]	207179240029_R05C01	FAM174A	chr5	99870874	99871684	chr5:99870874-99871684	chr5:100535170-100535980	HYPER	811	13	exon	exon (NM_198507, exon 1 of 3)	270	NM_198507	345757	Hs.356108	NM_198507	ENSG00000174132	HGS_RE408|NS5ATP6|TMEM157|UNQ1912	family with sequence similarity 174 member A	protein-coding	NO	NA	NA	0	NA	0	NA	3.86 - 10.85	chr5:99870886-99871684	24.09	NA	NA	T1615	Proband_Unsolved	46	600	429
chr5:102898222-102898959[HYPER]	206544450103_R08C01	NUDT12	chr5	102898222	102898959	chr5:102898222-102898959	chr5:103562521-103563258	HYPER	738	10	promoter-TSS	promoter-TSS (NM_031438)	-89	NM_001300741	83594	Hs.434289	NM_031438	ENSG00000112874	NA	nudix hydrolase 12	protein-coding	NO	NA	NA	0	NA	0	NA	NA	NA	6.27	609232	NA	T26666	Proband_Unsolved	4	601	430
chr5:104582262-104583241[HYPO]	203219730038_R07C01	RAB9BP1	chr5	104582262	104583241	chr5:104582262-104583241	chr5:105246561-105247540	HYPO	980	4	Intergenic	L1MEf|LINE|L1	147577	NR_000039	9366	Hs.158296	NR_000039	ENSG00000232159	RAB9P1	RAB9B, member RAS oncogene family pseudogene 1	pseudo	NO	L1	L1MEf|LINE|L1	0	NA	0	NA	NA	NA	NA	NA	NA	33055	Proband_Unsolved	49	602	431
chr5:104582262-104583241[HYPO]	203219730154_R01C01	RAB9BP1	chr5	104582262	104583241	chr5:104582262-104583241	chr5:105246561-105247540	HYPO	980	4	Intergenic	L1MEf|LINE|L1	147577	NR_000039	9366	Hs.158296	NR_000039	ENSG00000232159	RAB9P1	RAB9B, member RAS oncogene family pseudogene 1	pseudo	NO	L1	L1MEf|LINE|L1	0	NA	0	NA	NA	NA	NA	NA	NA	T18461	Proband_Unsolved	6	603	431
chr5:110062383-110062838[HYPER]	206544450103_R06C01	TMEM232	chr5	110062383	110062838	chr5:110062383-110062838	chr5:110726682-110727137	HYPER	456	13	promoter-TSS	promoter-TSS (NM_001039763)	-161	NM_001039763	642987	Hs.729154	NM_001039763	ENSG00000186952	NA	transmembrane protein 232	protein-coding	NO	NA	NA	2	chr5:110062765-110062899	0	NA	0 - 2.06	chr5:110062383-110062418	1.43	620143	NA	T25632	Proband_Unsolved	7	604	432
chr5:116790446-116791459[HYPER]	207179240037_R06C01	LINC00992	chr5	116790446	116791459	chr5:116790446-116791459	chr5:117454750-117455763	HYPER	1014	6	intron	L1PA17|LINE|L1	39745	NR_046089	728342	Hs.434420	NR_046089	NA	NA	long intergenic non-protein coding RNA 992	ncRNA	NO	L1	L1PA17|LINE|L1	2	chr5:116791407-116791541	0	NA	NA	NA	NA	NA	NA	T2566	Proband_Unsolved	12	605	433
chr5:118603741-118604261[HYPER]	203287590121_R05C01	TNFAIP8	chr5	118603741	118604261	chr5:118603741-118604261	chr5:119268046-119268566	HYPER	521	10	promoter-TSS	promoter-TSS (NM_001077654)	-386	NM_001286815	25816	Hs.618488	NM_014350	ENSG00000145779	GG2-1|MDC-3.13|NDED|SCC-S2|SCCS2	TNF alpha induced protein 8	protein-coding	NO	NA	NA	2	chr5:118603761-118603895	0	NA	0.52 - 4.67	chr5:118603741-118603939	1.83	612111	NA	PPMI_3188	Control_Unaffected	2	606	434
chr5:121187344-121188017[HYPO]	204813560040_R08C01	FTMT	chr5	121187344	121188017	chr5:121187344-121188017	chr5:121851649-121852322	HYPO	674	10	promoter-TSS	promoter-TSS (NM_177478)	31	NM_177478	94033	Hs.105324	NM_177478	ENSG00000181867	MTF	ferritin mitochondrial	protein-coding	NO	NA	NA	0	NA	0	NA	0 - 1.28	chr5:121187546-121188017	0	608847	NA	34536	Proband_Solved	12	607	435
chr5:124080226-124080714[HYPER]	204813560040_R08C01	ZNF608	chr5	124080226	124080714	chr5:124080226-124080714	chr5:124744533-124745021	HYPER	489	5	exon	exon (NM_020747, exon 1 of 9)	335	NM_020747	57507	Hs.266616	NM_020747	ENSG00000168916	NY-REN-36	zinc finger protein 608	protein-coding	NO	NA	NA	3	chr5:124080194-124080328	0	NA	NA	NA	8.89	NA	NA	34536	Proband_Solved	12	608	436
chr5:124080226-124080714[HYPER]	205715830071_R01C01	ZNF608	chr5	124080226	124080714	chr5:124080226-124080714	chr5:124744533-124745021	HYPER	489	5	exon	exon (NM_020747, exon 1 of 9)	335	NM_020747	57507	Hs.266616	NM_020747	ENSG00000168916	NY-REN-36	zinc finger protein 608	protein-coding	NO	NA	NA	3	chr5:124080194-124080328	0	NA	NA	NA	8.89	NA	NA	36369	Proband_Unsolved	11	609	436
chr5:126564605-126565699[HYPER]	203497730108_R05C01	MEGF10	chr5	126564605	126565699	chr5:126564605-126565699	chr5:127228913-127230007	HYPER	1095	6	Intergenic	CpG	-61304	NM_001256545	84466	Hs.438709	NM_032446	ENSG00000145794	EMARDD	multiple EGF like domains 10	protein-coding	YES	NA	NA	0	NA	0	NA	NA	NA	7.21	612453	Myopathy, areflexia, respiratory distress, and dysphagia, early-onset, mild variant, 614399 (3), Autosomal recessive; Myopathy, areflexia, respiratory distress, and dysphagia, early-onset, 614399 (3), Autosomal recessive	SJNORM045018	Control_Unaffected	6	610	437
chr5:127872957-127874826[HYPER]	200991620029_R05C01	FBN2	chr5	127872957	127874826	chr5:127872957-127874826	chr5:128537264-128539133	HYPER	1870	19	promoter-TSS	promoter-TSS (NM_001999)	-157	NM_001999	2201	Hs.519294	NM_001999	ENSG00000138829	CCA|DA9|EOMD	fibrillin 2	protein-coding	NO	NA	NA	0	NA	0	NA	NA	NA	0.26	612570	Macular degeneration, early-onset, 616118 (3), Autosomal dominant; Contractural arachnodactyly, congenital, 121050 (3), Autosomal dominant	PPMI_3668	Control_Unaffected	38	611	438
chr5:128300670-128301489[HYPER]	207179240030_R07C01	SLC27A6	chr5	128300670	128301489	chr5:128300670-128301489	chr5:128964977-128965796	HYPER	820	13	5' UTR	5' UTR (NM_001317984, exon 1 of 11)	260	NM_001317984	28965	Hs.49765	NM_014031	ENSG00000113396	ACSVL2|FACVL2|FATP6|VLCS-H1	solute carrier family 27 member 6	protein-coding	NO	NA	NA	0	NA	0	NA	0 - 1.28	chr5:128300695-128301186	2.91	604196	NA	8245	Proband_Unsolved	4	612	439
chr5:134210706-134210860[HYPER]	203824910052_R01C01	TXNDC15	chr5	134210706	134210860	chr5:134210706-134210860	chr5:134875016-134875170	HYPER	155	6	intron	MIRb|SINE|MIR	1323	NM_024715	79770	Hs.741304	NM_024715	ENSG00000113621	BUG|C5orf14|UNQ335	thioredoxin domain containing 15	protein-coding	NO	MIR	MIRb|SINE|MIR	0	NA	0	NA	0 - 2.06	chr5:134210706-134210840	19.03	617778	Meckel syndrome 14, 619879 (3), Autosomal recessive	T26475	Proband_Unsolved	2	613	440
chr5:134526123-134526753[HYPO]	203504430038_R04C01	C5orf66-AS2	chr5	134526123	134526753	chr5:134526123-134526753	chr5:135190433-135191063	HYPO	631	5	intron	intron (NM_001277348, intron 3 of 5)	57429	NR_037895	340073	Hs.434422	NR_037895	ENSG00000249647	NA	C5orf66 antisense RNA 2	ncRNA	NO	NA	NA	0	NA	0	NA	0 - 2.06	chr5:134526123-134526270	NA	NA	NA	SJNORM045007	Control_Unaffected	28	614	441
chr5:135364327-135364987[HYPER]	200991620029_R05C01	TGFBI	chr5	135364327	135364987	chr5:135364327-135364987	chr5:136028638-136029298	HYPER	661	12	promoter-TSS	promoter-TSS (NM_000358)	73	NM_000358	7045	Hs.369397	NM_000358	ENSG00000120708	BIGH3|CDB1|CDG2|CDGG1|CSD|CSD1|CSD2|CSD3|EBMD|LCD1	transforming growth factor beta induced	protein-coding	NO	NA	NA	0	NA	0	NA	NA	NA	14.37	601692	Corneal dystrophy, Avellino type, 607541 (3), Autosomal dominant; Corneal dystrophy, Reis-Bucklers type, 608470 (3), Autosomal dominant; Corneal dystrophy, Thiel-Behnke type, 602082 (3), Autosomal dominant; Corneal dystrophy, Groenouw type I, 121900 (3), Autosomal dominant; Corneal dystrophy, epithelial basement membrane, 121820 (3), Autosomal dominant; Corneal dystrophy, lattice type I, 122200 (…	PPMI_3668	Control_Unaffected	38	615	442
chr5:135364327-135365013[HYPER]	200991620008_R02C01	TGFBI	chr5	135364327	135365013	chr5:135364327-135365013	chr5:136028638-136029324	HYPER	687	13	promoter-TSS	promoter-TSS (NM_000358)	86	NM_000358	7045	Hs.369397	NM_000358	ENSG00000120708	BIGH3|CDB1|CDG2|CDGG1|CSD|CSD1|CSD2|CSD3|EBMD|LCD1	transforming growth factor beta induced	protein-coding	NO	NA	NA	0	NA	0	NA	NA	NA	14.37	601692	Corneal dystrophy, Avellino type, 607541 (3), Autosomal dominant; Corneal dystrophy, Reis-Bucklers type, 608470 (3), Autosomal dominant; Corneal dystrophy, Thiel-Behnke type, 602082 (3), Autosomal dominant; Corneal dystrophy, Groenouw type I, 121900 (3), Autosomal dominant; Corneal dystrophy, epithelial basement membrane, 121820 (3), Autosomal dominant; Corneal dystrophy, lattice type I, 122200 (…	PPMI_3901	Control_Unaffected	26	616	442
chr5:135415128-135416614[HYPER]	206544450103_R03C01	VTRNA2-1	chr5	135415128	135416614	chr5:135415128-135416614	chr5:136079439-136080925	HYPER	1487	17	TTS	TTS (NR_030583)	416	NR_030583	100126299	NA	NR_030583	ENSG00000278815	CBL-3|CBL3|MIR886|MIRN886|VTRNA2|hsa-mir-886|hvg-5|nc886|pre-miR-886|svtRNA2-1a	vault RNA 2-1	ncRNA	NO	NA	NA	1	chr5:135415244-135415378	0	NA	4.52 - 11.91	chr5:135415189-135416614	NA	NA	NA	T23909	Proband_Unsolved	2	617	443
chr5:138610976-138611767[HYPO]	203866380139_R08C01	SNORA74D	chr5	138610976	138611767	chr5:138610976-138611767	chr5:139275287-139276078	HYPO	792	5	promoter-TSS	promoter-TSS (NR_145749)	-497	NR_145749	109616975	Hs.742623	NR_145749	ENSG00000252213	NA	small nucleolar RNA, H/ACA box 74D	snoRNA	NO	NA	NA	0	NA	0	NA	NA	NA	NA	NA	NA	32191	Proband_Unsolved	18	618	444
chr5:140079590-140080576[HYPER]	206537460063_R04C01	ZMAT2	chr5	140079590	140080576	chr5:140079590-140080576	chr5:140700005-140700991	HYPER	987	13	intron	intron (NM_144723, intron 1 of 5)	138	NM_144723	153527	Hs.350194	NM_144723	ENSG00000146007	Ptg-12|Snu23	zinc finger matrin-type 2	protein-coding	NO	NA	NA	0	NA	0	NA	2.57 - 8.68	chr5:140079846-140080545	63.59	619930	NA	31681	Proband_Unsolved	4	619	445
chr5:140098249-140098497[HYPO]	203824840020_R07C01	VTRNA1-2	chr5	140098249	140098497	chr5:140098249-140098497	chr5:140718664-140718912	HYPO	249	4	promoter-TSS	promoter-TSS (NR_026704)	-138	NR_026704	56663	NA	NR_026704	ENSG00000202111	HVG2|VAULTRC2|VR2|hvg-2	vault RNA 1-2	ncRNA	NO	NA	NA	0	NA	0	NA	0 - 2.06	chr5:140098397-140098577	NA	NA	NA	e1692-1	Proband_Unsolved	3	620	446
chr5:140098249-140098497[HYPO]	205707890173_R02C01	VTRNA1-2	chr5	140098249	140098497	chr5:140098249-140098497	chr5:140718664-140718912	HYPO	249	4	promoter-TSS	promoter-TSS (NR_026704)	-138	NR_026704	56663	NA	NR_026704	ENSG00000202111	HVG2|VAULTRC2|VR2|hvg-2	vault RNA 1-2	ncRNA	NO	NA	NA	0	NA	0	NA	0 - 2.06	chr5:140098397-140098577	NA	NA	NA	T22294	Proband_Unsolved	1	621	446
chr5:140098249-140098497[HYPO]	205828610042_R02C01	VTRNA1-2	chr5	140098249	140098497	chr5:140098249-140098497	chr5:140718664-140718912	HYPO	249	4	promoter-TSS	promoter-TSS (NR_026704)	-138	NR_026704	56663	NA	NR_026704	ENSG00000202111	HVG2|VAULTRC2|VR2|hvg-2	vault RNA 1-2	ncRNA	NO	NA	NA	0	NA	0	NA	0 - 2.06	chr5:140098397-140098577	NA	NA	NA	LUR051_fam	Control_Unaffected_Parent	1	622	446
chr5:140098249-140098497[HYPO]	206537460117_R07C01	VTRNA1-2	chr5	140098249	140098497	chr5:140098249-140098497	chr5:140718664-140718912	HYPO	249	4	promoter-TSS	promoter-TSS (NR_026704)	-138	NR_026704	56663	NA	NR_026704	ENSG00000202111	HVG2|VAULTRC2|VR2|hvg-2	vault RNA 1-2	ncRNA	NO	NA	NA	0	NA	0	NA	0 - 2.06	chr5:140098397-140098577	NA	NA	NA	T18641	Proband_Solved	4	623	446
chr5:140098249-140098497[HYPO]	207179240034_R06C01	VTRNA1-2	chr5	140098249	140098497	chr5:140098249-140098497	chr5:140718664-140718912	HYPO	249	4	promoter-TSS	promoter-TSS (NR_026704)	-138	NR_026704	56663	NA	NR_026704	ENSG00000202111	HVG2|VAULTRC2|VR2|hvg-2	vault RNA 1-2	ncRNA	NO	NA	NA	0	NA	0	NA	0 - 2.06	chr5:140098397-140098577	NA	NA	NA	23088	Proband_Unsolved	1	624	446
chr5:140226473-140227766[HYPO]	205122170038_R06C01	PCDHA9	chr5	140226473	140227766	chr5:140226473-140227766	chr5:140846888-140848181	HYPO	1294	6	promoter-TSS	promoter-TSS (NM_031857)	-237	NM_031857	9752	Hs.199343	NM_014005	ENSG00000204961	PCDH-ALPHA9	protocadherin alpha 9	protein-coding	NO	NA	NA	0	NA	0	NA	NA	NA	0.24	606315	NA	e4872-1	Proband_Unsolved	2	625	447
chr5:140226837-140227766[HYPER]	205122170038_R06C01	PCDHA9	chr5	140226837	140227766	chr5:140226837-140227766	chr5:140847252-140848181	HYPER	930	4	promoter-TSS	promoter-TSS (NM_031857)	-55	NM_031857	9752	Hs.199343	NM_014005	ENSG00000204961	PCDH-ALPHA9	protocadherin alpha 9	protein-coding	NO	NA	NA	0	NA	0	NA	NA	NA	0.24	606315	NA	e4872-1	Proband_Unsolved	2	626	448
chr5:140234479-140235597[HYPO]	203504430048_R07C01	PCDHA10	chr5	140234479	140235597	chr5:140234479-140235597	chr5:140854894-140856012	HYPO	1119	12	promoter-TSS	promoter-TSS (NM_018901)	-430	NM_031859	56139	Hs.199343	NM_018901	ENSG00000250120	CNR8|CNRN8|CNRS8|CRNR8|PCDH-ALPHA10	protocadherin alpha 10	protein-coding	NO	NA	NA	3	chr5:140235370-140235504	0	NA	NA	NA	1.81	606316	NA	SJNORM045250	Control_Unaffected	2	627	449
chr5:140234479-140236082[HYPO]	205122170018_R07C01	PCDHA10	chr5	140234479	140236082	chr5:140234479-140236082	chr5:140854894-140856497	HYPO	1604	14	promoter-TSS	promoter-TSS (NM_018901)	-187	NM_031859	56139	Hs.199343	NM_018901	ENSG00000250120	CNR8|CNRN8|CNRS8|CRNR8|PCDH-ALPHA10	protocadherin alpha 10	protein-coding	NO	NA	NA	3	chr5:140235370-140235504	0	NA	NA	NA	1.81	606316	NA	e1687-1	Proband_Unsolved	3	628	449
chr5:140234479-140236082[HYPO]	207179240115_R07C01	PCDHA10	chr5	140234479	140236082	chr5:140234479-140236082	chr5:140854894-140856497	HYPO	1604	14	promoter-TSS	promoter-TSS (NM_018901)	-187	NM_031859	56139	Hs.199343	NM_018901	ENSG00000250120	CNR8|CNRN8|CNRS8|CRNR8|PCDH-ALPHA10	protocadherin alpha 10	protein-coding	NO	NA	NA	3	chr5:140235370-140235504	0	NA	NA	NA	1.81	606316	NA	9287	Proband_Unsolved	4	629	449
chr5:140234479-140236082[HYPER]	203504430038_R04C01	PCDHA10	chr5	140234479	140236082	chr5:140234479-140236082	chr5:140854894-140856497	HYPER	1604	14	promoter-TSS	promoter-TSS (NM_018901)	-187	NM_031859	56139	Hs.199343	NM_018901	ENSG00000250120	CNR8|CNRN8|CNRS8|CRNR8|PCDH-ALPHA10	protocadherin alpha 10	protein-coding	NO	NA	NA	3	chr5:140235370-140235504	0	NA	0 - 2.06	chr5:140235434-140236082	1.81	606316	NA	SJNORM045007	Control_Unaffected	28	630	449
chr5:140234918-140235511[HYPER]	205122170018_R07C01	PCDHA10	chr5	140234918	140235511	chr5:140234918-140235511	chr5:140855333-140855926	HYPER	594	9	promoter-TSS	promoter-TSS (NM_018901)	-253	NM_031859	56139	Hs.199343	NM_018901	ENSG00000250120	CNR8|CNRN8|CNRS8|CRNR8|PCDH-ALPHA10	protocadherin alpha 10	protein-coding	NO	NA	NA	3	chr5:140235370-140235504	0	NA	0 - 2.06	chr5:140235434-140236082	1.81	606316	NA	e1687-1	Proband_Unsolved	3	631	449
chr5:140234918-140235587[HYPER]	207179240115_R07C01	PCDHA10	chr5	140234918	140235587	chr5:140234918-140235587	chr5:140855333-140856002	HYPER	670	10	promoter-TSS	promoter-TSS (NM_018901)	-215	NM_031859	56139	Hs.199343	NM_018901	ENSG00000250120	CNR8|CNRN8|CNRS8|CRNR8|PCDH-ALPHA10	protocadherin alpha 10	protein-coding	NO	NA	NA	3	chr5:140235370-140235504	0	NA	0 - 2.06	chr5:140235434-140236082	1.81	606316	NA	9287	Proband_Unsolved	4	632	450
chr5:140234918-140235608[HYPER]	203287590156_R05C01	PCDHA10	chr5	140234918	140235608	chr5:140234918-140235608	chr5:140855333-140856023	HYPER	691	12	promoter-TSS	promoter-TSS (NM_018901)	-205	NM_031859	56139	Hs.199343	NM_018901	ENSG00000250120	CNR8|CNRN8|CNRS8|CRNR8|PCDH-ALPHA10	protocadherin alpha 10	protein-coding	NO	NA	NA	3	chr5:140235370-140235504	0	NA	0 - 2.06	chr5:140235434-140236082	1.81	606316	NA	PPMI_3351	Control_Unaffected	5	633	450
chr5:140234918-140236082[HYPER]	203504430048_R07C01	PCDHA10	chr5	140234918	140236082	chr5:140234918-140236082	chr5:140855333-140856497	HYPER	1165	13	promoter-TSS	promoter-TSS (NM_018901)	32	NM_018901	56139	Hs.199343	NM_018901	ENSG00000250120	CNR8|CNRN8|CNRS8|CRNR8|PCDH-ALPHA10	protocadherin alpha 10	protein-coding	NO	NA	NA	3	chr5:140235370-140235504	0	NA	0 - 2.06	chr5:140235434-140236082	1.81	606316	NA	SJNORM045250	Control_Unaffected	2	634	450
chr5:140235026-140236082[HYPO]	203287590156_R05C01	PCDHA10	chr5	140235026	140236082	chr5:140235026-140236082	chr5:140855441-140856497	HYPO	1057	12	promoter-TSS	promoter-TSS (NM_018901)	86	NM_018901	56139	Hs.199343	NM_018901	ENSG00000250120	CNR8|CNRN8|CNRS8|CRNR8|PCDH-ALPHA10	protocadherin alpha 10	protein-coding	NO	NA	NA	3	chr5:140235370-140235504	0	NA	NA	NA	1.81	606316	NA	PPMI_3351	Control_Unaffected	5	635	450
chr5:140235283-140235449[HYPO]	203504430038_R04C01	PCDHA10	chr5	140235283	140235449	chr5:140235283-140235449	chr5:140855698-140855864	HYPO	167	5	promoter-TSS	promoter-TSS (NM_018901)	-102	NM_031859	56139	Hs.199343	NM_018901	ENSG00000250120	CNR8|CNRN8|CNRS8|CRNR8|PCDH-ALPHA10	protocadherin alpha 10	protein-coding	NO	NA	NA	3	chr5:140235370-140235504	0	NA	NA	NA	1.81	606316	NA	SJNORM045007	Control_Unaffected	28	636	450
chr5:140479024-140480968[HYPER]	203286230133_R01C01	PCDHB3	chr5	140479024	140480968	chr5:140479024-140480968	chr5:141099440-141101384	HYPER	1945	16	5' UTR	5' UTR (NM_018937, exon 1 of 1)	170	NM_018937	56132	Hs.508987	NM_018937	ENSG00000113205	PCDH-BETA3	protocadherin beta 3	protein-coding	NO	NA	NA	2	chr5:140479917-140480051	2	mat	0.03 - 3.43	chr5:140479024-140481683	0.88	606329	NA	PPMI_3073	Control_Unaffected	11	637	451
chr5:140500922-140501813[HYPER]	203286230133_R01C01	PCDHB4	chr5	140500922	140501813	chr5:140500922-140501813	chr5:141121340-141122231	HYPER	892	14	promoter-TSS	promoter-TSS (NM_018938)	36	NM_018938	56131	Hs.591250	NM_018938	ENSG00000081818	PCDH-BETA4	protocadherin beta 4	protein-coding	NO	NA	NA	5	chr5:140501267-140501401	0	NA	0 - 1.28	chr5:140501320-140503804	3.75	606330	NA	PPMI_3073	Control_Unaffected	11	638	452
chr5:140528784-140530607[HYPER]	203286230133_R01C01	PCDHB6	chr5	140528784	140530607	chr5:140528784-140530607	chr5:141149203-141151026	HYPER	1824	17	promoter-TSS	promoter-TSS (NM_001303145)	93	NM_001303145	56130	Hs.283085	NM_018939	ENSG00000113211	PCDH-BETA6	protocadherin beta 6	protein-coding	NO	NA	NA	2	chr5:140529521-140529655	0	NA	0 - 2.77	chr5:140529579-140532059	1.2	606332	NA	PPMI_3073	Control_Unaffected	11	639	453
chr5:140535214-140536321[HYPER]	203286230133_R01C01	PCDHB17P	chr5	140535214	140536321	chr5:140535214-140536321	chr5:141155633-141156740	HYPER	1108	9	non-coding	non-coding (NR_001280, exon 1 of 1)	188	NR_001280	54661	Hs.284307	NR_001280	ENSG00000255622	ME4|PCDH-psi1|PCDHB17	protocadherin beta 17 pseudogene	pseudo	NO	NA	NA	1	chr5:140535268-140535402	0	NA	0 - 1.28	chr5:140536174-140536921	NA	NA	NA	PPMI_3073	Control_Unaffected	11	640	454
chr5:140552346-140553151[HYPER]	203824840020_R06C01	PCDHB7	chr5	140552346	140553151	chr5:140552346-140553151	chr5:141172765-141173570	HYPER	806	9	exon	exon (NM_018940, exon 1 of 1)	547	NM_018940	56129	Hs.203830	NM_018940	ENSG00000113212	PCDH-BETA7	protocadherin beta 7	protein-coding	NO	NA	NA	0	NA	0	NA	0 - 1.28	chr5:140552152-140552993	1.16	606333	NA	10093	Proband_Unsolved	3	641	455
chr5:140561238-140564162[HYPER]	203286230133_R01C01	PCDHB16	chr5	140561238	140564162	chr5:140561238-140564162	chr5:141181663-141184587	HYPER	2925	16	exon	exon (NM_020957, exon 1 of 1)	1435	NM_020957	57717	Hs.147674	NM_020957	ENSG00000272674	ME1|PCDH-BETA16|PCDH3X|PCDHB8a	protocadherin beta 16	protein-coding	NO	NA	NA	2	chr5:140561844-140561978	0	NA	0 - 2.06	chr5:140561892-140564162	1.28	606345	NA	PPMI_3073	Control_Unaffected	11	642	456
chr5:140561238-140564162[HYPER]	203824840012_R02C01	PCDHB16	chr5	140561238	140564162	chr5:140561238-140564162	chr5:141181663-141184587	HYPER	2925	16	exon	exon (NM_020957, exon 1 of 1)	1435	NM_020957	57717	Hs.147674	NM_020957	ENSG00000272674	ME1|PCDH-BETA16|PCDH3X|PCDHB8a	protocadherin beta 16	protein-coding	NO	NA	NA	2	chr5:140561844-140561978	0	NA	0 - 2.06	chr5:140561892-140564162	1.28	606345	NA	T25002	Proband_Unsolved	1	643	456
chr5:140587844-140588425[HYPER]	203286230133_R01C01	PCDHB12	chr5	140587844	140588425	chr5:140587844-140588425	chr5:141208272-141208853	HYPER	582	8	promoter-TSS	promoter-TSS (NM_018932)	-156	NM_018932	56124	Hs.429820	NM_018932	ENSG00000120328	PCDH-BETA12	protocadherin beta 12	protein-coding	NO	NA	NA	4	chr5:140588181-140588315	0	NA	NA	NA	0.89	606338	NA	PPMI_3073	Control_Unaffected	11	644	457
chr5:140619445-140620285[HYPER]	203286230133_R01C01	PCDHB19P	chr5	140619445	140620285	chr5:140619445-140620285	chr5:141239877-141240717	HYPER	841	4	non-coding	non-coding (NR_001282, exon 1 of 1)	176	NR_001282	84054	Hs.570898	NR_001282	NA	PCDH-PSI5|PCDHB19	protocadherin beta 19 pseudogene	pseudo	NO	NA	NA	0	NA	0	NA	0 - 1.28	chr5:140619445-140621698	NA	NA	NA	PPMI_3073	Control_Unaffected	11	645	458
chr5:140717931-140719303[HYPER]	203286230133_R01C01	PCDHGA2	chr5	140717931	140719303	chr5:140717931-140719303	chr5:141338364-141339736	HYPER	1373	13	exon	exon (NM_018915, exon 1 of 4)	290	NM_018915	56113	Hs.368160	NM_018915	ENSG00000081853	PCDH-GAMMA-A2	protocadherin gamma subfamily A, 2	protein-coding	NO	NA	NA	3	chr5:140718289-140718423	1	mat	0 - 1.28	chr5:140718316-140718732	2.03	606289	NA	PPMI_3073	Control_Unaffected	11	646	459
chr5:140728616-140730517[HYPER]	203286230133_R01C01	PCDHGB1	chr5	140728616	140730517	chr5:140728616-140730517	chr5:141349049-141350950	HYPER	1902	14	promoter-TSS	promoter-TSS (NM_018922)	-261	NM_018922	56104	Hs.368160	NM_018922	ENSG00000254221	PCDH-GAMMA-B1	protocadherin gamma subfamily B, 1	protein-coding	NO	NA	NA	4	chr5:140729536-140729670	0	NA	0.27 - 4.06	chr5:140729428-140730470	1.43	606299	NA	PPMI_3073	Control_Unaffected	11	647	460
chr5:140739599-140740504[HYPER]	204813560104_R02C01	PCDHGB2	chr5	140739599	140740504	chr5:140739599-140740504	chr5:141360032-141360937	HYPER	906	6	exon	exon (NM_018923, exon 1 of 4)	349	NM_018923	56103	Hs.368160	NM_018923	ENSG00000253910	PCDH-GAMMA-B2	protocadherin gamma subfamily B, 2	protein-coding	NO	NA	NA	0	NA	0	NA	NA	NA	2.2	606300	NA	PPMI_3013	Control_Unaffected	7	648	461
chr5:140743018-140744368[HYPER]	200989060152_R07C01	PCDHGA5	chr5	140743018	140744368	chr5:140743018-140744368	chr5:141363451-141364801	HYPER	1351	12	promoter-TSS	promoter-TSS (NM_032054)	-205	NM_032054	56110	Hs.368160	NM_018918	ENSG00000253485	CDH-GAMMA-A5|ME3|PCDH-GAMMA-A5	protocadherin gamma subfamily A, 5	protein-coding	NO	NA	NA	0	NA	0	NA	NA	NA	1.13	606292	NA	PPMI_3213	Control_Unaffected	17	649	462
chr5:140772022-140772513[HYPER]	203286230133_R01C01	PCDHGA8	chr5	140772022	140772513	chr5:140772022-140772513	chr5:141392455-141392946	HYPER	492	7	5' UTR	5' UTR (NM_032088, exon 1 of 4)	785	NM_032088	9708	Hs.368160	NM_014004	ENSG00000253767	PCDH-GAMMA-A8	protocadherin gamma subfamily A, 8	protein-coding	NO	NA	NA	3	chr5:140772102-140772236	0	NA	0 - 1.28	chr5:140772255-140773123	0.09	606295	NA	PPMI_3073	Control_Unaffected	11	650	463
chr5:140772022-140772513[HYPER]	200991620008_R02C01	PCDHGA8	chr5	140772022	140772513	chr5:140772022-140772513	chr5:141392455-141392946	HYPER	492	7	5' UTR	5' UTR (NM_032088, exon 1 of 4)	785	NM_032088	9708	Hs.368160	NM_014004	ENSG00000253767	PCDH-GAMMA-A8	protocadherin gamma subfamily A, 8	protein-coding	NO	NA	NA	3	chr5:140772102-140772236	0	NA	0 - 1.28	chr5:140772255-140773123	0.09	606295	NA	PPMI_3901	Control_Unaffected	26	651	463
chr5:140778341-140779113[HYPER]	204813560104_R02C01	PCDHGB5	chr5	140778341	140779113	chr5:140778341-140779113	chr5:141398774-141399546	HYPER	773	5	exon	exon (NM_018925, exon 1 of 4)	1032	NM_018925	56101	Hs.368160	NM_018925	ENSG00000276547	PCDH-GAMMA-B5	protocadherin gamma subfamily B, 5	protein-coding	NO	NA	NA	0	NA	0	NA	0 - 2.06	chr5:140777343-140778397	2.32	606302	NA	PPMI_3013	Control_Unaffected	7	652	464
chr5:140778341-140779113[HYPER]	203286230133_R01C01	PCDHGB5	chr5	140778341	140779113	chr5:140778341-140779113	chr5:141398774-141399546	HYPER	773	5	exon	exon (NM_018925, exon 1 of 4)	1032	NM_018925	56101	Hs.368160	NM_018925	ENSG00000276547	PCDH-GAMMA-B5	protocadherin gamma subfamily B, 5	protein-coding	NO	NA	NA	0	NA	0	NA	0 - 2.06	chr5:140777343-140778397	2.32	606302	NA	PPMI_3073	Control_Unaffected	11	653	464
chr5:140791851-140793471[HYPER]	203286230258_R05C01	PCDHGA10	chr5	140791851	140793471	chr5:140791851-140793471	chr5:141412284-141413904	HYPER	1621	11	promoter-TSS	promoter-TSS (NM_018913)	-82	NM_018913	56106	Hs.368160	NM_018913	ENSG00000253846	PCDH-GAMMA-A10	protocadherin gamma subfamily A, 10	protein-coding	NO	NA	NA	4	chr5:140792456-140792590	0	NA	0 - 2.77	chr5:140792510-140793308	1.68	606297	NA	PPMI_3965	Control_Unaffected	4	654	465
chr5:145214439-145215630[HYPER]	203824840027_R07C01	PRELID2	chr5	145214439	145215630	chr5:145214439-145215630	chr5:145834876-145836067	HYPER	1192	14	promoter-TSS	promoter-TSS (NM_138492)	-103	NM_182960	153768	Hs.314261	NM_138492	ENSG00000186314	NA	PRELI domain containing 2	protein-coding	NO	NA	NA	3	chr5:145215053-145215187	0	NA	0 - 1.28	chr5:145214439-145215170	2.19	NA	NA	e2797-1	Proband_Unsolved	2	655	466
chr5:145214439-145215630[HYPER]	203824840027_R08C01	PRELID2	chr5	145214439	145215630	chr5:145214439-145215630	chr5:145834876-145836067	HYPER	1192	14	promoter-TSS	promoter-TSS (NM_138492)	-103	NM_182960	153768	Hs.314261	NM_138492	ENSG00000186314	NA	PRELI domain containing 2	protein-coding	NO	NA	NA	3	chr5:145215053-145215187	0	NA	0 - 1.28	chr5:145214439-145215170	2.19	NA	NA	e2797-4	Proband_Unsolved	2	656	466
chr5:148928884-148929353[HYPER]	204873630063_R04C01	CSNK1A1	chr5	148928884	148929353	chr5:148928884-148929353	chr5:149549321-149549790	HYPER	470	4	intron	intron (NM_001025105, intron 2 of 10)	775	NM_001271742	1452	Hs.529862	NM_001892	ENSG00000113712	CK1|CK1a|CKIa|HEL-S-77p|HLCDGP1|PRO2975	casein kinase 1 alpha 1	protein-coding	NO	NA	NA	1	chr5:148928946-148929080	0	NA	0 - 1.28	chr5:148928884-148929353	50.77	600505	NA	26720	Proband_Unsolved	7	657	467
chr5:148928884-148929353[HYPER]	205715830071_R01C01	CSNK1A1	chr5	148928884	148929353	chr5:148928884-148929353	chr5:149549321-149549790	HYPER	470	4	intron	intron (NM_001025105, intron 2 of 10)	775	NM_001271742	1452	Hs.529862	NM_001892	ENSG00000113712	CK1|CK1a|CKIa|HEL-S-77p|HLCDGP1|PRO2975	casein kinase 1 alpha 1	protein-coding	NO	NA	NA	1	chr5:148928946-148929080	0	NA	0 - 1.28	chr5:148928884-148929353	50.77	600505	NA	36369	Proband_Unsolved	11	658	467
chr5:149319111-149319972[HYPER]	204873630052_R06C01	PDE6A	chr5	149319111	149319972	chr5:149319111-149319972	chr5:149939548-149940409	HYPER	862	4	intron	MIR|SINE|MIR	4814	NM_000440	5145	Hs.567314	NM_000440	ENSG00000132915	CGPR-A|PDEA|RP43	phosphodiesterase 6A	protein-coding	NO	MIR	MIR|SINE|MIR	0	NA	0	NA	NA	NA	113.11	180071	Retinitis pigmentosa 43, 613810 (3)	34865	Proband_Unsolved	25	659	468
chr5:150325953-150326863[HYPER]	203497730001_R03C01	ZNF300P1	chr5	150325953	150326863	chr5:150325953-150326863	chr5:150946391-150947301	HYPER	911	11	promoter-TSS	promoter-TSS (NR_026867)	-262	NR_026867	134466	Hs.661876	NR_026867	NA	NA	zinc finger protein 300 pseudogene 1	pseudo	NO	NA	NA	0	NA	0	NA	0 - 1.28	chr5:150325953-150326498	NA	NA	NA	SJNORM045100	Control_Unaffected	1	660	469
chr5:150325953-150326863[HYPER]	200989060140_R02C01	ZNF300P1	chr5	150325953	150326863	chr5:150325953-150326863	chr5:150946391-150947301	HYPER	911	11	promoter-TSS	promoter-TSS (NR_026867)	-262	NR_026867	134466	Hs.661876	NR_026867	NA	NA	zinc finger protein 300 pseudogene 1	pseudo	NO	NA	NA	0	NA	0	NA	0 - 1.28	chr5:150325953-150326498	NA	NA	NA	PPMI_3112	Control_Unaffected	12	661	469
chr5:150325953-150326863[HYPER]	203845510099_R01C01	ZNF300P1	chr5	150325953	150326863	chr5:150325953-150326863	chr5:150946391-150947301	HYPER	911	11	promoter-TSS	promoter-TSS (NR_026867)	-262	NR_026867	134466	Hs.661876	NR_026867	NA	NA	zinc finger protein 300 pseudogene 1	pseudo	NO	NA	NA	0	NA	0	NA	0 - 1.28	chr5:150325953-150326498	NA	NA	NA	PPMI_3460	Control_Unaffected	4	662	469
chr5:150325953-150326863[HYPER]	206842040179_R08C01	ZNF300P1	chr5	150325953	150326863	chr5:150325953-150326863	chr5:150946391-150947301	HYPER	911	11	promoter-TSS	promoter-TSS (NR_026867)	-262	NR_026867	134466	Hs.661876	NR_026867	NA	NA	zinc finger protein 300 pseudogene 1	pseudo	NO	NA	NA	0	NA	0	NA	0 - 1.28	chr5:150325953-150326498	NA	NA	NA	LUR020	Proband_Unsolved	1	663	469
chr5:150325953-150326863[HYPER]	203496250038_R01C01	ZNF300P1	chr5	150325953	150326863	chr5:150325953-150326863	chr5:150946391-150947301	HYPER	911	11	promoter-TSS	promoter-TSS (NR_026867)	-262	NR_026867	134466	Hs.661876	NR_026867	NA	NA	zinc finger protein 300 pseudogene 1	pseudo	NO	NA	NA	0	NA	0	NA	0 - 1.28	chr5:150325953-150326498	NA	NA	NA	SJNORM045069	Control_Unaffected	1	664	469
chr5:151031642-151031829[HYPER]	203504440013_R05C01	CLMAT3	chr5	151031642	151031829	chr5:151031642-151031829	chr5:151652081-151652268	HYPER	188	3	Intergenic	Intergenic	-24770	NR_109873	101927096	Hs.571023	NR_109873	ENSG00000249035	CTB-113P19.1|SPARC-AS1	colorectal liver metastasis associated transcript 3	ncRNA	NO	NA	NA	2	chr5:151031704-151031838	0	NA	NA	NA	NA	NA	NA	SJNORM045227	Control_Unaffected	2	665	470
chr5:161494014-161495050[HYPER]	205707890075_R08C01	GABRG2	chr5	161494014	161495050	chr5:161494014-161495050	chr5:162067008-162068044	HYPER	1037	15	promoter-TSS	promoter-TSS (NM_198904)	-116	NM_198903	2566	Hs.7195	NM_000816	ENSG00000113327	CAE2|ECA2|EIEE74|FEB8|GEFSP3	gamma-aminobutyric acid type A receptor gamma2 subunit	protein-coding	NO	NA	NA	0	NA	0	NA	NA	NA	6.61	137164	Developmental and epileptic encephalopathy 74, 618396 (3), Autosomal dominant; Febrile seizures, familial, 8, 607681 (3), Autosomal dominant; Generalized epilepsy with febrile seizures plus, type 3, 607681 (3), Autosomal dominant	T25615	Control_Unaffected_Parent	12	666	471
chr5:162864267-162865007[HYPER]	204809970067_R02C01	CCNG1	chr5	162864267	162865007	chr5:162864267-162865007	chr5:163437261-163438001	HYPER	741	13	promoter-TSS	promoter-TSS (NM_199246)	60	NM_199246	900	Hs.79101	NM_004060	ENSG00000113328	CCNG	cyclin G1	protein-coding	NO	NA	NA	0	NA	0	NA	4.19 - 11.38	chr5:162864267-162865237	20.17	601578	NA	PPMI_3794	Control_Unaffected	14	667	472
chr5:170813995-170814124[HYPER]	203504440050_R02C01	NPM1	chr5	170813995	170814124	chr5:170813995-170814124	chr5:171386991-171387120	HYPER	130	4	promoter-TSS	promoter-TSS (NM_001355009)	-60	NM_001355006	4869	Hs.557550	NM_002520	ENSG00000181163	B23|NPM	nucleophosmin 1	protein-coding	NO	NA	NA	0	NA	0	NA	NA	NA	249.09	164040	Leukemia, acute myeloid, somatic, 601626 (3)	SJNORM045191	Control_Unaffected	6	668	473
chr5:171056822-171057576[HYPER]	207179240148_R02C01	SMIM23	chr5	171056822	171057576	chr5:171056822-171057576	chr5:171629818-171630572	HYPER	755	6	Intergenic	CpG	-155677	NM_001289970	644994	Hs.591740	NM_001289970	ENSG00000185662	C5orf50	small integral membrane protein 23	protein-coding	YES	NA	NA	2	chr5:171057198-171057332	0	NA	0 - 1.28	chr5:171057071-171057340	0	NA	NA	37206	Proband_Unsolved	1	669	474
chr5:171616387-171616575[HYPO]	203504430038_R04C01	STK10	chr5	171616387	171616575	chr5:171616387-171616575	chr5:172189383-172189571	HYPO	189	3	Intergenic	Intergenic	-1135	NM_005990	6793	Hs.744005	NM_005990	ENSG00000072786	LOK|PRO2729	serine/threonine kinase 10	protein-coding	NO	NA	NA	0	NA	0	NA	0.52 - 4.67	chr5:171616252-171616575	5.64	603919	NA	SJNORM045007	Control_Unaffected	28	670	475
chr5:172359525-172359681[HYPER]	206537460098_R02C01	RPL26L1	chr5	172359525	172359681	chr5:172359525-172359681	chr5:172932522-172932678	HYPER	157	4	intron	intron (NM_001031711, intron 8 of 9)	-26129	NM_001317981	51121	Hs.546390	NM_016093	ENSG00000037241	RPL26P1	ribosomal protein L26 like 1	protein-coding	NO	NA	NA	3	chr5:172359516-172359650	0	NA	0 - 2.06	chr5:172359525-172359681	29.71	NA	NA	32877	Proband_Unsolved	3	671	476
chr5:172385450-172387102[HYPER]	205122170018_R07C01	LOC100268168	chr5	172385450	172387102	chr5:172385450-172387102	chr5:172958447-172960099	HYPER	1653	21	promoter-TSS	promoter-TSS (NM_001317982)	95	NR_026682	100268168	Hs.519766	NR_026682	ENSG00000204758	NA	uncharacterized LOC100268168	ncRNA	NO	NA	NA	3	chr5:172386237-172386371	0	NA	0 - 2.06	chr5:172386404-172387102	NA	NA	NA	e1687-1	Proband_Unsolved	3	672	477
chr5:175969063-175969570[HYPER]	203824910052_R05C01	CDHR2	chr5	175969063	175969570	chr5:175969063-175969570	chr5:176542062-176542569	HYPER	508	9	promoter-TSS	promoter-TSS (NM_001171976)	-195	NM_001171976	54825	Hs.4205	NM_017675	ENSG00000074276	PCDH24|PCLKC	cadherin related family member 2	protein-coding	NO	NA	NA	0	NA	0	NA	NA	NA	0.28	619713	NA	T2671	Proband_Unsolved	3	673	478
chr5:177397622-177398434[HYPO]	203824910037_R02C01	PROP1	chr5	177397622	177398434	chr5:177397622-177398434	chr5:177970621-177971433	HYPO	813	3	Intergenic	AluSx1|SINE|Alu	25215	NM_006261	5626	Hs.158301	NM_006261	ENSG00000175325	CPHD2|PROP-1	PROP paired-like homeobox 1	protein-coding	NO	Alu	AluSx1|SINE|Alu	0	NA	0	NA	NA	NA	0.13	601538	Pituitary hormone deficiency, combined, 2, 262600 (3), Autosomal recessive	T527	Proband_Unsolved	6	674	479
chr5:179105009-179105291[HYPER]	203497730017_R01C01	CBY3	chr5	179105009	179105291	chr5:179105009-179105291	chr5:179678008-179678290	HYPER	283	3	TTS	TTS (NM_001164444)	2825	NM_001164444	646019	Hs.535767	NM_001164444	ENSG00000204659	NA	chibby family member 3	protein-coding	NO	NA	NA	0	NA	0	NA	NA	NA	1.61	NA	NA	SJNORM045168	Control_Unaffected	2	675	480
chr5:180257794-180258853[HYPER]	203504430042_R02C01	HEIH	chr5	180257794	180258853	chr5:180257794-180258853	chr5:180830794-180831853	HYPER	1060	9	non-coding	non-coding (NR_045680, exon 1 of 1)	294	NR_045680	100859930	Hs.655606	NR_045680	ENSG00000278970	HCCAT2|LINC-HEIH|LINC00848|lncRNA-HEIH	hepatocellular carcinoma up-regulated EZH2-associated long non-coding RNA	ncRNA	NO	NA	NA	1	chr5:180258540-180258674	0	NA	NA	NA	NA	618615	NA	SJNORM045188	Control_Unaffected	1	676	481
chr5:180644589-180645337[HYPER]	207179240148_R03C01	MIR4638	chr5	180644589	180645337	chr5:180644589-180645337	chr5:181217589-181218337	HYPER	749	6	Intergenic	Intergenic	4670	NR_039781	100616342	NA	NR_039781	ENSG00000264732	mir-4638	microRNA 4638	ncRNA	NO	NA	NA	0	NA	0	NA	0.03 - 3.43	chr5:180644503-180645337	NA	NA	NA	37286	Proband_Unsolved	2	677	482
chr6:656503-657364[HYPO]	203496240081_R06C01	HUS1B	chr6	656503	657364	chr6:656503-657364	chr6:656503-657364	HYPO	862	11	promoter-TSS	promoter-TSS (NM_148959)	30	NM_148959	135458	Hs.669039	NM_148959	ENSG00000188996	NA	HUS1 checkpoint clamp component B	protein-coding	NO	NA	NA	0	NA	0	NA	1.35 - 6.44	chr6:656503-657151	0.24	609713	NA	SJNORM045277	Control_Unaffected	1	678	483
chr6:1554604-1555573[HYPER]	203219730202_R05C01	FOXCUT	chr6	1554604	1555573	chr6:1554604-1555573	chr6:1554369-1555338	HYPER	970	4	Intergenic	Intergenic	-50677	NR_125804	101927703	Hs.607964	NR_125804	NA	LINC01379|TCONS_00011636	FOXC1 upstream transcript	ncRNA	NO	NA	NA	0	NA	0	NA	3.21 - 9.77	chr6:1555079-1555573	NA	615976	NA	T25810	Proband_Unsolved	2	679	484
chr6:1554604-1555573[HYPER]	206537460126_R05C01	FOXCUT	chr6	1554604	1555573	chr6:1554604-1555573	chr6:1554369-1555338	HYPER	970	4	Intergenic	Intergenic	-50677	NR_125804	101927703	Hs.607964	NR_125804	NA	LINC01379|TCONS_00011636	FOXC1 upstream transcript	ncRNA	NO	NA	NA	0	NA	0	NA	3.21 - 9.77	chr6:1555079-1555573	NA	615976	NA	33228	Proband_Unsolved	3	680	484
chr6:2875601-2877000[HYPER]	205122170094_R02C01	SERPINB9P1	chr6	2875601	2877000	chr6:2875601-2877000	chr6:2875367-2876766	HYPER	1400	7	intron	intron (NR_033851, intron 1 of 1)	443	NR_033851	221756	Hs.8162	NM_182544	NA	SERPINB9P	serpin family B member 9 pseudogene 1	pseudo	NO	NA	NA	0	NA	0	NA	NA	NA	NA	NA	NA	T17194	Proband_Unsolved	9	681	485
chr6:2875601-2877000[HYPER]	203497730108_R02C01	SERPINB9P1	chr6	2875601	2877000	chr6:2875601-2877000	chr6:2875367-2876766	HYPER	1400	7	intron	intron (NR_033851, intron 1 of 1)	443	NR_033851	221756	Hs.8162	NM_182544	NA	SERPINB9P	serpin family B member 9 pseudogene 1	pseudo	NO	NA	NA	0	NA	0	NA	NA	NA	NA	NA	NA	SJNORM044980	Control_Unaffected	6	682	485
chr6:3848862-3849703[HYPO]	200989060105_R07C01	FAM50B	chr6	3848862	3849703	chr6:3848862-3849703	chr6:3848628-3849469	HYPO	842	27	promoter-TSS	promoter-TSS (NM_012135)	-317	NM_012135	26240	Hs.140944	NM_012135	ENSG00000145945	D6S2654E|X5L	family with sequence similarity 50 member B	protein-coding	NO	NA	NA	3	chr6:3849523-3849657	46	mat	NA	NA	16.71	NA	NA	PPMI_3358	Control_Unaffected	1	683	486
chr6:3848862-3849819[HYPO]	206537460126_R02C01	FAM50B	chr6	3848862	3849819	chr6:3848862-3849819	chr6:3848628-3849585	HYPO	958	28	promoter-TSS	promoter-TSS (NM_012135)	-259	NM_012135	26240	Hs.140944	NM_012135	ENSG00000145945	D6S2654E|X5L	family with sequence similarity 50 member B	protein-coding	NO	NA	NA	3	chr6:3849523-3849657	47	mat	NA	NA	16.71	NA	NA	31666	Proband_Unsolved	1	684	486
chr6:3848865-3849819[HYPO]	203866380109_R08C01	FAM50B	chr6	3848865	3849819	chr6:3848865-3849819	chr6:3848631-3849585	HYPO	955	27	promoter-TSS	promoter-TSS (NM_012135)	-258	NM_012135	26240	Hs.140944	NM_012135	ENSG00000145945	D6S2654E|X5L	family with sequence similarity 50 member B	protein-coding	NO	NA	NA	3	chr6:3849523-3849657	47	mat	NA	NA	16.71	NA	NA	T26729	Proband_Unsolved	13	685	486
chr6:3848865-3849819[HYPER]	200989060152_R07C01	FAM50B	chr6	3848865	3849819	chr6:3848865-3849819	chr6:3848631-3849585	HYPER	955	27	promoter-TSS	promoter-TSS (NM_012135)	-258	NM_012135	26240	Hs.140944	NM_012135	ENSG00000145945	D6S2654E|X5L	family with sequence similarity 50 member B	protein-coding	NO	NA	NA	3	chr6:3849523-3849657	47	mat	NA	NA	16.71	NA	NA	PPMI_3213	Control_Unaffected	17	686	487
chr6:10555263-10556524[HYPO]	203219730038_R07C01	GCNT2	chr6	10555263	10556524	chr6:10555263-10556524	chr6:10555030-10556291	HYPO	1262	10	promoter-TSS	promoter-TSS (NM_001491)	-55	NM_001491	2651	Hs.519884	NM_001491	ENSG00000111846	CCAT|CTRCT13|GCNT2C|GCNT5|IGNT|II|NACGT1|NAGCT1|ULG3|bA360O19.2|bA421M1.1	glucosaminyl (N-acetyl) transferase 2 (I blood group)	protein-coding	NO	NA	NA	0	NA	0	NA	0 - 2.06	chr6:10555263-10556524	1.05	600429	[Blood group, Ii], 110800 (3), Autosomal dominant; Adult i phenotype without cataract, 110800 (3), Autosomal dominant; Cataract 13 with adult i phenotype, 116700 (3), Autosomal recessive	33055	Proband_Unsolved	49	687	488
chr6:10555681-10556524[HYPO]	205715830045_R06C01	GCNT2	chr6	10555681	10556524	chr6:10555681-10556524	chr6:10555448-10556291	HYPO	844	9	5' UTR	5' UTR (NM_001491, exon 1 of 3)	154	NM_001491	2651	Hs.519884	NM_001491	ENSG00000111846	CCAT|CTRCT13|GCNT2C|GCNT5|IGNT|II|NACGT1|NAGCT1|ULG3|bA360O19.2|bA421M1.1	glucosaminyl (N-acetyl) transferase 2 (I blood group)	protein-coding	NO	NA	NA	0	NA	0	NA	0 - 2.06	chr6:10555263-10556524	1.05	600429	[Blood group, Ii], 110800 (3), Autosomal dominant; Adult i phenotype without cataract, 110800 (3), Autosomal dominant; Cataract 13 with adult i phenotype, 116700 (3), Autosomal recessive	35355	Proband_Unsolved	52	688	488
chr6:10555681-10556524[HYPO]	206537460098_R01C01	GCNT2	chr6	10555681	10556524	chr6:10555681-10556524	chr6:10555448-10556291	HYPO	844	9	5' UTR	5' UTR (NM_001491, exon 1 of 3)	154	NM_001491	2651	Hs.519884	NM_001491	ENSG00000111846	CCAT|CTRCT13|GCNT2C|GCNT5|IGNT|II|NACGT1|NAGCT1|ULG3|bA360O19.2|bA421M1.1	glucosaminyl (N-acetyl) transferase 2 (I blood group)	protein-coding	NO	NA	NA	0	NA	0	NA	0 - 2.06	chr6:10555263-10556524	1.05	600429	[Blood group, Ii], 110800 (3), Autosomal dominant; Adult i phenotype without cataract, 110800 (3), Autosomal dominant; Cataract 13 with adult i phenotype, 116700 (3), Autosomal recessive	32870	Proband_Unsolved	4	689	488
chr6:10883104-10884892[HYPER]	206544450101_R03C01	GCM2	chr6	10883104	10884892	chr6:10883104-10884892	chr6:10882871-10884659	HYPER	1789	10	Intergenic	Intergenic	-1900	NM_004752	9247	Hs.227098	NM_004752	ENSG00000124827	GCMB|HRPT4|hGCMb	glial cells missing transcription factor 2	protein-coding	NO	NA	NA	0	NA	0	NA	0.27 - 4.06	chr6:10882926-10884892	0	603716	Hypoparathyroidism, familial isolated 2, 618883 (3), Autosomal dominant, Autosomal recessive; Hyperparathyroidism 4, 617343 (3), Autosomal dominant	T22061	Proband_Unsolved	1	690	489
chr6:13274150-13274355[HYPER]	205715830061_R04C01	LOC100130357	chr6	13274150	13274355	chr6:13274150-13274355	chr6:13273918-13274123	HYPER	206	5	TTS	TTS (NR_134872)	9421	NR_134859	100130357	Hs.484678	NM_001242698	NA	NA	uncharacterized LOC100130357	ncRNA	NO	NA	NA	0	NA	0	NA	5.89 - 14.01	chr6:13274150-13274355	NA	NA	NA	35734	Proband_Unsolved	4	691	490
chr6:13873666-13874575[HYPER]	204809970128_R05C01	RNF182	chr6	13873666	13874575	chr6:13873666-13874575	chr6:13873435-13874344	HYPER	910	6	Intergenic	CpG	-50556	NM_001165034	221687	Hs.111164	NM_152737	ENSG00000180537	NA	ring finger protein 182	protein-coding	YES	NA	NA	1	chr6:13874090-13874224	0	NA	0 - 2.77	chr6:13873923-13874252	7.75	NA	NA	PPMI_3656	Control_Unaffected	5	692	491
chr6:19804783-19805278[HYPER]	205122170037_R04C01	LOC100506885	chr6	19804783	19805278	chr6:19804783-19805278	chr6:19804552-19805047	HYPER	496	6	promoter-TSS	promoter-TSS (NR_134651)	-41	NR_134650	100506885	Hs.346489	NR_134649	ENSG00000228412	NA	uncharacterized LOC100506885	ncRNA	NO	NA	NA	0	NA	0	NA	1.95 - 7.57	chr6:19804710-19805405	NA	NA	NA	e8026-1	Proband_Unsolved	2	693	492
chr6:23177274-23178053[HYPO]	203866380134_R08C01	LOC105374972	chr6	23177274	23178053	chr6:23177274-23178053	chr6:23177046-23177825	HYPO	780	5	Intergenic	Intergenic	-459511	NR_134614	105374972	Hs.484889	NR_134613	NA	NA	uncharacterized LOC105374972	ncRNA	NO	NA	NA	1	chr6:23177302-23177436	0	NA	NA	NA	NA	NA	NA	34154	Proband_Unsolved	2	694	493
chr6:24357719-24358684[HYPER]	203286230107_R01C01	DCDC2	chr6	24357719	24358684	chr6:24357719-24358684	chr6:24357491-24358456	HYPER	966	11	promoter-TSS	promoter-TSS (NM_016356)	78	NM_016356	51473	Hs.61345	NM_016356	ENSG00000146038	DCDC2A|DFNB66|NPHP19|NSC|RU2|RU2S	doublecortin domain containing 2	protein-coding	NO	NA	NA	0	NA	0	NA	0.27 - 4.06	chr6:24357719-24358567	0.83	605755	Nephronophthisis 19, 616217 (3), Autosomal recessive; ?Deafness, autosomal recessive 66, 610212 (3), Autosomal recessive; Sclerosing cholangitis, neonatal, 617394 (3), Autosomal recessive	PPMI_3172	Control_Unaffected	16	695	494
chr6:24357719-24358684[HYPER]	206544450103_R06C01	DCDC2	chr6	24357719	24358684	chr6:24357719-24358684	chr6:24357491-24358456	HYPER	966	11	promoter-TSS	promoter-TSS (NM_016356)	78	NM_016356	51473	Hs.61345	NM_016356	ENSG00000146038	DCDC2A|DFNB66|NPHP19|NSC|RU2|RU2S	doublecortin domain containing 2	protein-coding	NO	NA	NA	0	NA	0	NA	0.27 - 4.06	chr6:24357719-24358567	0.83	605755	Nephronophthisis 19, 616217 (3), Autosomal recessive; ?Deafness, autosomal recessive 66, 610212 (3), Autosomal recessive; Sclerosing cholangitis, neonatal, 617394 (3), Autosomal recessive	T25632	Proband_Unsolved	7	696	494
chr6:26016673-26017620[HYPO]	205715830062_R04C01	HIST1H1A	chr6	26016673	26017620	chr6:26016673-26017620	chr6:26016445-26017392	HYPO	948	5	TTS	TTS (NM_005325)	893	NM_005325	3024	Hs.150206	NM_005325	ENSG00000124610	H1.1|H1A|H1F1|HIST1	histone cluster 1 H1 family member a	protein-coding	NO	NA	NA	0	NA	0	NA	0 - 1.28	chr6:26016673-26017281	NA	142709	NA	35924	Proband_Unsolved	37	697	495
chr6:26043545-26044406[HYPER]	204813560104_R02C01	HIST1H2BB	chr6	26043545	26044406	chr6:26043545-26044406	chr6:26043317-26044178	HYPER	862	9	promoter-TSS	promoter-TSS (NM_021062)	-91	NM_021062	3018	Hs.553494	NM_021062	ENSG00000276410	H2B.1|H2B/f|H2BFF	histone cluster 1 H2B family member b	protein-coding	NO	NA	NA	0	NA	0	NA	6.23 - 14.53	chr6:26043545-26045664	NA	602803	NA	PPMI_3013	Control_Unaffected	7	698	496
chr6:26043819-26044406[HYPER]	203504430047_R03C01	HIST1H2BB	chr6	26043819	26044406	chr6:26043819-26044406	chr6:26043591-26044178	HYPER	588	8	promoter-TSS	promoter-TSS (NM_021062)	-228	NM_021062	3018	Hs.553494	NM_021062	ENSG00000276410	H2B.1|H2B/f|H2BFF	histone cluster 1 H2B family member b	protein-coding	NO	NA	NA	0	NA	0	NA	6.23 - 14.53	chr6:26043545-26045664	NA	602803	NA	SJNORM044997	Control_Unaffected	7	699	496
chr6:26045531-26046342[HYPER]	204813560104_R02C01	HIST1H3C	chr6	26045531	26046342	chr6:26045531-26046342	chr6:26045303-26046114	HYPER	812	6	exon	exon (NM_003531, exon 1 of 1)	298	NM_003531	8352	Hs.248176	NM_003531	ENSG00000278272	H3.1|H3/c|H3FC	histone cluster 1 H3 family member c	protein-coding	NO	NA	NA	0	NA	0	NA	6.23 - 14.53	chr6:26043545-26045664	NA	602812	NA	PPMI_3013	Control_Unaffected	7	700	497
chr6:26183507-26183685[HYPER]	206537460117_R05C01	HIST1H2BE	chr6	26183507	26183685	chr6:26183507-26183685	chr6:26183279-26183457	HYPER	179	5	promoter-TSS	promoter-TSS (NM_003523)	-428	NM_003523	8344	Hs.534369	NM_003523	ENSG00000274290	H2B.h|H2B/h|H2BFH|dJ221C16.8	histone cluster 1 H2B family member e	protein-coding	NO	NA	NA	0	NA	0	NA	0.52 - 4.67	chr6:26183507-26184038	NA	602805	NA	T38	Proband_Solved	9	701	498
chr6:26195487-26196795[HYPER]	204813560040_R08C01	HIST1H2AD	chr6	26195487	26196795	chr6:26195487-26196795	chr6:26195259-26196567	HYPER	1309	8	TTS	TTS (NM_003530)	3380	NM_021065	3013	Hs.626666	NM_021065	ENSG00000196866	H2A.3|H2A/g|H2AFG	histone cluster 1 H2A family member d	protein-coding	NO	NA	NA	0	NA	0	NA	0.03 - 3.43	chr6:26195487-26196700	NA	602792	NA	34536	Proband_Solved	12	702	499
chr6:26195487-26196795[HYPER]	205715830071_R01C01	HIST1H2AD	chr6	26195487	26196795	chr6:26195487-26196795	chr6:26195259-26196567	HYPER	1309	8	TTS	TTS (NM_003530)	3380	NM_021065	3013	Hs.626666	NM_021065	ENSG00000196866	H2A.3|H2A/g|H2AFG	histone cluster 1 H2A family member d	protein-coding	NO	NA	NA	0	NA	0	NA	0.03 - 3.43	chr6:26195487-26196700	NA	602792	NA	36369	Proband_Unsolved	11	703	499
chr6:26195487-26196795[HYPER]	203496250107_R03C01	HIST1H2AD	chr6	26195487	26196795	chr6:26195487-26196795	chr6:26195259-26196567	HYPER	1309	8	TTS	TTS (NM_003530)	3380	NM_021065	3013	Hs.626666	NM_021065	ENSG00000196866	H2A.3|H2A/g|H2AFG	histone cluster 1 H2A family member d	protein-coding	NO	NA	NA	0	NA	0	NA	0.03 - 3.43	chr6:26195487-26196700	NA	602792	NA	SJNORM045282	Control_Unaffected	1	704	499
chr6:26224012-26225408[HYPER]	203286230107_R01C01	HIST1H3E	chr6	26224012	26225408	chr6:26224012-26225408	chr6:26223784-26225180	HYPER	1397	14	promoter-TSS	promoter-TSS (NM_003532)	-673	NM_003532	8353	Hs.443021	NM_003532	ENSG00000274750	H3.1|H3/d|H3FD	histone cluster 1 H3 family member e	protein-coding	NO	NA	NA	0	NA	0	NA	4.86 - 12.44	chr6:26224012-26224715	NA	602813	NA	PPMI_3172	Control_Unaffected	16	705	500
chr6:26224012-26225768[HYPER]	204813560104_R02C01	HIST1H3E	chr6	26224012	26225768	chr6:26224012-26225768	chr6:26223784-26225540	HYPER	1757	15	promoter-TSS	promoter-TSS (NM_003532)	-493	NM_003532	8353	Hs.443021	NM_003532	ENSG00000274750	H3.1|H3/d|H3FD	histone cluster 1 H3 family member e	protein-coding	NO	NA	NA	0	NA	0	NA	4.86 - 12.44	chr6:26224012-26224715	NA	602813	NA	PPMI_3013	Control_Unaffected	7	706	500
chr6:26224012-26226204[HYPO]	203867050056_R08C01	HIST1H3E	chr6	26224012	26226204	chr6:26224012-26226204	chr6:26223784-26225976	HYPO	2193	17	promoter-TSS	promoter-TSS (NM_003532)	-275	NM_003532	8353	Hs.443021	NM_003532	ENSG00000274750	H3.1|H3/d|H3FD	histone cluster 1 H3 family member e	protein-coding	NO	NA	NA	0	NA	0	NA	0 - 1.28	chr6:26225257-26225540	NA	602813	NA	T22967	Proband_Solved	2	707	501
chr6:26224012-26226257[HYPO]	205715830062_R04C01	HIST1H3E	chr6	26224012	26226257	chr6:26224012-26226257	chr6:26223784-26226029	HYPO	2246	18	promoter-TSS	promoter-TSS (NM_003532)	-248	NM_003532	8353	Hs.443021	NM_003532	ENSG00000274750	H3.1|H3/d|H3FD	histone cluster 1 H3 family member e	protein-coding	NO	NA	NA	0	NA	0	NA	0 - 1.28	chr6:26225257-26225540	NA	602813	NA	35924	Proband_Unsolved	37	708	501
chr6:26240306-26240940[HYPER]	203497730058_R02C01	HIST1H4F	chr6	26240306	26240940	chr6:26240306-26240940	chr6:26240078-26240712	HYPER	635	6	promoter-TSS	promoter-TSS (NM_003540)	-31	NM_003540	8361	Hs.247816	NM_003540	ENSG00000274618	H4|H4/c|H4FC	histone cluster 1 H4 family member f	protein-coding	NO	NA	NA	0	NA	0	NA	0.27 - 4.06	chr6:26240504-26240940	NA	602824	NA	SJNORM045184	Control_Unaffected	4	709	502
chr6:26271715-26272696[HYPER]	206544450110_R06C01	HIST1H3G	chr6	26271715	26272696	chr6:26271715-26272696	chr6:26271487-26272468	HYPER	982	10	promoter-TSS	promoter-TSS (NM_003525)	-594	NM_003534	8355	Hs.247813	NM_003534	ENSG00000273983	H3/h|H3FH	histone cluster 1 H3 family member g	protein-coding	NO	NA	NA	0	NA	0	NA	1.35 - 6.44	chr6:26271586-26273612	NA	602815	NA	T3472	Proband_Unsolved	3	710	503
chr6:26457927-26458490[HYPER]	205707890075_R08C01	BTN2A1	chr6	26457927	26458490	chr6:26457927-26458490	chr6:26457699-26458262	HYPER	564	6	promoter-TSS	promoter-TSS (NM_078476)	77	NM_001197234	11120	Hs.159028	NM_007049	ENSG00000112763	BK14H9.1|BT2.1|BTF1|BTN2.1|DJ3E1.1	butyrophilin subfamily 2 member A1	protein-coding	NO	NA	NA	0	NA	0	NA	0 - 1.28	chr6:26458012-26458327	13.62	613590	NA	T25615	Control_Unaffected_Parent	12	711	504
chr6:27870319-27870979[HYPER]	203504430060_R02C01	HIST1H2BO	chr6	27870319	27870979	chr6:27870319-27870979	chr6:27902541-27903201	HYPER	661	5	Intergenic	Intergenic	9446	NM_003527	8348	Hs.484991	NM_003527	ENSG00000274641	H2B.2|H2B/n|H2BFN|dJ193B12.2	histone cluster 1 H2B family member o	protein-coding	NO	NA	NA	0	NA	0	NA	3.53 - 10.31	chr6:27870694-27871049	NA	602808	NA	SJNORM044986	Control_Unaffected	1	712	505
chr6:27870319-27870979[HYPER]	203490650095_R06C01	HIST1H2BO	chr6	27870319	27870979	chr6:27870319-27870979	chr6:27902541-27903201	HYPER	661	5	Intergenic	Intergenic	9446	NM_003527	8348	Hs.484991	NM_003527	ENSG00000274641	H2B.2|H2B/n|H2BFN|dJ193B12.2	histone cluster 1 H2B family member o	protein-coding	NO	NA	NA	0	NA	0	NA	3.53 - 10.31	chr6:27870694-27871049	NA	602808	NA	SJNORM045129	Control_Unaffected	3	713	505
chr6:28129312-28129657[HYPER]	204809970067_R02C01	ZNF192P1	chr6	28129312	28129657	chr6:28129312-28129657	chr6:28161534-28161879	HYPER	346	9	promoter-TSS	promoter-TSS (NR_103448)	-54	NR_103448	651302	Hs.172143	NM_001145129	ENSG00000226314	ZNF389|ZNF389P|dJ265C24.4	zinc finger protein 192 pseudogene 1	pseudo	NO	NA	NA	0	NA	0	NA	0 - 2.06	chr6:28129312-28129617	NA	NA	NA	PPMI_3794	Control_Unaffected	14	714	506
chr6:28226826-28227393[HYPER]	203867050136_R05C01	NKAPL	chr6	28226826	28227393	chr6:28226826-28227393	chr6:28259048-28259615	HYPER	568	13	promoter-TSS	promoter-TSS (NM_001304506)	35	NM_001007531	222698	Hs.48787	NM_001007531	ENSG00000189134	C6orf194|bA424I5.1	NFKB activating protein like	protein-coding	NO	NA	NA	0	NA	0	NA	NA	NA	3.7	NA	NA	9714	Proband_Unsolved	1	715	507
chr6:28641621-28641935[HYPER]	205122170020_R04C01	LINC00533	chr6	28641621	28641935	chr6:28641621-28641935	chr6:28673844-28674158	HYPER	315	12	Intergenic	Intergenic	-19526	NR_135285	387055	NA	NR_135285	ENSG00000235570	C6orf38|C6orf39	long intergenic non-protein coding RNA 533	ncRNA	NO	NA	NA	0	NA	0	NA	0.27 - 4.06	chr6:28641621-28641834	NA	NA	NA	T25016	Proband_Unsolved	1	716	508
chr6:28830788-28832728[HYPER]	205841330176_R05C01	LINC01623	chr6	28830788	28832728	chr6:28830788-28832728	chr6:28863011-28864951	HYPER	1941	41	promoter-TSS	promoter-TSS (NR_033379)	-304	NR_033379	401242	Hs.448285	NR_033379	ENSG00000225595	NA	long intergenic non-protein coding RNA 1623	ncRNA	NO	NA	NA	6	chr6:28832047-28832181	0	NA	0.52 - 4.67	chr6:28831387-28832275	NA	NA	NA	e2234-1	Proband_Solved	2	717	509
chr6:28911198-28912167[HYPER]	203490650095_R08C01	LINC01556	chr6	28911198	28912167	chr6:28911198-28912167	chr6:28943421-28944390	HYPER	970	13	non-coding	non-coding (NR_103538, exon 1 of 1)	122	NR_103538	729583	Hs.453549	NR_103538	NA	C6orf100|dJ25J6.5	long intergenic non-protein coding RNA 1556	ncRNA	NO	NA	NA	0	NA	0	NA	1.65 - 7.01	chr6:28911467-28912167	NA	NA	NA	SJNORM045156	Control_Unaffected	7	718	510
chr6:28956225-28956732[HYPER]	200989060152_R07C01	HCG15	chr6	28956225	28956732	chr6:28956225-28956732	chr6:28988448-28988955	HYPER	508	18	TTS	TTS (NR_135289)	2854	NR_145490	414761	Hs.571153	NR_135289	NA	HCG16	HLA complex group 15	ncRNA	NO	NA	NA	2	chr6:28956374-28956508	0	NA	4.19 - 11.38	chr6:28956225-28956805	NA	NA	NA	PPMI_3213	Control_Unaffected	17	719	511
chr6:28956225-28956805[HYPER]	205122170018_R04C01	HCG15	chr6	28956225	28956805	chr6:28956225-28956805	chr6:28988448-28989028	HYPER	581	19	TTS	TTS (NR_135289)	2890	NR_145490	414761	Hs.571153	NR_135289	NA	HCG16	HLA complex group 15	ncRNA	NO	NA	NA	2	chr6:28956374-28956508	0	NA	4.19 - 11.38	chr6:28956225-28956805	NA	NA	NA	T21833	Proband_Unsolved	2	720	511
chr6:29520697-29520775[HYPO]	200991620029_R05C01	UBD	chr6	29520697	29520775	chr6:29520697-29520775	chr6:29552920-29552998	HYPO	79	3	Intergenic	L3|LINE|CR1	6966	NM_006398	10537	Hs.44532	NM_006398	ENSG00000213886	FAT10|GABBR1|UBD-3	ubiquitin D	protein-coding	NO	CR1	L3|LINE|CR1	0	NA	0	NA	NA	NA	0.41	606050	NA	PPMI_3668	Control_Unaffected	38	721	512
chr6:29521045-29521804[HYPER]	200991620029_R05C01	UBD	chr6	29521045	29521804	chr6:29521045-29521804	chr6:29553268-29554027	HYPER	760	28	Intergenic	CpG	6277	NM_006398	10537	Hs.44532	NM_006398	ENSG00000213886	FAT10|GABBR1|UBD-3	ubiquitin D	protein-coding	YES	NA	NA	5	chr6:29521458-29521592	0	NA	0.27 - 4.06	chr6:29521144-29521782	0.41	606050	NA	PPMI_3668	Control_Unaffected	38	722	513
chr6:29598309-29599391[HYPO]	205715830045_R06C01	GABBR1	chr6	29598309	29599391	chr6:29598309-29599391	chr6:29630532-29631614	HYPO	1083	14	intron	intron (NM_001470, intron 3 of 22).6	2062	NM_001470	2550	Hs.167017	NM_001470	ENSG00000204681	GABABR1|GABBR1-3|GB1|GPRC3A	gamma-aminobutyric acid type B receptor subunit 1	protein-coding	NO	NA	NA	0	NA	0	NA	0 - 2.77	chr6:29599011-29599391	117	603540	NA	35355	Proband_Unsolved	52	723	514
chr6:29599159-29599391[HYPO]	205715830062_R04C01	GABBR1	chr6	29599159	29599391	chr6:29599159-29599391	chr6:29631382-29631614	HYPO	233	8	exon	exon (NM_001470, exon 3 of 23).6	1637	NM_001470	2550	Hs.167017	NM_001470	ENSG00000204681	GABABR1|GABBR1-3|GB1|GPRC3A	gamma-aminobutyric acid type B receptor subunit 1	protein-coding	NO	NA	NA	0	NA	0	NA	0 - 2.77	chr6:29599011-29599391	117	603540	NA	35924	Proband_Unsolved	37	724	514
chr6:29854630-29856288[HYPO]	203219730154_R07C01	HLA-H	chr6	29854630	29856288	chr6:29854630-29856288	chr6:29886853-29888511	HYPO	1659	12	non-coding	non-coding (NR_001434, exon 1 of 8)	109	NR_001434	3136	Hs.728808	NR_001434	NA	HLAHP	major histocompatibility complex, class I, H (pseudogene)	pseudo	NO	NA	NA	0	NA	0	NA	NA	NA	NA	NA	NA	T20558	Proband_Solved	4	725	515
chr6:29854739-29856288[HYPER]	203867050010_R04C01	HLA-H	chr6	29854739	29856288	chr6:29854739-29856288	chr6:29886962-29888511	HYPER	1550	11	non-coding	non-coding (NR_001434, exon 1 of 8)	164	NR_001434	3136	Hs.728808	NR_001434	NA	HLAHP	major histocompatibility complex, class I, H (pseudogene)	pseudo	NO	NA	NA	0	NA	0	NA	NA	NA	NA	NA	NA	T20558	Proband_Solved	1	726	516
chr6:29855301-29855891[HYPER]	203219730154_R07C01	HLA-H	chr6	29855301	29855891	chr6:29855301-29855891	chr6:29887524-29888114	HYPER	591	7	non-coding	non-coding (NR_001434, exon 1 of 8)	246	NR_001434	3136	Hs.728808	NR_001434	NA	HLAHP	major histocompatibility complex, class I, H (pseudogene)	pseudo	NO	NA	NA	0	NA	0	NA	NA	NA	NA	NA	NA	T20558	Proband_Solved	4	727	516
chr6:29894049-29895188[HYPER]	203497730072_R05C01	HCG4B	chr6	29894049	29895188	chr6:29894049-29895188	chr6:29926272-29927411	HYPER	1140	21	non-coding	non-coding (NR_001317, exon 1 of 1)	373	NR_001317	80868	Hs.661198	NR_001317	NA	HCG4P6|HCGIV-06|HCGIV-6|HCGIV.5|bCX67J3.3|bPG309N1.1|bQB90C11.3	HLA complex group 4B	ncRNA	NO	NA	NA	0	NA	0	NA	0.03 - 3.43	chr6:29894321-29895117	NA	NA	NA	SJNORM045222	Control_Unaffected	2	728	517
chr6:29894049-29895188[HYPER]	204076530147_R02C01	HCG4B	chr6	29894049	29895188	chr6:29894049-29895188	chr6:29926272-29927411	HYPER	1140	21	non-coding	non-coding (NR_001317, exon 1 of 1)	373	NR_001317	80868	Hs.661198	NR_001317	NA	HCG4P6|HCGIV-06|HCGIV-6|HCGIV.5|bCX67J3.3|bPG309N1.1|bQB90C11.3	HLA complex group 4B	ncRNA	NO	NA	NA	0	NA	0	NA	0.03 - 3.43	chr6:29894321-29895117	NA	NA	NA	PPMI_3521	Control_Unaffected	2	729	517
chr6:29894049-29895205[HYPER]	203219730154_R07C01	HCG4B	chr6	29894049	29895205	chr6:29894049-29895205	chr6:29926272-29927428	HYPER	1157	22	non-coding	non-coding (NR_001317, exon 1 of 1)	365	NR_001317	80868	Hs.661198	NR_001317	NA	HCG4P6|HCGIV-06|HCGIV-6|HCGIV.5|bCX67J3.3|bPG309N1.1|bQB90C11.3	HLA complex group 4B	ncRNA	NO	NA	NA	0	NA	0	NA	0.03 - 3.43	chr6:29894321-29895117	NA	NA	NA	T20558	Proband_Solved	4	730	517
chr6:29894049-29895205[HYPER]	203867050010_R02C01	HCG4B	chr6	29894049	29895205	chr6:29894049-29895205	chr6:29926272-29927428	HYPER	1157	22	non-coding	non-coding (NR_001317, exon 1 of 1)	365	NR_001317	80868	Hs.661198	NR_001317	NA	HCG4P6|HCGIV-06|HCGIV-6|HCGIV.5|bCX67J3.3|bPG309N1.1|bQB90C11.3	HLA complex group 4B	ncRNA	NO	NA	NA	0	NA	0	NA	0.03 - 3.43	chr6:29894321-29895117	NA	NA	NA	T17834	Proband_Unsolved	2	731	517
chr6:29894049-29895205[HYPER]	203504430060_R08C01	HCG4B	chr6	29894049	29895205	chr6:29894049-29895205	chr6:29926272-29927428	HYPER	1157	22	non-coding	non-coding (NR_001317, exon 1 of 1)	365	NR_001317	80868	Hs.661198	NR_001317	NA	HCG4P6|HCGIV-06|HCGIV-6|HCGIV.5|bCX67J3.3|bPG309N1.1|bQB90C11.3	HLA complex group 4B	ncRNA	NO	NA	NA	0	NA	0	NA	0.03 - 3.43	chr6:29894321-29895117	NA	NA	NA	SJNORM045062	Control_Unaffected	5	732	517
chr6:29894049-29895261[HYPO]	203219730154_R07C01	HCG4B	chr6	29894049	29895261	chr6:29894049-29895261	chr6:29926272-29927484	HYPO	1213	23	non-coding	non-coding (NR_001317, exon 1 of 1)	337	NR_001317	80868	Hs.661198	NR_001317	NA	HCG4P6|HCGIV-06|HCGIV-6|HCGIV.5|bCX67J3.3|bPG309N1.1|bQB90C11.3	HLA complex group 4B	ncRNA	NO	NA	NA	0	NA	0	NA	NA	NA	NA	NA	NA	T20558	Proband_Solved	4	733	517
chr6:29894049-29895261[HYPO]	203867050010_R02C01	HCG4B	chr6	29894049	29895261	chr6:29894049-29895261	chr6:29926272-29927484	HYPO	1213	23	non-coding	non-coding (NR_001317, exon 1 of 1)	337	NR_001317	80868	Hs.661198	NR_001317	NA	HCG4P6|HCGIV-06|HCGIV-6|HCGIV.5|bCX67J3.3|bPG309N1.1|bQB90C11.3	HLA complex group 4B	ncRNA	NO	NA	NA	0	NA	0	NA	NA	NA	NA	NA	NA	T17834	Proband_Unsolved	2	734	518
chr6:29894049-29895261[HYPER]	203490650088_R07C01	HCG4B	chr6	29894049	29895261	chr6:29894049-29895261	chr6:29926272-29927484	HYPER	1213	23	non-coding	non-coding (NR_001317, exon 1 of 1)	337	NR_001317	80868	Hs.661198	NR_001317	NA	HCG4P6|HCGIV-06|HCGIV-6|HCGIV.5|bCX67J3.3|bPG309N1.1|bQB90C11.3	HLA complex group 4B	ncRNA	NO	NA	NA	0	NA	0	NA	0.03 - 3.43	chr6:29894321-29895117	NA	NA	NA	SJNORM045141	Control_Unaffected	5	735	518
chr6:29894049-29895261[HYPO]	203490650088_R07C01	HCG4B	chr6	29894049	29895261	chr6:29894049-29895261	chr6:29926272-29927484	HYPO	1213	23	non-coding	non-coding (NR_001317, exon 1 of 1)	337	NR_001317	80868	Hs.661198	NR_001317	NA	HCG4P6|HCGIV-06|HCGIV-6|HCGIV.5|bCX67J3.3|bPG309N1.1|bQB90C11.3	HLA complex group 4B	ncRNA	NO	NA	NA	0	NA	0	NA	NA	NA	NA	NA	NA	SJNORM045141	Control_Unaffected	5	736	518
chr6:29894049-29895261[HYPO]	203497730072_R05C01	HCG4B	chr6	29894049	29895261	chr6:29894049-29895261	chr6:29926272-29927484	HYPO	1213	23	non-coding	non-coding (NR_001317, exon 1 of 1)	337	NR_001317	80868	Hs.661198	NR_001317	NA	HCG4P6|HCGIV-06|HCGIV-6|HCGIV.5|bCX67J3.3|bPG309N1.1|bQB90C11.3	HLA complex group 4B	ncRNA	NO	NA	NA	0	NA	0	NA	NA	NA	NA	NA	NA	SJNORM045222	Control_Unaffected	2	737	518
chr6:29894049-29895261[HYPO]	204076530147_R02C01	HCG4B	chr6	29894049	29895261	chr6:29894049-29895261	chr6:29926272-29927484	HYPO	1213	23	non-coding	non-coding (NR_001317, exon 1 of 1)	337	NR_001317	80868	Hs.661198	NR_001317	NA	HCG4P6|HCGIV-06|HCGIV-6|HCGIV.5|bCX67J3.3|bPG309N1.1|bQB90C11.3	HLA complex group 4B	ncRNA	NO	NA	NA	0	NA	0	NA	NA	NA	NA	NA	NA	PPMI_3521	Control_Unaffected	2	738	518
chr6:29894161-29895261[HYPO]	203504430060_R08C01	HCG4B	chr6	29894161	29895261	chr6:29894161-29895261	chr6:29926384-29927484	HYPO	1101	21	non-coding	non-coding (NR_001317, exon 1 of 1)	281	NR_001317	80868	Hs.661198	NR_001317	NA	HCG4P6|HCGIV-06|HCGIV-6|HCGIV.5|bCX67J3.3|bPG309N1.1|bQB90C11.3	HLA complex group 4B	ncRNA	NO	NA	NA	0	NA	0	NA	NA	NA	NA	NA	NA	SJNORM045062	Control_Unaffected	5	739	518
chr6:29933510-29933972[HYPER]	203497730003_R05C01	HCG9	chr6	29933510	29933972	chr6:29933510-29933972	chr6:29965733-29966195	HYPER	463	5	Intergenic	Intergenic	-9151	NR_028032	10255	Hs.656251	NM_005844	ENSG00000204625	HCGIX|HCGIX4	HLA complex group 9	ncRNA	NO	NA	NA	0	NA	0	NA	NA	NA	NA	615797	NA	SJNORM045126	Control_Unaffected	2	740	519
chr6:30038753-30039802[HYPER]	203496250070_R06C01	PPP1R11	chr6	30038753	30039802	chr6:30038753-30039802	chr6:30070976-30072025	HYPER	1050	30	exon	exon (NM_170769, exon 4 of 5)	4346	NM_021959	6992	Hs.82887	NM_021959	ENSG00000204619	CFAP255|HCG-V|HCGV|IPP3|TCTE5|TCTEX5	protein phosphatase 1 regulatory inhibitor subunit 11	protein-coding	NO	NA	NA	1	chr6:30039235-30039369	0	NA	12.68 - 23.66	chr6:30039129-30039802	44.7	606670	NA	SJNORM045134	Control_Unaffected	4	741	520
chr6:30038790-30039802[HYPER]	203504430045_R07C01	RNF39	chr6	30038790	30039802	chr6:30038790-30039802	chr6:30071013-30072025	HYPER	1013	29	exon	exon (NM_170769, exon 4 of 5)	4330	NM_170769	80352	Hs.121178	NM_025236	ENSG00000204618	HZF|HZFW|LIRF	ring finger protein 39	protein-coding	NO	NA	NA	1	chr6:30039235-30039369	0	NA	12.68 - 23.66	chr6:30039129-30039802	0.93	607524	NA	SJNORM045047	Control_Unaffected	3	742	521
chr6:30038790-30039802[HYPER]	204076520172_R01C01	RNF39	chr6	30038790	30039802	chr6:30038790-30039802	chr6:30071013-30072025	HYPER	1013	29	exon	exon (NM_170769, exon 4 of 5)	4330	NM_170769	80352	Hs.121178	NM_025236	ENSG00000204618	HZF|HZFW|LIRF	ring finger protein 39	protein-coding	NO	NA	NA	1	chr6:30039235-30039369	0	NA	12.68 - 23.66	chr6:30039129-30039802	0.93	607524	NA	PPMI_3064	Control_Unaffected	2	743	521
chr6:30038790-30039802[HYPER]	206537460120_R06C01	RNF39	chr6	30038790	30039802	chr6:30038790-30039802	chr6:30071013-30072025	HYPER	1013	29	exon	exon (NM_170769, exon 4 of 5)	4330	NM_170769	80352	Hs.121178	NM_025236	ENSG00000204618	HZF|HZFW|LIRF	ring finger protein 39	protein-coding	NO	NA	NA	1	chr6:30039235-30039369	0	NA	12.68 - 23.66	chr6:30039129-30039802	0.93	607524	NA	31853	Proband_Solved	1	744	521
chr6:30038790-30039802[HYPER]	206537470097_R05C01	RNF39	chr6	30038790	30039802	chr6:30038790-30039802	chr6:30071013-30072025	HYPER	1013	29	exon	exon (NM_170769, exon 4 of 5)	4330	NM_170769	80352	Hs.121178	NM_025236	ENSG00000204618	HZF|HZFW|LIRF	ring finger protein 39	protein-coding	NO	NA	NA	1	chr6:30039235-30039369	0	NA	12.68 - 23.66	chr6:30039129-30039802	0.93	607524	NA	T21203	Proband_Unsolved	8	745	521
chr6:30038790-30039802[HYPER]	203496250060_R05C01	RNF39	chr6	30038790	30039802	chr6:30038790-30039802	chr6:30071013-30072025	HYPER	1013	29	exon	exon (NM_170769, exon 4 of 5)	4330	NM_170769	80352	Hs.121178	NM_025236	ENSG00000204618	HZF|HZFW|LIRF	ring finger protein 39	protein-coding	NO	NA	NA	1	chr6:30039235-30039369	0	NA	12.68 - 23.66	chr6:30039129-30039802	0.93	607524	NA	SJNORM045120	Control_Unaffected	2	746	521
chr6:30038790-30039802[HYPER]	205841330176_R05C01	RNF39	chr6	30038790	30039802	chr6:30038790-30039802	chr6:30071013-30072025	HYPER	1013	29	exon	exon (NM_170769, exon 4 of 5)	4330	NM_170769	80352	Hs.121178	NM_025236	ENSG00000204618	HZF|HZFW|LIRF	ring finger protein 39	protein-coding	NO	NA	NA	1	chr6:30039235-30039369	0	NA	12.68 - 23.66	chr6:30039129-30039802	0.93	607524	NA	e2234-1	Proband_Solved	2	747	521
chr6:30094299-30095550[HYPER]	203504430026_R06C01	TRIM40	chr6	30094299	30095550	chr6:30094299-30095550	chr6:30126522-30127773	HYPER	1252	23	Intergenic	Intergenic	-8960	NM_001286633	135644	Hs.509439	NM_138700	ENSG00000204614	RNF35	tripartite motif containing 40	protein-coding	NO	NA	NA	0	NA	0	NA	1.65 - 7.01	chr6:30094979-30095763	0	616976	NA	SJNORM045236	Control_Unaffected	9	748	522
chr6:30094299-30095803[HYPER]	207179240105_R03C01	TRIM40	chr6	30094299	30095803	chr6:30094299-30095803	chr6:30126522-30128026	HYPER	1505	26	Intergenic	Intergenic	-8834	NM_001286633	135644	Hs.509439	NM_138700	ENSG00000204614	RNF35	tripartite motif containing 40	protein-coding	NO	NA	NA	0	NA	0	NA	1.65 - 7.01	chr6:30094979-30095763	0	616976	NA	T26554	Proband_Unsolved	3	749	522
chr6:30227103-30228432[HYPER]	207179240029_R05C01	HLA-L	chr6	30227103	30228432	chr6:30227103-30228432	chr6:30259326-30260655	HYPER	1330	29	non-coding	non-coding (NR_027822, exon 2 of 7)	429	NR_027822	3139	Hs.656020	NR_027822	ENSG00000243753	HLA-92|HLA92|HLAL	major histocompatibility complex, class I, L (pseudogene)	pseudo	NO	NA	NA	1	chr6:30227577-30227711	0	NA	0.03 - 3.43	chr6:30227966-30228154	NA	NA	NA	T1615	Proband_Unsolved	46	750	523
chr6:30420980-30421276[HYPER]	203287590037_R05C01	HLA-E	chr6	30420980	30421276	chr6:30420980-30421276	chr6:30453203-30453499	HYPER	297	7	Intergenic	Intergenic	-36055	NM_005516	3133	Hs.650174	NM_005516	ENSG00000204592	HLA-6.2|QA1	major histocompatibility complex, class I, E	protein-coding	NO	NA	NA	0	NA	0	NA	NA	NA	140.5	NA	NA	PPMI_4100	Control_Unaffected	14	751	524
chr6:30430827-30432584[HYPER]	203867050010_R05C01	HLA-E	chr6	30430827	30432584	chr6:30430827-30432584	chr6:30463050-30464807	HYPER	1758	15	Intergenic	CpG	-25477	NM_005516	3133	Hs.650174	NM_005516	ENSG00000204592	HLA-6.2|QA1	major histocompatibility complex, class I, E	protein-coding	YES	NA	NA	0	NA	0	NA	6.93 - 15.57	chr6:30431273-30434553	140.5	NA	NA	T20614	Proband_Unsolved	1	752	525
chr6:30689680-30690845[HYPER]	204813560040_R08C01	TUBB	chr6	30689680	30690845	chr6:30689680-30690845	chr6:30721903-30723068	HYPER	1166	15	intron	intron (NM_001293212, intron 1 of 3).7	937	NM_001293212	203068	Hs.636480	NM_178014	ENSG00000196230	CDCBM6|CSCSC1|M40|OK/SW-cl.56|TUBB1|TUBB5	tubulin beta class I	protein-coding	NO	NA	NA	3	chr6:30690512-30690646	0	NA	NA	NA	163.9	191130	Symmetric circumferential skin creases, congenital, 1, 156610 (3), Autosomal dominant; Cortical dysplasia, complex, with other brain malformations 6, 615771 (3), Autosomal dominant	34536	Proband_Solved	12	753	526
chr6:30881483-30882709[HYPER]	203504430060_R06C01	VARS2	chr6	30881483	30882709	chr6:30881483-30882709	chr6:30913706-30914932	HYPER	1227	37	promoter-TSS	promoter-TSS (NM_001167734).3	-12	NM_001167734	57176	Hs.597526	NM_020442	ENSG00000137411	COXPD20|VALRS|VARS2L|VARSL	valyl-tRNA synthetase 2, mitochondrial	protein-coding	NO	NA	NA	2	chr6:30881860-30881994	0	NA	0.52 - 4.67	chr6:30881657-30882385	13.64	612802	Combined oxidative phosphorylation deficiency 20, 615917 (3), Autosomal recessive	SJNORM045037	Control_Unaffected	2	754	527
chr6:30881483-30882709[HYPER]	203504430060_R06C01	VARS2	chr6	30881483	30882709	chr6:30881483-30882709	chr6:30913706-30914932	HYPER	1227	37	promoter-TSS	promoter-TSS (NM_001167734).3	-12	NM_001167734	57176	Hs.597526	NM_020442	ENSG00000137411	COXPD20|VALRS|VARS2L|VARSL	valyl-tRNA synthetase 2, mitochondrial	protein-coding	NO	NA	NA	2	chr6:30881860-30881994	0	NA	0.52 - 4.67	chr6:30881657-30882385	13.64	192150	Neurodevelopmental disorder with microcephaly, seizures, and cortical atrophy, 617802 (3), Autosomal recessive	SJNORM045037	Control_Unaffected	2	755	527
chr6:31148331-31148749[HYPER]	205828610017_R03C01	PSORS1C3	chr6	31148331	31148749	chr6:31148331-31148749	chr6:31180554-31180972	HYPER	419	15	intron	CpG	5554	NR_152836	100130889	Hs.670091	NM_001134284	NA	NCRNA00196	psoriasis susceptibility 1 candidate 3	ncRNA	YES	NA	NA	0	NA	0	NA	NA	NA	NA	618690	NA	LUR005_fam	Control_Unaffected_Parent	2	756	528
chr6:31164742-31164995[HYPER]	203866380139_R02C01	HCG27	chr6	31164742	31164995	chr6:31164742-31164995	chr6:31196965-31197218	HYPER	254	9	promoter-TSS	promoter-TSS (NR_026791)	-668	NR_026791	253018	Hs.659818	NR_026791	ENSG00000206344	bCX101P6.9|bPG299F13.9|bQB115I13.2	HLA complex group 27	ncRNA	NO	NA	NA	7	chr6:31164852-31164986	0	NA	0.03 - 3.43	chr6:31164803-31164969	NA	NA	NA	34607	Proband_Unsolved	6	757	529
chr6:31164742-31164995[HYPER]	204809970067_R02C01	HCG27	chr6	31164742	31164995	chr6:31164742-31164995	chr6:31196965-31197218	HYPER	254	9	promoter-TSS	promoter-TSS (NR_026791)	-668	NR_026791	253018	Hs.659818	NR_026791	ENSG00000206344	bCX101P6.9|bPG299F13.9|bQB115I13.2	HLA complex group 27	ncRNA	NO	NA	NA	7	chr6:31164852-31164986	0	NA	0.03 - 3.43	chr6:31164803-31164969	NA	NA	NA	PPMI_3794	Control_Unaffected	14	758	529
chr6:31275147-31276670[HYPER]	203866300122_R06C01	LINC02571	chr6	31275147	31276670	chr6:31275147-31276670	chr6:31307370-31308893	HYPER	1524	24	Intergenic	Intergenic	-6495	NR_149115	105375015	Hs.691349	NR_149115	ENSG00000256166	NA	long intergenic non-protein coding RNA 2571	ncRNA	NO	NA	NA	0	NA	0	NA	0 - 2.77	chr6:31276087-31276670	NA	NA	NA	31818	Proband_Unsolved	3	759	530
chr6:31275147-31276670[HYPER]	205707890128_R02C01	LINC02571	chr6	31275147	31276670	chr6:31275147-31276670	chr6:31307370-31308893	HYPER	1524	24	Intergenic	Intergenic	-6495	NR_149115	105375015	Hs.691349	NR_149115	ENSG00000256166	NA	long intergenic non-protein coding RNA 2571	ncRNA	NO	NA	NA	0	NA	0	NA	0 - 2.77	chr6:31276087-31276670	NA	NA	NA	T1440	Proband_Unsolved	3	760	530
chr6:31275147-31276670[HYPER]	203867050002_R04C01	LINC02571	chr6	31275147	31276670	chr6:31275147-31276670	chr6:31307370-31308893	HYPER	1524	24	Intergenic	Intergenic	-6495	NR_149115	105375015	Hs.691349	NR_149115	ENSG00000256166	NA	long intergenic non-protein coding RNA 2571	ncRNA	NO	NA	NA	0	NA	0	NA	0 - 2.77	chr6:31276087-31276670	NA	NA	NA	T1440	Proband_Unsolved	2	761	530
chr6:31275147-31276670[HYPER]	203282450138_R05C01	LINC02571	chr6	31275147	31276670	chr6:31275147-31276670	chr6:31307370-31308893	HYPER	1524	24	Intergenic	Intergenic	-6495	NR_149115	105375015	Hs.691349	NR_149115	ENSG00000256166	NA	long intergenic non-protein coding RNA 2571	ncRNA	NO	NA	NA	0	NA	0	NA	0 - 2.77	chr6:31276087-31276670	NA	NA	NA	PPMI_4018	Control_Unaffected	6	762	530
chr6:31275147-31276670[HYPER]	205841320050_R06C01	LINC02571	chr6	31275147	31276670	chr6:31275147-31276670	chr6:31307370-31308893	HYPER	1524	24	Intergenic	Intergenic	-6495	NR_149115	105375015	Hs.691349	NR_149115	ENSG00000256166	NA	long intergenic non-protein coding RNA 2571	ncRNA	NO	NA	NA	0	NA	0	NA	0 - 2.77	chr6:31276087-31276670	NA	NA	NA	e4702-1	Proband_Solved	4	763	530
chr6:31275147-31276798[HYPER]	203504430025_R05C01	LINC02571	chr6	31275147	31276798	chr6:31275147-31276798	chr6:31307370-31309021	HYPER	1652	25	Intergenic	Intergenic	-6559	NR_149115	105375015	Hs.691349	NR_149115	ENSG00000256166	NA	long intergenic non-protein coding RNA 2571	ncRNA	NO	NA	NA	0	NA	0	NA	0 - 2.77	chr6:31276087-31276670	NA	NA	NA	SJNORM045020	Control_Unaffected	2	764	531
chr6:31275147-31276798[HYPER]	203219730100_R08C01	LINC02571	chr6	31275147	31276798	chr6:31275147-31276798	chr6:31307370-31309021	HYPER	1652	25	Intergenic	Intergenic	-6559	NR_149115	105375015	Hs.691349	NR_149115	ENSG00000256166	NA	long intergenic non-protein coding RNA 2571	ncRNA	NO	NA	NA	0	NA	0	NA	0 - 2.77	chr6:31276087-31276670	NA	NA	NA	T1440	Proband_Unsolved	2	765	531
chr6:31275147-31276798[HYPO]	200991620029_R05C01	LINC02571	chr6	31275147	31276798	chr6:31275147-31276798	chr6:31307370-31309021	HYPO	1652	25	Intergenic	Intergenic	-6559	NR_149115	105375015	Hs.691349	NR_149115	ENSG00000256166	NA	long intergenic non-protein coding RNA 2571	ncRNA	NO	NA	NA	0	NA	0	NA	0 - 2.77	chr6:31275266-31275792	NA	NA	NA	PPMI_3668	Control_Unaffected	38	766	531
chr6:31275266-31276670[HYPER]	200991620029_R05C01	LINC02571	chr6	31275266	31276670	chr6:31275266-31276670	chr6:31307489-31308893	HYPER	1405	23	Intergenic	Intergenic	-6554	NR_149115	105375015	Hs.691349	NR_149115	ENSG00000256166	NA	long intergenic non-protein coding RNA 2571	ncRNA	NO	NA	NA	0	NA	0	NA	0 - 2.77	chr6:31276087-31276670	NA	NA	NA	PPMI_3668	Control_Unaffected	38	767	531
chr6:31276087-31276798[HYPO]	203504430025_R05C01	LINC02571	chr6	31276087	31276798	chr6:31276087-31276798	chr6:31308310-31309021	HYPO	712	13	Intergenic	CpG	-7029	NR_149115	105375015	Hs.691349	NR_149115	ENSG00000256166	NA	long intergenic non-protein coding RNA 2571	ncRNA	YES	NA	NA	0	NA	0	NA	NA	NA	NA	NA	NA	SJNORM045020	Control_Unaffected	2	768	531
chr6:31276104-31276798[HYPO]	205841320050_R06C01	LINC02571	chr6	31276104	31276798	chr6:31276104-31276798	chr6:31308327-31309021	HYPO	695	12	Intergenic	CpG	-7037	NR_149115	105375015	Hs.691349	NR_149115	ENSG00000256166	NA	long intergenic non-protein coding RNA 2571	ncRNA	YES	NA	NA	0	NA	0	NA	NA	NA	NA	NA	NA	e4702-1	Proband_Solved	4	769	531
chr6:31276145-31276798[HYPO]	205707890128_R02C01	LINC02571	chr6	31276145	31276798	chr6:31276145-31276798	chr6:31308368-31309021	HYPO	654	11	Intergenic	CpG	-7058	NR_149115	105375015	Hs.691349	NR_149115	ENSG00000256166	NA	long intergenic non-protein coding RNA 2571	ncRNA	YES	NA	NA	0	NA	0	NA	NA	NA	NA	NA	NA	T1440	Proband_Unsolved	3	770	531
chr6:31276186-31276798[HYPO]	203866300122_R06C01	LINC02571	chr6	31276186	31276798	chr6:31276186-31276798	chr6:31308409-31309021	HYPO	613	10	Intergenic	CpG	-7078	NR_149115	105375015	Hs.691349	NR_149115	ENSG00000256166	NA	long intergenic non-protein coding RNA 2571	ncRNA	YES	NA	NA	0	NA	0	NA	NA	NA	NA	NA	NA	31818	Proband_Unsolved	3	771	531
chr6:31430640-31431970[HYPER]	207179240029_R05C01	HCP5	chr6	31430640	31431970	chr6:31430640-31431970	chr6:31462863-31464193	HYPER	1331	15	non-coding	non-coding (NR_040662, exon 2 of 2)	348	NR_040662	10866	Hs.691948	NR_040662	ENSG00000206337	6S2650E|D6S2650E|P5-1	HLA complex P5	ncRNA	NO	NA	NA	0	NA	0	NA	0.52 - 4.67	chr6:31430769-31431574	NA	604676	NA	T1615	Proband_Unsolved	46	772	532
chr6:31430640-31431970[HYPER]	205715830045_R06C01	HCP5	chr6	31430640	31431970	chr6:31430640-31431970	chr6:31462863-31464193	HYPER	1331	15	non-coding	non-coding (NR_040662, exon 2 of 2)	348	NR_040662	10866	Hs.691948	NR_040662	ENSG00000206337	6S2650E|D6S2650E|P5-1	HLA complex P5	ncRNA	NO	NA	NA	0	NA	0	NA	0.52 - 4.67	chr6:31430769-31431574	NA	604676	NA	35355	Proband_Unsolved	52	773	532
chr6:31539734-31540751[HYPO]	204813560041_R04C01	LTA	chr6	31539734	31540751	chr6:31539734-31540751	chr6:31571957-31572974	HYPO	1018	16	intron	(TCTCTG)n|Simple_repeat|Simple_repeat	172	NM_000595	4049	Hs.36	NM_000595	ENSG00000226979	LT|TNFB|TNFSF1|TNLG1E	lymphotoxin alpha	protein-coding	NO	Simple_repeat	(TCTCTG)n|Simple_repeat|Simple_repeat	0	NA	0	NA	0 - 2.06	chr6:31539972-31540115	0.23	153440	{Psoriatic arthritis, susceptibility to}, 607507 (3); {Myocardial infarction, susceptibility to}, 608446 (3); {Leprosy, susceptibility to, 4}, 610988 (3)	e8267-1	Proband_Unsolved	6	774	533
chr6:31539734-31540751[HYPO]	204873630052_R06C01	LTA	chr6	31539734	31540751	chr6:31539734-31540751	chr6:31571957-31572974	HYPO	1018	16	intron	(TCTCTG)n|Simple_repeat|Simple_repeat	172	NM_000595	4049	Hs.36	NM_000595	ENSG00000226979	LT|TNFB|TNFSF1|TNLG1E	lymphotoxin alpha	protein-coding	NO	Simple_repeat	(TCTCTG)n|Simple_repeat|Simple_repeat	0	NA	0	NA	0 - 2.06	chr6:31539972-31540115	0.23	153440	{Psoriatic arthritis, susceptibility to}, 607507 (3); {Myocardial infarction, susceptibility to}, 608446 (3); {Leprosy, susceptibility to, 4}, 610988 (3)	34865	Proband_Unsolved	25	775	533
chr6:31583230-31584908[HYPER]	203866380106_R05C01	AIF1	chr6	31583230	31584908	chr6:31583230-31584908	chr6:31615453-31617131	HYPER	1679	7	intron	intron (NM_032955, intron 1 of 2)	292	NM_032955	199	Hs.76364	NM_001623	ENSG00000204472	AIF-1|IBA1|IRT-1|IRT1	allograft inflammatory factor 1	protein-coding	NO	NA	NA	0	NA	0	NA	1.95 - 7.57	chr6:31583914-31584224	35.07	601833	NA	T25614	Proband_Unsolved	1	776	534
chr6:31583230-31584908[HYPER]	205715830066_R05C01	AIF1	chr6	31583230	31584908	chr6:31583230-31584908	chr6:31615453-31617131	HYPER	1679	7	intron	intron (NM_032955, intron 1 of 2)	292	NM_032955	199	Hs.76364	NM_001623	ENSG00000204472	AIF-1|IBA1|IRT-1|IRT1	allograft inflammatory factor 1	protein-coding	NO	NA	NA	0	NA	0	NA	1.95 - 7.57	chr6:31583914-31584224	35.07	601833	NA	T24991	Proband_Unsolved	2	777	534
chr6:31587713-31588430[HYPER]	200989060152_R07C01	PRRC2A	chr6	31587713	31588430	chr6:31587713-31588430	chr6:31619936-31620653	HYPER	718	19	promoter-TSS	promoter-TSS (NM_080686)	-378	NM_080686	7916	Hs.436093	NM_004638	ENSG00000204469	BAT2|D6S51|D6S51E|G2	proline rich coiled-coil 2A	protein-coding	NO	NA	NA	0	NA	0	NA	NA	NA	40.24	142580	NA	PPMI_3213	Control_Unaffected	17	778	535
chr6:31630922-31632249[HYPO]	203496250075_R03C01	GPANK1	chr6	31630922	31632249	chr6:31630922-31632249	chr6:31663145-31664472	HYPO	1328	10	intron	intron (NM_001199238, intron 3 of 3).5	1593	NM_033177	7918	Hs.247478	NM_033177	ENSG00000204438	ANKRD59|BAT4|D6S54E|G5|GPATCH10	G-patch domain and ankyrin repeats 1	protein-coding	NO	NA	NA	2	chr6:31631763-31631897	0	NA	0 - 1.28	chr6:31631674-31632249	11.95	142610	NA	SJNORM045099	Control_Unaffected	1	779	536
chr6:31650734-31651292[HYPER]	203845520094_R07C01	LY6G5C	chr6	31650734	31651292	chr6:31650734-31651292	chr6:31682957-31683515	HYPER	559	17	Intergenic	CpG	-2863	NM_025262	80741	Hs.25738	NM_025262	ENSG00000204428	C6orf20|G5C|LY6G5CA|LY6G5CB|NG33	lymphocyte antigen 6 family member G5C	protein-coding	YES	NA	NA	0	NA	0	NA	2.88 - 9.23	chr6:31650789-31651152	0.9	610434	NA	PPMI_3907	Control_Unaffected	1	780	537
chr6:31650734-31651363[HYPER]	203866300122_R05C01	LY6G5C	chr6	31650734	31651363	chr6:31650734-31651363	chr6:31682957-31683586	HYPER	630	18	Intergenic	CpG	-2899	NM_025262	80741	Hs.25738	NM_025262	ENSG00000204428	C6orf20|G5C|LY6G5CA|LY6G5CB|NG33	lymphocyte antigen 6 family member G5C	protein-coding	YES	NA	NA	0	NA	0	NA	2.88 - 9.23	chr6:31650789-31651152	0.9	610434	NA	31964	Proband_Solved	6	781	537
chr6:31650734-31651363[HYPER]	207179240115_R08C01	LY6G5C	chr6	31650734	31651363	chr6:31650734-31651363	chr6:31682957-31683586	HYPER	630	18	Intergenic	CpG	-2899	NM_025262	80741	Hs.25738	NM_025262	ENSG00000204428	C6orf20|G5C|LY6G5CA|LY6G5CB|NG33	lymphocyte antigen 6 family member G5C	protein-coding	YES	NA	NA	0	NA	0	NA	2.88 - 9.23	chr6:31650789-31651152	0.9	610434	NA	9615	Proband_Unsolved	1	782	537
chr6:31695414-31696853[HYPO]	206537460126_R03C01	DDAH2	chr6	31695414	31696853	chr6:31695414-31696853	chr6:31727637-31729076	HYPO	1440	27	intron	CpG-21957	1144	NM_001303008	23564	Hs.247362	NM_013974	ENSG00000213722	DDAH|DDAHII|G6a|HEL-S-277|NG30	dimethylarginine dimethylaminohydrolase 2	protein-coding	YES	NA	NA	0	NA	0	NA	1.35 - 6.44	chr6:31695969-31696510	37.15	604744	NA	32222	Proband_Unsolved	2	783	538
chr6:31695414-31696868[HYPO]	204813550055_R08C01	DDAH2	chr6	31695414	31696868	chr6:31695414-31696868	chr6:31727637-31729091	HYPO	1455	28	intron	CpG-21957	1137	NM_001303008	23564	Hs.247362	NM_013974	ENSG00000213722	DDAH|DDAHII|G6a|HEL-S-277|NG30	dimethylarginine dimethylaminohydrolase 2	protein-coding	YES	NA	NA	0	NA	0	NA	1.35 - 6.44	chr6:31695969-31696510	37.15	604744	NA	35324	Proband_Unsolved	29	784	538
chr6:31744338-31744832[HYPER]	203490650095_R07C01	VWA7	chr6	31744338	31744832	chr6:31744338-31744832	chr6:31776561-31777055	HYPER	495	9	TTS	TTS (NM_006295)	523	NM_025258	80737	Hs.558553	NM_025258	ENSG00000204396	C6orf27|G7c|NG37	von Willebrand factor A domain containing 7	protein-coding	NO	NA	NA	0	NA	0	NA	1.65 - 7.01	chr6:31744523-31744736	4.38	609693	NA	SJNORM045142	Control_Unaffected	2	785	539
chr6:31803205-31804563[HYPER]	203824840020_R07C01	SNORD48	chr6	31803205	31804563	chr6:31803205-31804563	chr6:31835428-31836786	HYPER	1359	11	promoter-TSS	promoter-TSS (NR_002742)	844	NR_002745	26801	NA	NR_002745	ENSG00000201823	RNU48|U48	small nucleolar RNA, C/D box 48	snoRNA	NO	NA	NA	0	NA	0	NA	0.52 - 4.67	chr6:31803198-31804110	NA	NA	NA	e1692-1	Proband_Unsolved	3	786	540
chr6:31803205-31805330[HYPER]	203497730103_R02C01	SNORD52	chr6	31803205	31805330	chr6:31803205-31805330	chr6:31835428-31837553	HYPER	2126	13	promoter-TSS	promoter-TSS (NR_002742)	-585	NR_002742	26797	NA	NR_002742	ENSG00000201754	RNU52|U52	small nucleolar RNA, C/D box 52	snoRNA	NO	NA	NA	0	NA	0	NA	0.52 - 4.67	chr6:31803198-31804110	NA	NA	NA	SJNORM045152	Control_Unaffected	4	787	541
chr6:31938776-31939547[HYPO]	203219730156_R08C01	STK19	chr6	31938776	31939547	chr6:31938776-31939547	chr6:31970999-31971770	HYPO	772	18	promoter-TSS	promoter-TSS (NM_004197).3	210	NR_026717	8859	Hs.654371	NM_004197	ENSG00000204344	D6S60|D6S60E|G11|HLA-RP1|RP1	serine/threonine kinase 19	protein-coding	NO	NA	NA	0	NA	0	NA	0 - 1.28	chr6:31939180-31939281	1.34	604977	NA	T21696	Proband_Unsolved	4	788	542
chr6:32050904-32051109[HYPO]	203497730045_R05C01	TNXB	chr6	32050904	32051109	chr6:32050904-32051109	chr6:32083127-32083332	HYPO	206	5	intron	L2b|LINE|L2	26144	NM_019105	7148	Hs.485104	NM_019105	ENSG00000168477	EDS3|EDSCLL|EDSCLL1|HXBL|TENX|TN-X|TNX|TNXB1|TNXB2|TNXBS|VUR8|XB|XBS	tenascin XB	protein-coding	NO	L2	L2b|LINE|L2	0	NA	0	NA	NA	NA	6.4	600985	Ehlers-Danlos syndrome, classic-like, 1, 606408 (3), Autosomal recessive; Vesicoureteral reflux 8, 615963 (3), Autosomal dominant	SJNORM045710	Control_Unaffected	1	789	543
chr6:32050904-32051585[HYPO]	203497730094_R03C01	TNXB	chr6	32050904	32051585	chr6:32050904-32051585	chr6:32083127-32083808	HYPO	682	6	intron	intron (NM_019105, intron 8 of 43).4	25906	NM_019105	7148	Hs.485104	NM_019105	ENSG00000168477	EDS3|EDSCLL|EDSCLL1|HXBL|TENX|TN-X|TNX|TNXB1|TNXB2|TNXBS|VUR8|XB|XBS	tenascin XB	protein-coding	NO	NA	NA	0	NA	0	NA	NA	NA	6.4	600985	Ehlers-Danlos syndrome, classic-like, 1, 606408 (3), Autosomal recessive; Vesicoureteral reflux 8, 615963 (3), Autosomal dominant	SJNORM044991	Control_Unaffected	2	790	543
chr6:32063393-32065029[HYPO]	203504430047_R06C01	TNXB	chr6	32063393	32065029	chr6:32063393-32065029	chr6:32095616-32097252	HYPO	1637	46	exon	exon (NM_019105, exon 3 of 44).4	12940	NM_019105	7148	Hs.485104	NM_019105	ENSG00000168477	EDS3|EDSCLL|EDSCLL1|HXBL|TENX|TN-X|TNX|TNXB1|TNXB2|TNXBS|VUR8|XB|XBS	tenascin XB	protein-coding	NO	NA	NA	6	chr6:32064706-32064840	0	NA	NA	NA	6.4	600985	Ehlers-Danlos syndrome, classic-like, 1, 606408 (3), Autosomal recessive; Vesicoureteral reflux 8, 615963 (3), Autosomal dominant	SJNORM045036	Control_Unaffected	3	791	544
chr6:32063458-32065044[HYPER]	203497730090_R07C01	TNXB	chr6	32063458	32065044	chr6:32063458-32065044	chr6:32095681-32097267	HYPER	1587	46	exon	exon (NM_019105, exon 3 of 44).4	12900	NM_019105	7148	Hs.485104	NM_019105	ENSG00000168477	EDS3|EDSCLL|EDSCLL1|HXBL|TENX|TN-X|TNX|TNXB1|TNXB2|TNXBS|VUR8|XB|XBS	tenascin XB	protein-coding	NO	NA	NA	6	chr6:32064706-32064840	0	NA	NA	NA	6.4	600985	Ehlers-Danlos syndrome, classic-like, 1, 606408 (3), Autosomal recessive; Vesicoureteral reflux 8, 615963 (3), Autosomal dominant	SJNORM045041	Control_Unaffected	6	792	545
chr6:32063458-32065044[HYPER]	203866380074_R08C01	TNXB	chr6	32063458	32065044	chr6:32063458-32065044	chr6:32095681-32097267	HYPER	1587	46	exon	exon (NM_019105, exon 3 of 44).4	12900	NM_019105	7148	Hs.485104	NM_019105	ENSG00000168477	EDS3|EDSCLL|EDSCLL1|HXBL|TENX|TN-X|TNX|TNXB1|TNXB2|TNXBS|VUR8|XB|XBS	tenascin XB	protein-coding	NO	NA	NA	6	chr6:32064706-32064840	0	NA	NA	NA	6.4	600985	Ehlers-Danlos syndrome, classic-like, 1, 606408 (3), Autosomal recessive; Vesicoureteral reflux 8, 615963 (3), Autosomal dominant	T20210	Proband_Solved	8	793	545
chr6:32063458-32065044[HYPER]	204813560104_R02C01	TNXB	chr6	32063458	32065044	chr6:32063458-32065044	chr6:32095681-32097267	HYPER	1587	46	exon	exon (NM_019105, exon 3 of 44).4	12900	NM_019105	7148	Hs.485104	NM_019105	ENSG00000168477	EDS3|EDSCLL|EDSCLL1|HXBL|TENX|TN-X|TNX|TNXB1|TNXB2|TNXBS|VUR8|XB|XBS	tenascin XB	protein-coding	NO	NA	NA	6	chr6:32064706-32064840	0	NA	NA	NA	6.4	600985	Ehlers-Danlos syndrome, classic-like, 1, 606408 (3), Autosomal recessive; Vesicoureteral reflux 8, 615963 (3), Autosomal dominant	PPMI_3013	Control_Unaffected	7	794	545
chr6:32119943-32121567[HYPO]	205715830045_R06C01	PPT2	chr6	32119943	32121567	chr6:32119943-32121567	chr6:32152166-32153790	HYPO	1625	38	promoter-TSS	promoter-TSS (NM_138717)	-474	NM_138717	9374	Hs.332138	NM_005155	ENSG00000221988	C6orf8|G14|PPT-2	palmitoyl-protein thioesterase 2	protein-coding	NO	NA	NA	3	chr6:32121493-32121627	0	NA	0.79 - 5.27	chr6:32120323-32121131	15.03	603298	NA	35355	Proband_Unsolved	52	795	546
chr6:32120323-32121567[HYPO]	203824910025_R07C01	PPT2	chr6	32120323	32121567	chr6:32120323-32121567	chr6:32152546-32153790	HYPO	1245	35	promoter-TSS	promoter-TSS (NM_138717)	-284	NM_138717	9374	Hs.332138	NM_005155	ENSG00000221988	C6orf8|G14|PPT-2	palmitoyl-protein thioesterase 2	protein-coding	NO	NA	NA	3	chr6:32121493-32121627	0	NA	0.79 - 5.27	chr6:32120323-32121131	15.03	603298	NA	T25410	Proband_Unsolved	14	796	546
chr6:32144666-32146780[HYPER]	203286230175_R05C01	AGPAT1	chr6	32144666	32146780	chr6:32144666-32146780	chr6:32176889-32179003	HYPER	2115	34	promoter-TSS	promoter-TSS (NM_006913).4	165	NM_032741	10554	Hs.409230	NM_006411	ENSG00000204310	1-AGPAT1|G15|LPAAT-alpha|LPAATA	1-acylglycerol-3-phosphate O-acyltransferase 1	protein-coding	NO	NA	NA	0	NA	0	NA	6.23 - 14.53	chr6:32145070-32146780	63.88	603099	NA	PPMI_3543	Control_Unaffected	3	797	547
chr6:32144666-32146780[HYPER]	207179240105_R01C01	AGPAT1	chr6	32144666	32146780	chr6:32144666-32146780	chr6:32176889-32179003	HYPER	2115	34	promoter-TSS	promoter-TSS (NM_006913).4	165	NM_032741	10554	Hs.409230	NM_006411	ENSG00000204310	1-AGPAT1|G15|LPAAT-alpha|LPAATA	1-acylglycerol-3-phosphate O-acyltransferase 1	protein-coding	NO	NA	NA	0	NA	0	NA	6.23 - 14.53	chr6:32145070-32146780	63.88	603099	NA	T25885	Proband_Unsolved	1	798	547
chr6:32805397-32805808[HYPER]	206544450101_R02C01	TAP2	chr6	32805397	32805808	chr6:32805397-32805808	chr6:32837620-32838031	HYPER	412	7	exon	exon (NM_018833, exon 2 of 12)	944	NM_018833	6891	Hs.502	NM_000544	ENSG00000204267	ABC18|ABCB3|APT2|D6S217E|PSF-2|PSF2|RING11	transporter 2, ATP binding cassette subfamily B member	protein-coding	NO	NA	NA	0	NA	0	NA	NA	NA	7.46	612824	NA	T21839	Proband_Unsolved	3	799	548
chr6:32805397-32805808[HYPER]	206544450101_R02C01	TAP2	chr6	32805397	32805808	chr6:32805397-32805808	chr6:32837620-32838031	HYPER	412	7	exon	exon (NM_018833, exon 2 of 12)	944	NM_018833	6891	Hs.502	NM_000544	ENSG00000204267	ABC18|ABCB3|APT2|D6S217E|PSF-2|PSF2|RING11	transporter 2, ATP binding cassette subfamily B member	protein-coding	NO	NA	NA	0	NA	0	NA	NA	NA	7.46	170261	Bare lymphocyte syndrome, type I, due to TAP2 deficiency, 604571 (3), Autosomal recessive	T21839	Proband_Unsolved	3	800	548
chr6:32908465-32909004[HYPER]	203219730211_R02C01	HLA-DMB	chr6	32908465	32909004	chr6:32908465-32909004	chr6:32940688-32941227	HYPER	540	9	5' UTR	5' UTR (NM_002118, exon 1 of 6)	112	NM_002118	3109	Hs.351279	NM_002118	ENSG00000242574	D6S221E|RING7	major histocompatibility complex, class II, DM beta	protein-coding	NO	NA	NA	0	NA	0	NA	0.79 - 5.27	chr6:32908465-32909524	11.01	NA	NA	T3892	Proband_Unsolved	1	801	549
chr6:32908465-32909004[HYPER]	205841340122_R04C01	HLA-DMB	chr6	32908465	32909004	chr6:32908465-32909004	chr6:32940688-32941227	HYPER	540	9	5' UTR	5' UTR (NM_002118, exon 1 of 6)	112	NM_002118	3109	Hs.351279	NM_002118	ENSG00000242574	D6S221E|RING7	major histocompatibility complex, class II, DM beta	protein-coding	NO	NA	NA	0	NA	0	NA	0.79 - 5.27	chr6:32908465-32909524	11.01	NA	NA	T3892	Proband_Unsolved	1	802	549
chr6:32908465-32909524[HYPER]	205715830045_R06C01	HLA-DMB	chr6	32908465	32909524	chr6:32908465-32909524	chr6:32940688-32941747	HYPER	1060	13	promoter-TSS	promoter-TSS (NM_002118)	-148	NM_002118	3109	Hs.351279	NM_002118	ENSG00000242574	D6S221E|RING7	major histocompatibility complex, class II, DM beta	protein-coding	NO	NA	NA	0	NA	0	NA	0.79 - 5.27	chr6:32908465-32909524	11.01	NA	NA	35355	Proband_Unsolved	52	803	549
chr6:32942062-32943026[HYPER]	204813560040_R08C01	BRD2	chr6	32942062	32943026	chr6:32942062-32943026	chr6:32974285-32975249	HYPER	965	11	intron	intron (NM_001113182, intron 3 of 12).3	1683	NM_001199456	6046	Hs.75243	NM_005104	ENSG00000204256	BRD2-IT1|D6S113E|FSH|FSRG1|NAT|O27.1.1|RING3|RNF3	bromodomain containing 2	protein-coding	NO	NA	NA	0	NA	0	NA	0 - 2.77	chr6:32942062-32942809	52.58	601540	NA	34536	Proband_Solved	12	804	550
chr6:33083988-33085064[HYPER]	203824910037_R08C01	HLA-DPB2	chr6	33083988	33085064	chr6:33083988-33085064	chr6:33116211-33117287	HYPER	1077	16	intron	intron (NR_001435, intron 1 of 4)	4233	NR_001435	3116	Hs.665450	NR_001435	ENSG00000224557	DP2B|DPB2|DPbeta2|HLA-DP2B	major histocompatibility complex, class II, DP beta 2 (pseudogene)	pseudo	NO	NA	NA	0	NA	0	NA	2.25 - 8.13	chr6:33084478-33085064	NA	NA	NA	T934	Proband_Unsolved	1	805	551
chr6:33084478-33085064[HYPER]	203497730056_R04C01	HLA-DPB2	chr6	33084478	33085064	chr6:33084478-33085064	chr6:33116701-33117287	HYPER	587	15	non-coding	non-coding (NR_001435, exon 2 of 5)	4478	NR_001435	3116	Hs.665450	NR_001435	ENSG00000224557	DP2B|DPB2|DPbeta2|HLA-DP2B	major histocompatibility complex, class II, DP beta 2 (pseudogene)	pseudo	NO	NA	NA	0	NA	0	NA	2.25 - 8.13	chr6:33084478-33085064	NA	NA	NA	SJNORM045208	Control_Unaffected	2	806	551
chr6:33084478-33085064[HYPER]	200989060128_R05C01	HLA-DPB2	chr6	33084478	33085064	chr6:33084478-33085064	chr6:33116701-33117287	HYPER	587	15	non-coding	non-coding (NR_001435, exon 2 of 5)	4478	NR_001435	3116	Hs.665450	NR_001435	ENSG00000224557	DP2B|DPB2|DPbeta2|HLA-DP2B	major histocompatibility complex, class II, DP beta 2 (pseudogene)	pseudo	NO	NA	NA	0	NA	0	NA	2.25 - 8.13	chr6:33084478-33085064	NA	NA	NA	PPMI_4090	Control_Unaffected	7	807	551
chr6:33084478-33085064[HYPER]	205841320039_R07C01	HLA-DPB2	chr6	33084478	33085064	chr6:33084478-33085064	chr6:33116701-33117287	HYPER	587	15	non-coding	non-coding (NR_001435, exon 2 of 5)	4478	NR_001435	3116	Hs.665450	NR_001435	ENSG00000224557	DP2B|DPB2|DPbeta2|HLA-DP2B	major histocompatibility complex, class II, DP beta 2 (pseudogene)	pseudo	NO	NA	NA	0	NA	0	NA	2.25 - 8.13	chr6:33084478-33085064	NA	NA	NA	e8478-1	Proband_Unsolved	1	808	551
chr6:33128905-33129989[HYPER]	203497730103_R01C01	HCG24	chr6	33128905	33129989	chr6:33128905-33129989	chr6:33161128-33162212	HYPER	1085	19	Intergenic	CpG	18346	NR_138084	414768	NA	NR_138084	NA	NA	HLA complex group 24	ncRNA	YES	NA	NA	3	chr6:33129332-33129466	0	NA	NA	NA	NA	NA	NA	SJNORM045072	Control_Unaffected	5	809	552
chr6:33128962-33129107[HYPO]	203497730103_R01C01	HCG24	chr6	33128962	33129107	chr6:33128962-33129107	chr6:33161185-33161330	HYPO	146	7	Intergenic	Intergenic	17934	NR_138084	414768	NA	NR_138084	NA	NA	HLA complex group 24	ncRNA	NO	NA	NA	0	NA	0	NA	NA	NA	NA	NA	NA	SJNORM045072	Control_Unaffected	5	810	553
chr6:33290740-33292030[HYPER]	200989060152_R07C01	DAXX	chr6	33290740	33292030	chr6:33290740-33292030	chr6:33322963-33324253	HYPER	1291	33	promoter-TSS	promoter-TSS (NM_001254717).2	-592	NM_001350	1616	Hs.336916	NM_001350	ENSG00000204209	BING2|DAP6|EAP1|SMIM40	death domain associated protein	protein-coding	NO	NA	NA	0	NA	0	NA	NA	NA	18.88	603186	NA	PPMI_3213	Control_Unaffected	17	811	554
chr6:34499313-34500044[HYPO]	203867050002_R02C01	PACSIN1	chr6	34499313	34500044	chr6:34499313-34500044	chr6:34531536-34532267	HYPO	732	5	intron	intron (NM_001199583, intron 9 of 9)	17030	NM_001199583	29993	Hs.520087	NM_020804	ENSG00000124507	SDPI	protein kinase C and casein kinase substrate in neurons 1	protein-coding	NO	NA	NA	0	NA	0	NA	0 - 2.06	chr6:34499313-34499505	101.33	606512	NA	T863	Proband_Unsolved	1	812	555
chr6:34499313-34500044[HYPO]	205841340122_R02C01	PACSIN1	chr6	34499313	34500044	chr6:34499313-34500044	chr6:34531536-34532267	HYPO	732	5	intron	intron (NM_001199583, intron 9 of 9)	17030	NM_001199583	29993	Hs.520087	NM_020804	ENSG00000124507	SDPI	protein kinase C and casein kinase substrate in neurons 1	protein-coding	NO	NA	NA	0	NA	0	NA	0 - 2.06	chr6:34499313-34499505	101.33	606512	NA	T863	Proband_Unsolved	1	813	555
chr6:41168910-41169812[HYPER]	200991620008_R02C01	TREML2	chr6	41168910	41169812	chr6:41168910-41169812	chr6:41201172-41202074	HYPER	903	7	promoter-TSS	promoter-TSS (NM_024807)	-436	NM_024807	79865	Hs.164797	NM_024807	ENSG00000112195	C6orf76|TLT-2|TLT2|dJ238O23.1	triggering receptor expressed on myeloid cells like 2	protein-coding	NO	NA	NA	0	NA	0	NA	0 - 1.28	chr6:41168910-41168961	0.01	609715	NA	PPMI_3901	Control_Unaffected	26	814	556
chr6:41528344-41528624[HYPER]	207179240148_R01C01	FOXP4-AS1	chr6	41528344	41528624	chr6:41528344-41528624	chr6:41560606-41560886	HYPER	281	5	intron	CpG	-12125	NR_126415	101060264	Hs.571099	NR_126415	ENSG00000234753	NA	FOXP4 antisense RNA 1	ncRNA	YES	NA	NA	0	NA	0	NA	0.03 - 3.43	chr6:41528344-41528624	NA	NA	NA	36587	Proband_Unsolved	4	815	557
chr6:48035984-48037337[HYPER]	203286230258_R05C01	PTCHD4	chr6	48035984	48037337	chr6:48035984-48037337	chr6:48068248-48069601	HYPER	1354	15	promoter-TSS	promoter-TSS (NM_207499)	-236	NM_207499	442213	Hs.659409	NM_207499	ENSG00000244694	C6orf138|PTCH53|dJ402H5.2	patched domain containing 4	protein-coding	NO	NA	NA	0	NA	0	NA	0 - 1.28	chr6:48035984-48036677	0.36	616908	NA	PPMI_3965	Control_Unaffected	4	816	558
chr6:71276073-71277127[HYPER]	207179240029_R05C01	SDHAF4	chr6	71276073	71277127	chr6:71276073-71277127	chr6:70566370-70567424	HYPER	1055	14	promoter-TSS	promoter-TSS (NM_145267)	-25	NM_145267	135154	Hs.418495	NM_145267	ENSG00000154079	C6orf57|Sdh8	succinate dehydrogenase complex assembly factor 4	protein-coding	NO	NA	NA	1	chr6:71276788-71276922	0	NA	1.06 - 5.86	chr6:71276452-71276967	14.17	619198	NA	T1615	Proband_Unsolved	46	817	559
chr6:74104353-74104878[HYPO]	203866380147_R01C01	DDX43	chr6	74104353	74104878	chr6:74104353-74104878	chr6:73394630-73395155	HYPO	526	8	5' UTR	5' UTR (NM_018665, exon 1 of 17)	331	NM_018665	55510	Hs.125507	NM_018665	ENSG00000080007	CT13|HAGE	DEAD-box helicase 43	protein-coding	NO	NA	NA	0	NA	0	NA	1.06 - 5.86	chr6:74104387-74104869	0.36	606286	NA	34063	Proband_Solved	11	818	560
chr6:74104353-74104878[HYPO]	203287590037_R05C01	DDX43	chr6	74104353	74104878	chr6:74104353-74104878	chr6:73394630-73395155	HYPO	526	8	5' UTR	5' UTR (NM_018665, exon 1 of 17)	331	NM_018665	55510	Hs.125507	NM_018665	ENSG00000080007	CT13|HAGE	DEAD-box helicase 43	protein-coding	NO	NA	NA	0	NA	0	NA	1.06 - 5.86	chr6:74104387-74104869	0.36	606286	NA	PPMI_4100	Control_Unaffected	14	819	560
chr6:74232673-74233641[HYPER]	203496250113_R05C01	EEF1A1	chr6	74232673	74233641	chr6:74232673-74233641	chr6:73522950-73523918	HYPER	969	8	Intergenic	AluSz|SINE|Alu	-2402	NM_001402	1915	Hs.535192	NM_001402	ENSG00000156508	CCS-3|CCS3|EE1A1|EEF-1|EEF1A|EF-Tu|EF1A|GRAF-1EF|HNGC:16303|LENG7|PTI1|eEF1A-1	eukaryotic translation elongation factor 1 alpha 1	protein-coding	NO	Alu	AluSz|SINE|Alu	0	NA	0	NA	0.52 - 4.67	chr6:74233268-74233511	2966.28	130590	NA	SJNORM045292	Control_Unaffected	3	820	561
chr6:74233268-74233516[HYPER]	206537460120_R08C01	EEF1A1	chr6	74233268	74233516	chr6:74233268-74233516	chr6:73523545-73523793	HYPER	249	5	Intergenic	CpG	-2637	NM_001402	1915	Hs.535192	NM_001402	ENSG00000156508	CCS-3|CCS3|EE1A1|EEF-1|EEF1A|EF-Tu|EF1A|GRAF-1EF|HNGC:16303|LENG7|PTI1|eEF1A-1	eukaryotic translation elongation factor 1 alpha 1	protein-coding	YES	NA	NA	0	NA	0	NA	0.52 - 4.67	chr6:74233268-74233511	2966.28	130590	NA	32924	Proband_Solved	2	821	561
chr6:79576850-79577196[HYPER]	207179240029_R05C01	IRAK1BP1	chr6	79576850	79577196	chr6:79576850-79577196	chr6:78867133-78867479	HYPER	347	9	promoter-TSS	promoter-TSS (NM_001010844)	-238	NM_001010844	134728	Hs.656212	NM_001010844	ENSG00000146243	AIP70|SIMPL	interleukin 1 receptor associated kinase 1 binding protein 1	protein-coding	NO	NA	NA	0	NA	0	NA	0.79 - 5.27	chr6:79576850-79577540	2.01	615375	NA	T1615	Proband_Unsolved	46	822	562
chr6:84418221-84418725[HYPER]	200991620029_R05C01	SNAP91	chr6	84418221	84418725	chr6:84418221-84418725	chr6:83708502-83709006	HYPER	505	9	promoter-TSS	promoter-TSS (NR_136251)	47	NM_001256718	9892	Hs.368046	NM_014841	ENSG00000065609	AP180|CALM	synaptosome associated protein 91	protein-coding	NO	NA	NA	0	NA	0	NA	NA	NA	51.15	607923	NA	PPMI_3668	Control_Unaffected	38	823	563
chr6:88117212-88117359[HYPER]	203504430042_R03C01	CFAP206	chr6	88117212	88117359	chr6:88117212-88117359	chr6:87407494-87407641	HYPER	148	3	promoter-TSS	promoter-TSS (NM_001031743)	-404	NM_001031743	154313	Hs.82921	NM_178823	ENSG00000272514	C6orf165|dJ382I10.1	cilia and flagella associated protein 206	protein-coding	NO	NA	NA	0	NA	0	NA	NA	NA	0.91	NA	NA	SJNORM045201	Control_Unaffected	7	824	564
chr6:88409345-88410072[HYPER]	203497730016_R01C01	AKIRIN2	chr6	88409345	88410072	chr6:88409345-88410072	chr6:87699627-87700354	HYPER	728	4	intron	intron (NM_018064, intron 1 of 4)	2276	NM_018064	55122	Hs.485915	NM_018064	ENSG00000135334	C6orf166|FBI1|dJ486L4.2	akirin 2	protein-coding	NO	NA	NA	0	NA	0	NA	NA	NA	31.39	615165	NA	SJNORM045166	Control_Unaffected	2	825	565
chr6:90271886-90272481[HYPO]	205715830045_R06C01	ANKRD6	chr6	90271886	90272481	chr6:90271886-90272481	chr6:89562167-89562762	HYPO	596	8	5' UTR	5' UTR (NM_001242811, exon 1 of 16)	147	NM_001242811	22881	Hs.702213	NM_014942	ENSG00000135299	NA	ankyrin repeat domain 6	protein-coding	NO	NA	NA	0	NA	0	NA	NA	NA	6.74	610583	NA	35355	Proband_Unsolved	52	826	566
chr6:106546037-106546825[HYPER]	204813560040_R06C01	PRDM1	chr6	106546037	106546825	chr6:106546037-106546825	chr6:106098162-106098950	HYPER	789	9	promoter-TSS	promoter-TSS (NM_182907)	-306	NM_182907	639	Hs.436023	NM_001198	ENSG00000057657	BLIMP1|PRDI-BF1	PR/SET domain 1	protein-coding	NO	NA	NA	0	NA	0	NA	NA	NA	1.55	603423	NA	T18666	Proband_Unsolved	1	827	567
chr6:107780782-107781507[HYPER]	205841320050_R06C01	PDSS2	chr6	107780782	107781507	chr6:107780782-107781507	chr6:107459578-107460303	HYPER	726	8	promoter-TSS	promoter-TSS (NM_020381)	-366	NM_020381	57107	Hs.745008	NM_020381	ENSG00000164494	C6orf210|COQ10D3|COQ1B|DLP1|bA59I9.3|hDLP1	decaprenyl diphosphate synthase subunit 2	protein-coding	NO	NA	NA	1	chr6:107780650-107780784	0	NA	0 - 1.28	chr6:107780782-107781131	4.83	610564	Coenzyme Q10 deficiency, primary, 3, 614652 (3), Autosomal recessive	e4702-1	Proband_Solved	4	828	568
chr6:110736771-110737054[HYPER]	203496250060_R06C01	DDO	chr6	110736771	110737054	chr6:110736771-110737054	chr6:110415568-110415851	HYPER	284	5	promoter-TSS	promoter-TSS (NM_003649)	-160	NM_003649	8528	Hs.591348	NM_003649	ENSG00000203797	DASOX|DDO-1|DDO-2	D-aspartate oxidase	protein-coding	NO	NA	NA	0	NA	6	pat	NA	NA	3.91	124450	NA	SJNORM045132	Control_Unaffected	2	829	569
chr6:110736771-110737054[HYPER]	203497730017_R06C01	DDO	chr6	110736771	110737054	chr6:110736771-110737054	chr6:110415568-110415851	HYPER	284	5	promoter-TSS	promoter-TSS (NM_003649)	-160	NM_003649	8528	Hs.591348	NM_003649	ENSG00000203797	DASOX|DDO-1|DDO-2	D-aspartate oxidase	protein-coding	NO	NA	NA	0	NA	6	pat	NA	NA	3.91	124450	NA	SJNORM045230	Control_Unaffected	3	830	569
chr6:113886045-113886341[HYPER]	205122170057_R02C01	LINC02541	chr6	113886045	113886341	chr6:113886045-113886341	chr6:113564843-113565139	HYPER	297	3	Intergenic	Intergenic	85084	NR_125844	101927686	Hs.402044	NR_125844	ENSG00000230943	NA	long intergenic non-protein coding RNA 2541	ncRNA	NO	NA	NA	1	chr6:113885983-113886117	0	NA	NA	NA	NA	NA	NA	e4701-1	Proband_Unsolved	1	831	570
chr6:113886045-113886341[HYPER]	205715830064_R03C01	LINC02541	chr6	113886045	113886341	chr6:113886045-113886341	chr6:113564843-113565139	HYPER	297	3	Intergenic	Intergenic	85084	NR_125844	101927686	Hs.402044	NR_125844	ENSG00000230943	NA	long intergenic non-protein coding RNA 2541	ncRNA	NO	NA	NA	1	chr6:113885983-113886117	0	NA	NA	NA	NA	NA	NA	36221	Proband_Solved	23	832	570
chr6:116566526-116567404[HYPO]	203867050136_R08C01	TSPYL4	chr6	116566526	116567404	chr6:116566526-116567404	chr6:116245363-116246241	HYPO	879	3	TTS	TTS (NM_152729)	8296	NM_021648	23270	Hs.284141	NM_021648	ENSG00000187189	dJ486I3.2	TSPY like 4	protein-coding	NO	NA	NA	0	NA	0	NA	NA	NA	51.61	619586	NA	T23261	Proband_Unsolved	11	833	571
chr6:117923271-117924281[HYPER]	203504440050_R02C01	GOPC	chr6	117923271	117924281	chr6:117923271-117924281	chr6:117602108-117603118	HYPER	1011	14	promoter-TSS	promoter-TSS (NM_020399)	-71	NM_020399	57120	Hs.191539	NM_020399	ENSG00000047932	CAL|FIG|GOPC1|PIST|dJ94G16.2	golgi associated PDZ and coiled-coil motif containing	protein-coding	NO	NA	NA	1	chr6:117923321-117923455	0	NA	2.57 - 8.68	chr6:117923271-117924071	13.89	606845	NA	SJNORM045191	Control_Unaffected	6	834	572
chr6:117923271-117924281[HYPER]	207179240029_R05C01	GOPC	chr6	117923271	117924281	chr6:117923271-117924281	chr6:117602108-117603118	HYPER	1011	14	promoter-TSS	promoter-TSS (NM_020399)	-71	NM_020399	57120	Hs.191539	NM_020399	ENSG00000047932	CAL|FIG|GOPC1|PIST|dJ94G16.2	golgi associated PDZ and coiled-coil motif containing	protein-coding	NO	NA	NA	1	chr6:117923321-117923455	0	NA	2.57 - 8.68	chr6:117923271-117924071	13.89	606845	NA	T1615	Proband_Unsolved	46	835	572
chr6:118973308-118974321[HYPO]	203287590156_R05C01	CEP85L	chr6	118973308	118974321	chr6:118973308-118974321	chr6:118652145-118653158	HYPO	1014	9	promoter-TSS	promoter-TSS (NM_001042475)	-795	NM_001042475	387119	Hs.656959	NM_206921	ENSG00000111860	C6orf204|NY-BR-15|bA57K17.2	centrosomal protein 85 like	protein-coding	NO	NA	NA	0	NA	0	NA	NA	NA	3.1	618865	Lissencephaly 10, 618873 (3), Autosomal dominant	PPMI_3351	Control_Unaffected	5	836	573
chr6:125474684-125474809[HYPER]	200989060152_R07C01	TPD52L1	chr6	125474684	125474809	chr6:125474684-125474809	chr6:125153538-125153663	HYPER	126	5	promoter-TSS	promoter-TSS (NM_001300994)	-128	NM_001003397	7164	Hs.591347	NM_003287	ENSG00000111907	D53	TPD52 like 1	protein-coding	NO	NA	NA	3	chr6:125474782-125474916	0	NA	NA	NA	55.83	604069	NA	PPMI_3213	Control_Unaffected	17	837	574
chr6:127663199-127665604[HYPER]	203867050010_R01C01	ECHDC1	chr6	127663199	127665604	chr6:127663199-127665604	chr6:127342054-127344459	HYPER	2406	19	promoter-TSS	promoter-TSS (NM_001139510)	352	NM_001105545	55862	Hs.486410	NM_018479	ENSG00000093144	HEL-S-76|MMCD|dJ351K20.2	ethylmalonyl-CoA decarboxylase 1	protein-coding	NO	NA	NA	0	NA	0	NA	0.27 - 4.06	chr6:127664192-127665316	25.76	612136	NA	T15982	Proband_Unsolved	3	838	575
chr6:127663199-127665604[HYPER]	203219730150_R01C01	ECHDC1	chr6	127663199	127665604	chr6:127663199-127665604	chr6:127342054-127344459	HYPER	2406	19	promoter-TSS	promoter-TSS (NM_001139510)	352	NM_001105545	55862	Hs.486410	NM_018479	ENSG00000093144	HEL-S-76|MMCD|dJ351K20.2	ethylmalonyl-CoA decarboxylase 1	protein-coding	NO	NA	NA	0	NA	0	NA	0.27 - 4.06	chr6:127664192-127665316	25.76	612136	NA	T15982	Proband_Unsolved	1	839	575
chr6:127663626-127665604[HYPER]	207179240029_R05C01	ECHDC1	chr6	127663626	127665604	chr6:127663626-127665604	chr6:127342481-127344459	HYPER	1979	17	5' UTR	5' UTR (NM_001105545, exon 1 of 4)	139	NM_001105545	55862	Hs.486410	NM_018479	ENSG00000093144	HEL-S-76|MMCD|dJ351K20.2	ethylmalonyl-CoA decarboxylase 1	protein-coding	NO	NA	NA	0	NA	0	NA	0.27 - 4.06	chr6:127664192-127665316	25.76	612136	NA	T1615	Proband_Unsolved	46	840	575
chr6:127796311-127797287[HYPO]	203219730193_R05C01	KIAA0408	chr6	127796311	127797287	chr6:127796311-127797287	chr6:127475166-127476142	HYPO	977	6	exon	exon (NM_001012279, exon 6 of 12)	-16264	NM_014702	9729	Hs.319247	NM_014702	ENSG00000189367	NA	KIAA0408	protein-coding	NO	NA	NA	0	NA	0	NA	0 - 1.28	chr6:127796286-127797287	18.2	619236	NA	T24958	Proband_Unsolved	1	841	576
chr6:138820502-138821355[HYPER]	207179240034_R01C01	NHSL1	chr6	138820502	138821355	chr6:138820502-138821355	chr6:138499365-138500218	HYPER	854	8	promoter-TSS	promoter-TSS (NM_001144060)	-350	NM_001144060	57224	Hs.652741	NM_020464	ENSG00000135540	C6orf63	NHS like 1	protein-coding	NO	NA	NA	0	NA	0	NA	NA	NA	3.77	620171	NA	36550	Proband_Unsolved	4	842	577
chr6:138820502-138821355[HYPER]	207179240148_R01C01	NHSL1	chr6	138820502	138821355	chr6:138820502-138821355	chr6:138499365-138500218	HYPER	854	8	promoter-TSS	promoter-TSS (NM_001144060)	-350	NM_001144060	57224	Hs.652741	NM_020464	ENSG00000135540	C6orf63	NHS like 1	protein-coding	NO	NA	NA	0	NA	0	NA	NA	NA	3.77	620171	NA	36587	Proband_Unsolved	4	843	577
chr6:143998685-143999716[HYPER]	200991620008_R02C01	PHACTR2	chr6	143998685	143999716	chr6:143998685-143999716	chr6:143677548-143678579	HYPER	1032	16	promoter-TSS	promoter-TSS (NM_001100165)	99	NM_001100165	9749	Hs.102471	NM_014721	ENSG00000112419	C6orf56	phosphatase and actin regulator 2	protein-coding	NO	NA	NA	0	NA	0	NA	NA	NA	2.16	608724	NA	PPMI_3901	Control_Unaffected	26	844	578
chr6:144328481-144330234[HYPER]	206544450109_R05C01	PLAGL1	chr6	144328481	144330234	chr6:144328481-144330234	chr6:144007344-144009097	HYPER	1754	21	non-coding	non-coding (NR_002768, exon 1 of 1)	195	NM_001289048	5325	Hs.743225	NM_002656	ENSG00000118495	LOT1|ZAC|ZAC1	PLAG1 like zinc finger 1	protein-coding	NO	NA	NA	0	NA	35	mat	NA	NA	11.52	603044	NA	33687	Proband_Solved	6	845	579
chr6:144329051-144329830[HYPO]	206544450109_R05C01	PLAGL1	chr6	144329051	144329830	chr6:144329051-144329830	chr6:144007914-144008693	HYPO	780	11	non-coding	non-coding (NR_002768, exon 1 of 1)	112	NM_001289048	5325	Hs.743225	NM_002656	ENSG00000118495	LOT1|ZAC|ZAC1	PLAG1 like zinc finger 1	protein-coding	NO	NA	NA	0	NA	26	mat	0.52 - 4.67*	chr6:144329051-144329486,chr6:144329779-144329910	11.52	603044	NA	33687	Proband_Solved	6	846	580
chr6:146864208-146865264[HYPER]	200991620029_R05C01	RAB32	chr6	146864208	146865264	chr6:146864208-146865264	chr6:146543072-146544128	HYPER	1057	17	promoter-TSS	promoter-TSS (NM_006834)	-92	NM_006834	10981	Hs.287714	NM_006834	ENSG00000118508	NA	RAB32, member RAS oncogene family	protein-coding	NO	NA	NA	0	NA	0	NA	0 - 2.06	chr6:146864277-146865488	5.58	612906	NA	PPMI_3668	Control_Unaffected	38	847	581
chr6:149720034-149720260[HYPO]	203219730204_R06C01	SUMO4	chr6	149720034	149720260	chr6:149720034-149720260	chr6:149398898-149399124	HYPO	227	3	intron	intron (NM_015093, intron 7 of 8)	-1348	NM_001002255	387082	Hs.657168	NM_001002255	ENSG00000177688	IDDM5|SMT3H4|SUMO-4|dJ281H8.4	small ubiquitin like modifier 4	protein-coding	NO	NA	NA	0	NA	0	NA	NA	NA	0.36	608829	{Diabetes mellitus, insulin-dependent, 5}, 600320 (3)	T267	Proband_Unsolved	2	848	582
chr6:151521251-151522408[HYPO]	205715830045_R07C01	LOC102723831	chr6	151521251	151522408	chr6:151521251-151522408	chr6:151200116-151201273	HYPO	1158	4	intron	AluSx1|SINE|Alu	27762	NR_125868	102723831	Hs.684425	NR_125868	NA	NA	uncharacterized LOC102723831	ncRNA	NO	Alu	AluSx1|SINE|Alu	0	NA	0	NA	NA	NA	NA	NA	NA	35426	Proband_Unsolved	3	849	583
chr6:152130187-152130333[HYPO]	205715830045_R06C01	ESR1	chr6	152130187	152130333	chr6:152130187-152130333	chr6:151809052-151809198	HYPO	147	3	promoter-TSS	promoter-TSS (NM_001328100)	18	NM_001328100	2099	Hs.208124	NM_000125	ENSG00000091831	ER|ESR|ESRA|ESTRR|Era|NR3A1	estrogen receptor 1	protein-coding	NO	NA	NA	0	NA	0	NA	NA	NA	1.48	133430	Breast cancer, somatic, 114480 (3); {Migraine, susceptibility to}, 157300 (3), Autosomal dominant; Estrogen resistance, 615363 (3), Autosomal recessive; {Myocardial infarction, susceptibility to}, 608446 (3)	35355	Proband_Unsolved	52	850	584
chr6:153302565-153303410[HYPER]	204813560040_R08C01	FBXO5	chr6	153302565	153303410	chr6:153302565-153303410	chr6:152981430-152982275	HYPER	846	3	intron	intron (NM_001142522, intron 1 of 4)	1229	NM_012177	26271	Hs.520506	NM_012177	ENSG00000112029	EMI1|FBX5|Fbxo31	F-box protein 5	protein-coding	NO	NA	NA	0	NA	0	NA	NA	NA	1.94	606013	NA	34536	Proband_Solved	12	851	585
chr6:153302565-153303410[HYPER]	205715830071_R01C01	FBXO5	chr6	153302565	153303410	chr6:153302565-153303410	chr6:152981430-152982275	HYPER	846	3	intron	intron (NM_001142522, intron 1 of 4)	1229	NM_012177	26271	Hs.520506	NM_012177	ENSG00000112029	EMI1|FBX5|Fbxo31	F-box protein 5	protein-coding	NO	NA	NA	0	NA	0	NA	NA	NA	1.94	606013	NA	36369	Proband_Unsolved	11	852	585
chr6:160768800-160770347[HYPER]	205715830061_R04C01	SLC22A3	chr6	160768800	160770347	chr6:160768800-160770347	chr6:160347768-160349315	HYPER	1548	6	exon	exon (NM_021977, exon 1 of 11)	169	NM_021977	6581	Hs.567337	NM_021977	ENSG00000146477	EMT|EMTH|OCT3	solute carrier family 22 member 3	protein-coding	NO	NA	NA	0	NA	0	NA	0 - 1.28	chr6:160769113-160770347	1.89	604842	NA	35734	Proband_Unsolved	4	853	586
chr6:164092587-164093100[HYPO]	205715830064_R03C01	LOC102724152	chr6	164092587	164093100	chr6:164092587-164093100	chr6:163671555-163672068	HYPO	514	4	promoter-TSS	promoter-TSS (NR_134620)	-328	NR_134620	102724152	Hs.738183	NR_134620	NA	NA	uncharacterized LOC102724152	ncRNA	NO	NA	NA	0	NA	0	NA	0.27 - 4.06	chr6:164092409-164093100	NA	NA	NA	36221	Proband_Solved	23	854	587
chr6:166921759-166921891[HYPO]	203496250070_R08C01	MIR1913	chr6	166921759	166921891	chr6:166921759-166921891	chr6:166508271-166508403	HYPO	133	3	intron	intron (NM_001006932, intron 5 of 21)	1096	NR_031734	100302141	NA	NR_031734	ENSG00000222958	MIRN1913|hsa-mir-1913	microRNA 1913	ncRNA	NO	NA	NA	0	NA	0	NA	0 - 1.28	chr6:166921759-166921891	NA	NA	NA	SJNORM045161	Control_Unaffected	1	855	588
chr6:167536045-167536522[HYPO]	203497730013_R07C01	CCR6	chr6	167536045	167536522	chr6:167536045-167536522	chr6:167122557-167123034	HYPO	478	7	promoter-TSS	promoter-TSS (NM_031409)	43	NM_031409	1235	Hs.46468	NM_004367	ENSG00000112486	BN-1|C-C CKR-6|CC-CKR-6|CCR-6|CD196|CKR-L3|CKRL3|CMKBR6|DCR2|DRY6|GPR29|GPRCY4|STRL22	C-C motif chemokine receptor 6	protein-coding	NO	NA	NA	0	NA	0	NA	0 - 1.28	chr6:167536055-167536185	0.36	601835	NA	SJNORM045154	Control_Unaffected	2	856	589
chr6:168197176-168198164[HYPER]	206544450103_R06C01	LINC01558	chr6	168197176	168198164	chr6:168197176-168198164	chr6:167796496-167797484	HYPER	989	9	promoter-TSS	promoter-TSS (NR_026773)	-131	NR_026773	26238	Hs.520583	NM_014356	ENSG00000146521	C6orf123|HGC6.2|LINC01557|dJ431P23.4	long intergenic non-protein coding RNA 1558	ncRNA	NO	NA	NA	1	chr6:168197139-168197273	0	NA	0.03 - 3.43	chr6:168197176-168197733	NA	NA	NA	T25632	Proband_Unsolved	7	857	590
chr6:170414731-170414943[HYPO]	203219730150_R03C01	LOC102724511	chr6	170414731	170414943	chr6:170414731-170414943	chr6:170099507-170099719	HYPO	213	3	Intergenic	Intergenic	-61029	NR_125878	102724511	Hs.550045	NR_125878	NA	NA	uncharacterized LOC102724511	ncRNA	NO	NA	NA	0	NA	0	NA	NA	NA	NA	NA	NA	T17292	Proband_Unsolved	1	858	591
chr6:170553132-170555277[HYPO]	203219730190_R07C01	LOC154449	chr6	170553132	170555277	chr6:170553132-170555277	chr6:170244044-170246189	HYPO	2146	9	Intergenic	Intergenic	17452	NR_002787	154449	Hs.447751	NR_002787	ENSG00000230960	NA	uncharacterized LOC154449	ncRNA	NO	NA	NA	0	NA	0	NA	1.06 - 5.86	chr6:170553132-170555858	NA	NA	NA	T23742	Proband_Unsolved	3	859	592
chr6:170557101-170558103[HYPO]	203219730190_R07C01	LOC154449	chr6	170557101	170558103	chr6:170557101-170558103	chr6:170248013-170249015	HYPO	1003	6	Intergenic	Intergenic	14055	NR_002787	154449	Hs.447751	NR_002787	ENSG00000230960	NA	uncharacterized LOC154449	ncRNA	NO	NA	NA	0	NA	0	NA	1.35 - 6.44	chr6:170557101-170558103	NA	NA	NA	T23742	Proband_Unsolved	3	860	593
chr6:170557101-170558103[HYPO]	203504430048_R05C01	LOC154449	chr6	170557101	170558103	chr6:170557101-170558103	chr6:170248013-170249015	HYPO	1003	6	Intergenic	Intergenic	14055	NR_002787	154449	Hs.447751	NR_002787	ENSG00000230960	NA	uncharacterized LOC154449	ncRNA	NO	NA	NA	0	NA	0	NA	1.35 - 6.44	chr6:170557101-170558103	NA	NA	NA	SJNORM045226	Control_Unaffected	3	861	593
chr7:149794-150085[HYPER]	205122170037_R03C01	LOC100507642	chr7	149794	150085	chr7:149794-150085	chr7:149794-150085	HYPER	292	4	promoter-TSS	promoter-TSS (NR_134325)	222	NR_108064	100507642	Hs.557780	NR_108064	NA	NA	uncharacterized LOC100507642	ncRNA	NO	NA	NA	0	NA	0	NA	0 - 2.77	chr7:149171-150085	NA	NA	NA	e8047-1	Proband_Unsolved	11	862	594
chr7:159313-159871[HYPO]	203219730038_R04C01	LOC100507642	chr7	159313	159871	chr7:159313-159871	chr7:159313-159871	HYPO	559	5	Intergenic	Intergenic	9874	NR_108064	100507642	Hs.557780	NR_108064	NA	NA	uncharacterized LOC100507642	ncRNA	NO	NA	NA	0	NA	0	NA	NA	NA	NA	NA	NA	9741	Proband_Unsolved	1	863	595
chr7:159313-159871[HYPO]	207179240034_R07C01	LOC100507642	chr7	159313	159871	chr7:159313-159871	chr7:159313-159871	HYPO	559	5	Intergenic	Intergenic	9874	NR_108064	100507642	Hs.557780	NR_108064	NA	NA	uncharacterized LOC100507642	ncRNA	NO	NA	NA	0	NA	0	NA	NA	NA	NA	NA	NA	24710	Proband_Unsolved	1	864	595
chr7:159313-159871[HYPO]	207179240148_R01C01	LOC100507642	chr7	159313	159871	chr7:159313-159871	chr7:159313-159871	HYPO	559	5	Intergenic	Intergenic	9874	NR_108064	100507642	Hs.557780	NR_108064	NA	NA	uncharacterized LOC100507642	ncRNA	NO	NA	NA	0	NA	0	NA	NA	NA	NA	NA	NA	36587	Proband_Unsolved	4	865	595
chr7:612612-613594[HYPO]	200973410167_R07C01	LOC101927000	chr7	612612	613594	chr7:612612-613594	chr7:572975-573957	HYPO	983	5	intron	CpG	11508	NR_132384	101927000	Hs.551793	NR_132384	ENSG00000229380	NA	uncharacterized LOC101927000	ncRNA	YES	NA	NA	0	NA	0	NA	0.03 - 3.43	chr7:612457-612877	NA	NA	NA	PPMI_3555	Control_Unaffected	2	866	596
chr7:807595-808650[HYPO]	205715830062_R04C01	PRKAR1B	chr7	807595	808650	chr7:807595-808650	chr7:767958-769013	HYPO	1056	9	intron	CpG	-40810	NM_001164759	5575	Hs.520851	NM_002735	ENSG00000188191	PRKAR1	protein kinase cAMP-dependent type I regulatory subunit beta	protein-coding	YES	NA	NA	0	NA	0	NA	0 - 2.77	chr7:807595-808082	127.36	176911	Marbach-Schaaf neurodevelopmental syndrome, 619680 (3), Autosomal dominant	35924	Proband_Unsolved	37	867	597
chr7:807595-808835[HYPO]	203504430045_R05C01	PRKAR1B	chr7	807595	808835	chr7:807595-808835	chr7:767958-769198	HYPO	1241	10	intron	CpG	-40902	NM_001164759	5575	Hs.520851	NM_002735	ENSG00000188191	PRKAR1	protein kinase cAMP-dependent type I regulatory subunit beta	protein-coding	YES	NA	NA	0	NA	0	NA	0 - 2.77	chr7:807595-808082	127.36	176911	Marbach-Schaaf neurodevelopmental syndrome, 619680 (3), Autosomal dominant	SJNORM045022	Control_Unaffected	2	868	597
chr7:1014698-1015731[HYPER]	203867050067_R08C01	COX19	chr7	1014698	1015731	chr7:1014698-1015731	chr7:975062-976095	HYPER	1034	15	promoter-TSS	promoter-TSS (NM_001031617)	20	NM_001031617	90639	Hs.121593	NM_001031617	ENSG00000240230	NA	cytochrome c oxidase assembly factor COX19	protein-coding	NO	NA	NA	0	NA	0	NA	0 - 1.28	chr7:1014698-1015256	5.03	610429	NA	T23952	Proband_Unsolved	4	869	598
chr7:2728775-2729726[HYPER]	203504430038_R04C01	AMZ1	chr7	2728775	2729726	chr7:2728775-2729726	chr7:2689141-2690092	HYPER	952	5	intron	MIRb|SINE|MIR	1415	NM_001321766	155185	Hs.42221	NM_133463	ENSG00000174945	NA	archaelysin family metallopeptidase 1	protein-coding	NO	MIR	MIRb|SINE|MIR	0	NA	0	NA	NA	NA	2.51	615168	NA	SJNORM045007	Control_Unaffected	28	870	599
chr7:4456201-4456593[HYPO]	204809970128_R05C01	FOXK1	chr7	4456201	4456593	chr7:4456201-4456593	chr7:4416570-4416962	HYPO	393	6	Intergenic	Intergenic	-265533	NM_001037165	221937	Hs.487393	NM_001037165	ENSG00000164916	FOXK1L	forkhead box K1	protein-coding	NO	NA	NA	0	NA	0	NA	NA	NA	6.94	616302	NA	PPMI_3656	Control_Unaffected	5	871	600
chr7:4848682-4848940[HYPER]	203497730001_R04C01	MIR4656	chr7	4848682	4848940	chr7:4848682-4848940	chr7:4809051-4809309	HYPER	259	4	intron	CpG	-20541	NR_039800	100616465	NA	NR_039800	ENSG00000264474	NA	microRNA 4656	ncRNA	YES	NA	NA	0	NA	0	NA	0 - 1.28	chr7:4848682-4848940	NA	NA	NA	SJNORM045113	Control_Unaffected	1	872	601
chr7:5111487-5112655[HYPER]	207179240029_R05C01	RBAKDN	chr7	5111487	5112655	chr7:5111487-5112655	chr7:5071856-5073024	HYPER	1169	14	exon	exon (NM_001204513, exon 5 of 6)	380	NR_015343	389458	Hs.733005	NM_203393	ENSG00000273313	NA	RBAK downstream neighbor	ncRNA	NO	NA	NA	0	NA	0	NA	0 - 1.28	chr7:5111620-5112068	NA	NA	NA	T1615	Proband_Unsolved	46	873	602
chr7:6193785-6194678[HYPO]	203867050043_R05C01	USP42	chr7	6193785	6194678	chr7:6193785-6194678	chr7:6154154-6155047	HYPO	894	3	exon	exon (NM_032172, exon 15 of 18)	49682	NM_032172	84132	Hs.31856	NM_032172	ENSG00000106346	NA	ubiquitin specific peptidase 42	protein-coding	NO	NA	NA	0	NA	0	NA	0 - 1.28	chr7:6193785-6194678	3.77	NA	NA	T2685	Proband_Unsolved	3	874	603
chr7:14031791-14031942[HYPO]	205715830062_R04C01	ETV1	chr7	14031791	14031942	chr7:14031791-14031942	chr7:13992166-13992317	HYPO	152	3	promoter-TSS	promoter-TSS (NM_001163148)	-817	NM_001163148	2115	Hs.22634	NM_004956	ENSG00000006468	ER81	ETS variant 1	protein-coding	NO	NA	NA	0	NA	0	NA	NA	NA	19.86	600541	NA	35924	Proband_Unsolved	37	875	604
chr7:15601821-15602594[HYPO]	203219730038_R07C01	AGMO	chr7	15601821	15602594	chr7:15601821-15602594	chr7:15562196-15562969	HYPO	774	5	promoter-TSS	promoter-TSS (NM_001004320)	-568	NM_001004320	392636	Hs.670634	NM_001004320	ENSG00000187546	TMEM195	alkylglycerol monooxygenase	protein-coding	NO	NA	NA	0	NA	0	NA	NA	NA	0.33	613738	NA	33055	Proband_Unsolved	49	876	605
chr7:18067281-18068285[HYPO]	203867050136_R08C01	PRPS1L1	chr7	18067281	18068285	chr7:18067281-18068285	chr7:18027658-18028662	HYPO	1005	11	promoter-TSS	promoter-TSS (NM_175886)	-297	NM_175886	221823	Hs.169284	NM_175886	ENSG00000229937	PRPS1|PRPS3|PRPSL|PRS-III	phosphoribosyl pyrophosphate synthetase 1 like 1	protein-coding	NO	NA	NA	0	NA	0	NA	NA	NA	0	611566	NA	T23261	Proband_Unsolved	11	877	606
chr7:19184960-19185408[HYPER]	205715830062_R07C01	FERD3L	chr7	19184960	19185408	chr7:19184960-19185408	chr7:19145337-19145785	HYPER	449	7	promoter-TSS	promoter-TSS (NM_152898)	-140	NM_152898	222894	Hs.592168	NM_152898	ENSG00000146618	N-TWIST|NATO3|NTWIST|PTFB|bHLHa31	Fer3 like bHLH transcription factor	protein-coding	NO	NA	NA	0	NA	0	NA	0 - 1.28	chr7:19183562-19185268	0.02	617578	NA	36038	Proband_Unsolved	2	878	607
chr7:20654000-20655071[HYPO]	203219730038_R07C01	ABCB5	chr7	20654000	20655071	chr7:20654000-20655071	chr7:20614377-20615448	HYPO	1072	5	promoter-TSS	promoter-TSS (NM_001163941)	-709	NM_001163941	340273	Hs.404102	NM_178559	ENSG00000004846	ABCB5alpha|ABCB5beta|EST422562	ATP binding cassette subfamily B member 5	protein-coding	NO	NA	NA	0	NA	0	NA	NA	NA	0.01	611785	NA	33055	Proband_Unsolved	49	879	608
chr7:21208922-21209782[HYPO]	205715830045_R06C01	SP4	chr7	21208922	21209782	chr7:21208922-21209782	chr7:21169303-21170163	HYPO	861	7	Intergenic	Intergenic	-258300	NM_003112	6671	Hs.88013	NM_003112	ENSG00000105866	HF1B|SPR-1	Sp4 transcription factor	protein-coding	NO	NA	NA	0	NA	0	NA	NA	NA	2.87	600540	NA	35355	Proband_Unsolved	52	880	609
chr7:23245556-23246106[HYPER]	205707890075_R08C01	NUP42	chr7	23245556	23246106	chr7:23245556-23246106	chr7:23205937-23206487	HYPER	551	5	Intergenic	CpG	24385	NM_007342	11097	Hs.408241	NM_007342	ENSG00000136243	CG1|NLP-1|NLP_1|NUPL2|hCG1	nucleoporin 42	protein-coding	YES	NA	NA	0	NA	0	NA	NA	NA	7.18	619998	NA	T25615	Control_Unaffected_Parent	12	881	610
chr7:23387364-23387863[HYPER]	204873630052_R06C01	SNORD65C	chr7	23387364	23387863	chr7:23387364-23387863	chr7:23347745-23348244	HYPER	500	5	intron	intron (NM_006547, intron 6 of 14)	-48451	NR_145734	109616981	NA	NR_145734	ENSG00000212264	NA	small nucleolar RNA, C/D box 65C	snoRNA	NO	NA	NA	0	NA	0	NA	NA	NA	NA	NA	NA	34865	Proband_Unsolved	25	882	611
chr7:26904681-26904714[HYPER]	204813560059_R01C01	SKAP2	chr7	26904681	26904714	chr7:26904681-26904714	chr7:26865062-26865095	HYPER	34	3	promoter-TSS	promoter-TSS (NM_003930)	-336	NM_003930	8935	Hs.200770	NM_003930	ENSG00000005020	PRAP|RA70|SAPS|SCAP2|SKAP-HOM|SKAP55R	src kinase associated phosphoprotein 2	protein-coding	NO	NA	NA	0	NA	0	NA	NA	NA	8.83	605215	NA	PPMI_3260	Control_Unaffected	4	883	612
chr7:27146236-27146446[HYPO]	204813550055_R08C01	HOXA2	chr7	27146236	27146446	chr7:27146236-27146446	chr7:27106617-27106827	HYPO	211	4	3' UTR	3' UTR (NM_030661, exon 3 of 3)	-3947	NM_006735	3199	Hs.445239	NM_006735	ENSG00000105996	HOX1K|MCOHI	homeobox A2	protein-coding	NO	NA	NA	0	NA	0	NA	1.35 - 6.44	chr7:27145971-27148205	0.66	604685	Microtia with or without hearing impairment (AD), 612290 (3), Autosomal dominant, Autosomal recessive; ?Microtia, hearing impairment, and cleft palate (AR), 612290 (3), Autosomal dominant, Autosomal recessive	35324	Proband_Unsolved	29	884	613
chr7:27153211-27153848[HYPO]	203504430079_R02C01	HOXA3	chr7	27153211	27153848	chr7:27153211-27153848	chr7:27113592-27114229	HYPO	638	7	intron	CpG	5684	NM_030661	3200	Hs.659337	NM_030661	ENSG00000105997	HOX1|HOX1E	homeobox A3	protein-coding	YES	NA	NA	0	NA	0	NA	7.28 - 16.08	chr7:27152898-27155975	0.35	142954	NA	SJNORM044988	Control_Unaffected	6	885	614
chr7:27153211-27153945[HYPO]	204813550055_R05C01	HOXA3	chr7	27153211	27153945	chr7:27153211-27153945	chr7:27113592-27114326	HYPO	735	8	intron	CpG	5636	NM_030661	3200	Hs.659337	NM_030661	ENSG00000105997	HOX1|HOX1E	homeobox A3	protein-coding	YES	NA	NA	0	NA	0	NA	7.28 - 16.08	chr7:27152898-27155975	0.35	142954	NA	35294	Proband_Unsolved	2	886	614
chr7:27153211-27154263[HYPO]	204813560041_R03C01	HOXA3	chr7	27153211	27154263	chr7:27153211-27154263	chr7:27113592-27114644	HYPO	1053	9	intron	G-rich|Low_complexity|Low_complexity	5477	NM_030661	3200	Hs.659337	NM_030661	ENSG00000105997	HOX1|HOX1E	homeobox A3	protein-coding	NO	Low_complexity	G-rich|Low_complexity|Low_complexity	0	NA	0	NA	7.28 - 16.08	chr7:27152898-27155975	0.35	142954	NA	e8243-1	Proband_Unsolved	3	887	614
chr7:27168961-27171155[HYPER]	203490650095_R08C01	HOXA4	chr7	27168961	27171155	chr7:27168961-27171155	chr7:27129342-27131536	HYPER	2195	25	exon	exon (NM_002141, exon 1 of 2)	341	NM_002141	3201	Hs.533357	NM_002141	ENSG00000197576	HOX1|HOX1D	homeobox A4	protein-coding	NO	NA	NA	0	NA	0	NA	NA	NA	3.96	142953	NA	SJNORM045156	Control_Unaffected	7	888	615
chr7:27169135-27171214[HYPO]	204813560041_R03C01	HOXA4	chr7	27169135	27171214	chr7:27169135-27171214	chr7:27129516-27131595	HYPO	2080	26	exon	exon (NM_002141, exon 1 of 2)	224	NM_002141	3201	Hs.533357	NM_002141	ENSG00000197576	HOX1|HOX1D	homeobox A4	protein-coding	NO	NA	NA	0	NA	0	NA	NA	NA	3.96	142953	NA	e8243-1	Proband_Unsolved	3	889	615
chr7:27169207-27170893[HYPER]	203504430079_R02C01	HOXA4	chr7	27169207	27170893	chr7:27169207-27170893	chr7:27129588-27131274	HYPER	1687	19	exon	exon (NM_002141, exon 1 of 2)	349	NM_002141	3201	Hs.533357	NM_002141	ENSG00000197576	HOX1|HOX1D	homeobox A4	protein-coding	NO	NA	NA	0	NA	0	NA	NA	NA	3.96	142953	NA	SJNORM044988	Control_Unaffected	6	890	616
chr7:27169341-27171214[HYPO]	203504430079_R02C01	HOXA4	chr7	27169341	27171214	chr7:27169341-27171214	chr7:27129722-27131595	HYPO	1874	24	exon	exon (NM_002141, exon 1 of 2)	121	NM_002141	3201	Hs.533357	NM_002141	ENSG00000197576	HOX1|HOX1D	homeobox A4	protein-coding	NO	NA	NA	0	NA	0	NA	NA	NA	3.96	142953	NA	SJNORM044988	Control_Unaffected	6	891	616
chr7:27169509-27171204[HYPO]	203490650095_R08C01	HOXA4	chr7	27169509	27171204	chr7:27169509-27171204	chr7:27129890-27131585	HYPO	1696	22	promoter-TSS	promoter-TSS (NM_002141)	42	NM_002141	3201	Hs.533357	NM_002141	ENSG00000197576	HOX1|HOX1D	homeobox A4	protein-coding	NO	NA	NA	0	NA	0	NA	NA	NA	3.96	142953	NA	SJNORM045156	Control_Unaffected	7	892	616
chr7:27175795-27176251[HYPO]	205715830045_R06C01	HOXA-AS3	chr7	27175795	27176251	chr7:27175795-27176251	chr7:27136176-27136632	HYPO	457	3	Intergenic	Intergenic	-3960	NR_038832	100133311	Hs.610216	NR_038831	ENSG00000254369	HOXA6as	HOXA cluster antisense RNA 3	ncRNA	NO	NA	NA	1	chr7:27176129-27176263	0	NA	NA	NA	NA	NA	NA	35355	Proband_Unsolved	52	893	617
chr7:27178860-27179433[HYPO]	203504430079_R02C01	HOXA-AS3	chr7	27178860	27179433	chr7:27178860-27179433	chr7:27139241-27139814	HYPO	574	5	promoter-TSS	promoter-TSS (NR_038832)	-836	NR_038832	100133311	Hs.610216	NR_038831	ENSG00000254369	HOXA6as	HOXA cluster antisense RNA 3	ncRNA	NO	NA	NA	0	NA	0	NA	0 - 2.77	chr7:27178860-27179433	NA	NA	NA	SJNORM044988	Control_Unaffected	6	894	618
chr7:27186675-27188466[HYPER]	204873630063_R04C01	HOXA6	chr7	27186675	27188466	chr7:27186675-27188466	chr7:27147056-27148847	HYPER	1792	15	promoter-TSS	promoter-TSS (NM_024014)	-178	NM_024014	3203	Hs.679517	NM_024014	ENSG00000106006	HOX1|HOX1.2|HOX1B	homeobox A6	protein-coding	NO	NA	NA	0	NA	0	NA	0 - 1.28	chr7:27187501-27187692	0.09	142951	NA	26720	Proband_Unsolved	7	895	619
chr7:27260101-27260586[HYPER]	203287590014_R05C01	HOTTIP	chr7	27260101	27260586	chr7:27260101-27260586	chr7:27220482-27220967	HYPER	486	5	Intergenic	CpG	20304	NR_037843	100316868	Hs.199486	NR_037843	NA	HOXA-AS6|HOXA13-AS1|NCRNA00213	HOXA distal transcript antisense RNA	ncRNA	YES	NA	NA	0	NA	0	NA	0.79 - 5.27	chr7:27260112-27260467	NA	614060	NA	PPMI_3169	Control_Unaffected	9	896	620
chr7:30543610-30545075[HYPER]	207179240029_R05C01	GGCT	chr7	30543610	30545075	chr7:30543610-30545075	chr7:30503994-30505459	HYPER	1466	12	non-coding	non-coding (NR_037669, exon 1 of 3)	114	NM_001199815	79017	Hs.530024	NM_024051	ENSG00000006625	C7orf24|CRF21|GCTG|GGC	gamma-glutamylcyclotransferase	protein-coding	NO	NA	NA	1	chr7:30544794-30544928	0	NA	1.65 - 7.01	chr7:30544054-30544916	17.26	137170	NA	T1615	Proband_Unsolved	46	897	621
chr7:30635711-30636177[HYPER]	204813560040_R08C01	GARS	chr7	30635711	30636177	chr7:30635711-30636177	chr7:30596095-30596561	HYPER	467	5	intron	intron (NM_002047, intron 1 of 16)	1435	NM_002047	2617	Hs.404321	NM_002047	ENSG00000106105	CMT2D|DSMAV|GlyRS|HMN5|SMAD1	glycyl-tRNA synthetase	protein-coding	NO	NA	NA	1	chr7:30636069-30636203	0	NA	0 - 2.06	chr7:30635711-30635890	NA	600287	Spinal muscular atrophy, infantile, James type, 619042 (3), Autosomal dominant; Neuronopathy, distal hereditary motor, type VA, 600794 (3), Autosomal dominant; Charcot-Marie-Tooth disease, type 2D, 601472 (3), Autosomal dominant	34536	Proband_Solved	12	898	622
chr7:32109830-32110146[HYPER]	204076530147_R07C01	PDE1C	chr7	32109830	32110146	chr7:32109830-32110146	chr7:32070218-32070534	HYPER	317	3	exon	exon (NM_001322056, exon 2 of 18)	486	NM_001191056	5137	Hs.143821	NM_005020	ENSG00000154678	DFNA74|Hcam3|cam-PDE 1C|hCam-3	phosphodiesterase 1C	protein-coding	NO	NA	NA	0	NA	0	NA	0 - 1.28	chr7:32109830-32110240	11.13	602987	?Deafness, autosomal dominant 74, 618140 (3), Autosomal dominant	PPMI_3526	Control_Unaffected	8	899	623
chr7:43288038-43288941[HYPO]	203287590037_R05C01	MIR3943	chr7	43288038	43288941	chr7:43288038-43288941	chr7:43248439-43249342	HYPO	904	7	intron	intron (NM_015052, intron 3 of 29)	97996	NR_037508	100500829	NA	NR_037508	ENSG00000264069	NA	microRNA 3943	ncRNA	NO	NA	NA	0	NA	0	NA	NA	NA	NA	NA	NA	PPMI_4100	Control_Unaffected	14	900	624
chr7:44613072-44614490[HYPER]	203497730102_R04C01	DDX56	chr7	44613072	44614490	chr7:44613072-44614490	chr7:44573473-44574891	HYPER	1419	10	5' UTR	5' UTR (NM_019082, exon 1 of 14)	356	NM_019082	54606	Hs.654762	NM_019082	ENSG00000136271	DDX21|DDX26|NOH61	DEAD-box helicase 56	protein-coding	NO	NA	NA	0	NA	0	NA	3.53 - 10.31	chr7:44613072-44613978	7.34	608023	NA	SJNORM045211	Control_Unaffected	2	901	625
chr7:48129796-48130198[HYPO]	203824910025_R07C01	UPP1	chr7	48129796	48130198	chr7:48129796-48130198	chr7:48090199-48090601	HYPO	403	5	intron	intron (NR_109837, intron 2 of 6)	1146	NR_109837	7378	Hs.488240	NM_003364	ENSG00000183696	UDRPASE|UP|UPASE|UPP	uridine phosphorylase 1	protein-coding	NO	NA	NA	0	NA	0	NA	0 - 2.06	chr7:48129796-48129993	5.15	191730	NA	T25410	Proband_Unsolved	14	902	626
chr7:48494155-48494735[HYPO]	204813560040_R08C01	ABCA13	chr7	48494155	48494735	chr7:48494155-48494735	chr7:48454558-48455138	HYPO	581	6	intron	CpG	283388	NM_152701	154664	Hs.226568	NM_152701	ENSG00000179869	NA	ATP binding cassette subfamily A member 13	protein-coding	YES	NA	NA	0	NA	0	NA	0.52 - 4.67	chr7:48494155-48495334	0.23	607807	NA	34536	Proband_Solved	12	903	627
chr7:51538649-51539679[HYPER]	203286230107_R01C01	COBL	chr7	51538649	51539679	chr7:51538649-51539679	chr7:51470952-51471982	HYPER	1031	8	Intergenic	Intergenic	-154606	NM_001287436	23242	Hs.99141	NM_015198	ENSG00000106078	NA	cordon-bleu WH2 repeat protein	protein-coding	NO	NA	NA	0	NA	0	NA	0.79 - 5.27	chr7:51538920-51539679	50.7	610317	NA	PPMI_3172	Control_Unaffected	16	904	628
chr7:55256468-55256768[HYPO]	205707890154_R05C01	EGFR-AS1	chr7	55256468	55256768	chr7:55256468-55256768	chr7:55188775-55189075	HYPO	301	4	promoter-TSS	promoter-TSS (NR_047551)	24	NR_047551	100507500	Hs.720489	NR_047551	ENSG00000224057	NA	EGFR antisense RNA 1	ncRNA	NO	NA	NA	0	NA	0	NA	NA	NA	NA	NA	NA	e4551-1B	Proband_Solved	3	905	629
chr7:55516266-55517133[HYPER]	207179240029_R05C01	VOPP1	chr7	55516266	55517133	chr7:55516266-55517133	chr7:55448573-55449440	HYPER	868	7	Intergenic	Intergenic	77873	NM_001321251	81552	Hs.488307	NM_030796	ENSG00000154978	ECOP|GASP|WBP1L2	VOPP1 WW domain binding protein	protein-coding	NO	NA	NA	0	NA	0	NA	NA	NA	64.83	611915	NA	T1615	Proband_Unsolved	46	906	630
chr7:55516435-55517133[HYPO]	203866380109_R08C01	VOPP1	chr7	55516435	55517133	chr7:55516435-55517133	chr7:55448742-55449440	HYPO	699	6	Intergenic	Intergenic	77789	NM_001321251	81552	Hs.488307	NM_030796	ENSG00000154978	ECOP|GASP|WBP1L2	VOPP1 WW domain binding protein	protein-coding	NO	NA	NA	0	NA	0	NA	NA	NA	64.83	611915	NA	T26729	Proband_Unsolved	13	907	631
chr7:55954890-55955622[HYPER]	205122170062_R03C01	ZNF713	chr7	55954890	55955622	chr7:55954890-55955622	chr7:55887197-55887929	HYPER	733	8	5' UTR	5' UTR (NM_182633, exon 1 of 7)	286	NM_182633	349075	Hs.660834	NM_182633	ENSG00000178665	NA	zinc finger protein 713	protein-coding	NO	NA	NA	0	NA	0	NA	1.65 - 7.01	chr7:55955075-55955622	1.73	616181	NA	e4740-1	Proband_Unsolved	1	908	632
chr7:55954890-55955622[HYPER]	205715830061_R05C01	ZNF713	chr7	55954890	55955622	chr7:55954890-55955622	chr7:55887197-55887929	HYPER	733	8	5' UTR	5' UTR (NM_182633, exon 1 of 7)	286	NM_182633	349075	Hs.660834	NM_182633	ENSG00000178665	NA	zinc finger protein 713	protein-coding	NO	NA	NA	0	NA	0	NA	1.65 - 7.01	chr7:55955075-55955622	1.73	616181	NA	35815	Proband_Unsolved	1	909	632
chr7:56242071-56242802[HYPER]	203286230107_R01C01	NUPR2	chr7	56242071	56242802	chr7:56242071-56242802	chr7:56174378-56175109	HYPER	732	5	Intergenic	CpG	-58347	NM_001145712	389493	Hs.177948	NM_001145712	ENSG00000185290	NUPR1L	nuclear protein 2, transcriptional regulator	protein-coding	YES	NA	NA	0	NA	0	NA	0 - 2.06	chr7:56242406-56243298	5.03	NA	NA	PPMI_3172	Control_Unaffected	16	910	633
chr7:64466845-64467310[HYPER]	203287590066_R05C01	ERV3-1	chr7	64466845	64467310	chr7:64466845-64467310	chr7:65006467-65006932	HYPER	466	5	promoter-TSS	promoter-TSS (NM_001348050)	46	NR_145415	2086	Hs.250693	NM_001007253	ENSG00000213462	ERV-R|ERV3|ERVR|HERV-R|HERVR|envR	endogenous retrovirus group 3 member 1, envelope	protein-coding	NO	NA	NA	0	NA	0	NA	1.65 - 7.01	chr7:64466807-64467057	4.91	NA	NA	PPMI_3917	Control_Unaffected	2	911	634
chr7:65554021-65554081[HYPO]	205707890173_R03C01	ASL	chr7	65554021	65554081	chr7:65554021-65554081	chr7:66089034-66089094	HYPO	61	4	intron	intron (NM_000048, intron 11 of 16)	13217	NM_001024944	435	Hs.632015	NM_000048	ENSG00000126522	ASAL	argininosuccinate lyase	protein-coding	NO	NA	NA	0	NA	0	NA	NA	NA	10.69	608310	Argininosuccinic aciduria, 207900 (3), Autosomal recessive	31346	Proband_Unsolved	2	912	635
chr7:66021475-66022075[HYPO]	207179240096_R02C01	GS1-124K5.11	chr7	66021475	66022075	chr7:66021475-66022075	chr7:66556488-66557088	HYPO	601	3	intron	CpG	35619	NR_111975	493754	Hs.732409	NR_002933	ENSG00000229180	NA	RAB guanine nucleotide exchange factor 1 pseudogene	pseudo	YES	NA	NA	0	NA	0	NA	NA	NA	NA	NA	NA	T2587	Proband_Unsolved	1	913	636
chr7:71911540-71912412[HYPO]	203866380109_R08C01	CALN1	chr7	71911540	71912412	chr7:71911540-71912412	chr7:72446555-72447427	HYPO	873	6	Intergenic	Intergenic	-34616	NM_031468	83698	Hs.592750	NM_031468	ENSG00000183166	CABP8	calneuron 1	protein-coding	NO	NA	NA	0	NA	0	NA	NA	NA	14.33	607176	NA	T26729	Proband_Unsolved	13	914	637
chr7:73720807-73721032[HYPER]	205715830045_R06C01	CLIP2	chr7	73720807	73721032	chr7:73720807-73721032	chr7:74306477-74306702	HYPER	226	3	intron	CpG	17115	NM_032421	7461	Hs.647018	NM_003388	ENSG00000106665	CLIP|CLIP-115|CYLN2|WBSCR3|WBSCR4|WSCR3|WSCR4	CAP-Gly domain containing linker protein 2	protein-coding	YES	NA	NA	0	NA	0	NA	NA	NA	50.64	603432	NA	35355	Proband_Unsolved	52	915	638
chr7:73894572-73895279[HYPER]	203490650095_R03C01	GTF2IRD1	chr7	73894572	73895279	chr7:73894572-73895279	chr7:74480242-74480949	HYPER	708	6	intron	CpG	26806	NM_005685	9569	Hs.647056	NM_005685	ENSG00000006704	BEN|CREAM1|GTF3|MUSTRD1|RBAP2|WBS|WBSCR11|WBSCR12|hMusTRD1alpha1	GTF2I repeat domain containing 1	protein-coding	YES	NA	NA	0	NA	0	NA	0 - 2.06	chr7:73894729-73895279	11.73	604318	NA	SJNORM045092	Control_Unaffected	6	916	639
chr7:73985026-73985758[HYPO]	203219730211_R01C01	GTF2I	chr7	73985026	73985758	chr7:73985026-73985758	chr7:74570696-74571428	HYPO	733	5	intron	intron (NM_001199207, intron 22 of 26)	-86599	NM_001280800	2969	Hs.647041	NM_001518	ENSG00000263001	BAP135|BTKAP1|DIWS|GTFII-I|IB291|SPIN|TFII-I|WBS|WBSCR6	general transcription factor IIi	protein-coding	NO	NA	NA	0	NA	0	NA	NA	NA	39.25	601679	NA	T31942	Proband_Unsolved	2	917	640
chr7:74020710-74020925[HYPER]	203866380028_R02C01	GTF2I	chr7	74020710	74020925	chr7:74020710-74020925	chr7:74606384-74606599	HYPER	216	3	Intergenic	CpG	-51173	NM_001280800	2969	Hs.647041	NM_001518	ENSG00000263001	BAP135|BTKAP1|DIWS|GTFII-I|IB291|SPIN|TFII-I|WBS|WBSCR6	general transcription factor IIi	protein-coding	YES	NA	NA	0	NA	0	NA	0 - 2.77	chr7:74020710-74021055	39.25	601679	NA	PPMI_3221	Control_Unaffected	1	918	641
chr7:79083053-79084012[HYPER]	200991620008_R02C01	MAGI2-AS3	chr7	79083053	79084012	chr7:79083053-79084012	chr7:79453737-79454696	HYPER	960	12	promoter-TSS	promoter-TSS (NM_012301)	257	NR_038343	100505881	Hs.31474	NR_038343	ENSG00000234456	NA	MAGI2 antisense RNA 3	ncRNA	NO	NA	NA	0	NA	0	NA	NA	NA	NA	NA	NA	PPMI_3901	Control_Unaffected	26	919	642
chr7:82580079-82580252[HYPO]	203497730108_R05C01	PCLO	chr7	82580079	82580252	chr7:82580079-82580252	chr7:82950763-82950936	HYPO	174	3	exon	exon (NM_033026, exon 6 of 25)	212031	NM_033026	27445	Hs.12376	NM_014510	ENSG00000186472	ACZ|PCH3	piccolo presynaptic cytomatrix protein	protein-coding	NO	NA	NA	0	NA	0	NA	NA	NA	9.49	604918	?Pontocerebellar hypoplasia, type 3, 608027 (3), Autosomal recessive	SJNORM045018	Control_Unaffected	6	920	643
chr7:83824372-83825220[HYPER]	203867050136_R08C01	SEMA3A	chr7	83824372	83825220	chr7:83824372-83825220	chr7:84195056-84195904	HYPER	849	7	promoter-TSS	promoter-TSS (NM_006080)	-579	NM_006080	10371	Hs.252451	NM_006080	ENSG00000075213	COLL1|HH16|Hsema-I|Hsema-III|SEMA1|SEMAD|SEMAIII|SEMAL|SemD|coll-1	semaphorin 3A	protein-coding	NO	NA	NA	0	NA	0	NA	NA	NA	3.09	603961	{Hypogonadotropic hypogonadism 16 with or without anosmia}, 614897 (3), Autosomal dominant	T23261	Proband_Unsolved	11	921	644
chr7:91764072-91764606[HYPER]	203287590121_R05C01	CYP51A1	chr7	91764072	91764606	chr7:91764072-91764606	chr7:92134758-92135292	HYPER	535	9	promoter-TSS	promoter-TSS (NM_001146152)	-280	NM_001146152	1595	Hs.417077	NM_000786	ENSG00000001630	CP51|CYP51|CYPL1|LDM|P450-14DM|P450L1	cytochrome P450 family 51 subfamily A member 1	protein-coding	NO	NA	NA	2	chr7:91764123-91764257	0	NA	1.65 - 7.01	chr7:91763432-91764606	32.85	601637	NA	PPMI_3188	Control_Unaffected	2	922	645
chr7:91764338-91764606[HYPER]	207179240029_R05C01	CYP51A1	chr7	91764338	91764606	chr7:91764338-91764606	chr7:92135024-92135292	HYPER	269	4	promoter-TSS	promoter-TSS (NM_001146152)	-413	NM_001146152	1595	Hs.417077	NM_000786	ENSG00000001630	CP51|CYP51|CYPL1|LDM|P450-14DM|P450L1	cytochrome P450 family 51 subfamily A member 1	protein-coding	NO	NA	NA	0	NA	0	NA	1.65 - 7.01	chr7:91763432-91764606	32.85	601637	NA	T1615	Proband_Unsolved	46	923	645
chr7:91808222-91809118[HYPER]	207179240029_R05C01	LRRD1	chr7	91808222	91809118	chr7:91808222-91809118	chr7:92178908-92179804	HYPER	897	10	non-coding	non-coding (NR_122109, exon 5 of 5)	-14080	NM_001161528	401387	Hs.671729	NM_001045475	ENSG00000240720	NA	leucine rich repeats and death domain containing 1	protein-coding	NO	NA	NA	0	NA	0	NA	NA	NA	0.08	NA	NA	T1615	Proband_Unsolved	46	924	646
chr7:94284257-94287243[HYPER]	203824840012_R06C01	PEG10	chr7	94284257	94287243	chr7:94284257-94287243	chr7:94654945-94657931	HYPER	2987	83	promoter-TSS	promoter-TSS (NM_001301139)	113	NM_001172438	23089	Hs.147492	NM_015068	ENSG00000242265	EDR|HB-1|MEF3L|Mar2|Mart2|RGAG3|RTL2|SIRH1	paternally expressed 10	protein-coding	NO	NA	NA	2	chr7:94285462-94285596	98	mat	0.03 - 3.43	chr7:94285269-94285521	50.32	609810	NA	T26531	Proband_Unsolved	6	925	647
chr7:94284257-94287243[HYPER]	200989060152_R07C01	PEG10	chr7	94284257	94287243	chr7:94284257-94287243	chr7:94654945-94657931	HYPER	2987	83	promoter-TSS	promoter-TSS (NM_001301139)	113	NM_001172438	23089	Hs.147492	NM_015068	ENSG00000242265	EDR|HB-1|MEF3L|Mar2|Mart2|RGAG3|RTL2|SIRH1	paternally expressed 10	protein-coding	NO	NA	NA	2	chr7:94285462-94285596	98	mat	0.03 - 3.43	chr7:94285269-94285521	50.32	609810	NA	PPMI_3213	Control_Unaffected	17	926	647
chr7:94284273-94287243[HYPER]	203504430025_R06C01	PEG10	chr7	94284273	94287243	chr7:94284273-94287243	chr7:94654961-94657931	HYPER	2971	82	promoter-TSS	promoter-TSS (NM_001301139)	121	NM_001172438	23089	Hs.147492	NM_015068	ENSG00000242265	EDR|HB-1|MEF3L|Mar2|Mart2|RGAG3|RTL2|SIRH1	paternally expressed 10	protein-coding	NO	NA	NA	2	chr7:94285462-94285596	98	mat	0.03 - 3.43	chr7:94285269-94285521	50.32	609810	NA	SJNORM045033	Control_Unaffected	1	927	647
chr7:94285326-94286937[HYPO]	200989060152_R07C01	PEG10	chr7	94285326	94286937	chr7:94285326-94286937	chr7:94656014-94657625	HYPO	1612	52	promoter-TSS	promoter-TSS (NM_001301139)	495	NM_001172438	23089	Hs.147492	NM_015068	ENSG00000242265	EDR|HB-1|MEF3L|Mar2|Mart2|RGAG3|RTL2|SIRH1	paternally expressed 10	protein-coding	NO	NA	NA	2	chr7:94285462-94285596	91	mat	NA	NA	50.32	609810	NA	PPMI_3213	Control_Unaffected	17	928	648
chr7:94285910-94287187[HYPO]	203824840012_R06C01	PEG10	chr7	94285910	94287187	chr7:94285910-94287187	chr7:94656598-94657875	HYPO	1278	38	intron	intron (NM_001172437, intron 1 of 1)	912	NM_001172438	23089	Hs.147492	NM_015068	ENSG00000242265	EDR|HB-1|MEF3L|Mar2|Mart2|RGAG3|RTL2|SIRH1	paternally expressed 10	protein-coding	NO	NA	NA	0	NA	76	mat	NA	NA	50.32	609810	NA	T26531	Proband_Unsolved	6	929	648
chr7:96133484-96133992[HYPO]	203219730038_R07C01	SEM1	chr7	96133484	96133992	chr7:96133484-96133992	chr7:96504172-96504680	HYPO	509	3	promoter-TSS	promoter-TSS (NM_001201451)	-903	NM_001201450	7979	Hs.489201	NM_006304	ENSG00000127922	C7orf76|DSS1|ECD|SHFD1|SHFM1|SHSF1|Shfdg1	SEM1 26S proteasome complex subunit	protein-coding	NO	NA	NA	0	NA	0	NA	NA	NA	107.35	NA	NA	33055	Proband_Unsolved	49	930	649
chr7:99516844-99517585[HYPER]	206537460143_R02C01	TRIM4	chr7	99516844	99517585	chr7:99516844-99517585	chr7:99919221-99919962	HYPER	742	12	promoter-TSS	promoter-TSS (NM_033091)	8	NM_033091	89122	Hs.50749	NM_033017	ENSG00000146833	RNF87	tripartite motif containing 4	protein-coding	NO	NA	NA	0	NA	0	NA	4.86 - 12.44	chr7:99516602-99517379	10.25	NA	NA	35515	Proband_Unsolved	1	931	650
chr7:99517191-99517585[HYPER]	205707890128_R06C01	TRIM4	chr7	99517191	99517585	chr7:99517191-99517585	chr7:99919568-99919962	HYPER	395	11	promoter-TSS	promoter-TSS (NM_033091)	-165	NM_033017	89122	Hs.50749	NM_033017	ENSG00000146833	RNF87	tripartite motif containing 4	protein-coding	NO	NA	NA	0	NA	0	NA	4.86 - 12.44	chr7:99516602-99517379	10.25	NA	NA	34168	Control_Unaffected_Parent	3	932	650
chr7:99595275-99595459[HYPER]	203497730049_R01C01	AZGP1P1	chr7	99595275	99595459	chr7:99595275-99595459	chr7:99997652-99997836	HYPER	185	4	Intergenic	CpG	16982	NR_036679	646282	Hs.721816	NR_036679	ENSG00000214313	NA	AZGP1 pseudogene 1	pseudo	YES	NA	NA	2	chr7:99595221-99595355	0	NA	0 - 1.28	chr7:99595275-99595459	NA	NA	NA	SJNORM045169	Control_Unaffected	1	933	651
chr7:103848078-103848803[HYPER]	203497730013_R01C01	ORC5	chr7	103848078	103848803	chr7:103848078-103848803	chr7:104207630-104208355	HYPER	726	8	promoter-TSS	promoter-TSS (NM_181747)	54	NM_181747	5001	Hs.432948	NM_002553	ENSG00000164815	ORC5L|ORC5P|ORC5T|PPP1R117	origin recognition complex subunit 5	protein-coding	NO	NA	NA	0	NA	0	NA	2.88 - 9.23	chr7:103848078-103848803	9.19	602331	NA	SJNORM045078	Control_Unaffected	2	934	652
chr7:105221825-105222025[HYPER]	205715830066_R05C01	EFCAB10	chr7	105221825	105222025	chr7:105221825-105222025	chr7:105581378-105581578	HYPER	201	6	promoter-TSS	promoter-TSS (NM_001355526)	64	NM_001355530	100130771	Hs.719432	NM_001355526	ENSG00000185055	NA	EF-hand calcium binding domain 10	protein-coding	NO	NA	NA	0	NA	0	NA	3.21 - 9.77	chr7:105221825-105222049	1.92	NA	NA	T24991	Proband_Unsolved	2	935	653
chr7:114561796-114562064[HYPO]	204809970067_R02C01	MDFIC	chr7	114561796	114562064	chr7:114561796-114562064	chr7:114921741-114922009	HYPO	269	7	promoter-TSS	promoter-TSS (NM_001166346)	-279	NM_001166346	29969	Hs.741413	NM_199072	ENSG00000135272	HIC|MDFIC1	MyoD family inhibitor domain containing	protein-coding	NO	NA	NA	0	NA	0	NA	NA	NA	4.94	614511	Lymphatic malformation 12, 620014 (3), Autosomal recessive	PPMI_3794	Control_Unaffected	14	936	654
chr7:116138461-116139426[HYPO]	203496250071_R07C01	CAV2	chr7	116138461	116139426	chr7:116138461-116139426	chr7:116498407-116499372	HYPO	966	8	promoter-TSS	promoter-TSS (NM_001233)	-711	NM_198212	858	Hs.212332	NM_001233	ENSG00000105971	CAV	caveolin 2	protein-coding	NO	NA	NA	0	NA	0	NA	0 - 2.77	chr7:116138461-116139181	9.62	601048	NA	SJNORM045148	Control_Unaffected	3	937	655
chr7:120628651-120629644[HYPER]	203504430047_R03C01	CPED1	chr7	120628651	120629644	chr7:120628651-120629644	chr7:120988597-120989590	HYPER	994	11	promoter-TSS	promoter-TSS (NM_001105533)	-297	NM_001105533	79974	Hs.189652	NM_024913	ENSG00000106034	C7orf58	cadherin like and PC-esterase domain containing 1	protein-coding	NO	NA	NA	0	NA	0	NA	0 - 2.77	chr7:120628657-120629405	1.04	NA	NA	SJNORM044997	Control_Unaffected	7	938	656
chr7:120629403-120629639[HYPO]	203504430047_R03C01	CPED1	chr7	120629403	120629639	chr7:120629403-120629639	chr7:120989349-120989585	HYPO	237	3	promoter-TSS	promoter-TSS (NM_001105533)	76	NM_001105533	79974	Hs.189652	NM_024913	ENSG00000106034	C7orf58	cadherin like and PC-esterase domain containing 1	protein-coding	NO	NA	NA	0	NA	0	NA	NA	NA	1.04	NA	NA	SJNORM044997	Control_Unaffected	7	939	657
chr7:123240918-123241813[HYPO]	203219730038_R07C01	NDUFA5	chr7	123240918	123241813	chr7:123240918-123241813	chr7:123600864-123601759	HYPO	896	8	promoter-TSS	promoter-TSS (NM_001290258)	339	NR_111926	4698	Hs.651219	NM_005000	ENSG00000128609	B13|CI-13KD-B|CI-13kB|NUFM|UQOR13	NADH:ubiquinone oxidoreductase subunit A5	protein-coding	NO	NA	NA	0	NA	0	NA	NA	NA	113.75	601677	NA	33055	Proband_Unsolved	49	940	658
chr7:127291363-127291581[HYPER]	206544450101_R08C01	SND1	chr7	127291363	127291581	chr7:127291363-127291581	chr7:127651309-127651527	HYPER	219	3	promoter-TSS	promoter-TSS (NM_014390)	-571	NM_014390	27044	Hs.122523	NM_014390	ENSG00000197157	TDRD11|Tudor-SN|p100	staphylococcal nuclease and tudor domain containing 1	protein-coding	NO	NA	NA	0	NA	0	NA	NA	NA	28.7	602181	NA	T23062	Proband_Unsolved	1	941	659
chr7:127910926-127911867[HYPO]	205715830064_R03C01	LEP	chr7	127910926	127911867	chr7:127910926-127911867	chr7:128270873-128271814	HYPO	942	5	Intergenic	MIR3|SINE|MIR	30066	NM_000230	3952	Hs.194236	NM_000230	ENSG00000174697	LEPD|OB|OBS	leptin	protein-coding	NO	MIR	MIR3|SINE|MIR	1	chr7:127911014-127911148	0	NA	NA	NA	0	164160	Obesity, morbid, due to leptin deficiency, 614962 (3), Autosomal recessive	36221	Proband_Solved	23	942	660
chr7:130125510-130126638[HYPER]	203496250071_R07C01	MEST	chr7	130125510	130126638	chr7:130125510-130126638	chr7:130485669-130486797	HYPER	1129	16	promoter-TSS	promoter-TSS (NM_001253902)	58	NM_001253901	4232	Hs.270978	NM_002402	ENSG00000106484	PEG1	mesoderm specific transcript	protein-coding	NO	NA	NA	3	chr7:130125946-130126080	0	NA	2.25 - 8.13	chr7:130125931-130126872	14.6	601029	NA	SJNORM045148	Control_Unaffected	3	943	661
chr7:130125755-130126872[HYPER]	207179240037_R06C01	MEST	chr7	130125755	130126872	chr7:130125755-130126872	chr7:130485914-130487031	HYPER	1118	14	TTS	TTS (NR_004382)	126	NM_001253902	4232	Hs.270978	NM_002402	ENSG00000106484	PEG1	mesoderm specific transcript	protein-coding	NO	NA	NA	3	chr7:130125946-130126080	0	NA	2.25 - 8.13	chr7:130125931-130126872	14.6	601029	NA	T2566	Proband_Unsolved	12	944	661
chr7:130131188-130132306[HYPO]	206544450109_R05C01	MEST	chr7	130131188	130132306	chr7:130131188-130132306	chr7:130491347-130492465	HYPO	1119	27	promoter-TSS	promoter-TSS (NM_001253900)	-152	NM_002402	4232	Hs.270978	NM_002402	ENSG00000106484	PEG1	mesoderm specific transcript	protein-coding	NO	NA	NA	0	NA	58	mat	NA	NA	14.6	601029	NA	33687	Proband_Solved	6	945	662
chr7:130131358-130133111[HYPER]	206544450109_R05C01	MEST	chr7	130131358	130133111	chr7:130131358-130133111	chr7:130491517-130493270	HYPER	1754	29	intron	CpG	336	NM_001253900	4232	Hs.270978	NM_002402	ENSG00000106484	PEG1	mesoderm specific transcript	protein-coding	YES	NA	NA	0	NA	61	mat	NA	NA	14.6	601029	NA	33687	Proband_Solved	6	946	663
chr7:134464122-134464412[HYPO]	206544450110_R01C01	CALD1	chr7	134464122	134464412	chr7:134464122-134464412	chr7:134779371-134779661	HYPO	291	6	5' UTR	5' UTR (NM_004342, exon 1 of 14)	103	NM_004342	800	Hs.490203	NM_004342	ENSG00000122786	CDM|H-CAD|HCAD|L-CAD|LCAD|NAG22	caldesmon 1	protein-coding	NO	NA	NA	0	NA	0	NA	NA	NA	29.76	114213	NA	T16581	Proband_Unsolved	1	947	664
chr7:138720785-138721066[HYPER]	203866380108_R07C01	ZC3HAV1L	chr7	138720785	138721066	chr7:138720785-138721066	chr7:139036039-139036320	HYPER	282	7	promoter-TSS	promoter-TSS (NM_080660)	-151	NM_080660	92092	Hs.512833	NM_080660	ENSG00000146858	C7orf39	zinc finger CCCH-type containing, antiviral 1 like	protein-coding	NO	NA	NA	0	NA	0	NA	0 - 2.06	chr7:138720785-138721066	0.47	NA	NA	T26143	Proband_Unsolved	2	948	665
chr7:140715070-140715556[HYPER]	207179240037_R06C01	MRPS33	chr7	140715070	140715556	chr7:140715070-140715556	chr7:141015270-141015756	HYPER	487	5	promoter-TSS	promoter-TSS (NM_053035)	-532	NM_053035	51650	Hs.416207	NM_016071	ENSG00000090263	CGI-139|MRP-S33|PTD003|S33mt	mitochondrial ribosomal protein S33	protein-coding	NO	NA	NA	0	NA	0	NA	NA	NA	48.28	611993	NA	T2566	Proband_Unsolved	12	949	666
chr7:142828067-142829305[HYPO]	203824910052_R08C01	PIP	chr7	142828067	142829305	chr7:142828067-142829305	chr7:143130974-143132212	HYPO	1239	6	promoter-TSS	promoter-TSS (NM_002652)	-488	NM_002652	5304	Hs.99949	NM_002652	ENSG00000159763	GCDFP-15|GCDFP15|GPIP4	prolactin induced protein	protein-coding	NO	NA	NA	0	NA	0	NA	NA	NA	0.53	176720	NA	T1729	Proband_Unsolved	2	950	667
chr7:143579697-143580148[HYPER]	205715830064_R03C01	TCAF1	chr7	143579697	143580148	chr7:143579697-143580148	chr7:143882604-143883055	HYPER	452	4	intron	intron (NM_001206938, intron 1 of 8)	2543	NM_001206941	9747	Hs.735149	NM_014719	ENSG00000198420	FAM115A	TRPM8 channel associated factor 1	protein-coding	NO	NA	NA	0	NA	0	NA	0.52 - 4.67	chr7:143579664-143580148	28.64	616251	NA	36221	Proband_Solved	23	951	668
chr7:143582145-143583200[HYPER]	205715830062_R04C01	TCAF1	chr7	143582145	143583200	chr7:143582145-143583200	chr7:143885052-143886107	HYPER	1056	11	promoter-TSS	promoter-TSS (NM_001206941)	-207	NM_001206941	9747	Hs.735149	NM_014719	ENSG00000198420	FAM115A	TRPM8 channel associated factor 1	protein-coding	NO	NA	NA	5	chr7:143582519-143582653	0	NA	0 - 2.06	chr7:143582145-143582631	28.64	616251	NA	35924	Proband_Unsolved	37	952	669
chr7:145812624-145813947[HYPER]	200991620029_R05C01	CNTNAP2	chr7	145812624	145813947	chr7:145812624-145813947	chr7:146115532-146116855	HYPER	1324	14	promoter-TSS	promoter-TSS (NM_014141)	-167	NM_014141	26047	Hs.655684	NM_014141	ENSG00000174469	AUTS15|CASPR2|CDFE|NRXN4|PTHSL1	contactin associated protein like 2	protein-coding	NO	NA	NA	3	chr7:145813896-145814030	0	NA	NA	NA	17.37	604569	Pitt-Hopkins like syndrome 1, 610042 (3), Autosomal recessive; {Autism susceptibility 15}, 612100 (3)	PPMI_3668	Control_Unaffected	38	953	670
chr7:145812624-145814153[HYPER]	200991620008_R02C01	CNTNAP2	chr7	145812624	145814153	chr7:145812624-145814153	chr7:146115532-146117061	HYPER	1530	15	promoter-TSS	promoter-TSS (NM_014141)	-64	NM_014141	26047	Hs.655684	NM_014141	ENSG00000174469	AUTS15|CASPR2|CDFE|NRXN4|PTHSL1	contactin associated protein like 2	protein-coding	NO	NA	NA	3	chr7:145813896-145814030	0	NA	NA	NA	17.37	604569	Pitt-Hopkins like syndrome 1, 610042 (3), Autosomal recessive; {Autism susceptibility 15}, 612100 (3)	PPMI_3901	Control_Unaffected	26	954	670
chr7:150019972-150021622[HYPER]	204813560104_R02C01	ACTR3C	chr7	150019972	150021622	chr7:150019972-150021622	chr7:150322883-150324533	HYPER	1651	19	promoter-TSS	promoter-TSS (NM_001164458)	-39	NR_147013	653857	Hs.664579	NM_001164458	ENSG00000106526	ARP11	actin related protein 3C	protein-coding	NO	NA	NA	1	chr7:150020657-150020791	0	NA	3.53 - 10.31	chr7:150019954-150020946	2.71	NA	NA	PPMI_3013	Control_Unaffected	7	955	671
chr7:150019972-150021622[HYPER]	203287590156_R01C01	ACTR3C	chr7	150019972	150021622	chr7:150019972-150021622	chr7:150322883-150324533	HYPER	1651	19	promoter-TSS	promoter-TSS (NM_001164458)	-39	NR_147013	653857	Hs.664579	NM_001164458	ENSG00000106526	ARP11	actin related protein 3C	protein-coding	NO	NA	NA	1	chr7:150020657-150020791	0	NA	3.53 - 10.31	chr7:150019954-150020946	2.71	NA	NA	PPMI_3350	Control_Unaffected	4	956	671
chr7:150019972-150021622[HYPER]	204076530147_R07C01	ACTR3C	chr7	150019972	150021622	chr7:150019972-150021622	chr7:150322883-150324533	HYPER	1651	19	promoter-TSS	promoter-TSS (NM_001164458)	-39	NR_147013	653857	Hs.664579	NM_001164458	ENSG00000106526	ARP11	actin related protein 3C	protein-coding	NO	NA	NA	1	chr7:150020657-150020791	0	NA	3.53 - 10.31	chr7:150019954-150020946	2.71	NA	NA	PPMI_3526	Control_Unaffected	8	957	671
[truncated: 1,228 more rows]

## Sheet: SupplementaryData3C
Supplementary Data 3C: Rare outlier DMRs called on the autosomes merged across samples
DMR_coordinates_dir	EpiInd	Gene	Chr	Start	End	DMR_coordinates(hg19)	DMR_coordinates(hg38)	Direction	Gene_Region	Sample_Count	Sample_Names	Unique_DMR_number	DMR_number_by_sample
[truncated: 1,548 more rows]

## Sheet: SupplementaryData3D
Supplementary Data 3D: Rare outlier DMRs called on chrX in males
[truncated: 51 more rows]

[truncated: 3 more sheets: SupplementaryData3E, SupplementaryData3F, SupplementaryData3G]
