# Supplementary material for: Diagnostic utility of DNA methylation analysis in genetically unsolved pediatric epilepsies and CHD2 episignature refinement
Source: Nat Commun. 2024 Aug 6;15:6524. doi: 10.1038/s41467-024-50159-6 (PMC11303402; doi:10.1038/s41467-024-50159-6)
Supplement: Supplementary file 7 — Supplementary Data 4 [file 41467_2024_50159_MOESM7_ESM.xlsx]

## Sheet: SupplementaryData4
Supplementary Data 4. Comparison of CpGs covered for DMRs by DNA methylation array and EM-seq
DMR coordinates(hg19)	DMR coordinates(hg38)	Gene	Number of CpG Probes within DMR: DNA Methylation array	Approximate Number of CpGs within DMR: EM-seq	Individuals: DNA Methylatiion array	Number of individuals: EM-seq	Description
chr16:17563826-17565190	chr16:17469969-17471333	XYLT1	9	82	2 probands, 1 carrier mother, 1 additional carrier individual	1	Positive control region
chrX:146992907-146994370	chrX:147911389-147912852	FMR1	14	83-120	2 males, 1 female	2	Positive control region
chr22:38711890-38714427	chr22:38315885-38318422	CSNK1E	14	145-150	2 unsolved DEE, 1 mother, 1 control	2	Unsolved DEE outlier DMR analysis
chrX:20008363-20009139	chrX:19990245-19991021	BCLAF3	5	85	1 unsolved DEE	1	Unsolved DEE outlier DMR analysis
chr13:48877261-48878737	chr13:48303125-48304601	RB1	22	131	1 unsolved DEE	1	Unsolved DEE outlier DMR analysis
chr13:49106752-49108132	chr13:48532616-48533996	RCBTB2	10	63	1 unsolved DEE	1	Unsolved DEE outlier DMR analysis
chr13:49549664-49550992	chr13:48975528-48976856	FNDC3A	15	122	1 unsolved DEE	1	Unsolved DEE outlier DMR analysis
chr13:50018043-50018721	chr13:49443907-49444585	SETDB2-PHF11	14	56	1 unsolved DEE	1	Unsolved DEE outlier DMR analysis
chr13:53422380-53423263	chr13:52848245-52849128	PCDH8	11	50	1 unsolved DEE	1	Unsolved DEE outlier DMR analysis
chr13:52585314-52586564	chr13:52011178-52012428	ATP7B	16	114	1 unsolved DEE	1	Unsolved DEE outlier DMR analysis
chr13:73301046-73302154	chr13:72726908-72728016	BORA	8	108	1 unsolved DEE	1	Unsolved DEE outlier DMR analysis
chr13:73356037-73357204	chr13:72781899-72783066	DIS3	14	49	1 unsolved DEE	1	Unsolved DEE outlier DMR analysis
chr13:73632434-73633701	chr13:73058296-73059563	KLF5	12	122	1 unsolved DEE	1	Unsolved DEE outlier DMR analysis
chr13:74707152-74709102	chr13:74133015-74134965	KLF12	14	92.5	1 unsolved DEE	1	Unsolved DEE outlier DMR analysis
chr13:76054981-76056445	chr13:75480845-75482309	TBC1D4	10	158	1 unsolved DEE	1	Unsolved DEE outlier DMR analysis
chr13:76111106-76112040	chr13:75536970-75537904	COMMD6	8	38	1 unsolved DEE	1	Unsolved DEE outlier DMR analysis
chr13:76123477-76124425	chr13:75549341-75550289	UCHL3	13	71	1 unsolved DEE	1	Unsolved DEE outlier DMR analysis
chr13:76210272-76211252	chr13:75636136-75637116	LMO7	4	91	1 unsolved DEE	1	Unsolved DEE outlier DMR analysis
chr13:77459108-77461369	chr13:76884973-76887234	KCTD12	18	195	1 unsolved DEE	1	Unsolved DEE outlier DMR analysis
chr13:77565319-77566923	chr13:76991184-76992788	CLN5	13	101	1 unsolved DEE	1	Unsolved DEE outlier DMR analysis
chr13:77600452-77601925	chr13:77026317-77027790	FBXL3	12	113	1 unsolved DEE	1	Unsolved DEE outlier DMR analysis
chr13:77900178-77901384	chr13:77326043-77327249	MYCBP2	11	101	1 unsolved DEE	1	Unsolved DEE outlier DMR analysis
chr13:78271035-78273165	chr13:77696900-77699030	SLAIN1	22	160	1 unsolved DEE	1	Unsolved DEE outlier DMR analysis
chr13:79169752-79170628	chr13:78595617-78596493	POU4F1	12	62	1 unsolved DEE	1	Unsolved DEE outlier DMR analysis
chr13:79175610-79178505	chr13:78601475-78604370	POU4F1	15	303	1 unsolved DEE	1	Unsolved DEE outlier DMR analysis
chr13:80915121-80915466	chr13:80340986-80341331	SPRY2	6	43	1 unsolved DEE	1	Unsolved DEE outlier DMR analysis
chr13:88323357-88324712	chr13:87671102-87672457	MIR4500HG	12	104	1 unsolved DEE	1	Unsolved DEE outlier DMR analysis
chr13:95253675-95254691	chr13:94601421-94602437	GPR180	11	68	1 unsolved DEE	1	Unsolved DEE outlier DMR analysis
chr13:97873876-97874639	chr13:97221622-97222385	MBNL2	10	15	1 unsolved DEE	1	Unsolved DEE outlier DMR analysis
chr13:98085090-98087383	chr13:97432836-97435129	RAP2A	10	178	1 unsolved DEE	1	Unsolved DEE outlier DMR analysis
chr16:31022233-31022522	chr16:31010912-31011201	STX1B	5	14	1 proband, 1 affected sister, 1 affected mother, 1 affected maternal grandmother	4	Unsolved DEE outlier DMR analysis
