# Supplementary material for: Diagnostic utility of DNA methylation analysis in genetically unsolved pediatric epilepsies and CHD2 episignature refinement
Source: Nat Commun. 2024 Aug 6;15:6524. doi: 10.1038/s41467-024-50159-6 (PMC11303402; doi:10.1038/s41467-024-50159-6)
Supplement: Supplementary file 8 — Supplementary Data 5 [file 41467_2024_50159_MOESM8_ESM.xlsx]

## Sheet: SupplementaryData5
Supplementary Data 5: Trio variant analysis for individual with chrX:chr13 translocation
Sample_Name	Chr	Pos	REF	ALT	Gene	Inheritance	Genotype(proband,dad,mom)	gnomad_popmax_af	gnomad_popmax_af_filter	gnomad_nhomalt	highest_impact	depths(sample,dad,mom)	allele_balance(sample,dad,mom)	gene_phentype_associations
T25808	chr1	11989319	C	T	MFN2	denovo	1,0,0	-1		-1	03_stop_gained	79,34,35	0.240506,0,0	Charcot-Marie-Tooth disease, axonal, autosomal recessive, type 2a2b;;Neuropathy, hereditary motor and sensory, type 6A;Charcot-Marie-Tooth disease type 2A2
T25808	chr2	9849441	T	TA	TAF1B	denovo	1,0,0	0.000691563		0	05_frameshift	13,36,37	0.384615,0,0
T25808	chr3	9706063	C	T	CPNE9	denovo	1,0,0	4.64857e-05		0	14_missense	55,36,34	0.6,0,0
T25808	chr3	131014202	CT	C	ASTE1	denovo	1,0,0	0.000544578		0	05_frameshift	48,38,36	0.229167,0,0
T25808	chr5	95507014	TA	T	TTC37	denovo	1,0,0	0.000981033		0	20_splice_region	32,43,41	0.21875,0,0
T25808	chr8	21788201	TA	T	GFRA2	denovo	1,0,0	0.000641437		0	20_splice_region	17,34,59	0.294118,0,0
T25808	chr12	42235760	TA	T	YAF2	denovo	1,0,0	0.000919118		0	20_splice_region	59,36,39	0.237288,0,0
T25808	chr12	66138156	T	TA	TMBIM4	denovo	1,0,0	0.000532643		0	05_frameshift	41,33,43	0.219512,0,0
T25808	chr16	27464650	C	T	GTF3C1	denovo	1,0,0	3.09972e-05		0	14_missense	12,35,36	0.416667,0,0
T25808	chr19	40013660	TGCAG	T	ZNF546	denovo	1,0,0	0.00066357	gnomad_popmax_af_filter	0	01_splice_acceptor	11,41,41	0.545455,0,0
T25808	chr22	41254464	TTCC	T	RANGAP1	denovo	1,0,0	9.5388e-05		0	13_inframe_deletion	48,35,46	0.208333,0,0
T25808	chr2	169246815	C	T	LRP2	inherited_comphet	1,0,1	-1		-1	14_missense	142,48,37	0.507042,0,0.405405	Donnai-Barrow syndrome
T25808	chr2	169259103	C	T	LRP2	inherited_comphet	1,1,0	0.000108497		0	14_missense	50,43,37	0.44,0.395349,0	Donnai-Barrow syndrome
T25808	chr17	16058037	G	A	NCOR1	inherited_comphet	1,0,1	6.19483e-05		0	14_missense	50,33,41	0.54,0,0.634146
T25808	chr17	16101402	C	G	NCOR1	inherited_comphet	1,1,0	3.09684e-05		0	14_missense	86,39,37	0.523256,0.538462,0
