# Supplementary material for: Diagnostic utility of DNA methylation analysis in genetically unsolved pediatric epilepsies and CHD2 episignature refinement
Source: Nat Commun. 2024 Aug 6;15:6524. doi: 10.1038/s41467-024-50159-6 (PMC11303402; doi:10.1038/s41467-024-50159-6)
Supplement: Supplementary file 10 — Supplementary Data 7 [file 41467_2024_50159_MOESM10_ESM.xlsx]

## Sheet: SupplementaryData7
Supplementary Data 7: 450K and EPIC 850K CHD2 Episignatures
Probe_ID	Probe_Chr	Probe_Start(GRCh38)	Probe_End(GRCh38)	450K_EpiSignature	EPIC_850K EpiSignature	Direction	450K_EpiSignature_MethDiff	EPIC_850K_EpiSignature_MethDiff	DMR_EPIC_850K_Location	DMR_EPIC_850K_MethDiff	DMR_WGBS_Location	DMR_WGBS_MethDiff	UCSC Gene name(s)	UCSC gene type(s)	UCSC CpG island
cg02769781	chr1	1782236	1782238	450K	EPIC	HYPER	21.0125	20.6787	chr1:1782237-1782701	14.8804	chr1:1782002-1782910	14.079	NA	NA	chr1:1782200-1782702
cg00558749	chr1	1782510	1782512	450K	EPIC	HYPER	17.0272	15.96	chr1:1782237-1782701	14.8804	chr1:1782002-1782910	14.079	NA	NA	chr1:1782200-1782702
cg18925980	chr1	6520049	6520051	NA	EPIC	HYPO	NA	-18.7094	chr1:6520050-6520248	-11.0117	NA	NA	PLEKHG5;PLEKHG5	1stExon;5'UTR	NA
cg01162877	chr1	8590958	8590960	NA	EPIC	HYPER	NA	25.5061	NA	NA	NA	NA	RERE;RERE	Body;Body	NA
cg07427436	chr1	9689237	9689239	450K	NA	HYPO	-7.13432	NA	NA	NA	NA	NA	PIK3CD	5'UTR	chr1:9689237-9690170
cg23251761	chr1	9690002	9690004	450K	NA	HYPER	17.6075	NA	NA	NA	chr1:9689977-9690346	21.1219	PIK3CD	5'UTR	chr1:9689237-9690170
cg24859236	chr1	9690154	9690156	450K	NA	HYPER	15.384	NA	NA	NA	chr1:9689977-9690346	21.1219	PIK3CD	5'UTR	chr1:9689237-9690170
cg03005851	chr1	11053229	11053231	450K	NA	HYPO	-13.2739	NA	chr1:11052919-11053230	-10.1052	NA	NA	NA	NA	NA
cg02067531	chr1	16387531	16387533	NA	EPIC	HYPER	NA	34.831	NA	NA	chr1:16386605-16387736	30.4008	SZRD1;SZRD1;SZRD1;SZRD1;SZRD1;SZRD1	Body;Body;Body;Body;Body;Body	NA
cg22166883	chr1	23790409	23790411	450K	EPIC	HYPO	-21.1904	-20.4175	NA	NA	NA	NA	LYPLA2	TSS1500	chr1:23790992-23791334
cg12971683	chr1	26706497	26706499	NA	EPIC	HYPER	NA	11.842	NA	NA	NA	NA	ARID1A;ARID1A	Body;Body	NA
cg13199963	chr1	26799680	26799682	450K	NA	HYPO	-11.0178	NA	NA	NA	NA	NA	NA	NA	NA
cg19409133	chr1	28517231	28517233	450K	NA	HYPO	-14.9002	NA	NA	NA	NA	NA	SNHG3-RCC1;RCC1;SNHG3-RCC1;RCC1;SNHG3-RCC1;RCC1	Body;TSS1500;Body;TSS1500;5'UTR;TSS1500	chr1:28518141-28518781
cg02732067	chr1	28517515	28517517	450K	NA	HYPO	-20.1559	NA	NA	NA	NA	NA	SNHG3-RCC1;RCC1;SNHG3-RCC1;RCC1;SNHG3-RCC1;RCC1	Body;TSS1500;Body;TSS1500;5'UTR;TSS1500	chr1:28518141-28518781
cg20280170	chr1	28775096	28775098	450K	EPIC	HYPO	-20.2668	-21.7337	NA	NA	NA	NA	NA	NA	chr1:28775278-28775557
cg03515869	chr1	35191100	35191102	450K	EPIC	HYPER	6.84274	7.7703	NA	NA	chr1:35190585-35191465	18.1534	SFPQ	Body	chr1:35191866-35193210
cg15986668	chr1	40691057	40691059	NA	EPIC	HYPER	NA	17.0578	NA	NA	NA	NA	NFYC;NFYC;NFYC;LOC100130557;NFYC;NFYC	TSS1500;TSS1500;TSS1500;Body;TSS1500;TSS1500	chr1:40691490-40692303
cg18529415	chr1	40708586	40708588	NA	EPIC	HYPO	NA	-18.9109	NA	NA	NA	NA	NFYC;NFYC;NFYC;NFYC;NFYC;NFYC	TSS1500;5'UTR;5'UTR;5'UTR;5'UTR;5'UTR	NA
cg00470351	chr1	43359624	43359626	NA	EPIC	HYPO	NA	-14.928	NA	NA	NA	NA	CDC20;CDC20	ExonBnd;Body	chr1:43358463-43359388
cg13985198	chr1	44776400	44776402	NA	EPIC	HYPER	NA	17.6069	NA	NA	NA	NA	SNORD46;RPS8;SNORD38A	TSS200;Body;TSS1500	chr1:44775341-44776228
cg18806997	chr1	44776405	44776407	NA	EPIC	HYPER	NA	13.4457	NA	NA	NA	NA	SNORD46;RPS8;SNORD38A	TSS200;Body;TSS1500	chr1:44775341-44776228
cg02920851	chr1	55064425	55064427	450K	NA	HYPO	-14.3093	NA	NA	NA	NA	NA	PCSK9	3'UTR	NA
cg21034580	chr1	65041626	65041628	NA	EPIC	HYPER	NA	16.2894	NA	NA	chr1:65040980-65041627	16.7039	NA	NA	NA
cg15591386	chr1	75799613	75799615	450K	EPIC	HYPO	-16.9203	-17.2273	NA	NA	NA	NA	MSH4	Body	chr1:75796851-75797218
cg09871637	chr1	87334827	87334829	450K	NA	HYPO	-22.7527	NA	NA	NA	chr1:87334299-87335056	-14.372	LMO4	Body	chr1:87335152-87335569
cg03417473	chr1	112673759	112673761	450K	NA	HYPO	-13.3311	NA	NA	NA	NA	NA	MOV10;MOV10	TSS1500;TSS1500	chr1:112674853-112675475
cg05329651	chr1	114717191	114717193	NA	EPIC	HYPO	NA	-25.0516	NA	NA	NA	NA	CSDE1;CSDE1;CSDE1;CSDE1;CSDE1;CSDE1;NRAS	3'UTR;3'UTR;3'UTR;3'UTR;3'UTR;3'UTR;TSS1500	NA
cg24694018	chr1	145977464	145977466	450K	NA	HYPO	-11.1001	NA	NA	NA	NA	NA	POLR3GL	Body	NA
cg12103461	chr1	150477983	150477985	NA	EPIC	HYPO	NA	-19.1145	NA	NA	NA	NA	NA	NA	NA
cg09035101	chr1	155911777	155911779	450K	EPIC	HYPO	-8.91053	-8.78831	NA	NA	NA	NA	RIT1	TSS1500	NA
cg12750917	chr1	198234943	198234945	NA	EPIC	HYPER	NA	17.7709	NA	NA	NA	NA	NEK7	Body	NA
cg16576033	chr1	235105305	235105307	450K	EPIC	HYPO	-29.3426	-25.3863	NA	NA	chr1:235105117-235105441	-21.6118	NA	NA	chr1:235104239-235104514
cg05778370	chr1	246651238	246651240	NA	EPIC	HYPER	NA	18.0334	NA	NA	chr1:246651157-246651338	21.7695	CNST	Body	NA
cg18468041	chr10	805160	805162	450K	NA	HYPO	-8.74156	NA	NA	NA	NA	NA	NA	NA	chr10:805160-805585
cg12465805	chr10	11172831	11172833	NA	EPIC	HYPER	NA	15.5557	NA	NA	NA	NA	CELF2;CELF2;CELF2;CELF2	Body;Body;Body;Body	NA
cg07796597	chr10	11337739	11337741	450K	EPIC	HYPO	-31.1758	-28.0114	NA	NA	chr10:11337068-11338057	-26.7103	NA	NA	NA
cg19576422	chr10	12214343	12214345	450K	NA	HYPO	-24.5854	NA	NA	NA	NA	NA	CDC123	Body	NA
cg17315693	chr10	35577859	35577861	NA	EPIC	HYPO	NA	-10.8335	NA	NA	NA	NA	NA	NA	NA
cg15633068	chr10	45008597	45008599	NA	EPIC	HYPO	NA	-20.6066	NA	NA	NA	NA	NA	NA	NA
cg15903032	chr10	99537847	99537849	450K	NA	HYPER	27.53	NA	chr10:99537751-99537885	22.9371	chr10:99537488-99538132	21.4242	NA	NA	chr10:99537681-99537946
cg24467927	chr10	100520028	100520030	NA	EPIC	HYPO	NA	-17.9689	chr10:100519161-100520197	-18.6637	chr10:100519105-100520398	-11.5948	SEC31B	TSS200	chr10:100519405-100519973
cg26705561	chr10	100520033	100520035	450K	NA	HYPO	-22.364	NA	chr10:100519161-100520197	-18.6637	chr10:100519105-100520398	-11.5948	SEC31B	TSS200	chr10:100519405-100519973
cg03415883	chr10	100520150	100520152	NA	EPIC	HYPO	NA	-23.0733	chr10:100519161-100520197	-18.6637	chr10:100519105-100520398	-11.5948	SEC31B	TSS1500	chr10:100519405-100519973
cg05064489	chr10	100520196	100520198	450K	EPIC	HYPO	-16.4389	-12.9148	chr10:100519161-100520197	-18.6637	chr10:100519105-100520398	-11.5948	SEC31B	TSS1500	chr10:100519405-100519973
cg13252968	chr10	101844464	101844466	450K	NA	HYPO	-14.4535	NA	NA	NA	NA	NA	KCNIP2;KCNIP2;KCNIP2;KCNIP2;KCNIP2;KCNIP2	TSS1500;TSS1500;TSS1500;TSS1500;TSS1500;TSS1500	chr10:101843409-101843885
cg01060471	chr10	102151975	102151977	450K	NA	HYPO	-13.5459	NA	NA	NA	NA	NA	NOLC1	TSS200	chr10:102151939-102152789
cg09803321	chr10	103153722	103153724	450K	EPIC	HYPER	29.9943	27.4636	chr10:103153723-103153969	23.3988	chr10:103153625-103154113	25.5342	NT5C2;NT5C2	Body;Body	NA
cg20382968	chr10	103884708	103884710	NA	EPIC	HYPER	NA	9.50679	NA	NA	NA	NA	OBFC1	Body	NA
cg26589669	chr10	104268447	104268449	450K	NA	HYPO	-12.0609	NA	NA	NA	NA	NA	GSTO2	TSS1500	chr10:104268784-104269289
cg19502266	chr11	816593	816595	450K	NA	HYPO	-11.9323	NA	NA	NA	NA	NA	NA	NA	chr11:818974-820271
cg10639395	chr11	8688496	8688498	450K	EPIC	HYPO	-22.6674	-22.8679	NA	NA	chr11:8687620-8688569	-15.3043	RPL27A	3'UTR	chr11:8688820-8689264
cg13538362	chr11	10807560	10807562	NA	EPIC	HYPER	NA	9.90256	NA	NA	NA	NA	EIF4G2;EIF4G2;EIF4G2;EIF4G2	5'UTR;1stExon;5'UTR;5'UTR	chr11:10807814-10809574
cg05284740	chr11	34104293	34104295	NA	EPIC	HYPO	NA	-32.5441	NA	NA	NA	NA	NAT10;NAT10	TSS1500;TSS1500	chr11:34105281-34106026
cg24670445	chr11	57751809	57751811	450K	EPIC	HYPO	-23.308	-18.7565	chr11:57751810-57751998	-14.5998	NA	NA	BTBD18	TSS200	chr11:57752861-57753281
cg06737912	chr11	57751918	57751920	450K	EPIC	HYPO	-22.8778	-20.1556	chr11:57751810-57751998	-14.5998	NA	NA	BTBD18	TSS200	chr11:57752861-57753281
cg12734107	chr11	57751953	57751955	450K	EPIC	HYPO	-17.8751	-16.614	chr11:57751810-57751998	-14.5998	NA	NA	BTBD18	TSS200	chr11:57752861-57753281
cg00684594	chr11	57751997	57751999	450K	EPIC	HYPO	-22.0268	-20.028	chr11:57751810-57751998	-14.5998	NA	NA	BTBD18	TSS1500	chr11:57752861-57753281
cg27475923	chr11	63763524	63763526	NA	EPIC	HYPO	NA	-22.7014	NA	NA	chr11:63762276-63764388	-31.4639	C11orf95	Body	chr11:63762416-63764362
cg20820758	chr11	66637712	66637714	NA	EPIC	HYPO	NA	-13.4715	NA	NA	NA	NA	RBM4;RBM4;RBM4;RBM14-RBM4;RBM14-RBM4	TSS1500;TSS1500;TSS1500;Body;Body	chr11:66638271-66639220
cg21670003	chr11	69100496	69100498	450K	NA	HYPO	-11.6292	NA	chr11:69100497-69100942	-11.9833	chr11:69100186-69100555	-10.28	NA	NA	NA
cg16278107	chr11	73342794	73342796	NA	EPIC	HYPO	NA	-34.3073	chr11:73342604-73343140	-23.8579	chr11:73342412-73343256	-17.3503	ARHGEF17	Body	chr11:73342603-73343257
cg04740205	chr11	83160022	83160024	450K	NA	HYPER	26.2805	NA	NA	NA	chr11:83159237-83160292	24.3435	PCF11	Body	chr11:83156918-83157518
cg00830029	chr12	2834735	2834737	450K	NA	HYPO	-13.7863	NA	NA	NA	chr12:2834478-2834918	-13.5463	NRIP2	1stExon	NA
cg26377281	chr12	4294185	4294187	450K	EPIC	HYPER	12.1991	10.7595	NA	NA	chr12:4294035-4294522	10.8494	CCND2	Body	NA
cg14970975	chr12	6335508	6335510	NA	EPIC	HYPER	NA	13.6951	chr12:6334972-6335509	9.64035	NA	NA	TNFRSF1A	Body	NA
cg17389212	chr12	48686214	48686216	450K	EPIC	HYPO	-14.0575	-12.778	NA	NA	NA	NA	NA	NA	chr12:48681706-48682518
cg11858733	chr12	49095114	49095116	450K	NA	HYPO	-9.96652	NA	NA	NA	NA	NA	DHH	TSS1500	chr12:49094180-49094419
cg08116238	chr12	53299537	53299539	NA	EPIC	HYPO	NA	-13.402	NA	NA	NA	NA	C12orf10	TSS200	chr12:53299657-53300244
cg06793728	chr12	54549068	54549070	450K	EPIC	HYPO	-24.7607	-20.7672	NA	NA	NA	NA	PDE1B	TSS1500	NA
cg21370074	chr12	54549149	54549151	450K	NA	HYPO	-18.0281	NA	NA	NA	NA	NA	PDE1B	TSS1500	NA
cg05261835	chr12	56659126	56659128	NA	EPIC	HYPO	NA	-15.7117	NA	NA	NA	NA	NA	NA	NA
cg06314111	chr12	57726131	57726133	NA	EPIC	HYPO	NA	-28.9722	chr12:57725760-57726852	-28.6318	chr12:57725808-57727126	-33.6031	AGAP2;LOC100130776;AGAP2	3'UTR;TSS200;3'UTR	chr12:57726126-57727768
cg01834979	chr12	57726134	57726136	450K	EPIC	HYPO	-32.4738	-27.5845	chr12:57725760-57726852	-28.6318	chr12:57725808-57727126	-33.6031	AGAP2;LOC100130776;AGAP2	3'UTR;TSS200;3'UTR	chr12:57726126-57727768
cg11511175	chr12	57726195	57726197	450K	EPIC	HYPO	-33.6058	-28.5708	chr12:57725760-57726852	-28.6318	chr12:57725808-57727126	-33.6031	AGAP2;LOC100130776;AGAP2	3'UTR;TSS200;3'UTR	chr12:57726126-57727768
cg16823042	chr12	57726208	57726210	450K	EPIC	HYPO	-36.3926	-31.752	chr12:57725760-57726852	-28.6318	chr12:57725808-57727126	-33.6031	AGAP2;LOC100130776;AGAP2	3'UTR;TSS200;3'UTR	chr12:57726126-57727768
cg23387569	chr12	57726227	57726229	450K	EPIC	HYPO	-37.5701	-32.5338	chr12:57725760-57726852	-28.6318	chr12:57725808-57727126	-33.6031	AGAP2;LOC100130776;AGAP2	3'UTR;TSS200;3'UTR	chr12:57726126-57727768
cg14845962	chr12	57726453	57726455	450K	EPIC	HYPO	-51.6763	-46.6291	chr12:57725760-57726852	-28.6318	chr12:57725808-57727126	-33.6031	AGAP2;LOC100130776;AGAP2	3'UTR;Body;3'UTR	chr12:57726126-57727768
cg24217894	chr12	57726851	57726853	450K	EPIC	HYPO	-35.672	-32.0991	chr12:57725760-57726852	-28.6318	chr12:57725808-57727126	-33.6031	LOC100130776;AGAP2;AGAP2	Body;Body;Body	chr12:57726126-57727768
cg04905829	chr12	57767127	57767129	NA	EPIC	HYPO	NA	-14.6404	chr12:57767060-57767128	-9.89239	NA	NA	CYP27B1;CYP27B1	5'UTR;1stExon	chr12:57765072-57766217
cg01598741	chr12	65829937	65829939	NA	EPIC	HYPER	NA	15.0711	NA	NA	NA	NA	HMGA2;HMGA2	Body;Body	chr12:65823847-65826401
cg05157098	chr12	71665512	71665514	450K	NA	HYPER	18.8466	NA	NA	NA	NA	NA	THAP2	Body	chr12:71662988-71664007
cg15274386	chr12	74538679	74538681	NA	EPIC	HYPER	NA	11.5404	NA	NA	NA	NA	ATXN7L3B;ATXN7L3B	1stExon;3'UTR	chr12:74537712-74538099
cg10068243	chr12	76037867	76037869	NA	EPIC	HYPO	NA	-21.001	NA	NA	NA	NA	NA	NA	NA
cg01848457	chr12	104304204	104304206	450K	NA	HYPER	18.9392	NA	chr12:104303641-104304205	8.17185	chr12:104303781-104304336	11.0545	EID3;TXNRD1;TXNRD1;TXNRD1;TXNRD1;TXNRD1	1stExon;5'UTR;5'UTR;Body;Body;5'UTR	chr12:104303570-104304206
cg18552482	chr12	122206279	122206281	450K	NA	HYPO	-11.9269	NA	NA	NA	chr12:122205642-122206908	-15.1205	B3GNT4	Body	chr12:122203253-122204559
cg12861107	chr12	122773893	122773895	NA	EPIC	HYPO	NA	-14.7355	NA	NA	NA	NA	CCDC62;CCDC62	TSS1500;TSS1500	NA
cg23547157	chr12	132622736	132622738	450K	EPIC	HYPO	-19.9843	-16.827	NA	NA	chr12:132622269-132622761	-11.6262	NA	NA	chr12:132618282-132618958
cg11166877	chr13	28137130	28137132	NA	EPIC	HYPER	NA	29.9046	NA	NA	chr13:28137011-28137535	20.8059	PAN3-AS1;PAN3	Body;TSS1500	chr13:28138039-28139316
cg17602887	chr13	30463444	30463446	NA	EPIC	HYPER	NA	24.1347	NA	NA	chr13:30463172-30464008	13.7471	HMGB1	Body	NA
cg27300829	chr13	48236974	48236976	450K	NA	HYPER	17.4811	NA	NA	NA	NA	NA	ITM2B	Body	chr13:48232846-48233812
cg19723657	chr13	91350696	91350698	NA	EPIC	HYPER	NA	23.8691	chr13:91350200-91351024	8.8922	NA	NA	MIR17HG;MIR17HG;MIR20A;MIR19B1;MIR92A1;MIR18A;MIR19A	Body;Body;TSS1500;TSS1500;TSS1500;TSS200;TSS200	chr13:91347287-91349187
cg03680950	chr13	111167032	111167034	NA	EPIC	HYPER	NA	14.5542	chr13:111167033-111167134	14.156	NA	NA	ARHGEF7;ARHGEF7;ARHGEF7;ARHGEF7	5'UTR;Body;Body;Body	NA
cg23919844	chr13	111167133	111167135	450K	NA	HYPER	25.2801	NA	chr13:111167033-111167134	14.156	NA	NA	ARHGEF7;ARHGEF7;ARHGEF7;ARHGEF7	Body;5'UTR;Body;Body	NA
cg20116138	chr13	112575019	112575021	450K	NA	HYPER	18.2591	NA	NA	NA	NA	NA	TUBGCP3	Body	NA
cg09337121	chr14	23300789	23300791	450K	NA	HYPER	14.5741	NA	chr14:23300481-23300959	8.7656	chr14:23300559-23300980	10.5485	PPP1R3E	Body	chr14:23301303-23302693
cg08248285	chr14	34713682	34713684	NA	EPIC	HYPER	NA	13.367	NA	NA	NA	NA	CFL2;CFL2;CFL2;CFL2;CFL2;CFL2	1stExon;Body;Body;Body;Body;5'UTR	chr14:34714179-34714990
cg21807215	chr14	35399074	35399076	450K	NA	HYPO	-12.8337	NA	NA	NA	NA	NA	NA	NA	NA
cg00533683	chr14	45242821	45242823	NA	EPIC	HYPER	NA	17.5465	NA	NA	NA	NA	MIS18BP1	Body	NA
cg11745444	chr14	61750111	61750113	450K	EPIC	HYPO	-20.2376	-19.5209	NA	NA	NA	NA	NA	NA	chr14:61751007-61751359
cg26252060	chr14	77470577	77470579	NA	EPIC	HYPO	NA	-17.0914	NA	NA	NA	NA	NA	NA	NA
cg22277918	chr14	99389767	99389769	NA	EPIC	HYPO	NA	-17.0461	NA	NA	chr14:99389389-99389905	-11.7562	NA	NA	NA
cg20145009	chr14	104932837	104932839	450K	NA	HYPO	-18.6735	NA	chr14:104932838-104932984	-10.9487	chr14:104932555-104933345	-15.5521	PLD4	Body	chr14:104931739-104933742
cg10249246	chr14	105410951	105410953	450K	NA	HYPO	-12.9886	NA	NA	NA	NA	NA	NA	NA	chr14:105411034-105411815
cg17758880	chr15	40301710	40301712	NA	EPIC	HYPER	NA	22.8421	NA	NA	chr15:40301322-40302006	19.3397	PLCB2;PLCB2;PLCB2;PLCB2	Body;Body;Body;Body	NA
cg08129084	chr15	40421222	40421224	450K	NA	HYPO	-16.1299	NA	NA	NA	NA	NA	IVD;IVD	3'UTR;3'UTR	NA
cg04425546	chr15	45611371	45611373	NA	EPIC	HYPO	NA	-14.157	NA	NA	NA	NA	NA	NA	NA
cg03357077	chr15	66498304	66498306	450K	NA	HYPO	-10.043	NA	NA	NA	NA	NA	SNAPC5	TSS1500	chr15:66497595-66497910
cg02935847	chr15	72320939	72320941	NA	EPIC	HYPO	NA	-19.6483	NA	NA	NA	NA	CELF6;CELF6	TSS1500;TSS1500	chr15:72319605-72320461
cg04008455	chr15	75369107	75369109	NA	EPIC	HYPO	NA	-15.1028	NA	NA	NA	NA	MAN2C1;MAN2C1;MAN2C1;MAN2C1	TSS1500;TSS1500;TSS1500;TSS1500	chr15:75368047-75368719
cg13561554	chr15	78503601	78503603	450K	NA	HYPO	-18.2284	NA	NA	NA	NA	NA	NA	NA	chr15:78507204-78507985
cg12617928	chr16	181742	181744	450K	NA	HYPO	-19.0703	NA	NA	NA	NA	NA	NA	NA	chr16:180302-181762
cg00454305	chr16	1379903	1379905	450K	EPIC	HYPO	-25.5795	-22.5446	chr16:1379862-1380102	-19.6805	NA	NA	UNKL	TSS1500	chr16:1379049-1380103
cg14850784	chr16	1380101	1380103	450K	EPIC	HYPO	-31.0512	-27.9633	chr16:1379862-1380102	-19.6805	NA	NA	UNKL	TSS1500	chr16:1379049-1380103
cg02156899	chr16	1979254	1979256	NA	EPIC	HYPO	NA	-16.4472	chr16:1979255-1979937	-10.8027	chr16:1979087-1979937	-11.89	NOXO1;NOXO1;NOXO1	Body;Body;Body	chr16:1978986-1980709
cg08988951	chr16	2236368	2236370	450K	NA	HYPO	-10.4204	NA	chr16:2236286-2236394	-9.0786	NA	NA	DNASE1L2	TSS200	chr16:2236599-2238072
cg26585644	chr16	2252079	2252081	450K	NA	HYPO	-12.5608	NA	NA	NA	NA	NA	DCI	TSS1500	chr16:2251156-2251968
cg03634775	chr16	30747509	30747511	450K	NA	HYPO	-15.0423	NA	NA	NA	NA	NA	PHKG2	TSS1500	chr16:30748082-30748999
cg06285575	chr16	31877472	31877474	NA	EPIC	HYPER	NA	35.3717	NA	NA	NA	NA	ZNF267	Body	chr16:31873721-31874279
cg27118035	chr16	31880656	31880658	450K	EPIC	HYPER	26.0631	23.7174	NA	NA	NA	NA	ZNF267	Body	NA
cg08578520	chr16	57462411	57462413	450K	NA	HYPO	-14.669	NA	NA	NA	NA	NA	POLR2C	TSS1500	chr16:57462564-57463126
cg13663976	chr16	69709512	69709514	NA	EPIC	HYPO	NA	-14.2424	NA	NA	NA	NA	NQO1;NQO1;NQO1;NQO1	3'UTR;3'UTR;3'UTR;3'UTR	NA
cg02235941	chr16	84754386	84754388	450K	NA	HYPO	-15.948	NA	NA	NA	NA	NA	USP10	Body	NA
cg00715696	chr16	85626927	85626929	450K	EPIC	HYPER	38.9115	37.2804	chr16:85626609-85626928	17.083	chr16:85626729-85626928	10.9247	KIAA0182;KIAA0182	5'UTR;Body	chr16:85625136-85625392
cg04252928	chr16	89102190	89102192	450K	NA	HYPER	24.3776	NA	chr16:89102100-89102555	12.3587	chr16:89101960-89102609	11.0598	ACSF3;ACSF3;ACSF3	Body;Body;Body	chr16:89100708-89101074
cg09341020	chr17	2416560	2416562	450K	EPIC	HYPO	-20.5018	-19.4749	chr17:2416425-2416561	-11.8454	NA	NA	LOC284009;METT10D	TSS1500;3'UTR	NA
cg19442264	chr17	4264738	4264740	450K	NA	HYPO	-13.8758	NA	NA	NA	NA	NA	ANKFY1;ANKFY1	TSS1500;TSS1500	chr17:4263410-4264058
cg15045292	chr17	5499828	5499830	450K	NA	HYPER	15.5665	NA	chr17:5499829-5500587	18.7478	chr17:5499733-5500650	13.5638	LOC728392	3'UTR	chr17:5499811-5501282
cg00343839	chr17	5500195	5500197	NA	EPIC	HYPER	NA	38.5362	chr17:5499829-5500587	18.7478	chr17:5499733-5500650	13.5638	LOC728392;LOC728392	1stExon;3'UTR	chr17:5499811-5501282
cg16558432	chr17	5500484	5500486	NA	EPIC	HYPER	NA	34.0132	chr17:5499829-5500587	18.7478	chr17:5499733-5500650	13.5638	LOC728392;LOC728392	1stExon;3'UTR	chr17:5499811-5501282
cg04241623	chr17	5500570	5500572	NA	EPIC	HYPER	NA	35.7935	chr17:5499829-5500587	18.7478	chr17:5499733-5500650	13.5638	LOC728392;LOC728392	3'UTR;1stExon	chr17:5499811-5501282
cg08554115	chr17	5500586	5500588	450K	EPIC	HYPER	26.3093	21.4042	chr17:5499829-5500587	18.7478	chr17:5499733-5500650	13.5638	LOC728392;LOC728392	1stExon;3'UTR	chr17:5499811-5501282
cg23983449	chr17	7243437	7243439	450K	NA	HYPO	-10.7328	NA	NA	NA	NA	NA	GABARAP	TSS1500	chr17:7242160-7243390
cg27059698	chr17	17722206	17722208	450K	EPIC	HYPO	-27.3732	-24.9923	chr17:17722207-17722813	-29.6031	chr17:17722054-17723476	-18.9079	RAI1	5'UTR	chr17:17722291-17725186
cg12000587	chr17	31859610	31859612	450K	NA	HYPO	-15.6693	NA	NA	NA	NA	NA	C17orf79	TSS1500	chr17:31858745-31859561
cg25221637	chr17	31859750	31859752	450K	EPIC	HYPO	-20.8667	-18.1708	NA	NA	NA	NA	C17orf79	TSS1500	chr17:31858745-31859561
cg11969213	chr17	45246954	45246956	450K	NA	HYPO	-20.9128	NA	NA	NA	NA	NA	LOC100133991;FMNL1	TSS1500;3'UTR	chr17:45247322-45248362
cg03418876	chr17	50721978	50721980	450K	NA	HYPER	17.3074	NA	NA	NA	NA	NA	LUC7L3;LUC7L3	Body;Body	chr17:50719389-50719956
cg13849515	chr17	56891899	56891901	NA	EPIC	HYPER	NA	17.3856	NA	NA	NA	NA	MIR3614;TRIM25	TSS1500;Body	NA
cg11970806	chr17	57989123	57989125	450K	EPIC	HYPO	-37.0102	-36.1546	chr17:57989124-57989182	-26.4624	NA	NA	VEZF1	TSS1500	chr17:57987469-57988690
cg25785200	chr17	57989181	57989183	NA	EPIC	HYPO	NA	-35.2859	chr17:57989124-57989182	-26.4624	NA	NA	VEZF1	TSS1500	chr17:57987469-57988690
cg01362358	chr17	60039998	60040000	450K	NA	HYPO	-21.3891	NA	NA	NA	NA	NA	NA	NA	chr17:60042391-60043067
cg20168080	chr17	75394882	75394884	NA	EPIC	HYPO	NA	-33.4336	NA	NA	chr17:75394719-75394974	-22.0669	GRB2;GRB2	5'UTR;5'UTR	NA
cg25080206	chr18	11852567	11852569	450K	NA	HYPER	11.7977	NA	NA	NA	NA	NA	CHMP1B;GNAL;CHMP1B;GNAL;GNAL	3'UTR;Body;1stExon;Body;Body	chr18:11851210-11852123
cg22296149	chr19	2249330	2249332	450K	NA	HYPO	-13.7853	NA	NA	NA	NA	NA	AMH;AMH	5'UTR;1stExon	chr19:2250561-2253960
cg17055599	chr19	6861585	6861587	NA	EPIC	HYPO	NA	-21.4969	NA	NA	chr19:6861307-6861754	-13.7281	NA	NA	NA
cg05486832	chr19	12194576	12194578	NA	EPIC	HYPO	NA	-25.3793	chr19:12194577-12195054	-11.8365	NA	NA	LOC100289333	TSS1500	chr19:12194737-12195489
cg07379055	chr19	12194737	12194739	450K	EPIC	HYPO	-16.1232	-17.7904	chr19:12194577-12195054	-11.8365	NA	NA	NA	NA	chr19:12194737-12195489
cg24874555	chr19	12721397	12721399	NA	EPIC	HYPER	NA	20.8209	chr19:12720845-12721532	15.4007	chr19:12720835-12721690	20.3285	TNPO2;TNPO2;TNPO2	5'UTR;5'UTR;5'UTR	chr19:12720979-12721411
cg24822053	chr19	18868587	18868589	450K	EPIC	HYPO	-32.477	-32.7608	NA	NA	chr19:18868370-18870074	-28.3335	GDF1;LASS1	3'UTR;3'UTR	chr19:18868542-18870391
cg19761304	chr19	18869293	18869295	NA	EPIC	HYPO	NA	-34.3113	chr19:18869294-18869935	-23.0467	chr19:18868370-18870074	-28.3335	GDF1;LASS1	Body;3'UTR	chr19:18868542-18870391
cg21526172	chr19	18869300	18869302	NA	EPIC	HYPO	NA	-30.162	chr19:18869294-18869935	-23.0467	chr19:18868370-18870074	-28.3335	GDF1;LASS1	Body;3'UTR	chr19:18868542-18870391
cg10348941	chr19	23116752	23116754	NA	EPIC	HYPO	NA	-23.7541	NA	NA	chr19:23116469-23116753	-12.427	ZNF730	TSS1500	chr19:23116925-23117365
cg24096855	chr19	38209693	38209695	450K	NA	HYPO	-15.3356	NA	NA	NA	NA	NA	NA	NA	chr19:38209693-38209937
cg06580800	chr19	39430894	39430896	450K	NA	HYPO	-20.1886	NA	NA	NA	chr19:39430609-39431454	-11.9318	NA	NA	NA
cg15153957	chr19	40230519	40230521	450K	NA	HYPO	-17.4695	NA	NA	NA	chr19:40230363-40230657	-16.5859	AKT2	3'UTR	chr19:40226168-40226758
cg07796002	chr19	41888265	41888267	450K	NA	HYPER	13.0725	NA	NA	NA	NA	NA	ARHGEF1;ARHGEF1;ARHGEF1	Body;Body;Body	chr19:41884077-41884656
cg22331740	chr19	48480250	48480252	450K	NA	HYPO	-18.0462	NA	chr19:48480251-48480343	-12.3638	NA	NA	CYTH2;CYTH2	3'UTR;3'UTR	chr19:48480305-48480918
cg00507154	chr19	49689481	49689483	450K	NA	HYPO	-23.6171	NA	NA	NA	chr19:49689065-49690706	-10.8347	C19orf76;C19orf76	1stExon;5'UTR	chr19:49689242-49689545
cg21305096	chr19	50050156	50050158	NA	EPIC	HYPO	NA	-17.8859	NA	NA	NA	NA	FLJ26850	TSS1500	chr19:50050755-50051235
cg03562414	chr19	51887824	51887826	450K	NA	HYPO	-13.5998	NA	chr19:51887557-51888114	-19.5888	chr19:51887132-51888616	-15.8277	ZNF577;ZNF577;ZNF577	Body;5'UTR;5'UTR	chr19:51887588-51888115
cg23010048	chr19	51888003	51888005	450K	NA	HYPO	-15.3639	NA	chr19:51887557-51888114	-19.5888	chr19:51887132-51888616	-15.8277	ZNF577;ZNF577;ZNF577	TSS200;TSS200;TSS200	chr19:51887588-51888115
cg11269599	chr19	51888050	51888052	450K	NA	HYPO	-13.9934	NA	chr19:51887557-51888114	-19.5888	chr19:51887132-51888616	-15.8277	ZNF577;ZNF577;ZNF577	TSS200;TSS200;TSS200	chr19:51887588-51888115
cg22331349	chr19	51888096	51888098	450K	NA	HYPO	-20.1979	NA	chr19:51887557-51888114	-19.5888	chr19:51887132-51888616	-15.8277	ZNF577;ZNF577;ZNF577	TSS200;TSS200;TSS200	chr19:51887588-51888115
cg09547119	chr19	51888113	51888115	450K	EPIC	HYPO	-20.5596	-20.2112	chr19:51887557-51888114	-19.5888	chr19:51887132-51888616	-15.8277	ZNF577;ZNF577;ZNF577	TSS200;TSS200;TSS200	chr19:51887588-51888115
cg22472290	chr19	51888226	51888228	450K	EPIC	HYPO	-32.5126	-31.3944	chr19:51888227-51888536	-26.5681	chr19:51887132-51888616	-15.8277	ZNF577;ZNF577;ZNF577	TSS1500;TSS1500;TSS1500	chr19:51887588-51888115
cg13393830	chr19	51888351	51888353	450K	EPIC	HYPO	-27.0209	-27.1543	chr19:51888227-51888536	-26.5681	chr19:51887132-51888616	-15.8277	ZNF577;ZNF577;ZNF577	TSS1500;TSS1500;TSS1500	chr19:51887588-51888115
cg25361850	chr19	51888535	51888537	450K	EPIC	HYPO	-20.1224	-16.1917	chr19:51888227-51888536	-26.5681	chr19:51887132-51888616	-15.8277	ZNF577;ZNF577;ZNF577	TSS1500;TSS1500;TSS1500	chr19:51887588-51888115
cg02882787	chr19	54436075	54436077	NA	EPIC	HYPO	NA	-25.1445	chr19:54435813-54436076	-21.0765	chr19:54434746-54436349	-15.4274	TTYH1;TTYH1;TTYH1;TTYH1;TTYH1;TTYH1	ExonBnd;ExonBnd;ExonBnd;Body;Body;Body	NA
cg12616677	chr19	55220769	55220771	NA	EPIC	HYPO	NA	-22.7193	NA	NA	NA	NA	NA	NA	chr19:55216977-55217261
cg21759268	chr19	57935619	57935621	450K	NA	HYPO	-12.3986	NA	chr19:57935402-57935620	-9.0179	NA	NA	ZNF418	TSS1500	chr19:57934968-57935432
cg26929247	chr19	58395816	58395818	450K	NA	HYPO	-15.1722	NA	chr19:58395817-58396142	-13.2659	NA	NA	NA	NA	chr19:58396086-58397055
cg14248031	chr19	58396029	58396031	450K	EPIC	HYPO	-15.4775	-15.8679	chr19:58395817-58396142	-13.2659	NA	NA	NA	NA	chr19:58396086-58397055
cg13504931	chr2	24328137	24328139	NA	EPIC	HYPER	NA	19.9181	NA	NA	NA	NA	ITSN2;ITSN2;ITSN2	5'UTR;5'UTR;5'UTR	NA
cg10548272	chr2	26347275	26347277	450K	NA	HYPER	15.9354	NA	NA	NA	NA	NA	GPR113;SELI	TSS1500;Body	chr2:26345540-26346498
cg01620785	chr2	27213242	27213244	450K	EPIC	HYPER	17.5764	17.2483	NA	NA	NA	NA	SLC5A6;C2orf28;SLC5A6;C2orf28;C2orf28	TSS1500;Body;TSS1500;5'UTR;Body	chr2:27211564-27212852
cg20028470	chr2	27307960	27307962	450K	NA	HYPO	-18.0289	NA	chr2:27307587-27308492	-19.7056	chr2:27307432-27308729	-21.143	UCN	5'UTR	chr2:27306215-27308597
cg06536868	chr2	27308015	27308017	450K	EPIC	HYPO	-31.2426	-29.5395	chr2:27307587-27308492	-19.7056	chr2:27307432-27308729	-21.143	UCN	5'UTR	chr2:27306215-27308597
cg05231308	chr2	27308294	27308296	NA	EPIC	HYPO	NA	-20.9365	chr2:27307587-27308492	-19.7056	chr2:27307432-27308729	-21.143	UCN	TSS200	chr2:27306215-27308597
cg04527918	chr2	27308301	27308303	NA	EPIC	HYPO	NA	-20.2111	chr2:27307587-27308492	-19.7056	chr2:27307432-27308729	-21.143	UCN	TSS200	chr2:27306215-27308597
cg13833437	chr2	27308367	27308369	NA	EPIC	HYPO	NA	-20.7586	chr2:27307587-27308492	-19.7056	chr2:27307432-27308729	-21.143	UCN	TSS200	chr2:27306215-27308597
cg05113927	chr2	27308375	27308377	NA	EPIC	HYPO	NA	-27.256	chr2:27307587-27308492	-19.7056	chr2:27307432-27308729	-21.143	UCN	TSS200	chr2:27306215-27308597
cg21752601	chr2	27308441	27308443	450K	EPIC	HYPO	-19.9606	-19.3379	chr2:27307587-27308492	-19.7056	chr2:27307432-27308729	-21.143	UCN	TSS200	chr2:27306215-27308597
cg20442078	chr2	27308491	27308493	NA	EPIC	HYPO	NA	-27.3118	chr2:27307587-27308492	-19.7056	chr2:27307432-27308729	-21.143	UCN	TSS1500	chr2:27306215-27308597
cg07245818	chr2	27308728	27308730	NA	EPIC	HYPO	NA	-21.4969	NA	NA	chr2:27307432-27308729	-21.143	UCN	TSS1500	chr2:27306215-27308597
cg14395603	chr2	85552427	85552429	NA	EPIC	HYPO	NA	-14.9005	NA	NA	NA	NA	GGCX;GGCX;GGCX;GGCX	ExonBnd;ExonBnd;Body;Body	NA
cg25350097	chr2	110206196	110206198	450K	EPIC	HYPO	-18.4694	-20.0545	chr2:110206197-110206268	-16.1144	NA	NA	NPHP1;NPHP1;NPHP1;NPHP1	TSS1500;TSS1500;TSS1500;TSS1500	chr2:110204823-110205054
cg02256105	chr2	117835901	117835903	450K	NA	HYPO	-15.7025	NA	NA	NA	NA	NA	NA	NA	chr2:117836063-117836658
cg13360395	chr2	123907703	123907705	450K	EPIC	HYPER	25.9689	22.0581	NA	NA	chr2:123907686-123908216	24.1958	NA	NA	NA
cg27597853	chr2	149562511	149562513	450K	NA	HYPO	-21.1922	NA	NA	NA	NA	NA	NA	NA	NA
cg26271591	chr2	177261227	177261229	450K	NA	HYPER	16.9508	NA	NA	NA	NA	NA	NFE2L2;NFE2L2;NFE2L2	Body;5'UTR;5'UTR	chr2:177263545-177265119
cg20933651	chr2	187403811	187403813	NA	EPIC	HYPER	NA	21.0443	NA	NA	chr2:187403812-187404719	25.6301	CALCRL;CALCRL	5'UTR;5'UTR	NA
cg26421469	chr2	189674100	189674102	NA	EPIC	HYPO	NA	-16.9234	NA	NA	NA	NA	NA	NA	chr2:189674300-189674807
cg19666791	chr2	200813028	200813030	NA	EPIC	HYPER	NA	11.9252	NA	NA	NA	NA	BZW1;BZW1;BZW1;LOC101927795;BZW1	5'UTR;5'UTR;Body;TSS1500;Body	chr2:200811266-200812583
cg00982136	chr2	200861415	200861417	450K	NA	HYPER	25.4598	NA	chr2:200861077-200861416	24.5957	chr2:200860608-200861735	23.0087	CLK1;CLK1;CLK1;CLK1	Body;Body;Body;Body	chr2:200864169-200864854
cg21990144	chr2	200861942	200861944	450K	NA	HYPER	18.7885	NA	NA	NA	NA	NA	CLK1;CLK1;CLK1;CLK1	5'UTR;Body;Body;Body	chr2:200864169-200864854
cg13257412	chr2	210475912	210475914	450K	NA	HYPER	15.0519	NA	NA	NA	NA	NA	LANCL1;LANCL1;LANCL1	Body;Body;Body	chr2:210476457-210476812
cg12048425	chr2	229920333	229920335	450K	EPIC	HYPER	10.5692	12.0715	chr2:229920334-229920464	11.7735	chr2:229920070-229920558	8.15468	TRIP12	5'UTR	chr2:229921196-229922949
cg05881455	chr2	229920388	229920390	450K	EPIC	HYPER	12.7486	13.2844	chr2:229920334-229920464	11.7735	chr2:229920070-229920558	8.15468	TRIP12	5'UTR	chr2:229921196-229922949
cg19333980	chr20	5113786	5113788	450K	NA	HYPO	-13.2573	NA	NA	NA	NA	NA	C20orf30;C20orf30;C20orf30;C20orf30	TSS1500;TSS1500;TSS1500;TSS1500	chr20:5112714-5113499
cg24496847	chr20	32457310	32457312	450K	EPIC	HYPER	23.442	21.8174	NA	NA	chr20:32456789-32458195	32.1908	C20orf112	Body	chr20:32456137-32456338
cg20457580	chr20	32457522	32457524	NA	EPIC	HYPER	NA	21.2004	NA	NA	chr20:32456789-32458195	32.1908	NOL4L;NOL4L	Body;Body	chr20:32456137-32456338
cg02246235	chr20	38580110	38580112	NA	EPIC	HYPO	NA	-15.4504	NA	NA	NA	NA	ADIG;ADIG	TSS1500;TSS1500	NA
cg00501711	chr20	44909538	44909540	450K	EPIC	HYPO	-23.32	-20.8388	NA	NA	chr20:44909292-44909781	-12.2995	PABPC1L	TSS1500	chr20:44909975-44910419
cg06366627	chr20	62900791	62900793	NA	EPIC	HYPO	NA	-34.2058	NA	NA	NA	NA	DIDO1;DIDO1;DIDO1;DIDO1	Body;Body;Body;Body	NA
cg01082229	chr20	63194354	63194356	450K	NA	HYPO	-10.0764	NA	NA	NA	NA	NA	NA	NA	chr20:63190939-63191156
cg04115418	chr20	63642617	63642619	450K	NA	HYPO	-12.1744	NA	chr20:63642618-63642732	-10.8924	NA	NA	STMN3	Body	chr20:63640938-63642619
cg03407441	chr22	20956438	20956440	450K	NA	HYPO	-19.4715	NA	chr22:20956439-20956926	-12.8265	chr22:20956346-20956828	-12.9768	NA	NA	chr22:20957048-20957913
cg17783244	chr22	31342562	31342564	450K	NA	HYPER	16.8949	NA	NA	NA	NA	NA	PATZ1;PATZ1;PATZ1;PATZ1	Body;Body;Body;Body	chr22:31345059-31347721
cg16191009	chr3	9703684	9703686	NA	EPIC	HYPO	NA	-12.5747	chr3:9703685-9703776	-7.9321	NA	NA	CPNE9	TSS200	chr3:9703815-9705098
cg12352399	chr3	25648282	25648284	450K	NA	HYPO	-11.2285	NA	NA	NA	NA	NA	TOP2B	Body	NA
cg11858213	chr3	33131605	33131607	450K	NA	HYPO	-15.3486	NA	NA	NA	NA	NA	CRTAP	Body	NA
cg22396799	chr3	42228624	42228626	NA	EPIC	HYPO	NA	-13.9297	NA	NA	NA	NA	NA	NA	NA
cg27076861	chr3	49724698	49724700	NA	EPIC	HYPO	NA	-18.1307	NA	NA	chr3:49724688-49724831	-9.21831	GMPPB;GMPPB;IP6K1;IP6K1;IP6K1	TSS1500;TSS1500;3'UTR;3'UTR;3'UTR	chr3:49723430-49724462
cg12421262	chr3	50328819	50328821	NA	EPIC	HYPO	NA	-19.7733	NA	NA	chr3:50328671-50328820	-13.4012	TUSC2	TSS1500	chr3:50327875-50328454
cg26357744	chr3	50336872	50336874	450K	EPIC	HYPER	13.5292	13.6759	NA	NA	NA	NA	RASSF1;RASSF1;RASSF1;RASSF1	Body;Body;Body;5'UTR	chr3:50336833-50338198
cg20879770	chr3	53882954	53882956	450K	NA	HYPO	-11.9003	NA	NA	NA	NA	NA	ACTR8	TSS1500	chr3:53881704-53882293
cg01008731	chr3	98573956	98573958	NA	EPIC	HYPO	NA	-13.5557	NA	NA	NA	NA	NA	NA	NA
cg13702222	chr3	152299450	152299452	450K	NA	HYPER	22.0319	NA	chr3:152299451-152299504	14.1034	NA	NA	MBNL1;MBNL1;MBNL1;MBNL1;MBNL1;MBNL1;MBNL1;MBNL1;MBNL1;MBNL1;MBNL1;MBNL1	1stExon;5'UTR;5'UTR;1stExon;5'UTR;5'UTR;5'UTR;5'UTR;1stExon;5'UTR;1stExon;1stExon	NA
cg14505741	chr4	1208991	1208993	450K	NA	HYPO	-10.9855	NA	NA	NA	NA	NA	LOC100130872-SPON2;LOC100130872	TSS200;TSS200	chr4:1209168-1209412
cg27026638	chr4	1899089	1899091	NA	EPIC	HYPO	NA	-12.0237	NA	NA	NA	NA	WHSC1;WHSC1;WHSC1;WHSC1;WHSC1	5'UTR;5'UTR;5'UTR;5'UTR;5'UTR	NA
cg23613051	chr4	2818700	2818702	450K	NA	HYPER	39.9911	NA	chr4:2818701-2818752	15.0222	chr4:2818413-2819059	8.73737	SH3BP2;SH3BP2;SH3BP2;SH3BP2	Body;Body;5'UTR;TSS200	chr4:2817772-2818702
cg10758592	chr4	52665888	52665890	NA	EPIC	HYPO	NA	-11.5514	NA	NA	NA	NA	NA	NA	NA
cg09895166	chr4	150694278	150694280	NA	EPIC	HYPER	NA	17.3929	NA	NA	NA	NA	LRBA	Body	NA
cg26390495	chr4	151100561	151100563	NA	EPIC	HYPER	NA	15.6296	NA	NA	NA	NA	RPS3A;RPS3A	Body;Body	chr4:151099318-151099958
cg14129473	chr5	10695128	10695130	450K	NA	HYPER	20.367	NA	NA	NA	NA	NA	DAP	Body	NA
cg25450819	chr5	37717665	37717667	NA	EPIC	HYPER	NA	16.2008	NA	NA	NA	NA	WDR70	Body	NA
cg14327711	chr5	58494019	58494021	NA	EPIC	HYPER	NA	27.4097	chr5:58494020-58494238	16.5121	NA	NA	GAPT;GAPT;GAPT;GAPT	5'UTR;5'UTR;5'UTR;5'UTR	NA
cg21105477	chr5	134224457	134224459	450K	EPIC	HYPER	17.3006	17.2611	chr5:134224266-134224458	13.6286	NA	NA	PPP2CA	Body	chr5:134225449-134226853
cg14693375	chr5	136190332	136190334	450K	NA	HYPO	-12.4811	NA	NA	NA	NA	NA	NA	NA	chr5:136191368-136193290
cg19700872	chr5	146516202	146516204	450K	EPIC	HYPO	-19.793	-18.4625	chr5:146516203-146516379	-13.9519	NA	NA	GPR151	TSS200	NA
cg08503681	chr5	146516320	146516322	450K	NA	HYPO	-18.0545	NA	chr5:146516203-146516379	-13.9519	NA	NA	GPR151	TSS1500	NA
cg25540816	chr5	149549321	149549323	450K	EPIC	HYPER	18.8848	19.9486	NA	NA	chr5:149549062-149549708	10.0115	CSNK1A1;CSNK1A1	Body;Body	chr5:149550686-149551681
cg17009869	chr5	149549446	149549448	NA	EPIC	HYPER	NA	10.8001	NA	NA	chr5:149549062-149549708	10.0115	CSNK1A1;CSNK1A1	Body;Body	chr5:149550686-149551681
cg07217350	chr5	163507015	163507017	450K	EPIC	HYPER	41.6272	37.2917	NA	NA	chr5:163506714-163508591	15.8128	MAT2B;MAT2B	Body;Body	chr5:163505448-163505940
cg22499399	chr5	172954766	172954768	NA	EPIC	HYPO	NA	-21.2063	chr5:172954707-172954767	-13.0913	NA	NA	NA	NA	chr5:172958519-172958909
cg18816996	chr5	178591184	178591186	450K	NA	HYPO	-11.715	NA	NA	NA	NA	NA	COL23A1	TSS1500	chr5:178589557-178590669
cg22549987	chr6	15481924	15481926	NA	EPIC	HYPER	NA	19.065	NA	NA	NA	NA	JARID2;JARID2	Body;Body	NA
cg18842363	chr6	31661310	31661312	450K	NA	HYPO	-16.2801	NA	NA	NA	NA	NA	C6orf47	TSS1500	chr6:31660561-31660881
cg02657865	chr6	32109966	32109968	450K	NA	HYPO	-28.2098	NA	chr6:32109967-32110634	-8.76704	NA	NA	TNXB	TSS1500	NA
cg20344925	chr6	32110349	32110351	450K	NA	HYPO	-12.7983	NA	chr6:32109967-32110634	-8.76704	NA	NA	TNXB	TSS1500	NA
cg17832639	chr6	32110355	32110357	450K	NA	HYPO	-11.3106	NA	chr6:32109967-32110634	-8.76704	NA	NA	TNXB	TSS1500	NA
cg13654183	chr6	32110846	32110848	450K	NA	HYPO	-13.1561	NA	NA	NA	NA	NA	TNXB	TSS1500	NA
cg13959344	chr6	32933864	32933866	450K	NA	HYPO	-11.6763	NA	NA	NA	NA	NA	NA	NA	NA
cg11439393	chr6	32974285	32974287	NA	EPIC	HYPER	NA	21.2113	chr6:32974286-32975248	15.052	NA	NA	BRD2;BRD2	Body;Body	chr6:32971498-32973177
cg18918417	chr6	32974427	32974429	450K	EPIC	HYPER	9.79	11.683	chr6:32974286-32975248	15.052	chr6:32974428-32975323	19.5786	BRD2;BRD2	Body;Body	chr6:32971498-32973177
cg16416715	chr6	32974580	32974582	NA	EPIC	HYPER	NA	24.9057	chr6:32974286-32975248	15.052	chr6:32974428-32975323	19.5786	BRD2;BRD2	Body;Body	chr6:32971498-32973177
cg26264318	chr6	32974622	32974624	NA	EPIC	HYPER	NA	18.963	chr6:32974286-32975248	15.052	chr6:32974428-32975323	19.5786	BRD2;BRD2	Body;Body	chr6:32971498-32973177
cg25158622	chr6	32974651	32974653	NA	EPIC	HYPER	NA	17.9279	chr6:32974286-32975248	15.052	chr6:32974428-32975323	19.5786	BRD2;BRD2	Body;Body	chr6:32971498-32973177
cg26953232	chr6	32974716	32974718	450K	EPIC	HYPER	22.8412	24.1184	chr6:32974286-32975248	15.052	chr6:32974428-32975323	19.5786	BRD2;BRD2	Body;Body	chr6:32971498-32973177
cg24275356	chr6	32974763	32974765	450K	EPIC	HYPER	16.0206	19.4863	chr6:32974286-32975248	15.052	chr6:32974428-32975323	19.5786	BRD2;BRD2	Body;Body	chr6:32971498-32973177
cg16284213	chr6	32984790	32984792	450K	NA	HYPO	-12.9658	NA	NA	NA	NA	NA	NA	NA	NA
cg26887212	chr6	33318466	33318468	450K	EPIC	HYPO	-26.9135	-25.6578	NA	NA	NA	NA	ZBTB22;ZBTB22	TSS1500;TSS1500	chr6:33317590-33317840
cg25990985	chr6	33453027	33453029	450K	NA	HYPO	-9.13022	NA	NA	NA	NA	NA	SYNGAP1	3'UTR	chr6:33454269-33454753
cg11075561	chr6	36120602	36120604	450K	EPIC	HYPO	-30.2677	-27.3579	NA	NA	chr6:36120199-36120814	-17.1604	NA	NA	NA
cg00268927	chr6	41942372	41942374	NA	EPIC	HYPO	NA	-12.2042	NA	NA	NA	NA	CCND3;CCND3;CCND3;CCND3;CCND3;CCND3	TSS1500;TSS1500;TSS1500;5'UTR;5'UTR;5'UTR	chr6:41941007-41941973
cg00424690	chr6	43510716	43510718	450K	NA	HYPO	-12.6879	NA	NA	NA	NA	NA	C6orf154	TSS200	chr6:43509483-43510815
cg03203274	chr6	43510718	43510720	450K	NA	HYPO	-15.4796	NA	NA	NA	NA	NA	C6orf154	TSS200	chr6:43509483-43510815
cg18186342	chr6	44298525	44298527	NA	EPIC	HYPO	NA	-16.5656	NA	NA	chr6:44298153-44298735	-14.6573	TCTE1	TSS1500	chr6:44297233-44297974
cg01428071	chr6	79076055	79076057	450K	NA	HYPER	15.7504	NA	NA	NA	NA	NA	PHIP	Body	chr6:79077891-79078620
cg00924459	chr6	132816122	132816124	450K	EPIC	HYPER	23.2683	22.1154	chr6:132816123-132816754	11.1412	chr6:132815590-132816365	17.2792	RPS12;SNORD100;SNORA33	Body;TSS1500;TSS1500	chr6:132814225-132814690
cg00595243	chr6	132816753	132816755	450K	EPIC	HYPER	20.0498	21.1688	chr6:132816123-132816754	11.1412	NA	NA	RPS12;SNORD100;SNORA33	Body;TSS200;TSS1500	chr6:132814225-132814690
cg18446336	chr7	2807940	2807942	NA	EPIC	HYPER	NA	22.8994	chr7:2807843-2807941	22.69	chr7:2807421-2808274	18.7264	GNA12	Body	NA
cg10036013	chr7	4739207	4739209	450K	NA	HYPER	18.05	NA	chr7:4739208-4739277	15.3479	NA	NA	FOXK1	Body	NA
cg03461110	chr7	4739249	4739251	450K	EPIC	HYPER	22.2053	21.6417	chr7:4739208-4739277	15.3479	NA	NA	FOXK1	Body	NA
cg23752752	chr7	4739276	4739278	450K	EPIC	HYPER	26.4035	24.986	chr7:4739208-4739277	15.3479	NA	NA	FOXK1	Body	NA
cg03816700	chr7	6658928	6658930	NA	EPIC	HYPO	NA	-11.0036	chr7:6658915-6659361	-8.17023	NA	NA	NA	NA	chr7:6652317-6655611
cg17353412	chr7	27102154	27102156	450K	NA	HYPER	34.6591	NA	NA	NA	NA	NA	HOXA2	1stExon	chr7:27103562-27103860
cg04481096	chr7	27102480	27102482	450K	EPIC	HYPER	27.8783	23.5555	NA	NA	NA	NA	HOXA2	1stExon	chr7:27103562-27103860
cg26069745	chr7	27102580	27102582	450K	NA	HYPER	18.0758	NA	NA	NA	NA	NA	HOXA2;HOXA2	1stExon;5'UTR	chr7:27103562-27103860
cg23979631	chr7	27102807	27102809	450K	NA	HYPER	17.2329	NA	NA	NA	NA	NA	HOXA2	TSS200	chr7:27103562-27103860
cg06166490	chr7	27103714	27103716	450K	NA	HYPO	-18.5124	NA	NA	NA	NA	NA	HOXA2	TSS1500	chr7:27103562-27103860
cg09908750	chr7	27103965	27103967	450K	EPIC	HYPO	-22.8008	-21.2569	NA	NA	NA	NA	HOXA2	TSS1500	chr7:27103562-27103860
cg06401979	chr7	27104097	27104099	450K	EPIC	HYPO	-26.6934	-25.9249	NA	NA	NA	NA	HOXA2	TSS1500	chr7:27103562-27103860
cg13985518	chr7	27104168	27104170	450K	EPIC	HYPO	-28.9249	-26.2827	NA	NA	NA	NA	HOXA2	TSS1500	chr7:27103562-27103860
cg02707071	chr7	27104186	27104188	450K	EPIC	HYPO	-18.7629	-18.5846	NA	NA	NA	NA	HOXA2	TSS1500	chr7:27103562-27103860
cg15037137	chr7	27104682	27104684	450K	EPIC	HYPO	-30.3139	-28.4336	NA	NA	NA	NA	NA	NA	chr7:27106450-27106981
cg19521279	chr7	27104975	27104977	450K	EPIC	HYPO	-43.2243	-42.4645	NA	NA	NA	NA	NA	NA	chr7:27106450-27106981
cg00562553	chr7	27130120	27130122	450K	NA	HYPER	14.5757	NA	chr7:27130055-27131594	25.2653	NA	NA	HOXA4	1stExon	chr7:27129953-27131019
cg23884241	chr7	27130337	27130339	450K	EPIC	HYPER	36.2468	33.8251	chr7:27130055-27131594	25.2653	chr7:27130157-27131693	39.5887	HOXA4	1stExon	chr7:27129953-27131019
cg22997113	chr7	27130621	27130623	NA	EPIC	HYPER	NA	29.5031	chr7:27130055-27131594	25.2653	chr7:27130157-27131693	39.5887	HOXA4	1stExon	chr7:27129953-27131019
cg04317399	chr7	27130693	27130695	450K	EPIC	HYPER	36.117	32.895	chr7:27130055-27131594	25.2653	chr7:27130157-27131693	39.5887	HOXA4	1stExon	chr7:27129953-27131019
cg07317062	chr7	27130768	27130770	NA	EPIC	HYPER	NA	35.9352	chr7:27130055-27131594	25.2653	chr7:27130157-27131693	39.5887	HOXA4;HOXA4	5'UTR;1stExon	chr7:27129953-27131019
cg11410718	chr7	27130792	27130794	NA	EPIC	HYPER	NA	38.7738	chr7:27130055-27131594	25.2653	chr7:27130157-27131693	39.5887	HOXA4	TSS200	chr7:27129953-27131019
cg16651126	chr7	27130932	27130934	450K	EPIC	HYPER	42.9654	38.8682	chr7:27130055-27131594	25.2653	chr7:27130157-27131693	39.5887	HOXA4	TSS200	chr7:27129953-27131019
cg17457637	chr7	27131097	27131099	450K	EPIC	HYPER	42.2111	37.2789	chr7:27130055-27131594	25.2653	chr7:27130157-27131693	39.5887	HOXA4	TSS1500	chr7:27129953-27131019
cg03724423	chr7	27131135	27131137	450K	EPIC	HYPER	46.36	41.021	chr7:27130055-27131594	25.2653	chr7:27130157-27131693	39.5887	HOXA4	TSS1500	chr7:27129953-27131019
cg08657492	chr7	27131212	27131214	450K	EPIC	HYPER	34.7647	30.8946	chr7:27130055-27131594	25.2653	chr7:27130157-27131693	39.5887	HOXA4	TSS1500	chr7:27129953-27131019
cg14359292	chr7	27131272	27131274	450K	EPIC	HYPER	56.6852	52.6258	chr7:27130055-27131594	25.2653	chr7:27130157-27131693	39.5887	HOXA4	TSS1500	chr7:27129953-27131019
cg25952581	chr7	27131341	27131343	450K	EPIC	HYPER	46.8628	42.4578	chr7:27130055-27131594	25.2653	chr7:27130157-27131693	39.5887	HOXA4	TSS1500	chr7:27129953-27131019
cg24169822	chr7	27131374	27131376	450K	EPIC	HYPER	48.0987	42.7956	chr7:27130055-27131594	25.2653	chr7:27130157-27131693	39.5887	HOXA4	TSS1500	chr7:27129953-27131019
cg17591595	chr7	27131431	27131433	450K	NA	HYPER	22.4528	NA	chr7:27130055-27131594	25.2653	chr7:27130157-27131693	39.5887	HOXA4	TSS1500	chr7:27129953-27131019
cg02237368	chr7	44063676	44063678	450K	EPIC	HYPO	-25.6762	-22.6287	chr7:44063677-44064180	-17.2392	chr7:44063430-44064448	-21.7242	PGAM2	Body	chr7:44065147-44065517
cg09624514	chr7	44063835	44063837	NA	EPIC	HYPO	NA	-20.8394	chr7:44063677-44064180	-17.2392	chr7:44063430-44064448	-21.7242	PGAM2	Body	chr7:44065147-44065517
cg03552937	chr7	44756113	44756115	450K	NA	HYPER	12.619	NA	chr7:44756114-44756225	6.85396	NA	NA	ZMIZ2;ZMIZ2	TSS200;5'UTR	NA
cg26893795	chr7	44797889	44797891	NA	EPIC	HYPER	NA	11.5862	NA	NA	chr7:44797861-44798867	17.1063	PPIA;PPIA	5'UTR;Body	chr7:44796127-44797199
cg01126905	chr7	44880866	44880868	NA	EPIC	HYPER	NA	17.7431	NA	NA	NA	NA	PURB;PURB	3'UTR;1stExon	NA
cg21940640	chr7	56093199	56093201	450K	NA	HYPO	-15.7538	NA	chr7:56092994-56093258	-6.26274	NA	NA	PHKG1	TSS1500	NA
cg01292924	chr7	76627916	76627918	450K	NA	HYPO	-12.3273	NA	NA	NA	NA	NA	POMZP3;LOC100133091;POMZP3	TSS1500;Body;TSS1500	chr7:76626771-76627521
cg08311343	chr7	92695546	92695548	450K	NA	HYPER	17.6629	NA	chr7:92695547-92695928	17.7838	chr7:92695524-92696410	31.0001	CDK6;CDK6	Body;Body	NA
cg02217975	chr7	92695927	92695929	NA	EPIC	HYPER	NA	19.0577	chr7:92695547-92695928	17.7838	chr7:92695524-92696410	31.0001	CDK6;CDK6	Body;Body	NA
cg04793632	chr7	102395602	102395604	450K	EPIC	HYPO	-13.9639	-13.0034	NA	NA	NA	NA	PRKRIP1	TSS1500	chr7:102396023-102396570
cg27383951	chr7	138483983	138483985	NA	EPIC	HYPER	NA	23.1366	NA	NA	NA	NA	TRIM24;TRIM24	Body;Body	NA
cg02785754	chr7	139041957	139041959	NA	EPIC	HYPO	NA	-15.9518	NA	NA	NA	NA	NA	NA	NA
cg15942368	chr7	139434222	139434224	450K	EPIC	HYPO	-19.2471	-18.2949	NA	NA	NA	NA	NA	NA	NA
cg13810727	chr7	155645896	155645898	NA	EPIC	HYPER	NA	13.1567	chr7:155645897-155646225	8.36426	NA	NA	RBM33	Body	chr7:155643979-155645123
cg12568669	chr8	11808975	11808977	450K	NA	HYPER	19.3829	NA	chr8:11808772-11809301	13.4597	chr8:11808616-11809534	14.9855	FDFT1	Body	chr8:11808264-11808536
cg00254556	chr8	27461416	27461418	450K	NA	HYPO	-10.4864	NA	NA	NA	NA	NA	CHRNA2	3'UTR	chr8:27463397-27463759
cg08765910	chr8	55772103	55772105	NA	EPIC	HYPER	NA	15.5576	NA	NA	NA	NA	TMEM68;TMEM68;TGS1;TMEM68	5'UTR;5'UTR;TSS1500;5'UTR	chr8:55772933-55773648
cg05483406	chr8	144787843	144787845	450K	EPIC	HYPO	-14.1086	-12.8485	NA	NA	NA	NA	ZNF34	TSS1500	chr8:144786805-144787528
cg12189289	chr9	83965724	83965726	NA	EPIC	HYPO	NA	-15.7437	NA	NA	NA	NA	NA	NA	NA
cg10757433	chr9	87605984	87605986	NA	EPIC	HYPER	NA	30.9856	NA	NA	chr9:87605614-87606259	21.3734	DAPK1;DAPK1;DAPK1;DAPK1	Body;Body;Body;Body	NA
cg08170489	chr9	96398853	96398855	NA	EPIC	HYPER	NA	14.5661	NA	NA	NA	NA	ZNF367	Body	NA
cg13827209	chr9	99150559	99150561	450K	NA	HYPER	10.8034	NA	NA	NA	NA	NA	TGFBR1;TGFBR1	3'UTR;3'UTR	NA
cg15209169	chr9	122940499	122940501	450K	NA	HYPO	-13.7669	NA	NA	NA	NA	NA	RABGAP1	TSS1500	chr9:122940819-122941318
