# Supplementary material for: Diagnostic utility of DNA methylation analysis in genetically unsolved pediatric epilepsies and CHD2 episignature refinement
Source: Nat Commun. 2024 Aug 6;15:6524. doi: 10.1038/s41467-024-50159-6 (PMC11303402; doi:10.1038/s41467-024-50159-6)
Supplement: Supplementary file 11 — Supplementary Data 8 [file 41467_2024_50159_MOESM11_ESM.xlsx]

## Sheet: SupplementaryData8
Supplementary Data 8: Overlap of CHD2 Episignature Probes with Array and WGBS DMRs 0=not overlapping and 1=overlapping
ID	Chr	Start	End	Direction	450KSigProbe	850KSigProbe	Array_DMR	WGBS_DMR	Annotation_HOMER	Detailed Annotation_HOMER	Distance_to_TSS_HOMER	Nearest_PromoterID_HOMER	Entrez_ID_HOMER	Nearest_Unigene_HOMER	Nearest_Refseq_HOMER	Nearest_Ensembl_HOMER	Gene_Name_HOMER	Gene_Alias_HOMER	Gene_Description_HOMER	Gene_Type_HOMER	Annotation_GREEN-DB	Annotation_Source_GREEN-DB	TFBS_Location_GREEN-DB	TFBS_GREEN-DB	Dnase_Site_GREEN-DB
Array_DMR_chr1:898803-898976	chr1	898803	898976	HYPER	0	0	1	1	Intergenic	Intergenic	20803	NR_122045	100130417	Hs.200644	NM_175912	ENSG00000223764	LINC02593	-	long intergenic non-protein coding RNA 2593	ncRNA	-	-	chr1:898327-899205	E4F1,EGR1,ELF1,ELF4,GABPA,GABPB1,KDM1A,MAX,RNF2,RUNX3	chr1:898760-899010
WGBS_DMR_chr1:898803-899049	chr1	898803	899049	HYPER	0	0	1	1	Intergenic	Intergenic	20766	NR_122045	100130417	Hs.200644	NM_175912	ENSG00000223764	LINC02593	-	long intergenic non-protein coding RNA 2593	ncRNA	-	-	chr1:898327-899205	E4F1,EGR1,ELF1,ELF4,GABPA,GABPB1,KDM1A,MAX,RNF2,RUNX3	-
WGBS_DMR_chr1:1025852-1026446	chr1	1025852	1026446	HYPER	0	0	0	1	intron (NM_198576, intron 2 of 35)	(ACCCC)n|Simple_repeat|Simple_repeat	6026	NM_001305275	375790	Hs.273330	NM_198576	ENSG00000188157	AGRN	AGRIN|CMS8|CMSPPD	agrin	protein-coding	enhancer	FOCS	-	-	-
WGBS_DMR_chr1:1026693-1026762	chr1	1026693	1026762	HYPER	0	0	0	1	intron (NM_198576, intron 2 of 35)	intron (NM_198576, intron 2 of 35)	6604	NM_001305275	375790	Hs.273330	NM_198576	ENSG00000188157	AGRN	AGRIN|CMS8|CMSPPD	agrin	protein-coding	enhancer	FOCS	chr1:1026399-1027635	AGO2,BHLHE40,KDM1A,POLR2A,POLR2G,SPI1	-
WGBS_DMR_chr1:1136426-1137029	chr1	1136426	1137029	HYPO	0	0	0	1	promoter-TSS (NR_038869)	promoter-TSS (NR_038869)	-290	NR_038869	254099	Hs.680488	NR_038869	ENSG00000223823	LINC01342	-	long intergenic non-protein coding RNA 1342	ncRNA	enhancer	SegWey	chr1:1136322-1137843	ATF7,BHLHE40,CBFB,CHD1,EED,EGR1,ELF1,EP300,ESR1,FOXK2,GABPA,GABPB1,IKZF1,IKZF2,JUND,KDM4A,MLLT1,MYC,NCOA3,NR3C1,PAX5,PBX3,PCBP1,PKNOX1,POLR2A,POLR2G,PRDM10,RELB,RUNX3,SMARCA5,TCF12,USF1,ZBTB11,ZBTB7A,ZEB1	-
WGBS_DMR_chr1:1140910-1141201	chr1	1140910	1141201	HYPER	0	0	0	1	intron (NR_038869, intron 2 of 2)	intron (NR_038869, intron 2 of 2)	4038	NR_038869	254099	Hs.680488	NR_038869	ENSG00000223823	LINC01342	-	long intergenic non-protein coding RNA 1342	ncRNA	-	-	chr1:1140690-1141254	HNRNPK,PCBP1	-
WGBS_DMR_chr1:1144882-1145085	chr1	1144882	1145085	HYPO	0	0	0	1	TTS (NR_038869)	TTS (NR_038869)	7966	NR_038869	254099	Hs.680488	NR_038869	ENSG00000223823	LINC01342	-	long intergenic non-protein coding RNA 1342	ncRNA	enhancer	SegWey,BENGI,FOCS	chr1:1142211-1146177	AGO1,AGO2,ARID1B,ATF3,ATF4,BCOR,CREB1,CTBP1,CTCF,DPF2,E2F6,EBF1,EGR1,EHMT2,ELF1,EP300,ESR1,ESRRA,GABPA,GATAD2B,GMEB1,HDAC2,HNRNPL,IKZF1,L3MBTL2,MAX,MGA,MNT,MYC,NFXL1,NR2C1,NR2F1,NR2F2,NR2F6,PKNOX1,POLR2A,POLR2G,RB1,RBFOX2,RBM14,RUNX3,RXRA,SMARCA4,SMARCE1,SPI1,TAF15,TCF12,THRA,TRIM24,YY1,ZBTB2,ZBTB40,ZBTB7A,ZFX,ZNF687	-
WGBS_DMR_chr1:1162366-1162751	chr1	1162366	1162751	HYPER	0	0	0	1	Intergenic	Intergenic	-4546	NR_029639	406984	-	NR_029639	ENSG00000207730	MIR200B	MIRN200B|mir-200b	microRNA 200b	ncRNA	enhancer	BENGI,FulcoEtAl2019	chr1:1162037-1164373	AGO1,AGO2,CLOCK,CREB1,CTCF,EBF1,ELF1,EP300,ESR1,HNRNPL,HSF1,MNT,MYC,NR3C1,POLR2A,RBM39,SIN3A,TAF1,ZFX,ZNF687	-
WGBS_DMR_chr1:1164483-1165428	chr1	1164483	1165428	HYPER	0	0	0	1	Intergenic	CpG	-2149	NR_029639	406984	-	NR_029639	ENSG00000207730	MIR200B	MIRN200B|mir-200b	microRNA 200b	ncRNA	promoter	EnsemblRegBuild,ENCODE-HMM	chr1:1164400-1166621	AGO1,AGO2,ASH2L,CTCF,CUX1,EGR1,ESR1,FIP1L1,FOSL2,GABPA,HNRNPK,HNRNPL,HNRNPLL,NR3C1,POLR2A,POLR2G,RBFOX2,RBM22,RBM39,RNF2,SKI,SPI1,TAF15,TBP,TCF7,TFAP4,USF1,XRCC5,YY1,ZBTB7A,ZEB1,ZFX,ZHX2	-
WGBS_DMR_chr1:1176489-1176768	chr1	1176489	1176768	HYPER	0	0	0	1	intron (NM_001130045, intron 3 of 15)	intron (NM_001130045, intron 3 of 15)	2722	NM_001130045	254173	Hs.454835	NM_153254	ENSG00000162571	TTLL10	TTLL5	tubulin tyrosine ligase like 10	protein-coding	-	-	chr1:1175902-1176803	CBFA2T2,CBFA2T3,ESR1,IKZF1,POLR2A,REST,SIN3A,TCF12,ZEB1,ZEB2,ZNF444	-
WGBS_DMR_chr1:1182550-1182749	chr1	1182550	1182749	HYPO	0	0	0	1	intron (NM_001130045, intron 10 of 15)	intron (NM_001130045, intron 10 of 15)	2952	NM_153254	254173	Hs.454835	NM_153254	ENSG00000162571	TTLL10	TTLL5	tubulin tyrosine ligase like 10	protein-coding	enhancer	JungEtAl2019	-	-	-
WGBS_DMR_chr1:1200575-1200990	chr1	1200575	1200990	HYPO	0	0	0	1	Intergenic	Intergenic	5927	NM_148901	8784	Hs.212680	NM_004195	ENSG00000186891	TNFRSF18	AITR|CD357|ENERGEN|GITR|GITR-D	TNF receptor superfamily member 18	protein-coding	enhancer	SegWey,DECRES,FulcoEtAl2019	chr1:1198777-1202080	ARID3A,ATF3,ATF7,BACH1,BATF,BCL11A,BCL3,BHLHE40,CBX1,CEBPB,CREB1,CREM,CTBP1,DPF2,E2F6,EBF1,EED,EGR1,ELF1,ELF4,EP300,EZH2,FOS,FOSL1,FOXK2,FOXM1,GABPA,GABPB1,GATAD2A,GATAD2B,GMEB1,HDAC1,HDAC2,HNRNPL,HNRNPLL,IKZF1,JUN,JUND,KLF5,L3MBTL2,MAFK,MAX,MEF2A,MEF2B,MITF,MNT,MTA1,MTA2,MTA3,MXI1,MYC,NEUROD1,NFATC1,NFE2,NFE2L2,NFIC,NR3C1,NRF1,PAX5,PCBP1,PHF20,PHF8,POLR2A,POLR2G,PRDM10,RB1,RBFOX2,RCOR1,RELB,RNF2…	-
WGBS_DMR_chr1:1214131-1214344	chr1	1214131	1214344	HYPO	0	0	0	1	promoter-TSS (NM_003327)	promoter-TSS (NM_003327)	-69	NM_003327	7293	Hs.129780	NM_003327	ENSG00000186827	TNFRSF4	ACT35|CD134|IMD16|OX40|TXGP1L	TNF receptor superfamily member 4	protein-coding	promoter	BENGI	chr1:1212693-1214572	AGO1,BACH1,BCOR,BHLHE40,DPF2,E2F6,E2F8,EBF1,EGR1,ELF1,ETS1,ETV6,GATAD2B,GMEB1,HNRNPK,IKZF1,IKZF2,IRF5,L3MBTL2,MAX,MEF2B,MTA2,MXI1,MYC,NBN,NR3C1,PCBP1,POLR2A,POLR2G,RAD21,RBM22,RELB,REST,RUNX3,SPI1,TCF12,UBTF,ZBTB33,ZBTB40,ZNF217,ZNF687	-
WGBS_DMR_chr1:1236436-1236546	chr1	1236436	1236546	HYPO	0	0	0	1	Intergenic	Intergenic	4242	NM_080605	126792	Hs.284284	NM_080605	ENSG00000176022	B3GALT6	EDSP2|EDSSPD2|SEMDJL1|beta3GalT6	beta-1,3-galactosyltransferase 6	protein-coding	promoter	ENCODE-HMM	chr1:1233951-1240568	AGO1,AGO2,BHLHE40,CEBPB,CREB1,CREB3L1,CREM,CTCF,DPF2,ESRRA,EZH2,FOS,FOSL2,FOXA1,FOXA2,GABPA,GATA4,HDAC2,HNF4A,HNF4G,HNRNPK,HNRNPL,HNRNPLL,JUND,KDM1A,KDM5B,MAFK,MAX,MBD2,MNT,MTA2,MTA3,NCOR1,NR2C1,NR2C2,NR2F1,NR2F2,NR2F6,NRF1,PCBP1,PKNOX1,POLR2A,POLR2G,PTBP1,RBFOX2,RBM14,RBM22,RBM39,RXRA,SIN3A,SKI,SP1,TAF15,TBX3,TFAP4,U2AF1,XRCC5,YY1,ZBTB33,ZBTB7A,ZFX,ZHX2,ZNF217,ZNF263,ZNF592	chr1:1236420-1236650
WGBS_DMR_chr1:1237379-1237920	chr1	1237379	1237920	HYPO	0	0	0	1	Intergenic	Intergenic	5400	NM_080605	126792	Hs.284284	NM_080605	ENSG00000176022	B3GALT6	EDSP2|EDSSPD2|SEMDJL1|beta3GalT6	beta-1,3-galactosyltransferase 6	protein-coding	promoter	ENCODE-HMM	chr1:1233951-1240568	AGO1,AGO2,BHLHE40,CEBPB,CREB1,CREB3L1,CREM,CTCF,DPF2,ESRRA,EZH2,FOS,FOSL2,FOXA1,FOXA2,GABPA,GATA4,HDAC2,HNF4A,HNF4G,HNRNPK,HNRNPL,HNRNPLL,JUND,KDM1A,KDM5B,MAFK,MAX,MBD2,MNT,MTA2,MTA3,NCOR1,NR2C1,NR2C2,NR2F1,NR2F2,NR2F6,NRF1,PCBP1,PKNOX1,POLR2A,POLR2G,PTBP1,RBFOX2,RBM14,RBM22,RBM39,RXRA,SIN3A,SKI,SP1,TAF15,TBX3,TFAP4,U2AF1,XRCC5,YY1,ZBTB33,ZBTB7A,ZFX,ZHX2,ZNF217,ZNF263,ZNF592	-
Array_DMR_chr1:1237884-1237976	chr1	1237884	1237976	HYPO	0	0	1	0	Intergenic	Intergenic	5681	NM_080605	126792	Hs.284284	NM_080605	ENSG00000176022	B3GALT6	EDSP2|EDSSPD2|SEMDJL1|beta3GalT6	beta-1,3-galactosyltransferase 6	protein-coding	promoter	ENCODE-HMM	chr1:1233951-1240568	AGO1,AGO2,BHLHE40,CEBPB,CREB1,CREB3L1,CREM,CTCF,DPF2,ESRRA,EZH2,FOS,FOSL2,FOXA1,FOXA2,GABPA,GATA4,HDAC2,HNF4A,HNF4G,HNRNPK,HNRNPL,HNRNPLL,JUND,KDM1A,KDM5B,MAFK,MAX,MBD2,MNT,MTA2,MTA3,NCOR1,NR2C1,NR2C2,NR2F1,NR2F2,NR2F6,NRF1,PCBP1,PKNOX1,POLR2A,POLR2G,PTBP1,RBFOX2,RBM14,RBM22,RBM39,RXRA,SIN3A,SKI,SP1,TAF15,TBX3,TFAP4,U2AF1,XRCC5,YY1,ZBTB33,ZBTB7A,ZFX,ZHX2,ZNF217,ZNF263,ZNF592	chr1:1237800-1238050
WGBS_DMR_chr1:1250231-1251452	chr1	1250231	1251452	HYPO	0	0	0	1	Intergenic	Intergenic	-4119	NM_001014980	388581	Hs.197613	NM_001014980	ENSG00000184163	C1QTNF12	C1QDC2|CTRP12|FAM132A	C1q and TNF related 12	protein-coding	promoter	ENCODE-HMM	chr1:1249702-1251736	AGO2,ARID2,ATF7,BACH1,BCL11A,BHLHE40,CBFB,CC2D1A,CREM,CTCF,DPF2,EBF1,ELF1,ETV6,IKZF1,IKZF2,L3MBTL2,MAX,MEF2B,MITF,MTA2,MXI1,MYC,NBN,NRF1,PKNOX1,POLR2A,POLR2G,RAD21,RAD51,RELB,REST,RUNX3,SKIL,SMARCA5,SMC3,TAF1,TBX21,TCF12,TRIM22,TRIM28,USF2,YY1,ZBTB33,ZBTB40,ZNF143,ZNF207,ZNF263,ZNF384,ZNF687	-
Array_DMR_chr1:1261077-1261367	chr1	1261077	1261367	HYPER	0	0	1	0	intron (NM_194315, intron 4 of 7)	intron (NM_194315, intron 4 of 7)	12632	NM_194458	118424	Hs.191987	NM_058167	ENSG00000160087	UBE2J2	NCUBE-2|NCUBE2|PRO2121	ubiquitin conjugating enzyme E2 J2	protein-coding	enhancer	SegWey	chr1:1259756-1261899	DPF2,GATA1,GATA2,IRF4,MAFK,NR2F2,POLR2A,POLR2G,POU2F2,RBFOX2,SP1,SPI1,ZKSCAN1,ZNF316	-
WGBS_DMR_chr1:1304619-1305122	chr1	1304619	1305122	HYPER	0	0	0	1	promoter-TSS (NR_145806)	promoter-TSS (NR_145806)	-58	NR_145806	109623456	-	NR_145806	-	SNORD167	-	small nucleolar RNA, C/D box 167	snoRNA	enhancer	DECRES	chr1:1302859-1322341	AGO1,AGO2,ARID1B,ARID3A,ARNT,ASH2L,ATF2,ATF3,ATF7,BACH1,BCL3,BHLHE40,BRCA1,C11orf30,CBFA2T2,CBFA2T3,CBX1,CBX3,CCAR2,CDC5L,CEBPB,CHD1,CLOCK,CREB1,CREB3L1,CREM,CTBP1,CTCF,DPF2,E2F1,E2F4,E2F6,E2F8,E4F1,EBF1,EGR1,EHMT2,ELF1,ELF4,ELK1,EP300,EP400,ESRRA,ETS1,ETV4,EZH2,FIP1L1,FOS,FOSL1,FOSL2,FOXA1,FOXK2,FUS,GABPA,GABPB1,GATA1,GATA2,GATAD2B,GMEB1,HCFC1,HDAC1,HDAC2,HDAC6,HNF4A,HNF4G,HNRNPK,HNRNPL,HNRNPLL,…	-
WGBS_DMR_chr1:1430378-1431013	chr1	1430378	1431013	HYPER	0	0	0	1	non-coding (NR_125994, exon 2 of 2)	non-coding (NR_125994, exon 2 of 2)	3878	NR_125995	102724312	-	NR_125994	-	LINC01770	-	long intergenic non-protein coding RNA 1770	ncRNA	enhancer	SegWey	chr1:1428894-1442866	AGO1,AGO2,ARID1B,ASH2L,ATF7,BACH1,BCOR,BHLHE40,CBFA2T2,CBFA2T3,CBX1,CBX3,CCAR2,CEBPB,CHD4,CLOCK,CREB1,CREB3L1,CREM,CTBP1,CTCF,DACH1,DPF2,E2F6,E2F7,E4F1,EBF1,EGR1,ELF1,ELF4,EP300,EP400,ESR1,ESRRA,ETS1,ETV4,ETV6,EZH2,FIP1L1,FOS,FOSL2,FOXA1,FOXA2,FOXK2,FUS,GABPA,GABPB1,GATA3,GATA4,GATAD2A,GATAD2B,GMEB1,HCFC1,HDAC1,HDAC2,HDAC6,HES1,HNF1A,HNF4A,HNF4G,HNRNPH1,HNRNPK,HNRNPL,HNRNPLL,HNRNPUL1,IKZF1,IRF1,J…	-
WGBS_DMR_chr1:1433007-1433902	chr1	1433007	1433902	HYPER	0	0	0	1	intron (NR_125994, intron 1 of 1)	intron (NR_125994, intron 1 of 1)	1119	NR_125995	102724312	-	NR_125994	-	LINC01770	-	long intergenic non-protein coding RNA 1770	ncRNA	enhancer	SegWey	chr1:1428894-1442866	AGO1,AGO2,ARID1B,ASH2L,ATF7,BACH1,BCOR,BHLHE40,CBFA2T2,CBFA2T3,CBX1,CBX3,CCAR2,CEBPB,CHD4,CLOCK,CREB1,CREB3L1,CREM,CTBP1,CTCF,DACH1,DPF2,E2F6,E2F7,E4F1,EBF1,EGR1,ELF1,ELF4,EP300,EP400,ESR1,ESRRA,ETS1,ETV4,ETV6,EZH2,FIP1L1,FOS,FOSL2,FOXA1,FOXA2,FOXK2,FUS,GABPA,GABPB1,GATA3,GATA4,GATAD2A,GATAD2B,GMEB1,HCFC1,HDAC1,HDAC2,HDAC6,HES1,HNF1A,HNF4A,HNF4G,HNRNPH1,HNRNPK,HNRNPL,HNRNPLL,HNRNPUL1,IKZF1,IRF1,J…	-
WGBS_DMR_chr1:1460780-1460987	chr1	1460780	1460987	HYPER	0	0	0	1	exon (NM_001039211, exon 10 of 12)	exon (NM_001039211, exon 10 of 12)	-10872	NM_031921	83858	Hs.729021	NM_031921	ENSG00000160072	ATAD3B	AAA-TOB3|TOB3	ATPase family AAA domain containing 3B	protein-coding	enhancer	JungEtAl2019	-	-	-
WGBS_DMR_chr1:1472864-1473114	chr1	1472864	1473114	HYPER	0	0	0	1	intron (NM_031921, intron 1 of 15)	AluSx3|SINE|Alu	1234	NM_031921	83858	Hs.729021	NM_031921	ENSG00000160072	ATAD3B	AAA-TOB3|TOB3	ATPase family AAA domain containing 3B	protein-coding	enhancer	SegWey	chr1:1470620-1474168	AFF1,ARNT,ASH2L,ATF2,ATF3,ATF7,BACH1,BHLHE40,C11orf30,CBX1,CEBPB,CHD1,CHD4,CREB1,CREB3L1,CREM,CTBP1,CTCF,DACH1,DPF2,E2F1,E2F4,E2F6,E2F7,E2F8,E4F1,EGR1,EHMT2,ELF1,ELK1,EP300,EP400,ESRRA,ETS1,ETV4,FOXK2,GABPA,GABPB1,GATAD2B,GMEB1,HCFC1,HDAC1,HDAC2,HMBOX1,HNF4A,HNF4G,HNRNPLL,IKZF1,IKZF2,IRF1,IRF3,JUN,JUND,KDM4B,KDM5A,KLF16,L3MBTL2,LEF1,MAX,MBD2,MEIS2,MGA,MLLT1,MNT,MTA1,MTA2,MTA3,MXI1,MYC,NBN,NCOA1,N…	-
WGBS_DMR_chr1:1539463-1539554	chr1	1539463	1539554	HYPER	0	0	0	1	intron (NM_001114748, intron 2 of 3)	intron (NM_001114748, intron 2 of 3)	852	NM_001114748	339453	Hs.668654	NM_001114748	ENSG00000205090	TMEM240	C1orf70|SCA21	transmembrane protein 240	protein-coding	enhancer	DECRES	chr1:1539055-1541878	AGO1,AGO2,ASH2L,BACH1,BHLHE40,FIP1L1,HDAC2,HNRNPK,KDM4A,MXI1,NR2F2,PAX5,PHF8,POLR2A,POLR2G,PRPF4,RBM39,REST,SIN3A,USF1,ZNF263	-
WGBS_DMR_chr1:1539706-1540096	chr1	1539706	1540096	HYPER	0	0	0	1	intron (NM_001114748, intron 1 of 3)	CpG-117	459	NM_001114748	339453	Hs.668654	NM_001114748	ENSG00000205090	TMEM240	C1orf70|SCA21	transmembrane protein 240	protein-coding	promoter	BENGI,ENCODE-HMM	chr1:1539055-1541878	AGO1,AGO2,ASH2L,BACH1,BHLHE40,FIP1L1,HDAC2,HNRNPK,KDM4A,MXI1,NR2F2,PAX5,PHF8,POLR2A,POLR2G,PRPF4,RBM39,REST,SIN3A,USF1,ZNF263	-
Array_DMR_chr1:1614235-1614438	chr1	1614235	1614438	HYPER	0	0	1	0	Intergenic	MER65D|LTR|ERV1	-1079	NM_001170688	142678	Hs.135805	NM_080875	ENSG00000197530	MIB2	ZZANK1|ZZZ5	mindbomb E3 ubiquitin protein ligase 2	protein-coding	promoter	EnsemblRegBuild,ENCODE-HMM	chr1:1613480-1617689	AFF1,AGO1,AGO2,ARHGAP35,ARID1B,ARID3A,ARNT,ASH2L,ATF2,ATF3,ATF4,ATF7,BACH1,BCOR,BHLHE40,BMI1,BRD4,BRD9,C11orf30,CBFA2T2,CBFA2T3,CBX3,CC2D1A,CDC5L,CEBPB,CHD1,CLOCK,CREB1,CREB3L1,CREM,CTBP1,CTCF,DACH1,DNMT1,DPF2,E2F1,E2F4,E2F6,E2F8,E4F1,EGR1,ELF1,ELF4,ELK1,EP300,EP400,ESRRA,ETS1,ETV4,FIP1L1,FOSL1,FOXK2,FUS,GABPA,GABPB1,GATA1,GATA2,GATA3,GATA4,GATAD2A,GATAD2B,GMEB1,HCFC1,HDAC1,HDAC2,HES1,HNF1A,HNRNP…	chr1:1614200-1614810
Array_DMR_chr1:1629045-1629647	chr1	1629045	1629647	HYPO	0	0	1	0	intron (NM_001170689, intron 16 of 17)	CpG-125	-2835	NM_006983	8510	Hs.192316	NM_006983	ENSG00000189409	MMP23B	MIFR|MIFR-1|MMP22|MMP23A	matrix metallopeptidase 23B	protein-coding	promoter	BENGI,EnsemblRegBuild,ENCODE-HMM,FOCS	chr1:1627057-1629982	AGO2,ASH2L,BHLHE40,CTCF,DPF2,GABPA,GATAD2B,HDAC2,HNRNPK,IKZF1,KDM4A,MAX,POLR2A,POLR2G,REST,SIN3A,SPI1,SREBF2,USF1,ZBTB33,ZFX	-
WGBS_DMR_chr1:1644861-1645276	chr1	1644861	1645276	HYPO	0	0	0	1	intron (NM_033490, intron 5 of 18)	CpG	12288	NR_002946	8511	Hs.671760	NR_002946	ENSG00000215914	MMP23A	MIFR|MIFR-1|MMP21	matrix metallopeptidase 23A (pseudogene)	pseudo	-	-	chr1:1644657-1645604	CTCF,ZBTB33	-
WGBS_DMR_chr1:1693794-1693872	chr1	1693794	1693872	HYPER	0	0	0	1	Intergenic	AluSg|SINE|Alu	-1029	NM_001290264	728661	Hs.655255	NM_001110781	ENSG00000189339	SLC35E2B	SLC35E2	solute carrier family 35 member E2B	protein-coding	promoter	EnsemblRegBuild,ENCODE-HMM	chr1:1692194-1694367	ASH1L,ATF3,ATF7,BCOR,BHLHE40,CBFA2T3,CC2D1A,CHD1,CLOCK,CREB1,CREB3L1,CREM,CTBP1,CTCF,DPF2,E2F1,E2F7,E4F1,EGR1,ELF1,EP300,EP400,FOXK2,FOXM1,GABPB1,GATAD2B,GMEB1,HCFC1,HDAC1,HDAC2,IKZF1,JUN,JUND,KDM1A,KLF5,L3MBTL2,LEF1,MAFF,MAX,MBD2,MGA,MIER1,MLLT1,MNT,MTA3,NBN,NRF1,PAX5,PHF20,POLR2A,POLR2G,PRDM10,RB1,RBFOX2,RELB,REST,RLF,SIN3A,SIN3B,SIX5,SKI,SKIL,SMARCA5,SOX6,SP1,SREBF1,STAT1,TBX21,TCF7L2,TRIM22,T…	-
WGBS_DMR_chr1:1711998-1712450	chr1	1711998	1712450	HYPO	0	0	0	1	intron (NM_001313896, intron 6 of 19)	CpG	12285	NR_002946	8511	Hs.671760	NR_002946	ENSG00000215914	MMP23A	MIFR|MIFR-1|MMP21	matrix metallopeptidase 23A (pseudogene)	pseudo	-	-	-	-	-
WGBS_DMR_chr1:1758974-1759462	chr1	1758974	1759462	HYPO	0	0	0	1	promoter-TSS (NM_001198995)	promoter-TSS (NM_001198995)	-576	NM_001198995	65220	Hs.654792	NM_023018	ENSG00000008130	NADK	dJ283E3.1	NAD kinase	protein-coding	enhancer	JungEtAl2019	chr1:1757665-1760886	AFF1,AGO1,AGO2,ARID1B,ARNT,ATF3,ATF7,BCL3,BHLHE40,C11orf30,CBFA2T2,CBFA2T3,CBX1,CBX3,CBX5,CLOCK,CREB1,CREB3L1,CREM,CTBP1,CTCF,DACH1,DNMT1,DPF2,E2F6,E2F8,E4F1,EGR1,ELF1,EP300,EP400,ESR1,ESRRA,FIP1L1,FOS,FOXA1,FOXA2,FOXK2,GABPA,GATA3,GATAD2A,GATAD2B,GMEB1,HCFC1,HDAC1,HDAC2,HNF4A,HNF4G,HNRNPL,IRF2,JUN,JUND,KDM4B,KDM5B,KLF16,L3MBTL2,LEF1,MAFF,MAFK,MAX,MBD2,MGA,MIER1,MITF,MLLT1,MNT,MTA1,MTA2,MTA3,MYC,…	-
WGBS_DMR_chr1:1782002-1782910	chr1	1782002	1782910	HYPER	1	1	1	1	Intergenic	CpG	-2309	NM_001353641	65220	Hs.654792	NM_023018	ENSG00000008130	NADK	dJ283E3.1	NAD kinase	protein-coding	promoter	EnsemblRegBuild,ENCODE-HMM	chr1:1781139-1783827	AGO1,AGO2,ARID1B,ASH2L,ATF2,ATF4,ATF7,BACH1,BCL3,BCOR,BHLHE40,CBFA2T3,CBX1,CBX3,CC2D1A,CCAR2,CEBPB,CREB3L1,CTBP1,CTCF,DPF2,E2F1,E2F6,E2F8,E4F1,EED,EGR1,ELF1,ELF4,ELK1,EP300,EP400,ETS1,FIP1L1,FOSL2,FOXA1,FOXA2,FOXK2,FOXM1,FUS,GABPA,GABPB1,GATA2,GMEB1,HDAC1,HDAC2,HNF4A,HNRNPK,HNRNPL,HNRNPLL,IKZF1,IKZF2,JUND,KDM1A,L3MBTL2,MAX,MBD2,MEIS2,MGA,MNT,MTA3,MXI1,MYC,MYNN,NBN,NCOA1,NFATC1,NFXL1,NR2F2,NRF1,PC…	-
450KSigProbes_cg02769781_chr1:1782236-1782238	chr1	1782236	1782238	HYPER	1	1	1	1	Intergenic	CpG	-2090	NM_001353641	65220	Hs.654792	NM_023018	ENSG00000008130	NADK	dJ283E3.1	NAD kinase	protein-coding	promoter	EnsemblRegBuild,ENCODE-HMM	chr1:1781139-1783827	AGO1,AGO2,ARID1B,ASH2L,ATF2,ATF4,ATF7,BACH1,BCL3,BCOR,BHLHE40,CBFA2T3,CBX1,CBX3,CC2D1A,CCAR2,CEBPB,CREB3L1,CTBP1,CTCF,DPF2,E2F1,E2F6,E2F8,E4F1,EED,EGR1,ELF1,ELF4,ELK1,EP300,EP400,ETS1,FIP1L1,FOSL2,FOXA1,FOXA2,FOXK2,FOXM1,FUS,GABPA,GABPB1,GATA2,GMEB1,HDAC1,HDAC2,HNF4A,HNRNPK,HNRNPL,HNRNPLL,IKZF1,IKZF2,JUND,KDM1A,L3MBTL2,MAX,MBD2,MEIS2,MGA,MNT,MTA3,MXI1,MYC,MYNN,NBN,NCOA1,NFATC1,NFXL1,NR2F2,NRF1,PC…	chr1:1782040-1782290
850KSigProbes_cg02769781_chr1:1782236-1782238	chr1	1782236	1782238	HYPER	1	1	1	1	Intergenic	CpG	-2090	NM_001353641	65220	Hs.654792	NM_023018	ENSG00000008130	NADK	dJ283E3.1	NAD kinase	protein-coding	promoter	EnsemblRegBuild,ENCODE-HMM	chr1:1781139-1783827	AGO1,AGO2,ARID1B,ASH2L,ATF2,ATF4,ATF7,BACH1,BCL3,BCOR,BHLHE40,CBFA2T3,CBX1,CBX3,CC2D1A,CCAR2,CEBPB,CREB3L1,CTBP1,CTCF,DPF2,E2F1,E2F6,E2F8,E4F1,EED,EGR1,ELF1,ELF4,ELK1,EP300,EP400,ETS1,FIP1L1,FOSL2,FOXA1,FOXA2,FOXK2,FOXM1,FUS,GABPA,GABPB1,GATA2,GMEB1,HDAC1,HDAC2,HNF4A,HNRNPK,HNRNPL,HNRNPLL,IKZF1,IKZF2,JUND,KDM1A,L3MBTL2,MAX,MBD2,MEIS2,MGA,MNT,MTA3,MXI1,MYC,MYNN,NBN,NCOA1,NFATC1,NFXL1,NR2F2,NRF1,PC…	chr1:1782040-1782290
Array_DMR_chr1:1782237-1782701	chr1	1782237	1782701	HYPER	1	1	1	1	Intergenic	CpG	-2322	NM_001353641	65220	Hs.654792	NM_023018	ENSG00000008130	NADK	dJ283E3.1	NAD kinase	protein-coding	promoter	EnsemblRegBuild,ENCODE-HMM	chr1:1781139-1783827	AGO1,AGO2,ARID1B,ASH2L,ATF2,ATF4,ATF7,BACH1,BCL3,BCOR,BHLHE40,CBFA2T3,CBX1,CBX3,CC2D1A,CCAR2,CEBPB,CREB3L1,CTBP1,CTCF,DPF2,E2F1,E2F6,E2F8,E4F1,EED,EGR1,ELF1,ELF4,ELK1,EP300,EP400,ETS1,FIP1L1,FOSL2,FOXA1,FOXA2,FOXK2,FOXM1,FUS,GABPA,GABPB1,GATA2,GMEB1,HDAC1,HDAC2,HNF4A,HNRNPK,HNRNPL,HNRNPLL,IKZF1,IKZF2,JUND,KDM1A,L3MBTL2,MAX,MBD2,MEIS2,MGA,MNT,MTA3,MXI1,MYC,MYNN,NBN,NCOA1,NFATC1,NFXL1,NR2F2,NRF1,PC…	-
450KSigProbes_cg00558749_chr1:1782510-1782512	chr1	1782510	1782512	HYPER	1	1	1	1	Intergenic	CpG	-2364	NM_001353641	65220	Hs.654792	NM_023018	ENSG00000008130	NADK	dJ283E3.1	NAD kinase	protein-coding	promoter	EnsemblRegBuild,ENCODE-HMM	chr1:1781139-1783827	AGO1,AGO2,ARID1B,ASH2L,ATF2,ATF4,ATF7,BACH1,BCL3,BCOR,BHLHE40,CBFA2T3,CBX1,CBX3,CC2D1A,CCAR2,CEBPB,CREB3L1,CTBP1,CTCF,DPF2,E2F1,E2F6,E2F8,E4F1,EED,EGR1,ELF1,ELF4,ELK1,EP300,EP400,ETS1,FIP1L1,FOSL2,FOXA1,FOXA2,FOXK2,FOXM1,FUS,GABPA,GABPB1,GATA2,GMEB1,HDAC1,HDAC2,HNF4A,HNRNPK,HNRNPL,HNRNPLL,IKZF1,IKZF2,JUND,KDM1A,L3MBTL2,MAX,MBD2,MEIS2,MGA,MNT,MTA3,MXI1,MYC,MYNN,NBN,NCOA1,NFATC1,NFXL1,NR2F2,NRF1,PC…	chr1:1782300-1783650
850KSigProbes_cg00558749_chr1:1782510-1782512	chr1	1782510	1782512	HYPER	1	1	1	1	Intergenic	CpG	-2364	NM_001353641	65220	Hs.654792	NM_023018	ENSG00000008130	NADK	dJ283E3.1	NAD kinase	protein-coding	promoter	EnsemblRegBuild,ENCODE-HMM	chr1:1781139-1783827	AGO1,AGO2,ARID1B,ASH2L,ATF2,ATF4,ATF7,BACH1,BCL3,BCOR,BHLHE40,CBFA2T3,CBX1,CBX3,CC2D1A,CCAR2,CEBPB,CREB3L1,CTBP1,CTCF,DPF2,E2F1,E2F6,E2F8,E4F1,EED,EGR1,ELF1,ELF4,ELK1,EP300,EP400,ETS1,FIP1L1,FOSL2,FOXA1,FOXA2,FOXK2,FOXM1,FUS,GABPA,GABPB1,GATA2,GMEB1,HDAC1,HDAC2,HNF4A,HNRNPK,HNRNPL,HNRNPLL,IKZF1,IKZF2,JUND,KDM1A,L3MBTL2,MAX,MBD2,MEIS2,MGA,MNT,MTA3,MXI1,MYC,MYNN,NBN,NCOA1,NFATC1,NFXL1,NR2F2,NRF1,PC…	chr1:1782300-1783650
WGBS_DMR_chr1:1840184-1840741	chr1	1840184	1840741	HYPER	0	0	0	1	intron (NM_002074, intron 1 of 11)	AluSx3|SINE|Alu	50655	NM_002074	2782	Hs.430425	NM_002074	ENSG00000078369	GNB1	MRD42	G protein subunit beta 1	protein-coding	enhancer	ENCODE-HMM	-	-	-
WGBS_DMR_chr1:1859082-1859528	chr1	1859082	1859528	HYPER	0	0	0	1	intron (NM_002074, intron 1 of 11)	AluSz|SINE|Alu	31812	NM_002074	2782	Hs.430425	NM_002074	ENSG00000078369	GNB1	MRD42	G protein subunit beta 1	protein-coding	enhancer	SegWey,DECRES	chr1:1858280-1859959	AFF1,ARID1B,ARID3A,ARNT,ATF2,ATF3,ATF7,BHLHE40,C11orf30,CBFA2T2,CBFA2T3,CBX3,CEBPB,CREB1,CREM,CTBP1,CTCF,CUX1,DACH1,DPF2,E2F1,EP300,FOS,FOXA1,FOXA2,FOXK2,GABPA,GABPB1,GATA1,GATA2,GATA3,GATAD2B,HDAC1,HDAC2,IKZF1,JUN,JUND,KDM1A,LCORL,MAFF,MAFK,MAX,MBD2,MEF2A,MNT,MTA1,MTA3,MXI1,MYC,NBN,NCOA1,NCOA3,NCOR1,NEUROD1,NFIC,NR2F2,NR3C1,PHF21A,PKNOX1,POLR2A,PRDM10,RAD21,RB1,RBM22,RCOR1,REST,RFX1,RFX5,SIN3A,S…	-
WGBS_DMR_chr1:2112322-2112728	chr1	2112322	2112728	HYPER	0	0	0	1	intron (NM_001033582, intron 1 of 14)	intron (NM_001033582, intron 1 of 14)	7809	NM_001033582	5590	Hs.496255	NM_002744	ENSG00000067606	PRKCZ	PKC-ZETA|PKC2	protein kinase C zeta	protein-coding	enhancer	ENCODE-HMM,FulcoEtAl2019	-	-	-
Array_DMR_chr1:2132360-2132436	chr1	2132360	2132436	HYPO	0	0	1	0	intron (NM_001033582, intron 1 of 14)	CpG	27682	NM_001033582	5590	Hs.496255	NM_002744	ENSG00000067606	PRKCZ	PKC-ZETA|PKC2	protein kinase C zeta	protein-coding	promoter	ENCODE-HMM	chr1:2131682-2136836	AGO2,ASH2L,ATF7,BCOR,BHLHE40,BMI1,BRD4,CBFA2T2,CBFA2T3,CHD1,CREB1,CREM,CTBP1,CTCF,DACH1,DPF2,E2F6,EGR1,ELF1,EP300,ESRRA,ETV4,FIP1L1,FOS,FOXA1,FOXA2,FOXK2,GABPA,GABPB1,GATA2,GATA3,GATA4,GMEB1,HCFC1,HDAC1,HDAC2,HNF4A,HNF4G,HNRNPH1,HNRNPK,HNRNPL,HNRNPLL,IKZF1,IRF1,IRF2,JUND,KDM1A,KDM4B,KLF16,L3MBTL2,MAFK,MAX,MBD2,MEIS2,MGA,MITF,MNT,MTA3,MXI1,MYC,NCOA1,NEUROD1,NR2F1,NR2F2,NRF1,PBX3,PCBP1,PHF20,PHF8,P…	chr1:2132280-2132530
Array_DMR_chr1:2189539-2190285	chr1	2189539	2190285	HYPO	0	0	1	0	intron (NM_182533, intron 3 of 3)	CpG	4863	NM_001282672	199990	Hs.107101	NM_182533	ENSG00000162585	FAAP20	C1orf86|FP7162	FA core complex associated protein 20	protein-coding	promoter	BENGI,EnsemblRegBuild,ENCODE-HMM,FOCS	chr1:2188693-2191344	AFF1,AGO1,AGO2,ARHGAP35,ARID1B,ARID3A,ASH2L,ATF3,ATF4,ATF7,BCOR,BHLHE40,CBFA2T2,CBFA2T3,CBX3,CEBPB,CREB1,CREB3L1,CREM,CTBP1,CTCF,DACH1,DNMT1,DPF2,E2F1,E2F6,EGR1,EP300,EP400,ESRRA,ETS1,ETV4,FIP1L1,FOS,FOSL2,FOXA1,FOXA2,FOXK2,GABPA,GABPB1,GATAD2A,GMEB1,HCFC1,HDAC1,HDAC2,HNRNPK,HNRNPL,HNRNPLL,IRF1,JUN,JUND,KDM4B,KDM5B,KLF16,L3MBTL2,MAX,MBD2,MEIS2,MGA,MLLT1,MNT,MTA1,MTA3,MXI1,MYC,MYNN,NBN,NCOA1,NCOR1…	-
WGBS_DMR_chr1:2194030-2194309	chr1	2194030	2194309	HYPO	0	0	0	1	intron (NM_001282670, intron 5 of 7)	intron (NM_001282670, intron 5 of 7)	606	NM_001282672	199990	Hs.107101	NM_182533	ENSG00000162585	FAAP20	C1orf86|FP7162	FA core complex associated protein 20	protein-coding	promoter	BENGI,FOCS	chr1:2193203-2196092	AFF1,AGO1,AGO2,ARID1B,ARID2,ARID3A,ARNT,ASH2L,ATF7,BACH1,BHLHE40,BRD9,C11orf30,CBX1,CBX3,CC2D1A,CDC5L,CREB3L1,CREM,CTBP1,CTCF,DPF2,E2F1,E2F6,E2F7,E2F8,E4F1,EBF1,EGR1,ELF1,ELF4,ELK1,EP300,EP400,ESRRA,ETS1,ETV4,ETV6,FIP1L1,FOXA1,FOXA2,FOXK2,FOXM1,FUS,GABPA,GABPB1,GATAD2A,GATAD2B,GMEB1,HCFC1,HDAC1,HDAC2,HNF4A,HNF4G,HNRNPL,HNRNPLL,IKZF1,IKZF2,IRF1,IRF2,JUND,KDM1A,KDM4A,KDM5A,KLF16,KLF5,L3MBTL2,LEF1,M…	-
WGBS_DMR_chr1:2213232-2213731	chr1	2213232	2213731	HYPER	0	0	0	1	promoter-TSS (NM_001282670)	promoter-TSS (NM_001282670)	-761	NM_001282670	199990	Hs.107101	NM_182533	ENSG00000162585	FAAP20	C1orf86|FP7162	FA core complex associated protein 20	protein-coding	enhancer	SegWey,HACER,DECRES	chr1:2211940-2215282	AFF1,AGO2,ARID1B,ASH2L,ATF2,ATF3,ATF7,BACH1,BHLHE40,BMI1,CBX3,CEBPB,CREB1,CREM,CTBP1,CTCF,E2F6,EGR1,EP300,FOS,GABPA,GABPB1,GATAD2A,GMEB1,HDAC1,HDAC2,HNRNPL,HNRNPLL,IKZF1,JUN,JUND,KDM5B,L3MBTL2,MAFF,MAX,MGA,MLLT1,MNT,MTA1,MTA2,MTA3,MXI1,MYC,MYNN,NEUROD1,NFIC,NR2F2,NR3C1,NRF1,PCBP1,PHF20,PHF8,POLR2A,POLR2G,PRDM10,PRPF4,RAD21,RB1,RBBP5,RBFOX2,RBM39,REST,RFX1,RFX5,RNF2,SAFB,SAP30,SIN3A,SKIL,SMARCA4,S…	-
WGBS_DMR_chr1:2240195-2240688	chr1	2240195	2240688	HYPER	0	0	0	1	intron (NM_003036, intron 1 of 6)	intron (NM_003036, intron 1 of 6)	11746	NM_003036	6497	Hs.656507	NM_003036	ENSG00000157933	SKI	SGS|SKV	SKI proto-oncogene	protein-coding	enhancer	SegWey,DECRES	chr1:2236727-2240728	AGO2,BHLHE40,CEBPB,CTCF,EGR1,EP300,HNF4A,HNF4G,HNRNPL,HNRNPLL,MAX,MNT,MXI1,MYC,NFIB,NFIC,NR2F1,POLR2A,POLR2G,PTBP1,RAD21,RBFOX2,RBM22,RBM39,REST,RFX1,RXRA,SIN3A,SP1,TCF7L2,ZBTB33,ZNF263	-
WGBS_DMR_chr1:2322570-2322664	chr1	2322570	2322664	HYPER	0	0	0	1	intron (NM_024848, intron 13 of 13)	CpG	30044	NR_024489	100129534	Hs.655313	NM_001127577	ENSG00000269896	LOC100129534	-	small nuclear ribonucleoprotein polypeptide N pseudogene	pseudo	enhancer	SegWey	chr1:2321142-2323129	BHLHE40,CBX2,CTCF,E2F6,EP300,ESR1,EZH2,FOS,GABPA,HNRNPLL,MAFK,MAX,NR2F2,POLR2A,RAD21,RAD51,RBM39,RFX1,RXRA,SKI,SP1,TAF1,TAF15,TBP,TCF12,UBTF,USF1	-
WGBS_DMR_chr1:2474215-2474374	chr1	2474215	2474374	HYPO	0	0	0	1	intron (NM_001303012, intron 1 of 21)	intron (NM_001303012, intron 1 of 21)	-2021	NM_001303013	9651	Hs.170156	NM_014638	ENSG00000149527	PLCH2	PLC-L4|PLC-eta2|PLCL4|PLCeta2	phospholipase C eta 2	protein-coding	promoter	BENGI	chr1:2472878-2476004	CTCF,EGR1,ESRRA,EZH2,FOXA1,GABPA,HNF4A,MXI1,MYC,MYNN,NR2F1,NR2F2,PCBP1,PKNOX1,POLR2A,POLR2G,PRDM10,RAD21,RCOR1,REST,RFX5,RXRA,SP1,TBP,UBTF,YY1,ZBTB7A	chr1:2474100-2474370
WGBS_DMR_chr1:2523618-2524128	chr1	2523618	2524128	HYPO	0	0	0	1	intron (NM_018216, intron 1 of 18)	intron (NM_018216, intron 1 of 18)	2755	NM_018216	55229	Hs.26156	NM_018216	ENSG00000157881	PANK4	-	pantothenate kinase 4	protein-coding	enhancer	SegWey	chr1:2523013-2524209	ATF4,CEBPB,CTCF,GABPA,HNF4A,POLR2A,POLR2G,RAD21,RBFOX2,RXRA,SIN3A,SP1,TCF12,ZBTB33,ZNF143	-
WGBS_DMR_chr1:2629419-2629579	chr1	2629419	2629579	HYPO	0	0	0	1	5' UTR (NM_033467, exon 2 of 24)	5' UTR (NM_033467, exon 2 of 24)	3543	NM_033467	79258	Hs.591453	NM_033467	ENSG00000142606	MMEL1	MMEL2|NEP2|NEPII|NL1|NL2|SEP	membrane metalloendopeptidase like 1	protein-coding	promoter	EnsemblRegBuild,ENCODE-HMM	chr1:2627941-2632093	AGO1,BCL3,BHLHE40,CTCF,EP300,EZH2,GMEB1,HNF4A,HNF4G,KDM1A,KDM4A,MNT,MYC,PBX3,POLR2A,RAD21,RBM39,REST,RNF2,SMC3,SP1,SUZ12,USF1,XRCC5,ZNF263	chr1:2629220-2629610
WGBS_DMR_chr1:2922146-2922475	chr1	2922146	2922475	HYPER	0	0	0	1	Intergenic	Intergenic	-99172	NM_080431	140625	Hs.236635	NM_080431	ENSG00000169717	ACTRT2	ARPM2|ARPT2|Arp-T2|HARPM2	actin related protein T2	protein-coding	-	-	chr1:2921762-2922772	CTCF,EGR1,ELF1,GATA3,HNRNPL,RAD21,TRIM22,ZNF143,ZNF579	-
WGBS_DMR_chr1:3071222-3072295	chr1	3071222	3072295	HYPER	0	0	0	1	intron (NM_199454, intron 1 of 16)	intron (NM_199454, intron 1 of 16)	2580	NM_199454	63976	Hs.99500	NM_022114	ENSG00000142611	PRDM16	CMD1LL|KMT8F|LVNC8|MEL1|PFM13	PR/SET domain 16	protein-coding	promoter	BENGI,EnsemblRegBuild,ENCODE-HMM	chr1:3069475-3075194	CTCF,EP300,EZH2,GABPA,HDAC2,HNRNPL,HNRNPLL,KDM4A,MXI1,NR2F6,POLR2A,POLR2G,RAD21,RBFOX2,RBM39,RNF2,RXRA,SMC3,SUZ12,TAF15,TFAP4,XRCC5,YY1,ZBTB7A,ZFX,ZNF263	-
Array_DMR_chr1:3072521-3072743	chr1	3072521	3072743	HYPER	0	0	1	1	intron (NM_199454, intron 1 of 16)	intron (NM_199454, intron 1 of 16)	3454	NM_199454	63976	Hs.99500	NM_022114	ENSG00000142611	PRDM16	CMD1LL|KMT8F|LVNC8|MEL1|PFM13	PR/SET domain 16	protein-coding	promoter	BENGI,EnsemblRegBuild,ENCODE-HMM	chr1:3069475-3075194	CTCF,EP300,EZH2,GABPA,HDAC2,HNRNPL,HNRNPLL,KDM4A,MXI1,NR2F6,POLR2A,POLR2G,RAD21,RBFOX2,RBM39,RNF2,RXRA,SMC3,SUZ12,TAF15,TFAP4,XRCC5,YY1,ZBTB7A,ZFX,ZNF263	chr1:3072440-3072970
WGBS_DMR_chr1:3072521-3073226	chr1	3072521	3073226	HYPER	0	0	1	1	intron (NM_199454, intron 1 of 16)	intron (NM_199454, intron 1 of 16)	3695	NM_199454	63976	Hs.99500	NM_022114	ENSG00000142611	PRDM16	CMD1LL|KMT8F|LVNC8|MEL1|PFM13	PR/SET domain 16	protein-coding	promoter	BENGI,EnsemblRegBuild,ENCODE-HMM	chr1:3069475-3075194	CTCF,EP300,EZH2,GABPA,HDAC2,HNRNPL,HNRNPLL,KDM4A,MXI1,NR2F6,POLR2A,POLR2G,RAD21,RBFOX2,RBM39,RNF2,RXRA,SMC3,SUZ12,TAF15,TFAP4,XRCC5,YY1,ZBTB7A,ZFX,ZNF263	-
WGBS_DMR_chr1:3073753-3074735	chr1	3073753	3074735	HYPER	0	0	1	1	intron (NM_199454, intron 1 of 16)	MIR|SINE|MIR	5066	NM_199454	63976	Hs.99500	NM_022114	ENSG00000142611	PRDM16	CMD1LL|KMT8F|LVNC8|MEL1|PFM13	PR/SET domain 16	protein-coding	promoter	BENGI,EnsemblRegBuild,ENCODE-HMM	chr1:3069475-3075194	CTCF,EP300,EZH2,GABPA,HDAC2,HNRNPL,HNRNPLL,KDM4A,MXI1,NR2F6,POLR2A,POLR2G,RAD21,RBFOX2,RBM39,RNF2,RXRA,SMC3,SUZ12,TAF15,TFAP4,XRCC5,YY1,ZBTB7A,ZFX,ZNF263	-
Array_DMR_chr1:3073926-3074114	chr1	3073926	3074114	HYPER	0	0	1	1	intron (NM_199454, intron 1 of 16)	CpG	4842	NM_199454	63976	Hs.99500	NM_022114	ENSG00000142611	PRDM16	CMD1LL|KMT8F|LVNC8|MEL1|PFM13	PR/SET domain 16	protein-coding	promoter	BENGI,EnsemblRegBuild,ENCODE-HMM	chr1:3069475-3075194	CTCF,EP300,EZH2,GABPA,HDAC2,HNRNPL,HNRNPLL,KDM4A,MXI1,NR2F6,POLR2A,POLR2G,RAD21,RBFOX2,RBM39,RNF2,RXRA,SMC3,SUZ12,TAF15,TFAP4,XRCC5,YY1,ZBTB7A,ZFX,ZNF263	-
WGBS_DMR_chr1:3078296-3079456	chr1	3078296	3079456	HYPER	0	0	1	1	intron (NM_199454, intron 1 of 16)	intron (NM_199454, intron 1 of 16)	9698	NM_199454	63976	Hs.99500	NM_022114	ENSG00000142611	PRDM16	CMD1LL|KMT8F|LVNC8|MEL1|PFM13	PR/SET domain 16	protein-coding	-	-	-	-	-
Array_DMR_chr1:3078693-3079040	chr1	3078693	3079040	HYPER	0	0	1	1	intron (NM_199454, intron 1 of 16)	intron (NM_199454, intron 1 of 16)	9688	NM_199454	63976	Hs.99500	NM_022114	ENSG00000142611	PRDM16	CMD1LL|KMT8F|LVNC8|MEL1|PFM13	PR/SET domain 16	protein-coding	enhancer	SegWey	-	-	-
WGBS_DMR_chr1:3079770-3080410	chr1	3079770	3080410	HYPER	0	0	0	1	intron (NM_199454, intron 1 of 16)	intron (NM_199454, intron 1 of 16)	10912	NM_199454	63976	Hs.99500	NM_022114	ENSG00000142611	PRDM16	CMD1LL|KMT8F|LVNC8|MEL1|PFM13	PR/SET domain 16	protein-coding	-	-	-	-	-
WGBS_DMR_chr1:3101411-3101526	chr1	3101411	3101526	HYPER	0	0	0	1	intron (NM_199454, intron 1 of 16)	intron (NM_199454, intron 1 of 16)	-26507	NR_036215	100422968	-	NR_036215	ENSG00000283572	MIR4251	-	microRNA 4251	ncRNA	enhancer	BENGI,FOCS	chr1:3101266-3101711	CTCF,EZH2	-
WGBS_DMR_chr1:3119913-3120686	chr1	3119913	3120686	HYPER	0	0	0	1	intron (NM_199454, intron 1 of 16)	intron (NM_199454, intron 1 of 16)	-7676	NR_036215	100422968	-	NR_036215	ENSG00000283572	MIR4251	-	microRNA 4251	ncRNA	-	-	-	-	-
WGBS_DMR_chr1:3135191-3135850	chr1	3135191	3135850	HYPER	0	0	0	1	intron (NM_199454, intron 1 of 16)	intron (NM_199454, intron 1 of 16)	7545	NR_036215	100422968	-	NR_036215	ENSG00000283572	MIR4251	-	microRNA 4251	ncRNA	-	-	chr1:3135184-3135867	CTCF,EZH2	-
WGBS_DMR_chr1:3169640-3170085	chr1	3169640	3170085	HYPER	0	0	0	1	intron (NM_199454, intron 1 of 16)	intron (NM_199454, intron 1 of 16)	41887	NR_036215	100422968	-	NR_036215	ENSG00000283572	MIR4251	-	microRNA 4251	ncRNA	-	-	-	-	-
WGBS_DMR_chr1:3182590-3182920	chr1	3182590	3182920	HYPER	0	0	0	1	intron (NM_199454, intron 1 of 16)	intron (NM_199454, intron 1 of 16)	54780	NR_036215	100422968	-	NR_036215	ENSG00000283572	MIR4251	-	microRNA 4251	ncRNA	-	-	-	-	-
WGBS_DMR_chr1:3184373-3184614	chr1	3184373	3184614	HYPER	0	0	0	1	intron (NM_199454, intron 1 of 16)	intron (NM_199454, intron 1 of 16)	56518	NR_036215	100422968	-	NR_036215	ENSG00000283572	MIR4251	-	microRNA 4251	ncRNA	-	-	-	-	-
WGBS_DMR_chr1:3188393-3188688	chr1	3188393	3188688	HYPER	0	0	0	1	intron (NM_199454, intron 2 of 16)	CpG	60565	NR_036215	100422968	-	NR_036215	ENSG00000283572	MIR4251	-	microRNA 4251	ncRNA	enhancer	BENGI	chr1:3188033-3189021	CTCF,EZH2,POLR2A	-
WGBS_DMR_chr1:3218098-3218219	chr1	3218098	3218219	HYPER	0	0	0	1	intron (NM_199454, intron 2 of 16)	intron (NM_199454, intron 2 of 16)	90183	NR_036215	100422968	-	NR_036215	ENSG00000283572	MIR4251	-	microRNA 4251	ncRNA	enhancer	SegWey	-	-	chr1:3218100-3218250
WGBS_DMR_chr1:3219148-3219313	chr1	3219148	3219313	HYPER	0	0	0	1	intron (NM_199454, intron 2 of 16)	intron (NM_199454, intron 2 of 16)	91255	NR_036215	100422968	-	NR_036215	ENSG00000283572	MIR4251	-	microRNA 4251	ncRNA	enhancer	SegWey,BENGI,DECRES	chr1:3218862-3220653	ASH2L,CTCF,EGR1,EP300,EZH2,FOS,FOSL2,FOXA1,GATA2,HDAC2,HNF1A,HNRNPL,JUND,KDM1A,NCOR1,NR2F6,POLR2A,POLR2G,PRPF4,RAD21,RBFOX2,SKI,SP1,TFAP4,ZBTB7A	-
WGBS_DMR_chr1:3226197-3226887	chr1	3226197	3226887	HYPER	0	0	1	1	intron (NM_199454, intron 2 of 16)	intron (NM_199454, intron 2 of 16)	98567	NR_036215	100422968	-	NR_036215	ENSG00000283572	MIR4251	-	microRNA 4251	ncRNA	-	-	chr1:3226034-3227647	CTCF,DACH1,EZH2,GABPA,GATA2,RAD21	-
Array_DMR_chr1:3226361-3226454	chr1	3226361	3226454	HYPER	0	0	1	1	intron (NM_199454, intron 2 of 16)	intron (NM_199454, intron 2 of 16)	98432	NR_036215	100422968	-	NR_036215	ENSG00000283572	MIR4251	-	microRNA 4251	ncRNA	enhancer	EnsemblRegBuild	chr1:3226034-3227647	CTCF,DACH1,EZH2,GABPA,GATA2,RAD21	-
WGBS_DMR_chr1:3248319-3248760	chr1	3248319	3248760	HYPO	0	0	0	1	intron (NM_199454, intron 3 of 16)	intron (NM_199454, intron 3 of 16)	120564	NR_036215	100422968	-	NR_036215	ENSG00000283572	MIR4251	-	microRNA 4251	ncRNA	-	-	chr1:3247320-3248979	CTBP1,CTCF,EZH2,GABPA,HDAC2,HDAC6,KDM4A,L3MBTL2,LEF1,NRF1,PKNOX1,SUZ12	-
WGBS_DMR_chr1:3296026-3296609	chr1	3296026	3296609	HYPER	0	0	0	1	intron (NM_199454, intron 3 of 16)	intron (NM_199454, intron 3 of 16)	-158266	NM_014448	27237	Hs.87435	NM_014448	ENSG00000130762	ARHGEF16	GEF16|NBR	Rho guanine nucleotide exchange factor 16	protein-coding	enhancer	JungEtAl2019	-	-	-
WGBS_DMR_chr1:3323089-3324035	chr1	3323089	3324035	HYPER	0	0	1	1	intron (NM_199454, intron 3 of 16)	CpG	-131021	NM_014448	27237	Hs.87435	NM_014448	ENSG00000130762	ARHGEF16	GEF16|NBR	Rho guanine nucleotide exchange factor 16	protein-coding	promoter	ENCODE-HMM	chr1:3319591-3325303	AGO1,AGO2,ARID1B,ARID3A,ASH2L,ATF3,ATF4,ATF7,BHLHE40,CEBPB,CHD4,CREB1,CREM,CTBP1,CTCF,E4F1,EGR1,ELF1,ELF4,EP300,ETS1,ETV4,EZH2,FOSL2,FOXA1,FOXA2,FOXK2,FOXP1,GABPA,GATA1,GATA3,GATA4,HDAC1,HDAC2,HNF1A,HNF4A,HNF4G,HNRNPH1,HNRNPL,HNRNPLL,IKZF1,JUND,KAT2B,KDM1A,KDM5A,L3MBTL2,LEF1,MAX,MCM2,MEIS2,MGA,MNT,MYC,NCOR1,NR2F1,NR2F2,NR2F6,NRF1,PCBP1,PKNOX1,POLR2A,POLR2G,PRPF4,RAD21,RB1,RBFOX2,RBM39,RCOR1,REST,…	-
Array_DMR_chr1:3323148-3323663	chr1	3323148	3323663	HYPER	0	0	1	1	intron (NM_199454, intron 3 of 16)	CpG	-131178	NM_014448	27237	Hs.87435	NM_014448	ENSG00000130762	ARHGEF16	GEF16|NBR	Rho guanine nucleotide exchange factor 16	protein-coding	promoter	ENCODE-HMM	chr1:3319591-3325303	AGO1,AGO2,ARID1B,ARID3A,ASH2L,ATF3,ATF4,ATF7,BHLHE40,CEBPB,CHD4,CREB1,CREM,CTBP1,CTCF,E4F1,EGR1,ELF1,ELF4,EP300,ETS1,ETV4,EZH2,FOSL2,FOXA1,FOXA2,FOXK2,FOXP1,GABPA,GATA1,GATA3,GATA4,HDAC1,HDAC2,HNF1A,HNF4A,HNF4G,HNRNPH1,HNRNPL,HNRNPLL,IKZF1,JUND,KAT2B,KDM1A,KDM5A,L3MBTL2,LEF1,MAX,MCM2,MEIS2,MGA,MNT,MYC,NCOR1,NR2F1,NR2F2,NR2F6,NRF1,PCBP1,PKNOX1,POLR2A,POLR2G,PRPF4,RAD21,RB1,RBFOX2,RBM39,RCOR1,REST,…	-
WGBS_DMR_chr1:3350518-3351251	chr1	3350518	3351251	HYPER	0	0	0	1	intron (NM_199454, intron 3 of 16)	intron (NM_199454, intron 3 of 16)	-103699	NM_014448	27237	Hs.87435	NM_014448	ENSG00000130762	ARHGEF16	GEF16|NBR	Rho guanine nucleotide exchange factor 16	protein-coding	enhancer	SegWey,BENGI	chr1:3349034-3353442	AGO2,ATF2,ATF3,ATF7,C11orf30,CREB1,CREB3L1,CREM,CTBP1,CTCF,E2F1,EGR1,ELF1,EP300,HDAC2,HNRNPK,HNRNPL,JUND,KDM1A,L3MBTL2,MAFF,MAFK,NANOG,NR2F1,NR3C1,PCBP1,PCBP2,PKNOX1,POLR2A,POLR2G,RAD21,RBFOX2,REST,SMC3,TAF15,TCF7L2,U2AF1,XRCC5,YY1,ZBTB7A,ZFX,ZMYM3,ZNF263,ZNF316	-
WGBS_DMR_chr1:3351909-3353252	chr1	3351909	3353252	HYPER	0	0	1	1	intron (NM_199454, intron 3 of 16)	intron (NM_199454, intron 3 of 16)	-102003	NM_014448	27237	Hs.87435	NM_014448	ENSG00000130762	ARHGEF16	GEF16|NBR	Rho guanine nucleotide exchange factor 16	protein-coding	enhancer	SegWey,BENGI	chr1:3349034-3353442	AGO2,ATF2,ATF3,ATF7,C11orf30,CREB1,CREB3L1,CREM,CTBP1,CTCF,E2F1,EGR1,ELF1,EP300,HDAC2,HNRNPK,HNRNPL,JUND,KDM1A,L3MBTL2,MAFF,MAFK,NANOG,NR2F1,NR3C1,PCBP1,PCBP2,PKNOX1,POLR2A,POLR2G,RAD21,RBFOX2,REST,SMC3,TAF15,TCF7L2,U2AF1,XRCC5,YY1,ZBTB7A,ZFX,ZMYM3,ZNF263,ZNF316	-
Array_DMR_chr1:3352688-3352914	chr1	3352688	3352914	HYPER	0	0	1	1	intron (NM_199454, intron 3 of 16)	intron (NM_199454, intron 3 of 16)	-101782	NM_014448	27237	Hs.87435	NM_014448	ENSG00000130762	ARHGEF16	GEF16|NBR	Rho guanine nucleotide exchange factor 16	protein-coding	enhancer	SegWey,BENGI	chr1:3349034-3353442	AGO2,ATF2,ATF3,ATF7,C11orf30,CREB1,CREB3L1,CREM,CTBP1,CTCF,E2F1,EGR1,ELF1,EP300,HDAC2,HNRNPK,HNRNPL,JUND,KDM1A,L3MBTL2,MAFF,MAFK,NANOG,NR2F1,NR3C1,PCBP1,PCBP2,PKNOX1,POLR2A,POLR2G,RAD21,RBFOX2,REST,SMC3,TAF15,TCF7L2,U2AF1,XRCC5,YY1,ZBTB7A,ZFX,ZMYM3,ZNF263,ZNF316	-
WGBS_DMR_chr1:3365797-3366660	chr1	3365797	3366660	HYPER	0	0	1	1	intron (NM_199454, intron 3 of 16)	intron (NM_199454, intron 3 of 16)	-88355	NM_014448	27237	Hs.87435	NM_014448	ENSG00000130762	ARHGEF16	GEF16|NBR	Rho guanine nucleotide exchange factor 16	protein-coding	enhancer	JungEtAl2019	chr1:3365287-3367101	AGO1,BCL3,BHLHE40,CEBPB,CTCF,EP300,HNRNPLL,MEIS2,MNT,NFATC1,PBX3,PKNOX1,SOX13,TAF15,TRIM28	-
Array_DMR_chr1:3365885-3366306	chr1	3365885	3366306	HYPER	0	0	1	1	intron (NM_199454, intron 3 of 16)	intron (NM_199454, intron 3 of 16)	-88488	NM_014448	27237	Hs.87435	NM_014448	ENSG00000130762	ARHGEF16	GEF16|NBR	Rho guanine nucleotide exchange factor 16	protein-coding	enhancer	JungEtAl2019	chr1:3365287-3367101	AGO1,BCL3,BHLHE40,CEBPB,CTCF,EP300,HNRNPLL,MEIS2,MNT,NFATC1,PBX3,PKNOX1,SOX13,TAF15,TRIM28	-
WGBS_DMR_chr1:3410048-3410468	chr1	3410048	3410468	HYPER	0	0	0	1	intron (NM_199454, intron 8 of 16)	intron (NM_199454, intron 8 of 16)	-44325	NM_014448	27237	Hs.87435	NM_014448	ENSG00000130762	ARHGEF16	GEF16|NBR	Rho guanine nucleotide exchange factor 16	protein-coding	enhancer	JungEtAl2019	chr1:3409577-3410889	CTBP1,CTCF,EGR1,EP300,HNRNPL,MNT,MXI1,PHF20,RAD21,REST,SMC3,SUZ12,TRIM22,XRCC5,YY1	-
WGBS_DMR_chr1:3529731-3529895	chr1	3529731	3529895	HYPER	0	0	0	1	intron (NM_001409, intron 4 of 36)	intron (NM_001409, intron 4 of 36)	30977	NR_030277	693135	-	NR_030277	ENSG00000207776	MIR551A	MIRN551A|mir-551a	microRNA 551a	ncRNA	enhancer	SegWey,DECRES,JungEtAl2019	chr1:3527070-3552863	AGO1,AGO2,BCOR,BHLHE40,CBX3,CLOCK,CTCF,EGR1,EP300,ESR1,EZH2,FIP1L1,FOS,FOXA1,FOXA2,FOXM1,GABPA,GATA2,GMEB1,HDAC1,HNF4A,HNF4G,HNRNPH1,HNRNPL,HNRNPLL,IRF1,JUND,KDM1A,KDM4A,MAFK,MAX,MCM3,MITF,MNT,MTA1,MXI1,MYC,NFIB,NFIC,NR2F2,NR3C1,NRF1,PAX8,PCBP1,PHF8,POLR2A,POLR2G,RAD21,RAD51,RBFOX2,RBM14,RBM22,RBM39,RCOR1,REST,RXRA,SIN3A,SMARCA4,SMC3,SP1,STAT3,TAF1,TAF15,TBP,TEAD4,TRIM28,UBTF,USF1,USF2,ZBTB33,ZBT…	chr1:3529720-3529950
WGBS_DMR_chr1:3530053-3530641	chr1	3530053	3530641	HYPER	0	0	0	1	intron (NM_001409, intron 4 of 36)	intron (NM_001409, intron 4 of 36)	30443	NR_030277	693135	-	NR_030277	ENSG00000207776	MIR551A	MIRN551A|mir-551a	microRNA 551a	ncRNA	enhancer	SegWey,DECRES,JungEtAl2019	chr1:3527070-3552863	AGO1,AGO2,BCOR,BHLHE40,CBX3,CLOCK,CTCF,EGR1,EP300,ESR1,EZH2,FIP1L1,FOS,FOXA1,FOXA2,FOXM1,GABPA,GATA2,GMEB1,HDAC1,HNF4A,HNF4G,HNRNPH1,HNRNPL,HNRNPLL,IRF1,JUND,KDM1A,KDM4A,MAFK,MAX,MCM3,MITF,MNT,MTA1,MXI1,MYC,NFIB,NFIC,NR2F2,NR3C1,NRF1,PAX8,PCBP1,PHF8,POLR2A,POLR2G,RAD21,RAD51,RBFOX2,RBM14,RBM22,RBM39,RCOR1,REST,RXRA,SIN3A,SMARCA4,SMC3,SP1,STAT3,TAF1,TAF15,TBP,TEAD4,TRIM28,UBTF,USF1,USF2,ZBTB33,ZBT…	-
Array_DMR_chr1:3530641-3530784	chr1	3530641	3530784	HYPER	0	0	1	0	intron (NM_001409, intron 4 of 36)	intron (NM_001409, intron 4 of 36)	30078	NR_030277	693135	-	NR_030277	ENSG00000207776	MIR551A	MIRN551A|mir-551a	microRNA 551a	ncRNA	enhancer	SegWey,DECRES,JungEtAl2019	chr1:3527070-3552863	AGO1,AGO2,BCOR,BHLHE40,CBX3,CLOCK,CTCF,EGR1,EP300,ESR1,EZH2,FIP1L1,FOS,FOXA1,FOXA2,FOXM1,GABPA,GATA2,GMEB1,HDAC1,HNF4A,HNF4G,HNRNPH1,HNRNPL,HNRNPLL,IRF1,JUND,KDM1A,KDM4A,MAFK,MAX,MCM3,MITF,MNT,MTA1,MXI1,MYC,NFIB,NFIC,NR2F2,NR3C1,NRF1,PAX8,PCBP1,PHF8,POLR2A,POLR2G,RAD21,RAD51,RBFOX2,RBM14,RBM22,RBM39,RCOR1,REST,RXRA,SIN3A,SMARCA4,SMC3,SP1,STAT3,TAF1,TAF15,TBP,TEAD4,TRIM28,UBTF,USF1,USF2,ZBTB33,ZBT…	-
WGBS_DMR_chr1:3540073-3540533	chr1	3540073	3540533	HYPER	0	0	0	1	intron (NM_001409, intron 4 of 36)	intron (NM_001409, intron 4 of 36)	20487	NR_030277	693135	-	NR_030277	ENSG00000207776	MIR551A	MIRN551A|mir-551a	microRNA 551a	ncRNA	enhancer	SegWey,BENGI,DECRES,ENCODE-HMM	chr1:3527070-3552863	AGO1,AGO2,BCOR,BHLHE40,CBX3,CLOCK,CTCF,EGR1,EP300,ESR1,EZH2,FIP1L1,FOS,FOXA1,FOXA2,FOXM1,GABPA,GATA2,GMEB1,HDAC1,HNF4A,HNF4G,HNRNPH1,HNRNPL,HNRNPLL,IRF1,JUND,KDM1A,KDM4A,MAFK,MAX,MCM3,MITF,MNT,MTA1,MXI1,MYC,NFIB,NFIC,NR2F2,NR3C1,NRF1,PAX8,PCBP1,PHF8,POLR2A,POLR2G,RAD21,RAD51,RBFOX2,RBM14,RBM22,RBM39,RCOR1,REST,RXRA,SIN3A,SMARCA4,SMC3,SP1,STAT3,TAF1,TAF15,TBP,TEAD4,TRIM28,UBTF,USF1,USF2,ZBTB33,ZBT…	chr1:3539860-3540510
WGBS_DMR_chr1:3608721-3609271	chr1	3608721	3609271	HYPER	0	0	0	1	intron (NM_001409, intron 1 of 36)	intron (NM_001409, intron 1 of 36)	2499	NM_001409	1953	Hs.593645	NM_001409	ENSG00000162591	MEGF6	EGFL3	multiple EGF like domains 6	protein-coding	enhancer	SegWey	-	-	-
Array_DMR_chr1:3658140-3658583	chr1	3658140	3658583	HYPO	0	0	1	0	intron (NM_001204188, intron 1 of 11)	MER34C2|LTR|ERV1	5796	NM_001204185	7161	Hs.192132	NM_005427	ENSG00000078900	TP73	P73	tumor protein p73	protein-coding	enhancer	BENGI	-	-	-
Array_DMR_chr1:3684171-3684315	chr1	3684171	3684315	HYPO	0	0	1	0	intron (NM_001204188, intron 3 of 11)	intron (NM_001204188, intron 3 of 11)	-6429	NM_001204189	7161	Hs.192132	NM_005427	ENSG00000078900	TP73	P73	tumor protein p73	protein-coding	promoter	ENCODE-HMM	chr1:3683159-3684728	BACH1,BCOR,EGR1,GABPA,KDM1A,NFXL1,NRF1,PCBP1,POLR2G,RAD51,SMARCA5,SUZ12,ZMYM3,ZSCAN29	chr1:3684120-3684330
WGBS_DMR_chr1:3695840-3696323	chr1	3695840	3696323	HYPER	0	0	0	1	intron (NM_001204189, intron 1 of 8)	intron (NM_001204189, intron 1 of 8)	-1965	NM_001204192	7161	Hs.192132	NM_005427	ENSG00000078900	TP73	P73	tumor protein p73	protein-coding	bivalent	SegWey	chr1:3695270-3696780	AGO1,CTCF,IKZF1,RAD21,RBM39,REST,RFX1,RFX5,SIN3A,SMC3,TCF12,TRIM22,USF1,XRCC5,YY1,ZNF143,ZNF263	-
WGBS_DMR_chr1:3699333-3700041	chr1	3699333	3700041	HYPER	0	0	0	1	intron (NM_001204192, intron 1 of 11)	intron (NM_001204192, intron 1 of 11)	1641	NM_001204192	7161	Hs.192132	NM_005427	ENSG00000078900	TP73	P73	tumor protein p73	protein-coding	enhancer	DECRES,ENCODE-HMM	-	-	-
WGBS_DMR_chr1:3718154-3718402	chr1	3718154	3718402	HYPER	0	0	0	1	intron (NM_001204189, intron 2 of 8)	CpG	20232	NM_001204192	7161	Hs.192132	NM_005427	ENSG00000078900	TP73	P73	tumor protein p73	protein-coding	enhancer	DECRES	chr1:3716921-3720914	AFF1,ATF7,BHLHE40,CEBPB,CTBP1,CTCF,EBF1,EGR1,EHMT2,EP300,EZH2,FIP1L1,FOS,FOXA1,FOXA2,FOXK2,GABPA,GATA2,GATA3,GATAD2B,HDAC1,HDAC2,HNRNPL,HNRNPLL,IKZF1,IRF1,JUND,MEF2B,MIER1,MTA2,MXI1,MYC,NRF1,POLR2A,POLR2G,PRDM10,RB1,RBM14,RCOR1,REST,SIN3A,SKI,SKIL,SMARCA4,SP1,SPI1,STAT3,TAF7,TBX21,TCF12,TRIM28,UBTF,USF1,XRCC5,ZBTB33,ZBTB7A,ZNF143,ZNF263	-
Array_DMR_chr1:3732780-3733207	chr1	3732780	3733207	HYPO	0	0	1	0	exon (NM_005427, exon 14 of 14)	exon (NM_005427, exon 14 of 14)	13778	NR_033712	57212	Hs.49658	NM_207306	ENSG00000227372	TP73-AS1	KIAA0495|PDAM	TP73 antisense RNA 1	ncRNA	enhancer	SegWey	chr1:3731531-3735197	AGO1,AGO2,ASH2L,BHLHE40,CREM,CTCF,E2F6,EGR1,EP300,ETV4,FOSL2,FOXA1,GABPA,HDAC2,HNF4A,HNF4G,HNRNPL,JUND,KDM5B,MAX,NCOR1,NR2F6,POLR2A,POLR2G,RAD21,RBBP5,RBFOX2,RBM39,RXRA,SIN3A,SMARCA4,SP1,TAF1,TBP,U2AF1,USF1,YY1,ZBTB33,ZEB1,ZNF384	-
WGBS_DMR_chr1:3811249-3811674	chr1	3811249	3811674	HYPO	0	0	0	1	TTS (NM_014704)	TTS (NM_014704)	-14957	NM_020710	57470	Hs.268488	NM_020710	ENSG00000130764	LRRC47	-	leucine rich repeat containing 47	protein-coding	enhancer	JungEtAl2019	chr1:3810845-3811973	AGO1,ATF7,BCOR,BHLHE40,CTBP1,CTCF,EGR1,ESRRA,FOXK2,KDM1A,MCM2,MTA3,RUNX1,RUNX3,SMARCA5,YY1,ZBTB33,ZBTB7A,ZMYM3,ZNF184,ZNF263	-
WGBS_DMR_chr1:3902165-3902416	chr1	3902165	3902416	HYPO	0	0	0	1	intron (NR_024455, intron 1 of 3)	intron (NR_024455, intron 1 of 3)	1886	NR_024455	100133612	Hs.307652	NR_024455	ENSG00000236423	LINC01134	-	long intergenic non-protein coding RNA 1134	ncRNA	promoter	EnsemblRegBuild,DECRES,BENGI,ENCODE-HMM,FOCS	chr1:3902188-3903815	CTCF,FOXA1,FOXA2,GABPA,HNF4A,HNF4G,HNRNPL,MAX,NCOR1,POLR2A,RAD21,REST,RXRA,SP1,TFAP4,YY1	-
Array_DMR_chr1:4603883-4603996	chr1	4603883	4603996	HYPER	0	0	1	0	Intergenic	MER54B|LTR|ERVL	32452	NR_147025	105376679	-	NR_147025	ENSG00000232596	LINC01646	-	long intergenic non-protein coding RNA 1646	ncRNA	-	-	chr1:4603115-4604089	CBFA2T3,EP300,ESR1,FOS,GATA1,MNT,MYC,NR3C1,POLR2A,STAT3	-
Array_DMR_chr1:4778110-4778376	chr1	4778110	4778376	HYPER	0	0	1	0	TTS (NM_001042478)	TTS (NM_001042478)	123198	NM_001042478	55966	Hs.12473	NM_018836	ENSG00000196581	AJAP1	MOT8|SHREW-1|SHREW1	adherens junctions associated protein 1	protein-coding	enhancer	JungEtAl2019	chr1:4777693-4778753	ARID1B,BCOR,BHLHE40,CBFA2T2,CBFA2T3,CTBP1,CTCF,DPF2,FOXK2,GATA1,GATA2,GATA3,HDAC1,HES1,IKZF1,MAX,MITF,MNT,MTA2,MTA3,MYC,NCOR1,NFIC,RAD21,REST,RNF2,SMARCA4,SMARCE1,SMC3,SOX6,TAL1,TCF12,TEAD4,USF1,ZBTB33,ZEB2	chr1:4778060-4778470
WGBS_DMR_chr1:5502338-5502688	chr1	5502338	5502688	HYPER	0	0	0	1	Intergenic	Intergenic	-61558	NR_039612	-	-	-	-	-	-	-	-	promoter	ENCODE-HMM	chr1:5501385-5502968	ESR1,EZH2,FOS	-
WGBS_DMR_chr1:6025856-6026104	chr1	6025856	6026104	HYPER	0	0	0	1	promoter-TSS (NM_003636)	promoter-TSS (NM_003636)	-33	NM_003636	8514	Hs.440497	NM_003636	ENSG00000069424	KCNAB2	AKR6A5|HKvbeta2|HKvbeta2.1|HKvbeta2.2|KCNA2B|KV-BETA-2	potassium voltage-gated channel subfamily A regulatory beta subunit 2	protein-coding	promoter	EnsemblRegBuild,ENCODE-HMM	chr1:6025670-6027751	ARNT,BACH1,BCL3,BHLHE40,CBFB,CREM,CTCF,DPF2,EBF1,EED,ELF1,ELK1,EP300,ESRRA,ETS1,ETV4,ETV6,FOS,GABPA,GATA4,GATAD2B,HCFC1,HDAC6,HES1,IKZF1,IKZF2,KLF5,MAX,MEF2B,MEF2C,MLLT1,MNT,MTA3,MXI1,MYC,NBN,NFATC3,NR2F6,NRF1,PAX5,PBX3,PKNOX1,POLR2A,POLR2G,POU2F2,RAD21,RAD51,RBFOX2,RELB,REST,RNF2,RUNX3,SIN3A,SP1,SPI1,SRF,TAF1,TAF15,TBP,TBX21,TBX3,TCF12,TFAP4,USF1,USF2,YY1,ZBTB33,ZFX,ZNF143,ZNF687	-
WGBS_DMR_chr1:6040696-6040875	chr1	6040696	6040875	HYPER	0	0	0	1	intron (NM_172130, intron 2 of 14)	intron (NM_172130, intron 2 of 14)	-5136	NM_001199862	8514	Hs.440497	NM_003636	ENSG00000069424	KCNAB2	AKR6A5|HKvbeta2|HKvbeta2.1|HKvbeta2.2|KCNA2B|KV-BETA-2	potassium voltage-gated channel subfamily A regulatory beta subunit 2	protein-coding	-	-	-	-	-
WGBS_DMR_chr1:6058619-6059337	chr1	6058619	6059337	HYPER	0	0	0	1	intron (NM_001199862, intron 2 of 15)	intron (NM_001199862, intron 2 of 15)	12864	NM_001199863	8514	Hs.440497	NM_003636	ENSG00000069424	KCNAB2	AKR6A5|HKvbeta2|HKvbeta2.1|HKvbeta2.2|KCNA2B|KV-BETA-2	potassium voltage-gated channel subfamily A regulatory beta subunit 2	protein-coding	enhancer	JungEtAl2019	chr1:6058442-6060623	CTBP1,CTCF,DPF2,ELF1,FOS,MXI1,POLR2G,RCOR1,REST,RFX1,SMARCA4,SMARCE1,ZBTB33,ZMYM3,ZNF217,ZNF444,ZNF579,ZNF687	-
WGBS_DMR_chr1:6099645-6100218	chr1	6099645	6100218	HYPO	0	0	0	1	3' UTR (NM_003636, exon 16 of 16)	3' UTR (NM_003636, exon 16 of 16)	53817	NM_001199863	8514	Hs.440497	NM_003636	ENSG00000069424	KCNAB2	AKR6A5|HKvbeta2|HKvbeta2.1|HKvbeta2.2|KCNA2B|KV-BETA-2	potassium voltage-gated channel subfamily A regulatory beta subunit 2	protein-coding	-	-	chr1:6099378-6101660	BACH1,CTCF,MTA3,MYC,NCOA3,NFATC1,POLR2A,POLR2G,RAD21,REST,TRIM22	-
WGBS_DMR_chr1:6149162-6149332	chr1	6149162	6149332	HYPO	0	0	0	1	exon (NM_015557, exon 8 of 42)	exon (NM_015557, exon 8 of 42)	30887	NM_015557	26038	Hs.522898	NM_015557	ENSG00000116254	CHD5	CHD-5	chromodomain helicase DNA binding protein 5	protein-coding	promoter	ENCODE-HMM	chr1:6147880-6150725	ARHGAP35,ARID2,BHLHE40,CTBP1,CTCF,E2F6,E4F1,EGR1,EHMT2,EZH2,HDAC1,HDAC2,IKZF1,IRF1,KDM1A,KDM4A,KDM5B,L3MBTL2,MAX,MEIS2,MGA,MNT,MTA1,MXI1,MYC,NFIB,NFRKB,NFXL1,NRF1,PHF8,PKNOX1,PRDM10,RAD51,RBFOX2,RCOR1,REST,RNF2,SIN3A,SMARCA4,SP1,TAF1,TCF12,THAP1,USF1,ZBTB2,ZBTB5,ZNF184,ZNF263,ZNF639	-
Array_DMR_chr1:6208798-6209200	chr1	6208798	6209200	HYPO	0	0	1	0	exon (NM_207396, exon 4 of 18)	exon (NM_207396, exon 4 of 18)	2870	NM_207396	388591	Hs.716549	NM_173795	ENSG00000158286	RNF207	C1orf188	ring finger protein 207	protein-coding	promoter	DECRES	chr1:6207258-6211797	ASH2L,BACH1,BHLHE40,CBFA2T3,CBX3,CREB3L1,CREM,CTBP1,CTCF,DPF2,E2F6,EGR1,EP400,ESRRA,ETS1,EZH2,FIP1L1,FOXK2,GABPB1,GATAD2B,GMEB1,HCFC1,HDAC1,HDAC2,HNRNPL,HNRNPLL,IKZF1,IRF1,JUN,KDM4A,KDM5B,L3MBTL2,MAX,MEF2B,MEIS2,MGA,MLLT1,MNT,MTA2,MTA3,MXI1,MYC,NEUROD1,NRF1,PHF20,PHF8,POLR2A,POLR2G,RAD21,RB1,RBFOX2,RBM22,REST,RNF2,RUNX1,RUNX3,SAFB,SAP30,SETDB1,SIN3A,SKIL,SMAD5,SMARCA4,SMARCA5,SMC3,SUZ12,TAF1,TBP,…	-
WGBS_DMR_chr1:6466218-6466409	chr1	6466218	6466409	HYPO	0	0	0	1	promoter-TSS (NM_003790)	promoter-TSS (NM_003790)	-118	NM_148967	8718	Hs.462529	NM_003790	ENSG00000215788	TNFRSF25	APO-3|DDR3|DR3|GEF720|LARD|PLEKHG5|TNFRSF12|TR3|TRAMP|WSL-1|WSL-LR	TNF receptor superfamily member 25	protein-coding	promoter	EnsemblRegBuild	chr1:6464154-6466852	AGO1,AGO2,ASH2L,BHLHE40,CTCF,E2F6,ELF1,GABPA,HDAC2,HNF4A,HNRNPL,IKZF1,MAFK,MAX,MYC,PCBP1,POLR2A,RAD21,RXRA,SP1,TAF1,TAF15,USF1,XRCC5,YY1	chr1:6466100-6466490
WGBS_DMR_chr1:6471323-6471907	chr1	6471323	6471907	HYPER	0	0	0	1	exon (NM_020631, exon 12 of 21)	exon (NM_020631, exon 12 of 21)	-5420	NM_148967	8718	Hs.462529	NM_003790	ENSG00000215788	TNFRSF25	APO-3|DDR3|DR3|GEF720|LARD|PLEKHG5|TNFRSF12|TR3|TRAMP|WSL-1|WSL-LR	TNF receptor superfamily member 25	protein-coding	promoter	BENGI,EnsemblRegBuild,ENCODE-HMM	chr1:6469874-6473094	ASH2L,BCOR,BHLHE40,BMI1,CBX3,CREM,CTBP1,CTCF,E2F6,EGR1,ELF1,ESR1,FIP1L1,FOS,GABPB1,HCFC1,HDAC1,HDAC6,HNF4A,HNRNPLL,IRF1,JUND,KDM1A,KDM4A,KDM5B,MAX,MNT,MYC,NR2F1,NRF1,PHF20,PHF21A,PKNOX1,POLR2A,RAD21,RB1,RBFOX2,RBM14,RFX1,RXRA,SAFB,SIN3A,SMARCE1,SMC3,SP1,STAT3,SUZ12,TAF1,TRIM22,YY1,ZBTB33,ZBTB5,ZBTB7A,ZEB2,ZFX,ZNF143,ZNF217,ZNF263,ZNF316	-
WGBS_DMR_chr1:6485319-6485479	chr1	6485319	6485479	HYPO	0	0	0	1	promoter-TSS (NM_001265593)	promoter-TSS (NM_001265593)	70	NM_001265593	57449	Hs.284232	NM_020631	ENSG00000171680	PLEKHG5	CMTRIC|DSMA4|GEF720|Syx|Tech	pleckstrin homology and RhoGEF domain containing G5	protein-coding	promoter	BENGI,DECRES	chr1:6484835-6487563	ARHGAP35,ARNT,ATF7,BACH1,CBX3,CC2D1A,CDC5L,CHD1,CREB3L1,CREM,CTBP1,CTCF,DPF2,E4F1,EGR1,ELF1,ESRRA,EZH2,GABPA,GATA2,GMEB1,HCFC1,HDAC1,HDAC2,HNRNPL,IKZF1,IRF3,JUND,KDM4A,KLF16,L3MBTL2,MAX,MEIS2,MNT,MTA3,MXI1,MYC,MYNN,NBN,NEUROD1,NR3C1,NRF1,PCBP1,PHF8,PKNOX1,POLR2A,RAD21,RB1,RBM39,RCOR1,REST,RFX1,SAFB,SAP30,SIN3A,SKIL,SMARCA4,SMARCA5,SMC3,SP1,SUZ12,TAF1,TAF15,TBL1XR1,TBP,TRIM22,TRIM28,UBTF,USF1,XRCC…	chr1:6485200-6485570
WGBS_DMR_chr1:6485540-6485593	chr1	6485540	6485593	HYPO	0	0	0	1	promoter-TSS (NM_001265593)	promoter-TSS (NM_001265593)	-97	NM_001265593	57449	Hs.284232	NM_020631	ENSG00000171680	PLEKHG5	CMTRIC|DSMA4|GEF720|Syx|Tech	pleckstrin homology and RhoGEF domain containing G5	protein-coding	promoter	EnsemblRegBuild	chr1:6484835-6487563	ARHGAP35,ARNT,ATF7,BACH1,CBX3,CC2D1A,CDC5L,CHD1,CREB3L1,CREM,CTBP1,CTCF,DPF2,E4F1,EGR1,ELF1,ESRRA,EZH2,GABPA,GATA2,GMEB1,HCFC1,HDAC1,HDAC2,HNRNPL,IKZF1,IRF3,JUND,KDM4A,KLF16,L3MBTL2,MAX,MEIS2,MNT,MTA3,MXI1,MYC,MYNN,NBN,NEUROD1,NR3C1,NRF1,PCBP1,PHF8,PKNOX1,POLR2A,RAD21,RB1,RBM39,RCOR1,REST,RFX1,SAFB,SAP30,SIN3A,SKIL,SMARCA4,SMARCA5,SMC3,SP1,SUZ12,TAF1,TAF15,TBL1XR1,TBP,TRIM22,TRIM28,UBTF,USF1,XRCC…	-
850KSigProbes_cg18925980_chr1:6520049-6520051	chr1	6520049	6520051	HYPO	0	1	1	0	promoter-TSS (NM_198681)	promoter-TSS (NM_198681)	11	NM_198681	57449	Hs.284232	NM_020631	ENSG00000171680	PLEKHG5	CMTRIC|DSMA4|GEF720|Syx|Tech	pleckstrin homology and RhoGEF domain containing G5	protein-coding	promoter	BENGI	chr1:6519571-6521028	AGO1,ASH2L,BMI1,EP300,FOS,GABPA,HDAC1,HDAC2,MAFK,MAX,MNT,MXI1,MYC,NANOG,POLR2A,POLR2G,RAD21,RBBP5,RFX1,SAP30,SIN3A,SMARCA4,TBP,TRIM28,USF1,USF2,ZNF384	chr1:6520020-6520250
Array_DMR_chr1:6520050-6520248	chr1	6520050	6520248	HYPO	0	1	1	0	promoter-TSS (NM_198681)	promoter-TSS (NM_198681)	-88	NM_198681	57449	Hs.284232	NM_020631	ENSG00000171680	PLEKHG5	CMTRIC|DSMA4|GEF720|Syx|Tech	pleckstrin homology and RhoGEF domain containing G5	protein-coding	promoter	BENGI	chr1:6519571-6521028	AGO1,ASH2L,BMI1,EP300,FOS,GABPA,HDAC1,HDAC2,MAFK,MAX,MNT,MXI1,MYC,NANOG,POLR2A,POLR2G,RAD21,RBBP5,RFX1,SAP30,SIN3A,SMARCA4,TBP,TRIM28,USF1,USF2,ZNF384	chr1:6520020-6520250
WGBS_DMR_chr1:6599150-6599577	chr1	6599150	6599577	HYPER	0	0	0	1	exon (NM_014851, exon 2 of 4)	exon (NM_014851, exon 2 of 4)	3535	NM_001324309	9903	Hs.7764	NM_014851	ENSG00000162413	KLHL21	-	kelch like family member 21	protein-coding	promoter	EnsemblRegBuild,ENCODE-HMM,FOCS	chr1:6598971-6600041	AGO2,CTCF,EGR1,ELF1,FOS,MAX,MYC,POLR2A,POLR2G,PRPF4,RBFOX2,REST,SMAD5,SPI1,WHSC1,ZBTB33	-
WGBS_DMR_chr1:8004913-8005199	chr1	8004913	8005199	HYPER	0	0	0	1	Intergenic	Intergenic	21277	NM_018948	54206	Hs.605445	NM_018948	ENSG00000116285	ERRFI1	GENE-33|MIG-6|MIG6|RALT	ERBB receptor feedback inhibitor 1	protein-coding	enhancer	DECRES,ENCODE-HMM,JungEtAl2019	chr1:8001760-8011628	AFF1,AGO1,AGO2,ARID1B,ARID3A,ARNT,ASH2L,ATF3,ATF4,ATF7,BACH1,BCL3,BCOR,BHLHE40,BRD4,C11orf30,CBFA2T2,CBFA2T3,CBX3,CC2D1A,CEBPB,CREB3L1,CREM,CTBP1,CTCF,DACH1,DPF2,E2F1,E4F1,EGR1,EHMT2,ELF1,EP300,EP400,ESRRA,ETS1,ETV4,ETV6,FIP1L1,FOS,FOSL1,FOSL2,FOXA1,FOXA2,FOXK2,FOXM1,GABPA,GABPB1,GATA1,GATA2,GATA4,GATAD2A,GATAD2B,GMEB1,HDAC1,HDAC2,HDAC3,HES1,HMBOX1,HNF4A,HNRNPH1,HNRNPK,IKZF1,JUN,JUNB,JUND,KDM1A,K…	chr1:8004720-8005450
850KSigProbes_cg01162877_chr1:8590958-8590960	chr1	8590958	8590960	HYPER	0	1	0	0	intron (NM_001042681, intron 4 of 22)	intron (NM_001042681, intron 4 of 22)	-96046	NR_132752	106632271	-	NR_132752	-	SNORD128	ZL43	small nucleolar RNA, C/D box 128	snoRNA	enhancer	JungEtAl2019	chr1:8590952-8591422	CBFA2T3,MEF2A,ZEB2	chr1:8590800-8591210
WGBS_DMR_chr1:8908454-8908667	chr1	8908454	8908667	HYPER	0	0	0	1	Intergenic	HERVK9-int|LTR|ERVK	29725	NR_038351	100505975	Hs.429843	NR_038351	ENSG00000230679	ENO1-AS1	-	ENO1 antisense RNA 1	ncRNA	promoter	EnsemblRegBuild,ENCODE-HMM	chr1:8908257-8909239	CEBPB,FOSL2,MAFK,NFE2L2,NR2F6,NR3C1,SOX13,SP1	chr1:8908400-8908750
WGBS_DMR_chr1:9248106-9248197	chr1	9248106	9248197	HYPER	0	0	0	1	intron (NM_001282587, intron 3 of 4)	intron (NM_001282587, intron 3 of 4)	8307	NM_001282587	9563	Hs.463511	NM_004285	ENSG00000049239	H6PD	CORTRD1|G6PDH|GDH	hexose-6-phosphate dehydrogenase/glucose 1-dehydrogenase	protein-coding	enhancer	SegWey,DECRES,FulcoEtAl2019,JungEtAl2019	chr1:9247097-9248541	AGO2,CTCF,HNF4A,HNRNPL,POLR2A,RAD21,ZNF143	chr1:9248040-9248270
WGBS_DMR_chr1:9279751-9279827	chr1	9279751	9279827	HYPER	0	0	0	1	Intergenic	(GA)n|Simple_repeat|Simple_repeat	-13093	NM_025106	80176	Hs.8261	NM_025106	ENSG00000171621	SPSB1	SSB-1|SSB1	splA/ryanodine receptor domain and SOCS box containing 1	protein-coding	enhancer	SegWey,DECRES,FOCS	chr1:9279112-9281565	AGO2,BHLHE40,CBFA2T2,CBFA2T3,CEBPB,CTCF,EGR1,ELF1,EP300,ETV4,FOS,FOSL2,HDAC2,HNF4A,HNF4G,HNRNPK,HNRNPL,HNRNPLL,JUND,MNT,MXI1,MYC,MYNN,POLR2A,POLR2G,RAD21,RBM39,RCOR1,RNF2,RXRA,SIN3A,SP1,TBP,TFAP4,XRCC5,ZNF24	-
WGBS_DMR_chr1:9280169-9280474	chr1	9280169	9280474	HYPER	0	0	0	1	Intergenic	Intergenic	-12561	NM_025106	80176	Hs.8261	NM_025106	ENSG00000171621	SPSB1	SSB-1|SSB1	splA/ryanodine receptor domain and SOCS box containing 1	protein-coding	enhancer	SegWey,DECRES,FOCS	chr1:9279112-9281565	AGO2,BHLHE40,CBFA2T2,CBFA2T3,CEBPB,CTCF,EGR1,ELF1,EP300,ETV4,FOS,FOSL2,HDAC2,HNF4A,HNF4G,HNRNPK,HNRNPL,HNRNPLL,JUND,MNT,MXI1,MYC,MYNN,POLR2A,POLR2G,RAD21,RBM39,RCOR1,RNF2,RXRA,SIN3A,SP1,TBP,TFAP4,XRCC5,ZNF24	-
WGBS_DMR_chr1:9350573-9350707	chr1	9350573	9350707	HYPER	0	0	0	1	intron (NM_025106, intron 1 of 2)	intron (NM_025106, intron 1 of 2)	57758	NM_025106	80176	Hs.8261	NM_025106	ENSG00000171621	SPSB1	SSB-1|SSB1	splA/ryanodine receptor domain and SOCS box containing 1	protein-coding	enhancer	SegWey,ENCODE-HMM,JungEtAl2019	chr1:9350280-9351447	CTCF,RAD21,SMARCA4,SMC3,ZBTB40,ZEB1,ZNF263	-
WGBS_DMR_chr1:9687836-9688296	chr1	9687836	9688296	HYPER	0	0	0	1	promoter-TSS (NR_126366)	promoter-TSS (NR_126366)	-492	NR_126367	101929074	Hs.661762	NR_126366	ENSG00000231789	PIK3CD-AS2	-	PIK3CD antisense RNA 2	ncRNA	promoter	EnsemblRegBuild,ENCODE-HMM	chr1:9686510-9692435	ARID1B,ARID2,ARNT,ASH2L,ATF3,ATF4,ATF7,BCL3,BCOR,BHLHE40,BRD9,C11orf30,CBX3,CEBPB,CHD1,CREB3L1,CREM,CTBP1,CTCF,DACH1,DNMT1,DPF2,E2F6,E4F1,EBF1,EGR1,EHMT2,ELF1,ELF4,ELK1,EP300,EP400,ESR1,ESRRA,ETS1,ETV4,EZH2,FOS,FOSL2,FOXA1,FOXA2,FOXK2,GABPA,GABPB1,GATAD2A,GATAD2B,GMEB1,HCFC1,HDAC1,HDAC2,HMBOX1,HNF4G,HNRNPLL,IKZF1,IKZF2,IRF1,IRF3,JUN,JUNB,JUND,KDM1A,KDM4A,KDM5B,L3MBTL2,LEF1,MAFK,MAX,MBD2,MEF2B,MGA…	chr1:9687140-9688650
450KSigProbes_cg07427436_chr1:9689237-9689239	chr1	9689237	9689239	HYPO	1	0	0	0	promoter-TSS (NM_001350234)	promoter-TSS (NM_001350234)	-307	NM_001350234	5293	Hs.518451	NM_005026	ENSG00000171608	PIK3CD	APDS|IMD14|P110DELTA|PI3K|p110D	phosphatidylinositol-4,5-bisphosphate 3-kinase catalytic subunit delta	protein-coding	promoter	EnsemblRegBuild,ENCODE-HMM	chr1:9686510-9692435	ARID1B,ARID2,ARNT,ASH2L,ATF3,ATF4,ATF7,BCL3,BCOR,BHLHE40,BRD9,C11orf30,CBX3,CEBPB,CHD1,CREB3L1,CREM,CTBP1,CTCF,DACH1,DNMT1,DPF2,E2F6,E4F1,EBF1,EGR1,EHMT2,ELF1,ELF4,ELK1,EP300,EP400,ESR1,ESRRA,ETS1,ETV4,EZH2,FOS,FOSL2,FOXA1,FOXA2,FOXK2,GABPA,GABPB1,GATAD2A,GATAD2B,GMEB1,HCFC1,HDAC1,HDAC2,HMBOX1,HNF4G,HNRNPLL,IKZF1,IKZF2,IRF1,IRF3,JUN,JUNB,JUND,KDM1A,KDM4A,KDM5B,L3MBTL2,LEF1,MAFK,MAX,MBD2,MEF2B,MGA…	chr1:9688960-9689710
WGBS_DMR_chr1:9689977-9690346	chr1	9689977	9690346	HYPER	1	0	0	1	intron (NM_001350234, intron 1 of 23)	CpG	616	NM_001350234	5293	Hs.518451	NM_005026	ENSG00000171608	PIK3CD	APDS|IMD14|P110DELTA|PI3K|p110D	phosphatidylinositol-4,5-bisphosphate 3-kinase catalytic subunit delta	protein-coding	promoter	EnsemblRegBuild,ENCODE-HMM	chr1:9686510-9692435	ARID1B,ARID2,ARNT,ASH2L,ATF3,ATF4,ATF7,BCL3,BCOR,BHLHE40,BRD9,C11orf30,CBX3,CEBPB,CHD1,CREB3L1,CREM,CTBP1,CTCF,DACH1,DNMT1,DPF2,E2F6,E4F1,EBF1,EGR1,EHMT2,ELF1,ELF4,ELK1,EP300,EP400,ESR1,ESRRA,ETS1,ETV4,EZH2,FOS,FOSL2,FOXA1,FOXA2,FOXK2,GABPA,GABPB1,GATAD2A,GATAD2B,GMEB1,HCFC1,HDAC1,HDAC2,HMBOX1,HNF4G,HNRNPLL,IKZF1,IKZF2,IRF1,IRF3,JUN,JUNB,JUND,KDM1A,KDM4A,KDM5B,L3MBTL2,LEF1,MAFK,MAX,MBD2,MEF2B,MGA…	chr1:9689960-9690550
450KSigProbes_cg23251761_chr1:9690002-9690004	chr1	9690002	9690004	HYPER	1	0	0	1	intron (NM_001350234, intron 1 of 23)	CpG	458	NM_001350234	5293	Hs.518451	NM_005026	ENSG00000171608	PIK3CD	APDS|IMD14|P110DELTA|PI3K|p110D	phosphatidylinositol-4,5-bisphosphate 3-kinase catalytic subunit delta	protein-coding	promoter	EnsemblRegBuild,ENCODE-HMM	chr1:9686510-9692435	ARID1B,ARID2,ARNT,ASH2L,ATF3,ATF4,ATF7,BCL3,BCOR,BHLHE40,BRD9,C11orf30,CBX3,CEBPB,CHD1,CREB3L1,CREM,CTBP1,CTCF,DACH1,DNMT1,DPF2,E2F6,E4F1,EBF1,EGR1,EHMT2,ELF1,ELF4,ELK1,EP300,EP400,ESR1,ESRRA,ETS1,ETV4,EZH2,FOS,FOSL2,FOXA1,FOXA2,FOXK2,GABPA,GABPB1,GATAD2A,GATAD2B,GMEB1,HCFC1,HDAC1,HDAC2,HMBOX1,HNF4G,HNRNPLL,IKZF1,IKZF2,IRF1,IRF3,JUN,JUNB,JUND,KDM1A,KDM4A,KDM5B,L3MBTL2,LEF1,MAFK,MAX,MBD2,MEF2B,MGA…	chr1:9689960-9690550
450KSigProbes_cg24859236_chr1:9690154-9690156	chr1	9690154	9690156	HYPER	1	0	0	1	intron (NM_001350234, intron 1 of 23)	CpG	610	NM_001350234	5293	Hs.518451	NM_005026	ENSG00000171608	PIK3CD	APDS|IMD14|P110DELTA|PI3K|p110D	phosphatidylinositol-4,5-bisphosphate 3-kinase catalytic subunit delta	protein-coding	promoter	EnsemblRegBuild,ENCODE-HMM	chr1:9686510-9692435	ARID1B,ARID2,ARNT,ASH2L,ATF3,ATF4,ATF7,BCL3,BCOR,BHLHE40,BRD9,C11orf30,CBX3,CEBPB,CHD1,CREB3L1,CREM,CTBP1,CTCF,DACH1,DNMT1,DPF2,E2F6,E4F1,EBF1,EGR1,EHMT2,ELF1,ELF4,ELK1,EP300,EP400,ESR1,ESRRA,ETS1,ETV4,EZH2,FOS,FOSL2,FOXA1,FOXA2,FOXK2,GABPA,GABPB1,GATAD2A,GATAD2B,GMEB1,HCFC1,HDAC1,HDAC2,HMBOX1,HNF4G,HNRNPLL,IKZF1,IKZF2,IRF1,IRF3,JUN,JUNB,JUND,KDM1A,KDM4A,KDM5B,L3MBTL2,LEF1,MAFK,MAX,MBD2,MEF2B,MGA…	chr1:9689960-9690550
WGBS_DMR_chr1:9716395-9716796	chr1	9716395	9716796	HYPO	0	0	0	1	exon (NM_005026, exon 6 of 24)	exon (NM_005026, exon 6 of 24)	25128	NM_001350235	5293	Hs.518451	NM_005026	ENSG00000171608	PIK3CD	APDS|IMD14|P110DELTA|PI3K|p110D	phosphatidylinositol-4,5-bisphosphate 3-kinase catalytic subunit delta	protein-coding	enhancer	SegWey,DECRES	chr1:9715264-9720833	AFF1,AGO2,ARID1B,ARNT,ASH1L,ASH2L,ATF3,ATF7,BACH1,BCOR,BHLHE40,BRD9,C11orf30,CBFA2T2,CBFA2T3,CBFB,CBX1,CBX3,CBX5,CC2D1A,CDC5L,CEBPB,CREB1,CREB3L1,CREM,CTBP1,CTCF,DACH1,DNMT1,DPF2,E2F6,E2F7,E2F8,E4F1,EBF1,EED,EGR1,ELF1,ELF4,ELK1,EP300,EP400,ESRRA,ETS1,ETV4,FIP1L1,FOS,FOSL1,FOSL2,FOXK2,FOXM1,GABPA,GABPB1,GATA1,GATA4,GATAD2A,GATAD2B,GMEB1,HCFC1,HDAC1,HDAC2,HES1,HMBOX1,HNF4A,HNF4G,HNRNPH1,HNRNPLL,IKZ…	-
WGBS_DMR_chr1:9728951-9729177	chr1	9728951	9729177	HYPO	0	0	0	1	TTS (NM_014944)	TTS (NM_014944)	37597	NM_001350235	5293	Hs.518451	NM_005026	ENSG00000171608	PIK3CD	APDS|IMD14|P110DELTA|PI3K|p110D	phosphatidylinositol-4,5-bisphosphate 3-kinase catalytic subunit delta	protein-coding	-	-	chr1:9728029-9733913	AGO1,AGO2,ATF2,ATF7,BCL3,CBFB,CBX1,CBX3,CBX5,CTCF,EBF1,EGR1,EP300,FIP1L1,FOS,MTA3,NR2F2,POLR2A,POLR2G,POU2F2,RBFOX2,RXRA,SETDB1,SP1,SPI1,STAT3,TAF15,TRIM28,ZBTB33,ZNF263,ZNF316	-
WGBS_DMR_chr1:9827698-9828169	chr1	9827698	9828169	HYPER	0	0	0	1	Intergenic	Intergenic	-3407	NM_014944	22883	Hs.29665	NM_014944	ENSG00000171603	CLSTN1	ALC-ALPHA|CDHR12|CST-1|CSTN1|PIK3CD|XB31alpha|alcalpha1|alcalpha2	calsyntenin 1	protein-coding	promoter	ENCODE-HMM	chr1:9827387-9828776	ATF3,ATF4,ATF7,BCOR,BHLHE40,CTBP1,CTCF,GATA2,GATA3,HDAC1,IKZF1,L3MBTL2,MAX,MGA,MYC,NFIC,NRF1,RAD21,RB1,RBFOX2,RNF2,SKIL,ZEB2,ZNF143,ZNF282,ZNF384,ZSCAN29	-
WGBS_DMR_chr1:10028900-10029212	chr1	10028900	10029212	HYPER	0	0	0	1	Intergenic	SVA_D|Retroposon|SVA	-3927	NM_006048	10277	Hs.593974	NM_006048	ENSG00000130939	UBE4B	E4|HDNB1|UBOX3|UFD2|UFD2A	ubiquitination factor E4B	protein-coding	-	-	-	-	-
WGBS_DMR_chr1:10530892-10531493	chr1	10530892	10531493	HYPER	0	0	0	1	intron (NM_004565, intron 2 of 8)	intron (NM_004565, intron 2 of 8)	56246	NM_004565	5195	Hs.149983	NM_004565	ENSG00000142655	PEX14	NAPP2|PBD13A|Pex14p|dJ734G22.2	peroxisomal biogenesis factor 14	protein-coding	enhancer	DECRES,JungEtAl2019	-	-	-
WGBS_DMR_chr1:10638850-10639559	chr1	10638850	10639559	HYPO	0	0	0	1	exon (NM_001079843, exon 21 of 21)	exon (NM_001079843, exon 21 of 21)	157472	NM_001079843	54897	Hs.439894	NM_017766	ENSG00000130940	CASZ1	CAS11|CST|SRG|ZNF693|dJ734G22.1	castor zinc finger 1	protein-coding	promoter	BENGI,EnsemblRegBuild,ENCODE-HMM	chr1:10637107-10639810	CTCF,EZH2,GABPA,KDM4A,MAX,PCBP1,RAD21,RBBP5,SIN3A,SMARCA4,SUZ12,TBP,ZEB1,ZFX	-
WGBS_DMR_chr1:10704523-10704579	chr1	10704523	10704579	HYPER	0	0	0	1	intron (NM_001079843, intron 3 of 20)	CpG	92125	NM_001079843	54897	Hs.439894	NM_017766	ENSG00000130940	CASZ1	CAS11|CST|SRG|ZNF693|dJ734G22.1	castor zinc finger 1	protein-coding	promoter	ENCODE-HMM	chr1:10703351-10705411	ASH2L,BACH1,BHLHE40,CLOCK,CREB1,CTBP1,CTCF,DPF2,EZH2,FOXA1,FOXA2,GABPA,GATA3,HDAC2,HNRNPL,HNRNPLL,JUND,KDM4A,MEIS2,MITF,MNT,MTA1,MYC,NFIB,NR2F1,NR2F6,PHF8,PKNOX1,POLR2A,PTBP1,RAD21,RBFOX2,RCOR1,SIN3A,SKI,SMARCE1,TAF1,TAF15,TCF7,TRIM28,XRCC5,ZBTB40,ZFX,ZNF184,ZNF217,ZNF687	-
WGBS_DMR_chr1:10822995-10823425	chr1	10822995	10823425	HYPER	0	0	0	1	Intergenic	Intergenic	-26534	NM_017766	54897	Hs.439894	NM_017766	ENSG00000130940	CASZ1	CAS11|CST|SRG|ZNF693|dJ734G22.1	castor zinc finger 1	protein-coding	enhancer	HACER,DECRES,ENCODE-HMM	-	-	-
WGBS_DMR_chr1:10888928-10889302	chr1	10888928	10889302	HYPER	0	0	0	1	Intergenic	L2b|LINE|L2	-92439	NM_017766	54897	Hs.439894	NM_017766	ENSG00000130940	CASZ1	CAS11|CST|SRG|ZNF693|dJ734G22.1	castor zinc finger 1	protein-coding	enhancer	SegWey,BENGI,EnsemblRegBuild	chr1:10888713-10889827	CTCF,EZH2,JUND,SMARCA4,SP1	-
WGBS_DMR_chr1:10899934-10900168	chr1	10899934	10900168	HYPER	0	0	0	1	Intergenic	MIRc|SINE|MIR	81986	NM_001170754	148345	Hs.127026	NM_173507	ENSG00000175262	C1orf127	-	chromosome 1 open reading frame 127	protein-coding	promoter	ENCODE-HMM	chr1:10899420-10902467	ARHGAP35,ATF4,BCOR,BHLHE40,CC2D1A,CEBPB,CLOCK,CTBP1,CTCF,CUX1,DPF2,EGR1,ELF1,EP300,FOS,GABPA,GATA3,HDAC1,HDAC2,HNF4A,HNF4G,HNRNPL,KDM1A,MAFK,MBD2,MEIS2,MNT,MXI1,MYC,NFIB,NR2F6,PKNOX1,POLR2A,RAD51,RBFOX2,RBM25,RCOR1,REST,SMARCA5,SMARCE1,SPI1,TBP,TRIM24,USF1,ZBTB33,ZFX,ZHX2,ZMYM3,ZNF24,ZNF444,ZNF579	chr1:10899920-10900250
WGBS_DMR_chr1:10900804-10901311	chr1	10900804	10901311	HYPER	0	0	0	1	Intergenic	MER121|DNA|hAT?	80980	NM_001170754	148345	Hs.127026	NM_173507	ENSG00000175262	C1orf127	-	chromosome 1 open reading frame 127	protein-coding	promoter	ENCODE-HMM	chr1:10899420-10902467	ARHGAP35,ATF4,BCOR,BHLHE40,CC2D1A,CEBPB,CLOCK,CTBP1,CTCF,CUX1,DPF2,EGR1,ELF1,EP300,FOS,GABPA,GATA3,HDAC1,HDAC2,HNF4A,HNF4G,HNRNPL,KDM1A,MAFK,MBD2,MEIS2,MNT,MXI1,MYC,NFIB,NR2F6,PKNOX1,POLR2A,RAD51,RBFOX2,RBM25,RCOR1,REST,SMARCA5,SMARCE1,SPI1,TBP,TRIM24,USF1,ZBTB33,ZFX,ZHX2,ZMYM3,ZNF24,ZNF444,ZNF579	-
Array_DMR_chr1:11052919-11053230	chr1	11052919	11053230	HYPO	1	0	1	0	Intergenic	Intergenic	-5835	NM_139208	10747	Hs.655645	NM_006610	ENSG00000009724	MASP2	MAP19|MASP-2|MASP1P1|sMAP	mannan binding lectin serine peptidase 2	protein-coding	promoter	BENGI	chr1:11051675-11055319	AFF1,AGO1,AGO2,ATF2,BACH1,BCL3,BHLHE40,CBFA2T3,CBFB,CBX3,CTCF,E2F6,EGR1,EHMT2,ELF4,EP300,GABPA,GABPB1,GATA2,HDAC1,HDAC2,HDAC6,HNF4A,KDM5B,L3MBTL2,MAX,MIER1,MNT,MTA3,MXI1,MYC,MYNN,NCOA1,NFIC,NRF1,PHF21A,POLR2A,POLR2G,POU2F2,RAD21,RB1,RBFOX2,RBM22,RBM39,REST,RNF2,SAFB,SIN3A,SMAD5,SMARCA4,SNRNP70,STAT5A,TAF15,YY1,ZBED1,ZBTB2,ZNF143,ZNF282,ZNF687	chr1:11052900-11053270
450KSigProbes_cg03005851_chr1:11053229-11053231	chr1	11053229	11053231	HYPO	1	0	1	0	Intergenic	Intergenic	-5991	NM_139208	10747	Hs.655645	NM_006610	ENSG00000009724	MASP2	MAP19|MASP-2|MASP1P1|sMAP	mannan binding lectin serine peptidase 2	protein-coding	promoter	BENGI	chr1:11051675-11055319	AFF1,AGO1,AGO2,ATF2,BACH1,BCL3,BHLHE40,CBFA2T3,CBFB,CBX3,CTCF,E2F6,EGR1,EHMT2,ELF4,EP300,GABPA,GABPB1,GATA2,HDAC1,HDAC2,HDAC6,HNF4A,KDM5B,L3MBTL2,MAX,MIER1,MNT,MTA3,MXI1,MYC,MYNN,NCOA1,NFIC,NRF1,PHF21A,POLR2A,POLR2G,POU2F2,RAD21,RB1,RBFOX2,RBM22,RBM39,REST,RNF2,SAFB,SIN3A,SMAD5,SMARCA4,SNRNP70,STAT5A,TAF15,YY1,ZBED1,ZBTB2,ZNF143,ZNF282,ZNF687	chr1:11052900-11053270
WGBS_DMR_chr1:11053365-11053773	chr1	11053365	11053773	HYPO	0	0	0	1	Intergenic	Intergenic	-6330	NM_139208	10747	Hs.655645	NM_006610	ENSG00000009724	MASP2	MAP19|MASP-2|MASP1P1|sMAP	mannan binding lectin serine peptidase 2	protein-coding	enhancer	DECRES	chr1:11051675-11055319	AFF1,AGO1,AGO2,ATF2,BACH1,BCL3,BHLHE40,CBFA2T3,CBFB,CBX3,CTCF,E2F6,EGR1,EHMT2,ELF4,EP300,GABPA,GABPB1,GATA2,HDAC1,HDAC2,HDAC6,HNF4A,KDM5B,L3MBTL2,MAX,MIER1,MNT,MTA3,MXI1,MYC,MYNN,NCOA1,NFIC,NRF1,PHF21A,POLR2A,POLR2G,POU2F2,RAD21,RB1,RBFOX2,RBM22,RBM39,REST,RNF2,SAFB,SIN3A,SMAD5,SMARCA4,SNRNP70,STAT5A,TAF15,YY1,ZBED1,ZBTB2,ZNF143,ZNF282,ZNF687	chr1:11053280-11053790
WGBS_DMR_chr1:11263193-11263439	chr1	11263193	11263439	HYPER	0	0	0	1	promoter-TSS (NM_004958)	promoter-TSS (NM_004958)	-765	NM_004958	2475	Hs.338207	NM_004958	ENSG00000198793	MTOR	FRAP|FRAP1|FRAP2|RAFT1|RAPT1|SKS	mechanistic target of rapamycin kinase	protein-coding	promoter	EnsemblRegBuild,ENCODE-HMM	chr1:11261210-11263806	AFF1,ARID3A,ARNT,ASH1L,ASH2L,ATF2,ATF3,ATF7,BACH1,BCL3,BRCA1,BRD9,C11orf30,CBX1,CBX3,CDC5L,CHAMP1,CHD1,CHD4,CREB1,CREM,CTBP1,CTCF,DEAF1,DPF2,E2F1,E2F4,E2F6,E2F8,E4F1,EGR1,ELF1,ELF4,ELK1,EP300,EP400,ESRRA,ETS1,ETV4,ETV6,FOS,FOSL2,FOXA1,FOXA2,FOXK2,FOXM1,FOXP1,FUS,GABPA,GABPB1,GATA1,GATA2,GATA3,GATAD2A,GATAD2B,GMEB1,HCFC1,HDAC1,HDAC2,HDAC3,HNF4A,HNF4G,HNRNPH1,HNRNPLL,IKZF1,IRF1,IRF2,IRF3,IRF4,JUN,J…	-
WGBS_DMR_chr1:11459090-11459351	chr1	11459090	11459351	HYPER	0	0	0	1	Intergenic	Intergenic	-20018	NM_020780	57540	Hs.202355	NM_020780	ENSG00000204624	DISP3	PTCHD2	dispatched RND transporter family member 3	protein-coding	enhancer	JungEtAl2019	-	-	-
Array_DMR_chr1:11700799-11701021	chr1	11700799	11701021	HYPO	0	0	1	0	intron (NM_198545, intron 1 of 6)	intron (NM_198545, intron 1 of 6)	9186	NM_198545	374946	Hs.632364	NM_198545	ENSG00000162490	DRAXIN	AGPA3119|C1orf187|UNQ3119|neucrin	dorsal inhibitory axon guidance protein	protein-coding	enhancer	BENGI,DECRES	chr1:11700518-11701351	ARID1B,CBFA2T2,CBFA2T3,CREM,GABPA,GABPB1,GATA2,GMEB1,IKZF1,MTA3,NEUROD1,SMARCA4,TAL1,TCF12,ZBTB33,ZBTB40,ZEB1	-
WGBS_DMR_chr1:11787085-11787713	chr1	11787085	11787713	HYPO	0	0	0	1	exon (NM_001010881, exon 17 of 21)	exon (NM_001010881, exon 17 of 21)	-7780	NR_126000	102724659	Hs.737635	NR_126000	ENSG00000177553	LOC102724659	-	uncharacterized LOC102724659	ncRNA	enhancer	JungEtAl2019	chr1:11784062-11807897	AFF1,AGO1,AGO2,ARHGAP35,ARID1B,ARID2,ARID3A,ARNT,ASH1L,ASH2L,ATF2,ATF3,ATF4,ATF7,BACH1,BATF,BCL11A,BCOR,BHLHE40,BMI1,BRD4,BRD9,CBFA2T3,CBFB,CBX1,CBX3,CBX5,CC2D1A,CDC5L,CEBPB,CHD4,CLOCK,CREB1,CREB3L1,CREM,CTBP1,CTCF,CUX1,DACH1,DNMT1,DPF2,E2F6,E2F8,E4F1,EED,EGR1,EHMT2,ELF1,ELF4,ELK1,EP300,EP400,ESRRA,ETS1,ETV4,ETV6,FIP1L1,FOS,FOSL1,FOSL2,FOXA1,FOXA2,FOXK2,FOXM1,FUS,GABPA,GABPB1,GATA1,GATA2,GATA4,GA…	chr1:11787120-11787810
WGBS_DMR_chr1:11802143-11803107	chr1	11802143	11803107	HYPER	0	0	1	1	intron (NM_001330358, intron 2 of 11)	intron (NM_001330358, intron 2 of 11)	1052	NM_001330358	4524	Hs.214142	NM_005957	ENSG00000177000	MTHFR	-	methylenetetrahydrofolate reductase	protein-coding	promoter	EnsemblRegBuild	chr1:11784062-11807897	AFF1,AGO1,AGO2,ARHGAP35,ARID1B,ARID2,ARID3A,ARNT,ASH1L,ASH2L,ATF2,ATF3,ATF4,ATF7,BACH1,BATF,BCL11A,BCOR,BHLHE40,BMI1,BRD4,BRD9,CBFA2T3,CBFB,CBX1,CBX3,CBX5,CC2D1A,CDC5L,CEBPB,CHD4,CLOCK,CREB1,CREB3L1,CREM,CTBP1,CTCF,CUX1,DACH1,DNMT1,DPF2,E2F6,E2F8,E4F1,EED,EGR1,EHMT2,ELF1,ELF4,ELK1,EP300,EP400,ESRRA,ETS1,ETV4,ETV6,FIP1L1,FOS,FOSL1,FOSL2,FOXA1,FOXA2,FOXK2,FOXM1,FUS,GABPA,GABPB1,GATA1,GATA2,GATA4,GA…	-
Array_DMR_chr1:11802850-11803433	chr1	11802850	11803433	HYPER	0	0	1	1	intron (NM_005957, intron 1 of 11)	intron (NM_005957, intron 1 of 11)	536	NM_001330358	4524	Hs.214142	NM_005957	ENSG00000177000	MTHFR	-	methylenetetrahydrofolate reductase	protein-coding	promoter	EnsemblRegBuild	chr1:11784062-11807897	AFF1,AGO1,AGO2,ARHGAP35,ARID1B,ARID2,ARID3A,ARNT,ASH1L,ASH2L,ATF2,ATF3,ATF4,ATF7,BACH1,BATF,BCL11A,BCOR,BHLHE40,BMI1,BRD4,BRD9,CBFA2T3,CBFB,CBX1,CBX3,CBX5,CC2D1A,CDC5L,CEBPB,CHD4,CLOCK,CREB1,CREB3L1,CREM,CTBP1,CTCF,CUX1,DACH1,DNMT1,DPF2,E2F6,E2F8,E4F1,EED,EGR1,EHMT2,ELF1,ELF4,ELK1,EP300,EP400,ESRRA,ETS1,ETV4,ETV6,FIP1L1,FOS,FOSL1,FOSL2,FOXA1,FOXA2,FOXK2,FOXM1,FUS,GABPA,GABPB1,GATA1,GATA2,GATA4,GA…	-
Array_DMR_chr1:11926193-11926340	chr1	11926193	11926340	HYPO	0	0	1	0	5' UTR (NM_138346, exon 1 of 3)	5' UTR (NM_138346, exon 1 of 3)	162	NM_138346	90231	Hs.520094	NM_138346	ENSG00000116685	KIAA2013	-	KIAA2013	protein-coding	promoter	FOCS	chr1:11924046-11929000	ARID1B,ARID3A,ARNT,ASH1L,ATF3,ATF4,ATF7,BCOR,BHLHE40,BRD9,C11orf30,CBX3,CC2D1A,CEBPB,CHD4,CLOCK,CREB1,CREB3L1,CREM,CTBP1,CTCF,DNMT1,DPF2,E2F1,E2F8,E4F1,EGR1,ELF1,ELF4,ELK1,EP300,EP400,ESRRA,ETV4,FOSL2,FOXA1,FOXA2,FOXK2,GABPA,GABPB1,GATAD2A,GATAD2B,GMEB1,HCFC1,HDAC1,HDAC2,HES1,HNF4A,HNF4G,HNRNPLL,IKZF1,IKZF2,IRF1,JUND,KDM1A,KLF5,L3MBTL2,LEF1,MAX,MBD2,MEIS2,MGA,MIER1,MITF,MLLT1,MNT,MTA1,MTA2,MTA3,M…	-
Array_DMR_chr1:12539993-12540503	chr1	12539993	12540503	HYPO	0	0	1	0	Intergenic	Intergenic	33002	NR_003022	677882	Hs.658450	NR_003022	ENSG00000266079	SNORA59B	ACA59	small nucleolar RNA, H/ACA box 59B	snoRNA	enhancer	HACER	chr1:12539139-12542633	AGO2,ARID2,ARNT,ATF3,ATF7,BCOR,BHLHE40,CBFA2T2,CBFA2T3,CBX1,CBX3,CEBPB,CREB1,CREB3L1,CREM,CTBP1,CTCF,DPF2,E2F1,E2F6,E4F1,EGR1,EP300,ESR1,ESRRA,ETS1,FOS,FOSL2,FOXM1,GMEB1,HDAC1,HDAC2,HNF4A,HNRNPLL,IKZF1,IRF1,JUND,KAT8,KDM1A,KDM5B,L3MBTL2,LEF1,MAX,MGA,MNT,MTA2,MTA3,MYC,MYNN,NCOA1,NCOR1,NFATC3,NFIC,NFRKB,NR2C1,NR2F1,NR2F2,NR2F6,NR3C1,NRF1,PCBP1,PHF8,PKNOX1,PML,POLR2A,POLR2G,PRDM10,RAD21,RAD51,RB1,RB…	chr1:12539840-12540550
WGBS_DMR_chr1:15328387-15328679	chr1	15328387	15328679	HYPER	0	0	0	1	non-coding (NR_148918, exon 2 of 2)	non-coding (NR_148918, exon 2 of 2)	15350	NR_148919	101927417	Hs.715313	NR_148918	ENSG00000233485	LOC101927417	-	uncharacterized LOC101927417	ncRNA	enhancer	JungEtAl2019	-	-	-
WGBS_DMR_chr1:15833188-15833677	chr1	15833188	15833677	HYPER	0	0	0	1	TTS (NR_024279)	TTS (NR_024279)	-14432	NM_015001	23013	Hs.744843	NM_015001	ENSG00000065526	SPEN	HIAA0929|MINT|RBM15C|SHARP	spen family transcriptional repressor	protein-coding	enhancer	SegWey,DECRES	chr1:15831443-15838047	AFF1,AGO2,ARID1B,ARID2,ARID3A,ARNT,ASH1L,ASH2L,ATF2,ATF3,ATF4,ATF7,BACH1,BCL11A,BCL3,BCOR,BHLHE40,BRD4,BRD9,C11orf30,CBFA2T3,CBFB,CBX1,CBX3,CBX5,CEBPB,CHAMP1,CHD1,CHD4,CLOCK,CREB1,CREB3L1,CREM,CTBP1,CTCF,CUX1,DNMT1,DPF2,E2F1,E2F4,E2F6,E2F7,E2F8,E4F1,EBF1,EED,EGR1,EHMT2,ELF1,ELF4,EP300,EP400,ESRRA,ETS1,ETV4,ETV6,FIP1L1,FOS,FOSL1,FOSL2,FOXA1,FOXA2,FOXK2,FOXM1,FUS,GABPA,GABPB1,GATA1,GATA3,GATAD2A,GA…	chr1:15833140-15834170
WGBS_DMR_chr1:16143911-16144360	chr1	16143911	16144360	HYPER	0	0	0	1	intron (NM_001329090, intron 2 of 15)	intron (NM_001329090, intron 2 of 15)	11974	NM_001329090	1969	Hs.171596	NM_004431	ENSG00000142627	EPHA2	ARCC2|CTPA|CTPP1|CTRCT6|ECK	EPH receptor A2	protein-coding	enhancer	DECRES	chr1:16138676-16149653	AFF1,AGO1,AGO2,ARID1B,ARID3A,ARNT,ASH2L,ATF2,ATF3,ATF4,ATF7,BACH1,BATF,BCOR,BHLHE40,BRD4,BRD9,C11orf30,CBFA2T2,CBFA2T3,CBX1,CBX3,CC2D1A,CDC5L,CEBPB,CHD4,CLOCK,CREB1,CREB3L1,CREBBP,CREM,CTBP1,CTCF,CUX1,DACH1,DPF2,E2F6,E2F8,E4F1,EBF1,EGR1,EHMT2,ELF1,ELF4,EP300,EP400,ESR1,ESRRA,ETS1,ETV4,ETV6,FOS,FOSL1,FOSL2,FOXA1,FOXA2,FOXK2,FOXM1,GABPA,GABPB1,GATA1,GATA2,GATA4,GATAD2A,GATAD2B,GMEB1,HDAC1,HDAC2,HDA…	-
Array_DMR_chr1:16227907-16228489	chr1	16227907	16228489	HYPO	0	0	1	0	Intergenic	L3b|LINE|CR1	8966	NM_030907	79363	Hs.546430	NM_030907	ENSG00000132881	CPLANE2	C1orf89|RSG1	ciliogenesis and planar polarity effector 2	protein-coding	promoter	ENCODE-HMM	chr1:16226301-16229333	ARID1B,BCOR,CBFA2T2,CBFA2T3,CDC5L,CTCF,DPF2,E2F6,EHMT2,EP300,ESRRA,EZH2,FIP1L1,GATA1,HDAC2,HNF4A,JUND,KDM1A,KDM4A,MAX,MLLT1,MTA2,MYC,NR2F2,NRF1,POLR2A,POLR2G,RAD21,RBBP5,RNF2,RXRA,SIN3A,SMARCA4,SMARCA5,SP1,SUZ12,TAL1,TCF12,TEAD4,ZBTB33,ZNF184,ZNF24,ZNF639	-
WGBS_DMR_chr1:16386605-16387736	chr1	16386605	16387736	HYPER	0	1	0	1	intron (NR_073501, intron 2 of 4)	intron (NR_073501, intron 2 of 4)	20140	NR_073501	26099	Hs.252967	NM_001114600	ENSG00000055070	SZRD1	C1orf144	SUZ RNA binding domain containing 1	protein-coding	promoter	ENCODE-HMM	chr1:16386378-16388035	ASH2L,ATF2,DPF2,EBF1,FOS,FOSL2,IRF1,JUND,MLLT1,MTA3,MYC,NFE2,NFE2L2,NFIC,POLR2A,RELB,RUNX3,SIN3A,SKIL,SRF,TAF1,TBL1XR1,TBX21,YY1,ZNF143	-
850KSigProbes_cg02067531_chr1:16387531-16387533	chr1	16387531	16387533	HYPER	0	1	0	1	intron (NR_073501, intron 2 of 4)	intron (NR_073501, intron 2 of 4)	20502	NR_073501	26099	Hs.252967	NM_001114600	ENSG00000055070	SZRD1	C1orf144	SUZ RNA binding domain containing 1	protein-coding	promoter	ENCODE-HMM	chr1:16386378-16388035	ASH2L,ATF2,DPF2,EBF1,FOS,FOSL2,IRF1,JUND,MLLT1,MTA3,MYC,NFE2,NFE2L2,NFIC,POLR2A,RELB,RUNX3,SIN3A,SKIL,SRF,TAF1,TBL1XR1,TBX21,YY1,ZNF143	chr1:16386820-16387790
WGBS_DMR_chr1:17097749-17098317	chr1	17097749	17098317	HYPER	0	0	0	1	intron (NM_007365, intron 3 of 15)	intron (NM_007365, intron 3 of 15)	21420	NM_007365	11240	Hs.33455	NM_007365	ENSG00000117115	PADI2	PAD-H19|PAD2|PDI2	peptidyl arginine deiminase 2	protein-coding	enhancer	SegWey,BENGI,FulcoEtAl2019	-	-	-
WGBS_DMR_chr1:17404098-17404577	chr1	17404098	17404577	HYPO	0	0	0	1	Intergenic	Intergenic	32141	NM_207421	353238	Hs.531598	NM_207421	ENSG00000276747	PADI6	PREMBL2|hPADVI	peptidyl arginine deiminase 6	protein-coding	enhancer	JungEtAl2019	chr1:17404063-17406849	AGO1,AGO2,ATF7,BACH1,CBFA2T3,CBX3,CBX5,CREB3L1,CREM,CTCF,E2F8,ELF4,GABPA,HDAC2,HNF4A,HNF4G,JUND,MAX,MBD2,MTA3,MYC,MYNN,NCOR1,NFATC1,NR2C1,NR2F1,POLR2A,POLR2G,POU2F2,RAD21,RBFOX2,RBM22,RBM39,RCOR1,REST,RUNX3,SIN3B,SKIL,SMARCA4,SMC3,SOX6,TCF12,TCF7,TEAD4,TRIM22,TRIM28,USF1,XRCC5,YY1,ZBTB33,ZBTB7A,ZNF143,ZNF263,ZNF282,ZNF444	-
WGBS_DMR_chr1:17440409-17440976	chr1	17440409	17440976	HYPER	0	0	0	1	promoter-TSS (NM_018715)	promoter-TSS (NM_018715)	-938	NM_018715	55920	Hs.380857	NM_018715	ENSG00000179051	RCC2	TD-60	regulator of chromosome condensation 2	protein-coding	promoter	EnsemblRegBuild,DECRES,FOCS	chr1:17436175-17442238	AFF1,AGO1,AGO2,ARID1B,ARID3A,ARNT,ASH2L,ATF2,ATF3,ATF4,ATF7,BACH1,BCL3,BHLHE40,BRD4,BRD9,CBFB,CBX2,CEBPB,CHD1,CLOCK,CREB1,CREB3L1,CREM,CTBP1,CTCF,DACH1,DPF2,E2F1,E2F6,E2F8,E4F1,EBF1,EED,EGR1,ELF1,ELF4,EP300,EP400,ESR1,ESRRA,ETS1,EZH2,FIP1L1,FOS,FOXA1,FOXA2,FOXK2,GABPA,GABPB1,GATA3,GATAD2B,GMEB1,HCFC1,HDAC1,HDAC2,HDAC3,HNRNPK,HNRNPL,HNRNPLL,HNRNPUL1,IKZF1,IKZF2,IRF1,IRF2,JUN,JUNB,JUND,KDM1A,KDM4B,…	chr1:17440300-17441250
WGBS_DMR_chr1:17682995-17683395	chr1	17682995	17683395	HYPER	0	0	0	1	intron (NM_001011722, intron 24 of 26)	intron (NM_001011722, intron 24 of 26)	64882	NM_001319838	55160	Hs.443460	NM_018125	ENSG00000074964	ARHGEF10L	GrinchGEF	Rho guanine nucleotide exchange factor 10 like	protein-coding	enhancer	JungEtAl2019	-	-	-
Array_DMR_chr1:18064590-18064796	chr1	18064590	18064796	HYPER	0	0	1	0	promoter-TSS (NR_125946)	promoter-TSS (NR_125946)	-964	NR_125946	101927876	Hs.522954	NR_125946	ENSG00000261781	LINC01654	-	long intergenic non-protein coding RNA 1654	ncRNA	-	-	chr1:18064488-18065001	GATA2,GATA3,HNF4A,MEIS2,RCOR1,RXRA,USF1	-
WGBS_DMR_chr1:19071124-19071980	chr1	19071124	19071980	HYPO	0	0	0	1	Intergenic	Intergenic	-115220	NM_001136265	126917	Hs.466625	NM_001136265	ENSG00000169991	IFFO2	-	intermediate filament family orphan 2	protein-coding	enhancer	SegWey,BENGI	chr1:19071095-19074640	ATF3,ATF4,FOXA1,FOXA2,HNF4A,MAFK,MAX,POLR2A,POLR2G,RAD21,RBM22,RBM39,REST,RXRA,SP1,ZBTB33,ZNF263	-
WGBS_DMR_chr1:19344371-19344817	chr1	19344371	19344817	HYPER	0	0	0	1	intron (NM_001282162, intron 7 of 8)	intron (NM_001282162, intron 7 of 8)	32348	NR_109848	54896	Hs.647620	NM_017765	ENSG00000040487	SLC66A1	LAAT-1|LAAT1|PQLC2	solute carrier family 66 member 1	protein-coding	enhancer	JungEtAl2019	chr1:19342791-19345436	AGO1,AGO2,CTCF,EP300,ESRRA,HCFC1,HDAC2,HNF4A,HNRNPL,IKZF1,JUND,MAX,MTA3,MXI1,MYNN,NR2F1,NR2F2,NR2F6,NRF1,PAX5,POLR2A,POLR2G,RAD21,RB1,RBFOX2,RBM22,RBM39,REST,RXRA,SIN3A,SMARCA4,SMC3,SP1,TAF15,TFAP4,TRIM22,YY1,ZBTB33,ZNF143,ZNF263	-
WGBS_DMR_chr1:19359293-19361514	chr1	19359293	19361514	HYPER	0	0	0	1	intron (NM_001206541, intron 5 of 8)	intron (NM_001206541, intron 5 of 8)	48157	NR_109848	54896	Hs.647620	NM_017765	ENSG00000040487	SLC66A1	LAAT-1|LAAT1|PQLC2	solute carrier family 66 member 1	protein-coding	enhancer	JungEtAl2019	-	-	-
WGBS_DMR_chr1:19369490-19369899	chr1	19369490	19369899	HYPER	0	0	0	1	intron (NM_001206541, intron 5 of 8)	intron (NM_001206541, intron 5 of 8)	57448	NR_109848	54896	Hs.647620	NM_017765	ENSG00000040487	SLC66A1	LAAT-1|LAAT1|PQLC2	solute carrier family 66 member 1	protein-coding	enhancer	JungEtAl2019	-	-	-
WGBS_DMR_chr1:19646356-19646607	chr1	19646356	19646607	HYPER	0	0	0	1	intron (NM_001204086, intron 1 of 3)	intron (NM_001204086, intron 1 of 3)	715	NM_001204086	4681	Hs.654502	NM_005380	ENSG00000158747	NBL1	D1S1733E|DAN|DAND1|NB|NO3	NBL1, DAN family BMP antagonist	protein-coding	enhancer	JungEtAl2019	chr1:19645827-19646904	CTCF,HNRNPL,POLR2A,RAD21,REST,SMARCA4,ZNF263	-
WGBS_DMR_chr1:19648183-19648775	chr1	19648183	19648775	HYPER	0	0	0	1	intron (NM_001278166, intron 1 of 3)	intron (NM_001278166, intron 1 of 3)	869	NM_001278166	4681	Hs.654502	NM_005380	ENSG00000158747	NBL1	D1S1733E|DAN|DAND1|NB|NO3	NBL1, DAN family BMP antagonist	protein-coding	enhancer	JungEtAl2019	-	-	-
WGBS_DMR_chr1:20165018-20165105	chr1	20165018	20165105	HYPO	0	0	0	1	intron (NM_001316722, intron 3 of 4)	L2a|LINE|L2	12303	NM_001316722	391013	Hs.512512	NM_001105572	ENSG00000187980	PLA2G2C	-	phospholipase A2 group IIC	protein-coding	enhancer	BENGI	chr1:20164506-20166448	AFF1,ARID2,ARNT,ATF7,BCL3,BCOR,CBFA2T3,CBX1,CBX3,CBX5,CC2D1A,CLOCK,CREM,CTBP1,CTCF,DNMT1,DPF2,EGR1,EP300,FOXA1,FOXA2,GMEB1,HDAC1,HDAC2,JUN,KDM1A,L3MBTL2,LEF1,MAX,MCM3,MEIS2,MGA,MNT,MTA3,MYC,NCOA1,NCOR1,NFATC1,NFIC,NFRKB,NR2F2,NRF1,PAX8,PBX3,PHF20,PKNOX1,RAD21,REST,RXRA,SMARCA4,SMARCA5,SMC3,SP1,SPI1,STAT5A,TRIM24,XRCC5,ZBTB33,ZEB2,ZNF143,ZNF184,ZNF24	-
WGBS_DMR_chr1:20851886-20852297	chr1	20851886	20852297	HYPER	0	0	0	1	intron (NM_001198802, intron 25 of 34)	AluSp|SINE|Alu	-65403	NM_016287	50809	Hs.142442	NM_016287	ENSG00000127483	HP1BP3	HP1-BP74|HP1BP74	heterochromatin protein 1 binding protein 3	protein-coding	enhancer	JungEtAl2019	-	-	-
Array_DMR_chr1:21174877-21175081	chr1	21174877	21175081	HYPER	0	0	1	0	intron (NM_001198802, intron 2 of 34)	intron (NM_001198802, intron 2 of 34)	1909	NM_001198801	8672	Hs.467084	NM_003760	ENSG00000075151	EIF4G3	eIF-4G 3|eIF4G 3|eIF4GII	eukaryotic translation initiation factor 4 gamma 3	protein-coding	promoter	BENGI,EnsemblRegBuild,DECRES,ENCODE-HMM	chr1:21174136-21178152	AGO1,AGO2,ARID1B,ARID2,ARID3A,ARNT,ASH1L,ASH2L,ATF2,ATF3,ATF4,ATF7,BACH1,BCOR,BHLHE40,BMI1,BRD4,BRD9,CBFA2T3,CBFB,CBX1,CBX3,CBX5,CC2D1A,CEBPB,CHAMP1,CHD1,CLOCK,CREB1,CREB3L1,CREM,CTBP1,CTCF,CUX1,DEAF1,DPF2,E2F1,E2F6,E2F8,E4F1,EED,EGR1,ELF1,ELF4,EP300,EP400,ESRRA,ETS1,ETV6,FOS,FOXA2,FOXK2,FOXM1,GABPA,GABPB1,GATAD2A,GATAD2B,GMEB1,HDAC1,HDAC2,HES1,HMBOX1,HNF4A,HNF4G,HNRNPL,HNRNPLL,IKZF1,IKZF2,IRF2,I…	chr1:21174660-21175310
WGBS_DMR_chr1:21622646-21622961	chr1	21622646	21622961	HYPO	0	0	0	1	intron (NM_001145658, intron 3 of 24)	intron (NM_001145658, intron 3 of 24)	29052	NM_001145658	5909	Hs.148178	NM_002885	ENSG00000076864	RAP1GAP	RAP1GA1|RAP1GAP1|RAP1GAPII|RAPGAP	RAP1 GTPase activating protein	protein-coding	promoter	BENGI,EnsemblRegBuild,ENCODE-HMM	chr1:21621450-21624361	AGO2,ARID3A,ASH2L,BHLHE40,CEBPB,CHD4,CREM,EGR1,ELF1,EP300,ESR1,ETV4,FOSL2,FOXA1,FOXA2,FOXK2,GABPA,HDAC1,HDAC2,HNF1A,HNF4A,HNRNPL,JUND,KAT2B,KDM1A,KDM4A,MAX,MEF2B,MNT,NCOR1,NFIB,NFIC,NR2F6,NR3C1,NRF1,POLR2A,POLR2G,RAD21,RBFOX2,RCOR1,REST,RXRA,SIN3A,SKI,SP1,SUZ12,TBX3,TCF12,TFAP4,XRCC5,YY1,ZBTB33,ZFX	-
WGBS_DMR_chr1:21756803-21756996	chr1	21756803	21756996	HYPER	0	0	0	1	intron (NM_001350164, intron 2 of 25)	intron (NM_001350164, intron 2 of 25)	26300	NM_001350164	84196	Hs.467524	NM_032236	ENSG00000090686	USP48	RAP1GA1|USP31	ubiquitin specific peptidase 48	protein-coding	enhancer	JungEtAl2019	-	-	-
WGBS_DMR_chr1:21957178-21957662	chr1	21957178	21957662	HYPER	0	0	0	1	Intergenic	MIRc|SINE|MIR	-19474	NM_007352	23436	Hs.728752	NM_007352	ENSG00000219073	CELA3B	CBPP|ELA3B	chymotrypsin like elastase 3B	protein-coding	enhancer	SegWey,HACER,DECRES	chr1:21956608-21958028	ARID1B,ASH2L,ATF3,BHLHE40,CBFA2T3,CLOCK,CTBP1,CTCF,DPF2,E2F6,ELF1,EP300,ESR1,ETV4,FOS,FOSL1,FOSL2,FOXA1,FOXA2,GATA3,GATAD2B,GMEB1,HNRNPL,IKZF1,JUN,JUND,MAX,MBD2,MNT,MTA1,MYC,NBN,NFIB,NFIC,NR3C1,POLR2A,RBM39,REST,SMARCA5,SMARCE1,STAT3,ZBTB7A,ZEB2,ZFX,ZNF217,ZNF263,ZNF592,ZNF687	chr1:21956800-21957750
WGBS_DMR_chr1:22172291-22172582	chr1	22172291	22172582	HYPER	0	0	0	1	Intergenic	Intergenic	-29410	NM_030761	54361	Hs.25766	NM_030761	ENSG00000162552	WNT4	SERKAL|WNT-4	Wnt family member 4	protein-coding	enhancer	HACER	chr1:22172182-22173347	CBFA2T2,CBFA2T3,CTBP1,CTCF,CUX1,ESRRA,FOS,GATA3,JUND,MYC,RAD21,RBM25,TAL1,TCF12,ZMYM3,ZNF687	-
WGBS_DMR_chr1:22208705-22208795	chr1	22208705	22208795	HYPER	0	0	0	1	Intergenic	Intergenic	-57489	NR_039613	100616433	-	NR_039613	ENSG00000266564	MIR4418	-	microRNA 4418	ncRNA	enhancer	HACER,JungEtAl2019	chr1:22208085-22209782	ASH2L,CREM,CTCF,EZH2,JUN,MTA3,RAD21,RBBP5,REST,SMARCA4,SMC3,SP1,TRIM22,ZNF143	chr1:22208560-22208990
WGBS_DMR_chr1:22428336-22429411	chr1	22428336	22429411	HYPER	0	0	0	1	Intergenic	MLT1J|LTR|ERVL-MaLR	-22978	NM_014870	9923	Hs.418966	NM_014870	ENSG00000184677	ZBTB40	ZNF923	zinc finger and BTB domain containing 40	protein-coding	enhancer	HACER	chr1:22428045-22429580	AFF1,ASH1L,ATF3,CBFA2T2,CBX3,CREB3L1,CREM,E2F1,E4F1,ELF1,ELF4,ETS1,FOXA1,FOXA2,GABPB1,HCFC1,JUN,KDM5A,L3MBTL2,LEF1,MAX,MBD2,MITF,MLLT1,MYBL2,NEUROD1,NFYA,NFYB,POLR2A,PRDM10,RAD51,RBM25,REST,SIN3A,SIN3B,SIX5,SP1,SUZ12,TBP,USF1,USF2,ZBTB33,ZEB2,ZNF143,ZNF217,ZNF316,ZNF507	-
WGBS_DMR_chr1:22564294-22564575	chr1	22564294	22564575	HYPO	0	0	0	1	intron (NM_001006943, intron 1 of 4)	G-rich|Low_complexity|Low_complexity	932	NM_001006943	2046	Hs.283613	NM_020526	ENSG00000070886	EPHA8	EEK|EK3|HEK3	EPH receptor A8	protein-coding	promoter	ENCODE-HMM	chr1:22561838-22565161	ARNT,BHLHE40,EZH2,KDM1A,KDM4A,L3MBTL2,MXI1,SUZ12,ZFX,ZNF263	-
WGBS_DMR_chr1:23503284-23503732	chr1	23503284	23503732	HYPER	0	0	0	1	Intergenic	SVA_D|Retroposon|SVA	-18422	NR_110799	101928163	Hs.588761	NR_110799	-	LOC101928163	-	uncharacterized LOC101928163	ncRNA	enhancer	JungEtAl2019	-	-	-
450KSigProbes_cg22166883_chr1:23790409-23790411	chr1	23790409	23790411	HYPO	1	1	0	0	promoter-TSS (NM_007260)	promoter-TSS (NM_007260)	-746	NM_007260	11313	Hs.533479	NM_007260	ENSG00000011009	LYPLA2	APT-2|APT2|DJ886K2.4	lysophospholipase 2	protein-coding	enhancer	FulcoEtAl2019	chr1:23788616-23795438	AGO1,AGO2,ARID1B,ARNT,ASH1L,ASH2L,ATF3,ATF7,BACH1,BCL3,BCOR,BHLHE40,BMI1,BRD4,BRD9,C11orf30,CBFB,CDC5L,CEBPB,CREB1,CREB3L1,CREM,CTBP1,CTCF,DNMT1,DPF2,E2F6,E2F8,E4F1,EGR1,ELF1,ELF4,ELK1,EP300,EP400,ESRRA,ETS1,ETV4,ETV6,FIP1L1,FOS,FOSL1,FOSL2,FOXA1,FOXA2,FOXK2,GABPA,GABPB1,GATA4,GATAD2A,GATAD2B,GMEB1,HCFC1,HDAC1,HDAC2,HMBOX1,HNF4G,HNRNPL,HNRNPLL,HNRNPUL1,IKZF1,IKZF2,IRF1,JUN,JUNB,JUND,KDM4A,KDM4B,K…	-
850KSigProbes_cg22166883_chr1:23790409-23790411	chr1	23790409	23790411	HYPO	1	1	0	0	promoter-TSS (NM_007260)	promoter-TSS (NM_007260)	-746	NM_007260	11313	Hs.533479	NM_007260	ENSG00000011009	LYPLA2	APT-2|APT2|DJ886K2.4	lysophospholipase 2	protein-coding	enhancer	FulcoEtAl2019	chr1:23788616-23795438	AGO1,AGO2,ARID1B,ARNT,ASH1L,ASH2L,ATF3,ATF7,BACH1,BCL3,BCOR,BHLHE40,BMI1,BRD4,BRD9,C11orf30,CBFB,CDC5L,CEBPB,CREB1,CREB3L1,CREM,CTBP1,CTCF,DNMT1,DPF2,E2F6,E2F8,E4F1,EGR1,ELF1,ELF4,ELK1,EP300,EP400,ESRRA,ETS1,ETV4,ETV6,FIP1L1,FOS,FOSL1,FOSL2,FOXA1,FOXA2,FOXK2,GABPA,GABPB1,GATA4,GATAD2A,GATAD2B,GMEB1,HCFC1,HDAC1,HDAC2,HMBOX1,HNF4G,HNRNPL,HNRNPLL,HNRNPUL1,IKZF1,IKZF2,IRF1,JUN,JUNB,JUND,KDM4A,KDM4B,K…	-
WGBS_DMR_chr1:23902788-23903403	chr1	23902788	23903403	HYPER	0	0	0	1	intron (NM_001841, intron 1 of 1)	(GGC)n|Simple_repeat|Simple_repeat	10232	NM_001841	1269	Hs.73037	NM_001841	ENSG00000188822	CNR2	CB-2|CB2|CX5	cannabinoid receptor 2	protein-coding	bivalent	SegWey	chr1:23902093-23904054	CTCF,EZH2,KDM4A,SUZ12	-
Array_DMR_chr1:24641691-24641861	chr1	24641691	24641861	HYPER	0	0	1	0	Intergenic	Intergenic	-1327	NM_005839	10250	Hs.18192	NM_005839	ENSG00000133226	SRRM1	160-KD|POP101|SRM160	serine and arginine repetitive matrix 1	protein-coding	enhancer	FulcoEtAl2019	chr1:24641024-24645492	AFF1,AGO2,ARID3A,ARNT,ASH2L,ATF2,ATF3,ATF4,ATF7,BACH1,BATF,BCOR,BHLHE40,BRD4,BRD9,C11orf30,CBFB,CBX1,CBX3,CC2D1A,CDC5L,CEBPB,CHD1,CLOCK,CREB1,CREB3L1,CREM,CTBP1,CTCF,DPF2,E2F1,E2F4,E2F6,E2F8,E4F1,EED,EGR1,ELF1,ELF4,ELK1,EP300,EP400,ESRRA,ETS1,ETV4,ETV6,FOS,FOSL2,FOXA1,FOXA2,FOXK2,FOXM1,FUS,GABPA,GABPB1,GATA1,GATA2,GATA3,GATA4,GATAD2A,GATAD2B,GMEB1,HCFC1,HDAC1,HDAC2,HDAC6,HES1,HMBOX1,HNF4A,HNRNPK,…	chr1:24641440-24642190
WGBS_DMR_chr1:24730442-24730924	chr1	24730442	24730924	HYPER	0	0	0	1	Intergenic	Intergenic	-14586	NM_013943	25932	Hs.440544	NM_013943	ENSG00000169504	CLIC4	CLIC4L|H1|MTCLIC|huH1|p64H1	chloride intracellular channel 4	protein-coding	promoter	ENCODE-HMM	chr1:24729665-24730970	AFF1,ELF1,HNRNPK,KDM1A,NR3C1,PCBP1,PCBP2,RBM39,SETDB1,TFAP4,ZBTB33,ZNF444	chr1:24730440-24730970
WGBS_DMR_chr1:24909371-24909830	chr1	24909371	24909830	HYPER	0	0	0	1	intron (NM_001031680, intron 4 of 5)	intron (NM_001031680, intron 4 of 5)	9816	NR_106789	102465437	-	NR_106789	ENSG00000278034	MIR6731	hsa-mir-6731	microRNA 6731	ncRNA	enhancer	SegWey,BENGI,DECRES	chr1:24909197-24910185	ASH2L,ATF7,BACH1,BCOR,BHLHE40,BRD9,CBX1,CBX3,CBX5,CC2D1A,CHD1,CHD4,CREB1,CREM,CTBP1,CTCF,E2F1,E2F6,E4F1,EGR1,ESRRA,FOXK2,GABPA,GABPB1,HDAC1,HDAC2,IKZF1,JUND,KDM1A,L3MBTL2,MAX,MIER1,MITF,MLLT1,MNT,MTA1,MTA3,MYC,NBN,NEUROD1,NFE2,NFIB,NRF1,PKNOX1,POLR2A,PRDM10,RAD21,RBM25,RCOR1,REST,RFX5,RLF,SIN3A,SMAD5,SMARCA5,SMARCE1,SMC3,SOX6,SP1,SREBF1,TAF1,TAL1,TBP,TBX3,TRIM22,TRIM24,TRIM28,UBTF,USF1,USF2,XRCC5…	-
WGBS_DMR_chr1:24970061-24970403	chr1	24970061	24970403	HYPER	0	0	0	1	Intergenic	Intergenic	-5222	NM_001031680	864	Hs.170019	NM_004350	ENSG00000020633	RUNX3	AML2|CBFA3|PEBP2aC	RUNX family transcription factor 3	protein-coding	enhancer	FulcoEtAl2019	-	-	-
WGBS_DMR_chr1:25568192-25568398	chr1	25568192	25568398	HYPER	0	0	0	1	3' UTR (NM_015627, exon 9 of 9)	3' UTR (NM_015627, exon 9 of 9)	24710	NM_015627	26119	Hs.590911	NM_015627	ENSG00000157978	LDLRAP1	ARH|ARH1|ARH2|FHCB1|FHCB2	low density lipoprotein receptor adaptor protein 1	protein-coding	enhancer	SegWey,DECRES,ENCODE-HMM	chr1:25566489-25570569	AGO2,ARID1B,ATF2,ATF3,ATF7,BCOR,BHLHE40,CBFA2T2,CBFA2T3,CBX3,CEBPB,CREB1,CREM,CTBP1,CTCF,DPF2,E2F6,EGR1,ELF1,EP300,FOS,FOSL1,FOSL2,GABPB1,GATA3,GATAD2A,HDAC1,HMBOX1,HNRNPL,IKZF1,JUN,JUNB,JUND,KDM1A,KLF16,LEF1,MAX,MBD2,MNT,MTA1,MYC,MYNN,NEUROD1,NFE2,NFIB,NR2F1,NR2F2,POLR2A,POLR2G,PTBP1,RAD21,RBM25,RCOR1,RXRA,SIN3A,SIRT6,SIX4,SMARCA4,SMARCC2,SMARCE1,SMC3,SP1,STAT3,TAF1,TBL1XR1,TCF12,TFAP4,USF1,USF2…	chr1:25567780-25568910
WGBS_DMR_chr1:26177234-26177703	chr1	26177234	26177703	HYPER	0	0	0	1	promoter-TSS (NM_006314)	promoter-TSS (NM_006314)	-22	NM_001297648	10256	Hs.16232	NM_006314	ENSG00000142675	CNKSR1	CNK|CNK1	connector enhancer of kinase suppressor of Ras 1	protein-coding	promoter	EnsemblRegBuild,ENCODE-HMM	chr1:26176944-26178660	ARID1B,ATF7,CLOCK,CREM,CTBP1,CTCF,DPF2,EGR1,ELK1,ETV4,FOS,FOXA1,FOXK2,GABPA,GATA2,GATA3,HDAC1,HDAC2,HNRNPL,HNRNPLL,IKZF1,KDM1A,MAX,MEIS2,MNT,MYC,NFIC,NR2F6,PHF21A,PKNOX1,POLR2A,POLR2G,RAD21,RBFOX2,RBM39,REST,RFX1,RFX5,SIN3A,TAF1,TAF7,TCF7L2,TRIM22,XRCC5,YY1,ZBTB7A,ZFX,ZNF217,ZNF579,ZNF687	-
WGBS_DMR_chr1:26321836-26322254	chr1	26321836	26322254	HYPER	0	0	0	1	exon (NM_001039775, exon 20 of 20)	exon (NM_001039775, exon 20 of 20)	-3780	NM_145345	91544	Hs.145061	NM_145345	ENSG00000158062	UBXN11	COA-1|PP2243|SOC|SOCI|UBXD5	UBX domain protein 11	protein-coding	promoter	EnsemblRegBuild,ENCODE-HMM,FOCS	chr1:26315187-26322590	ARID1B,ARID2,ARNT,ATF2,ATF3,ATF7,BACH1,BCOR,BHLHE40,BRD9,CBFA2T3,CBFB,CC2D1A,CCAR2,CDC5L,CEBPB,CREB3L1,CREM,CTBP1,CTCF,CUX1,DNMT1,DPF2,E2F8,E4F1,EBF1,EED,EGR1,EHMT2,ELF1,ELF4,EP300,ESRRA,ETS1,FOXM1,GABPA,GABPB1,GATA1,GATA2,GATAD2A,GATAD2B,GMEB1,HDAC1,HDAC2,HES1,HMBOX1,HSF1,IKZF1,IKZF2,IRF1,IRF4,JUN,JUND,KDM1A,KDM4B,KLF5,L3MBTL2,LEF1,MAX,MEF2A,MEF2B,MEF2C,MEIS2,MITF,MLLT1,MNT,MTA1,MTA2,MTA3,MXI1,M…	-
850KSigProbes_cg12971683_chr1:26706497-26706499	chr1	26706497	26706499	HYPER	0	1	0	0	intron (NM_139135, intron 1 of 19)	intron (NM_139135, intron 1 of 19)	10465	NM_006015	8289	Hs.468972	NM_006015	ENSG00000117713	ARID1A	B120|BAF250|BAF250a|BM029|C1orf4|CSS2|ELD|MRD14|OSA1|P270|SMARCF1|hELD|hOSA1	AT-rich interaction domain 1A	protein-coding	enhancer	BENGI	chr1:26705207-26707462	ARID3A,ATF3,BCL3,BHLHE40,CREB1,CREM,CTBP1,CUX1,DPF2,ELF1,EP300,EP400,ESR1,ETS1,FOS,FOSL2,FOXA1,FOXA2,FOXK2,GABPA,GATA3,HDAC1,HDAC2,HNF4A,HNF4G,IKZF1,JUND,MAFF,MAFK,MAX,MGA,MNT,MXI1,MYC,NFIB,NR2F2,NR2F6,NR3C1,PML,RAD21,RBFOX2,RBM22,RCOR1,REST,RUNX3,RXRA,SIN3A,SIX4,SIX5,SP1,SPI1,STAT3,TBP,TCF12,TCF7,TCF7L2,TFAP4,TRIM28,USF1,USF2,YY1,ZBTB33,ZFP91,ZNF217,ZNF24,ZNF384	chr1:26706420-26706690
450KSigProbes_cg13199963_chr1:26799680-26799682	chr1	26799680	26799682	HYPO	1	0	0	0	Intergenic	Intergenic	11493	NM_001202554	55650	Hs.259605	NM_017837	ENSG00000060642	PIGV	GPI-MT-II|HPMRS1|PIG-V	phosphatidylinositol glycan anchor biosynthesis class V	protein-coding	enhancer	SegWey,DECRES,BENGI,ENCODE-HMM,FOCS,FulcoEtAl2019	chr1:26798417-26801018	ARID1B,ATF2,ATF3,ATF7,C11orf30,CREB1,CREM,CTCF,DPF2,EGR1,EP300,ESRRA,FOS,FOSL1,FOSL2,FOXA1,FOXA2,GABPA,HNF4A,JUN,JUNB,JUND,MAFF,MAFK,MAX,MEIS2,MLLT1,MYC,NCOA2,NFE2,NFE2L2,NR2F2,NR3C1,PKNOX1,POLR2A,RAD21,REST,RXRA,SMARCA4,SMARCE1,SP1,STAT3,TCF7L2,TRIM28,YY1,ZBTB33,ZMIZ1,ZNF316	chr1:26799500-26799810
WGBS_DMR_chr1:27348846-27350370	chr1	27348846	27350370	HYPER	0	0	1	1	intron (NM_001193308, intron 7 of 14)	CpG	7616	NM_001193308	84958	Hs.469175	NM_032872	ENSG00000142765	SYTL1	JFC1|SLP1	synaptotagmin like 1	protein-coding	promoter	EnsemblRegBuild,ENCODE-HMM	chr1:27348621-27352288	AGO1,AGO2,ASH2L,ATF7,BHLHE40,CBX3,CLOCK,CREB3L1,CREM,CTBP1,CTCF,DACH1,DPF2,E2F6,EGR1,EP300,ESRRA,FIP1L1,FOSL1,FUS,GABPA,GATAD2A,GMEB1,HDAC1,HDAC2,HDAC6,HNF4A,HNF4G,HNRNPK,HNRNPL,HNRNPLL,IKZF1,JUND,KDM1A,KDM4A,KDM5B,L3MBTL2,LEF1,MAX,MBD2,MEIS2,MGA,MNT,MTA2,MXI1,MYC,NANOG,NEUROD1,NFIB,NFIC,NFXL1,NR2C1,NR2C2,NR2F1,NR2F2,NR2F6,NRF1,PHF8,PKNOX1,POLR2A,POLR2G,PRDM10,PRPF4,PTBP1,RAD21,RB1,RBBP5,RBFOX2,R…	-
Array_DMR_chr1:27349096-27349631	chr1	27349096	27349631	HYPER	0	0	1	1	intron (NM_001193308, intron 6 of 14)	intron (NM_001193308, intron 6 of 14)	7371	NM_001193308	84958	Hs.469175	NM_032872	ENSG00000142765	SYTL1	JFC1|SLP1	synaptotagmin like 1	protein-coding	promoter	EnsemblRegBuild,ENCODE-HMM	chr1:27348621-27352288	AGO1,AGO2,ASH2L,ATF7,BHLHE40,CBX3,CLOCK,CREB3L1,CREM,CTBP1,CTCF,DACH1,DPF2,E2F6,EGR1,EP300,ESRRA,FIP1L1,FOSL1,FUS,GABPA,GATAD2A,GMEB1,HDAC1,HDAC2,HDAC6,HNF4A,HNF4G,HNRNPK,HNRNPL,HNRNPLL,IKZF1,JUND,KDM1A,KDM4A,KDM5B,L3MBTL2,LEF1,MAX,MBD2,MEIS2,MGA,MNT,MTA2,MXI1,MYC,NANOG,NEUROD1,NFIB,NFIC,NFXL1,NR2C1,NR2C2,NR2F1,NR2F2,NR2F6,NRF1,PHF8,PKNOX1,POLR2A,POLR2G,PRDM10,PRPF4,PTBP1,RAD21,RB1,RBBP5,RBFOX2,R…	-
WGBS_DMR_chr1:27356763-27357135	chr1	27356763	27357135	HYPER	0	0	0	1	intron (NM_004672, intron 24 of 28)	CpG	9917	NM_001297609	9064	Hs.194694	NM_004672	ENSG00000142733	MAP3K6	ASK2|MAPKKK6|MEKK6	mitogen-activated protein kinase kinase kinase 6	protein-coding	promoter	EnsemblRegBuild	chr1:27355331-27358811	AGO1,ATF2,ATF7,BACH1,BCOR,BHLHE40,CBX1,CBX3,CREM,CTBP1,CTCF,DPF2,E2F8,EGR1,ELK1,EP300,ESRRA,EZH2,FIP1L1,FOXK2,GABPA,GATAD2B,HDAC1,HDAC2,HNRNPL,HNRNPLL,IKZF1,IRF1,JUND,KDM1A,KLF16,KLF5,L3MBTL2,MAX,MTA3,MXI1,MYC,MYNN,NBN,NRF1,POLR2A,POLR2G,RAD21,RB1,RBBP5,RBM39,RCOR1,REST,RXRA,SIN3A,SIN3B,SMARCA4,SMARCA5,SMARCE1,SMC3,SOX6,SP1,SREBF1,TBP,TCF12,TEAD4,TFAP4,THAP1,TRIM22,TRIM28,XRCC5,YY1,ZBTB33,ZBTB7A,…	-
WGBS_DMR_chr1:27360843-27361204	chr1	27360843	27361204	HYPO	0	0	0	1	intron (NM_004672, intron 13 of 28)	CpG-734	5843	NM_001297609	9064	Hs.194694	NM_004672	ENSG00000142733	MAP3K6	ASK2|MAPKKK6|MEKK6	mitogen-activated protein kinase kinase kinase 6	protein-coding	bivalent	SegWey	chr1:27359804-27361662	ATF7,BACH1,E2F6,EGR1,EZH2,FIP1L1,GATAD2A,GMEB1,HNRNPL,IKZF1,IKZF2,IRF1,KDM4A,MAX,MEF2B,MLLT1,MTA2,MYC,NBN,NFIC,PAX5,PCBP1,PKNOX1,POLR2G,POU2F2,RB1,RBFOX2,RELB,RUNX1,RUNX3,SAFB,SIN3A,SP1,SPI1,SUZ12,TBX21,USF1,ZBTB33,ZNF143	-
WGBS_DMR_chr1:27383321-27383417	chr1	27383321	27383417	HYPO	0	0	0	1	promoter-TSS (NM_207397)	promoter-TSS (NM_207397)	-36	NM_001330448	388611	Hs.664836	NM_207397	ENSG00000174950	CD164L2	EAPG6122|UNQ6122	CD164 molecule like 2	protein-coding	promoter	EnsemblRegBuild	chr1:27382812-27383923	BCOR,EGR1,IRF1,KDM4A,KDM5B,MAX,MYC,NRF1,PHF8,PKNOX1,POLR2A,POLR2G,RBFOX2,SP1,TAF1,TAF7,TBP,USF1,ZBTB7A,ZEB1,ZFX	chr1:27383280-27383490
Array_DMR_chr1:27575187-27576044	chr1	27575187	27576044	HYPER	0	0	1	0	intron (NM_001029882, intron 1 of 6)	CpG	27879	NM_001029882	27245	Hs.469280	NM_001029882	ENSG00000126705	AHDC1	MRD25	AT-hook DNA binding motif containing 1	protein-coding	enhancer	BENGI,DECRES	chr1:27574056-27577322	AGO2,ASH2L,BHLHE40,CEBPB,CREM,CTBP1,CTCF,EBF1,EGR1,EP300,ESRRA,FOXA1,FOXA2,FOXM1,GATA4,HDAC2,HNF4A,HNF4G,HNRNPK,HNRNPL,HNRNPLL,IKZF1,JUN,JUND,KDM1A,KDM4A,L3MBTL2,LEF1,MAX,MEF2B,MNT,MTA3,MYC,NR2F1,NR2F6,NRF1,PHF8,POLR2A,POLR2G,RAD21,RBFOX2,RBM39,RCOR1,REST,RXRA,SIN3A,SKI,SMARCA4,SP1,SUZ12,TAF1,TBP,TBX3,TCF12,TFAP4,UBTF,USF1,USF2,YY1,ZBTB33,ZBTB7A,ZFX,ZKSCAN1,ZMYM3,ZNF143,ZNF263	-
450KSigProbes_cg19409133_chr1:28517231-28517233	chr1	28517231	28517233	HYPO	1	0	0	0	intron (NR_030725, intron 4 of 12)	intron (NR_030725, intron 4 of 12)	-1001	NM_001048195	1104	Hs.469723	NM_001269	ENSG00000180198	RCC1	CHC1|RCC1-I|SNHG3-RCC1	regulator of chromosome condensation 1	protein-coding	promoter	ENCODE-HMM	chr1:28504014-28519648	AFF1,AGO1,AGO2,ARHGAP35,ARID1B,ARID2,ARID3A,ARNT,ASH1L,ASH2L,ATF2,ATF3,ATF4,ATF7,BACH1,BATF,BCL11A,BCL3,BCOR,BHLHE40,BMI1,BRCA1,BRD4,BRD9,C11orf30,CBFA2T2,CBFA2T3,CBFB,CBX1,CBX3,CC2D1A,CCAR2,CDC5L,CEBPB,CHAMP1,CHD1,CHD4,CHD7,CLOCK,CREB1,CREB3L1,CREM,CTBP1,CTCF,DACH1,DEAF1,DNMT1,DPF2,E2F1,E2F4,E2F6,E2F8,E4F1,EED,EGR1,EHMT2,ELF1,ELF4,ELK1,EP300,EP400,ESRRA,ETS1,ETV4,ETV6,EWSR1,EZH2,FIP1L1,FOS,FOSL1…	chr1:28517100-28517650
450KSigProbes_cg02732067_chr1:28517515-28517517	chr1	28517515	28517517	HYPO	1	0	0	0	promoter-TSS (NM_001269)	promoter-TSS (NM_001269)	-717	NM_001048195	1104	Hs.469723	NM_001269	ENSG00000180198	RCC1	CHC1|RCC1-I|SNHG3-RCC1	regulator of chromosome condensation 1	protein-coding	promoter	ENCODE-HMM	chr1:28504014-28519648	AFF1,AGO1,AGO2,ARHGAP35,ARID1B,ARID2,ARID3A,ARNT,ASH1L,ASH2L,ATF2,ATF3,ATF4,ATF7,BACH1,BATF,BCL11A,BCL3,BCOR,BHLHE40,BMI1,BRCA1,BRD4,BRD9,C11orf30,CBFA2T2,CBFA2T3,CBFB,CBX1,CBX3,CC2D1A,CCAR2,CDC5L,CEBPB,CHAMP1,CHD1,CHD4,CHD7,CLOCK,CREB1,CREB3L1,CREM,CTBP1,CTCF,DACH1,DEAF1,DNMT1,DPF2,E2F1,E2F4,E2F6,E2F8,E4F1,EED,EGR1,EHMT2,ELF1,ELF4,ELK1,EP300,EP400,ESRRA,ETS1,ETV4,ETV6,EWSR1,EZH2,FIP1L1,FOS,FOSL1…	chr1:28517100-28517650
450KSigProbes_cg20280170_chr1:28775096-28775098	chr1	28775096	28775098	HYPO	1	1	0	0	Intergenic	Intergenic	-37045	NM_000911	4985	Hs.372	NM_000911	ENSG00000116329	OPRD1	DOP|DOR|DOR1|OPRD	opioid receptor delta 1	protein-coding	enhancer	SegWey,BENGI,FulcoEtAl2019	chr1:28774847-28776323	AGO2,BACH1,BHLHE40,CTCF,ELF1,EP300,HCFC1,HNF4A,IKZF1,MAX,MLLT1,MNT,MYC,NRF1,PKNOX1,POLR2A,POLR2G,POU2F2,RAD21,RBM22,SIN3A,SP1,STAT3,UBTF,YY1,ZBTB33	chr1:28775040-28775510
850KSigProbes_cg20280170_chr1:28775096-28775098	chr1	28775096	28775098	HYPO	1	1	0	0	Intergenic	Intergenic	-37045	NM_000911	4985	Hs.372	NM_000911	ENSG00000116329	OPRD1	DOP|DOR|DOR1|OPRD	opioid receptor delta 1	protein-coding	enhancer	SegWey,BENGI,FulcoEtAl2019	chr1:28774847-28776323	AGO2,BACH1,BHLHE40,CTCF,ELF1,EP300,HCFC1,HNF4A,IKZF1,MAX,MLLT1,MNT,MYC,NRF1,PKNOX1,POLR2A,POLR2G,POU2F2,RAD21,RBM22,SIN3A,SP1,STAT3,UBTF,YY1,ZBTB33	chr1:28775040-28775510
WGBS_DMR_chr1:29124860-29124942	chr1	29124860	29124942	HYPER	0	0	0	1	promoter-TSS (NM_001003682)	promoter-TSS (NM_001003682)	-992	NM_001003682	399474	Hs.712722	NM_001003682	ENSG00000253304	TMEM200B	TTMB	transmembrane protein 200B	protein-coding	bivalent	SegWey	chr1:29120173-29125611	AGO1,AGO2,ASH2L,ATF3,ATF7,BACH1,BCOR,BHLHE40,CBX1,CHD1,CHD4,CREB3L1,CREM,CTBP1,CTCF,DPF2,E2F6,E2F8,EGR1,EP300,ESRRA,ETS1,EZH2,FIP1L1,FOS,FUS,GABPA,GABPB1,GATAD2A,GATAD2B,GMEB1,HDAC1,HDAC2,HNRNPK,HNRNPLL,IRF1,JUND,KDM1A,KDM4A,KDM5B,L3MBTL2,MAX,MGA,MLLT1,MNT,MTA2,MTA3,MYC,NANOG,NFXL1,NRF1,PCBP1,PHF20,PHF8,POLR2A,POLR2G,RAD21,RB1,RBFOX2,RBM22,RBM39,REST,RFX5,RLF,RNF2,SIN3A,SKI,SKIL,SMAD1,SMARCA4,SMA…	chr1:29124300-29125010
WGBS_DMR_chr1:29125001-29125121	chr1	29125001	29125121	HYPER	0	0	0	1	Intergenic	CpG-777	-1152	NM_001003682	399474	Hs.712722	NM_001003682	ENSG00000253304	TMEM200B	TTMB	transmembrane protein 200B	protein-coding	bivalent	SegWey	chr1:29120173-29125611	AGO1,AGO2,ASH2L,ATF3,ATF7,BACH1,BCOR,BHLHE40,CBX1,CHD1,CHD4,CREB3L1,CREM,CTBP1,CTCF,DPF2,E2F6,E2F8,EGR1,EP300,ESRRA,ETS1,EZH2,FIP1L1,FOS,FUS,GABPA,GABPB1,GATAD2A,GATAD2B,GMEB1,HDAC1,HDAC2,HNRNPK,HNRNPLL,IRF1,JUND,KDM1A,KDM4A,KDM5B,L3MBTL2,MAX,MGA,MLLT1,MNT,MTA2,MTA3,MYC,NANOG,NFXL1,NRF1,PCBP1,PHF20,PHF8,POLR2A,POLR2G,RAD21,RB1,RBFOX2,RBM22,RBM39,REST,RFX5,RLF,RNF2,SIN3A,SKI,SKIL,SMAD1,SMARCA4,SMA…	-
WGBS_DMR_chr1:29133765-29134606	chr1	29133765	29134606	HYPER	0	0	0	1	Intergenic	Intergenic	-10276	NM_001003682	399474	Hs.712722	NM_001003682	ENSG00000253304	TMEM200B	TTMB	transmembrane protein 200B	protein-coding	-	-	-	-	-
WGBS_DMR_chr1:29134684-29134874	chr1	29134684	29134874	HYPER	0	0	0	1	Intergenic	MIRc|SINE|MIR	-10870	NM_001003682	399474	Hs.712722	NM_001003682	ENSG00000253304	TMEM200B	TTMB	transmembrane protein 200B	protein-coding	promoter	ENCODE-HMM	chr1:29134334-29135010	CTCF,ZBTB33	-
WGBS_DMR_chr1:29260605-29260978	chr1	29260605	29260978	HYPO	0	0	0	1	exon (NM_001195001, exon 7 of 30)	exon (NM_001195001, exon 7 of 30)	24275	NM_005704	10076	Hs.19718	NM_005704	ENSG00000060656	PTPRU	FMI|PCP-2|PTP|PTP-J|PTP-PI|PTP-RO|PTPPSI|PTPRO|PTPU2|R-PTP-PSI|R-PTP-U|hPTP-J	protein tyrosine phosphatase receptor type U	protein-coding	bivalent	SegWey	chr1:29258033-29260950	ASH2L,ATF3,BACH1,BCOR,CREM,CTBP1,CTCF,DACH1,DPF2,E2F6,EGR1,EP300,ESRRA,EZH2,FIP1L1,FOXA2,GMEB1,HDAC1,HNF4A,HNF4G,IKZF1,IRF1,JUND,KDM4A,L3MBTL2,MAFK,MAX,MEIS2,MYC,NCOR1,NFE2,NFIC,NR2C1,NR2F1,NR2F2,NR2F6,NRF1,PCBP1,PHF8,PKNOX1,POLR2A,POLR2G,RAD21,RB1,RBBP5,RBFOX2,REST,RNF2,RXRA,SIN3A,SIN3B,SKI,SMARCA4,SP1,TAF1,TBL1XR1,TCF12,UBTF,USF1,YY1,ZBTB33,ZBTB7A,ZKSCAN1,ZNF263	-
WGBS_DMR_chr1:31288777-31289535	chr1	31288777	31289535	HYPER	0	0	0	1	intron (NM_004814, intron 4 of 9)	intron (NM_004814, intron 4 of 9)	7641	NM_004814	9410	Hs.33962	NM_004814	ENSG00000060688	SNRNP40	40K|HPRP8BP|PRP8BP|PRPF8BP|SPF38|WDR57	small nuclear ribonucleoprotein U5 subunit 40	protein-coding	-	-	-	-	-
WGBS_DMR_chr1:31588661-31588909	chr1	31588661	31588909	HYPER	0	0	0	1	Intergenic	CpG	10640	NM_001204415	64129	Hs.199368	NM_022164	ENSG00000142910	TINAGL1	ARG1|LCN7|LIECG3|TINAGRP	tubulointerstitial nephritis antigen like 1	protein-coding	enhancer	BENGI	chr1:31587477-31589791	BACH1,C11orf30,CTCF,EBF1,EP300,EZH2,FOS,FOSL2,HNF4A,HNF4G,HNRNPL,JUND,KDM1A,MAFF,MAFK,MEF2B,MYNN,NFE2,NFIB,NR2F1,NR2F2,NR2F6,NR3C1,PHF8,POLR2A,RAD21,RBFOX2,RXRA,SMC3,SP1,TAF1,TAF15,TFAP4,TRIM22,USF1,XRCC5,YY1,ZFX,ZNF143,ZNF316	-
WGBS_DMR_chr1:31939241-31939495	chr1	31939241	31939495	HYPO	0	0	0	1	promoter-TSS (NM_080391)	promoter-TSS (NM_080391)	-981	NM_080391	8073	Hs.470477	NM_003479	ENSG00000184007	PTP4A2	HH13|HH7-2|HU-PP-1|OV-1|PRL-2|PRL2|PTP4A|PTPCAAX2|ptp-IV1a|ptp-IV1b	protein tyrosine phosphatase 4A2	protein-coding	enhancer	JungEtAl2019	chr1:31934539-31941123	AFF1,AGO1,ARHGAP35,ARID1B,ARID2,ARID3A,ARNT,ASH1L,ASH2L,ATF2,ATF3,ATF4,ATF7,BACH1,BATF,BCL3,BCOR,BHLHE40,BRD4,BRD9,C11orf30,CBFA2T2,CBFA2T3,CBFB,CBX3,CBX5,CC2D1A,CCAR2,CDC5L,CEBPB,CHAMP1,CHD1,CHD4,CLOCK,CREB1,CREB3L1,CREM,CTBP1,CTCF,CUX1,DACH1,DNMT1,DPF2,E2F1,E2F4,E2F6,E4F1,EBF1,EED,EGR1,EHMT2,ELF1,ELF4,ELK1,EP300,EP400,ESR1,ESRRA,ETS1,ETV6,FIP1L1,FOS,FOSL1,FOSL2,FOXA1,FOXA2,FOXK2,FOXM1,FUS,GABPA…	-
WGBS_DMR_chr1:32319982-32320300	chr1	32319982	32320300	HYPO	0	0	0	1	intron (NM_004964, intron 3 of 13)	AluY|SINE|Alu	16098	NM_023009	65108	Hs.75061	NM_023009	ENSG00000175130	MARCKSL1	F52|MACMARCKS|MLP|MLP1|MRP	MARCKS like 1	protein-coding	enhancer	JungEtAl2019	chr1:32319803-32320614	ARNT,ATF7,BHLHE40,E4F1,ETV6,IKZF1,IKZF2,KLF5,MLLT1,NBN,NFIC,PAX5,RELB,RUNX3,TBX21,TRIM22,ZNF143,ZNF687	-
Array_DMR_chr1:33306431-33306546	chr1	33306431	33306546	HYPO	0	0	1	0	TTS (NM_001080438)	TTS (NM_001080438)	14610	NM_001080438	127550	-	NM_001080438	ENSG00000184389	A3GALT2	A3GALT2P|IGB3S|IGBS3S	alpha 1,3-galactosyltransferase 2	protein-coding	promoter	BENGI,EnsemblRegBuild,ENCODE-HMM,FOCS	-	-	-
WGBS_DMR_chr1:34166934-34167013	chr1	34166934	34167013	HYPO	0	0	0	1	promoter-TSS (NM_032884)	promoter-TSS (NM_032884)	90	NM_032884	84970	Hs.194610	NM_032884	ENSG00000142698	C1orf94	-	chromosome 1 open reading frame 94	protein-coding	promoter	EnsemblRegBuild,ENCODE-HMM	chr1:34166006-34168105	BACH1,ETS1,EZH2,JUN,JUND,KDM4A,PHF8,POLR2A,RBBP5,SIN3A,SP1,TAF1,USF1,YY1	chr1:34166780-34167010
WGBS_DMR_chr1:35189777-35190174	chr1	35189777	35190174	HYPER	0	0	0	1	intron (NM_005066, intron 4 of 9)	intron (NM_005066, intron 4 of 9)	3167	NM_005066	6421	Hs.355934	NM_005066	ENSG00000116560	SFPQ	POMP100|PPP1R140|PSF	splicing factor proline and glutamine rich	protein-coding	enhancer	DECRES	chr1:35172656-35194496	AFF1,AGO2,ARHGAP35,ARID1B,ARID3A,ARNT,ASH1L,ASH2L,ATF2,ATF3,ATF4,ATF7,BACH1,BCL3,BCOR,BHLHE40,BMI1,BRD4,BRD9,CBFA2T2,CBFA2T3,CBFB,CBX1,CC2D1A,CDC5L,CEBPB,CHAMP1,CHD1,CHD4,CHD7,CLOCK,CREB1,CREB3L1,CREBBP,CREM,CTBP1,CTCF,DACH1,DEAF1,DPF2,E2F1,E2F4,E2F6,E2F7,E2F8,E4F1,EGR1,EHMT2,ELF1,ELF4,ELK1,EP300,EP400,ESRRA,ETS1,ETV4,EWSR1,FIP1L1,FOS,FOSL2,FOXA1,FOXA2,FOXK2,FOXM1,FUS,GABPA,GABPB1,GATA1,GATA4,GAT…	-
WGBS_DMR_chr1:35190585-35191465	chr1	35190585	35191465	HYPER	1	1	0	1	intron (NM_005066, intron 2 of 9)	intron (NM_005066, intron 2 of 9)	2117	NM_005066	6421	Hs.355934	NM_005066	ENSG00000116560	SFPQ	POMP100|PPP1R140|PSF	splicing factor proline and glutamine rich	protein-coding	promoter	EnsemblRegBuild,ENCODE-HMM	chr1:35172656-35194496	AFF1,AGO2,ARHGAP35,ARID1B,ARID3A,ARNT,ASH1L,ASH2L,ATF2,ATF3,ATF4,ATF7,BACH1,BCL3,BCOR,BHLHE40,BMI1,BRD4,BRD9,CBFA2T2,CBFA2T3,CBFB,CBX1,CC2D1A,CDC5L,CEBPB,CHAMP1,CHD1,CHD4,CHD7,CLOCK,CREB1,CREB3L1,CREBBP,CREM,CTBP1,CTCF,DACH1,DEAF1,DPF2,E2F1,E2F4,E2F6,E2F7,E2F8,E4F1,EGR1,EHMT2,ELF1,ELF4,ELK1,EP300,EP400,ESRRA,ETS1,ETV4,EWSR1,FIP1L1,FOS,FOSL2,FOXA1,FOXA2,FOXK2,FOXM1,FUS,GABPA,GABPB1,GATA1,GATA4,GAT…	-
450KSigProbes_cg03515869_chr1:35191100-35191102	chr1	35191100	35191102	HYPER	1	1	0	1	intron (NM_005066, intron 2 of 9)	intron (NM_005066, intron 2 of 9)	2041	NM_005066	6421	Hs.355934	NM_005066	ENSG00000116560	SFPQ	POMP100|PPP1R140|PSF	splicing factor proline and glutamine rich	protein-coding	enhancer	DECRES	chr1:35172656-35194496	AFF1,AGO2,ARHGAP35,ARID1B,ARID3A,ARNT,ASH1L,ASH2L,ATF2,ATF3,ATF4,ATF7,BACH1,BCL3,BCOR,BHLHE40,BMI1,BRD4,BRD9,CBFA2T2,CBFA2T3,CBFB,CBX1,CC2D1A,CDC5L,CEBPB,CHAMP1,CHD1,CHD4,CHD7,CLOCK,CREB1,CREB3L1,CREBBP,CREM,CTBP1,CTCF,DACH1,DEAF1,DPF2,E2F1,E2F4,E2F6,E2F7,E2F8,E4F1,EGR1,EHMT2,ELF1,ELF4,ELK1,EP300,EP400,ESRRA,ETS1,ETV4,EWSR1,FIP1L1,FOS,FOSL2,FOXA1,FOXA2,FOXK2,FOXM1,FUS,GABPA,GABPB1,GATA1,GATA4,GAT…	chr1:35190620-35191130
850KSigProbes_cg03515869_chr1:35191100-35191102	chr1	35191100	35191102	HYPER	1	1	0	1	intron (NM_005066, intron 2 of 9)	intron (NM_005066, intron 2 of 9)	2041	NM_005066	6421	Hs.355934	NM_005066	ENSG00000116560	SFPQ	POMP100|PPP1R140|PSF	splicing factor proline and glutamine rich	protein-coding	enhancer	DECRES	chr1:35172656-35194496	AFF1,AGO2,ARHGAP35,ARID1B,ARID3A,ARNT,ASH1L,ASH2L,ATF2,ATF3,ATF4,ATF7,BACH1,BCL3,BCOR,BHLHE40,BMI1,BRD4,BRD9,CBFA2T2,CBFA2T3,CBFB,CBX1,CC2D1A,CDC5L,CEBPB,CHAMP1,CHD1,CHD4,CHD7,CLOCK,CREB1,CREB3L1,CREBBP,CREM,CTBP1,CTCF,DACH1,DEAF1,DPF2,E2F1,E2F4,E2F6,E2F7,E2F8,E4F1,EGR1,EHMT2,ELF1,ELF4,ELK1,EP300,EP400,ESRRA,ETS1,ETV4,EWSR1,FIP1L1,FOS,FOSL2,FOXA1,FOXA2,FOXK2,FOXM1,FUS,GABPA,GABPB1,GATA1,GATA4,GAT…	chr1:35190620-35191130
Array_DMR_chr1:35573268-35574054	chr1	35573268	35574054	HYPO	0	0	1	0	intron (NM_178548, intron 1 of 6)	CpG	291	NM_178548	339488	Hs.567844	NM_178548	ENSG00000116819	TFAP2E	AP2E	transcription factor AP-2 epsilon	protein-coding	promoter	SegWey,BENGI,EnsemblRegBuild	chr1:35572362-35579346	AGO1,AGO2,ASH2L,ATF4,BCL3,BHLHE40,CBFA2T3,CEBPB,CTCF,DACH1,DPF2,E4F1,EED,EGR1,ELF1,ETS1,ETV6,EZH2,FOXA1,FOXA2,FUS,GABPA,GATA3,GATAD2B,HDAC1,HDAC2,HNF4A,HNF4G,HNRNPLL,IKZF1,IKZF2,KDM1A,KDM4A,LCORL,MEF2B,MEIS2,MLLT1,MNT,MTA2,MXI1,NFIC,NRF1,POLR2A,RBBP5,RBM39,RFX1,RNF2,RUNX3,SIN3A,SMARCE1,SP1,SPI1,STAT1,SUZ12,TAF1,TBP,TCF12,TCF7,XRCC5,YY1,ZBTB33,ZFX,ZNF384,ZNF687	-
WGBS_DMR_chr1:37995833-37996464	chr1	37995833	37996464	HYPER	0	0	0	1	TTS (NM_004468)	TTS (NM_004468)	-6038	NM_006802	10946	Hs.77897	NM_006802	ENSG00000183431	SF3A3	PRP9|PRPF9|SAP61|SF3a60	splicing factor 3a subunit 3	protein-coding	enhancer	SegWey,DECRES	chr1:37988711-38002387	AFF1,AGO1,AGO2,ARHGAP35,ARID1B,ARID2,ARID3A,ARNT,ASH1L,ASH2L,ATF2,ATF3,ATF7,BACH1,BATF,BCL11A,BCL3,BCOR,BHLHE40,BMI1,BRD9,C11orf30,CBFA2T2,CBFA2T3,CBFB,CBX1,CBX3,CBX5,CC2D1A,CCAR2,CDC5L,CEBPB,CHAMP1,CHD1,CHD7,CLOCK,CREB1,CREB3L1,CREM,CTBP1,CTCF,CUX1,DACH1,DNMT1,DPF2,E2F1,E2F4,E2F6,E2F7,E2F8,E4F1,EED,EGR1,EHMT2,ELF1,ELF4,ELK1,EP300,EP400,ESR1,ESRRA,ETS1,ETV4,ETV6,FIP1L1,FOS,FOSL1,FOSL2,FOXA1,FOXA2…	chr1:37994860-37996870
Array_DMR_chr1:39268138-39268668	chr1	39268138	39268668	HYPER	0	0	1	1	intron (NM_012090, intron 5 of 92)	intron (NM_012090, intron 5 of 92)	-141101	NM_015038	643314	Hs.658760	NM_015038	ENSG00000127603	KIAA0754	-	KIAA0754	protein-coding	enhancer	JungEtAl2019	chr1:39267995-39270872	ARID1B,ASH2L,ATF2,ATF3,ATF4,ATF7,BATF,BCL11A,BHLHE40,CBFA2T2,CBFA2T3,CBFB,CEBPB,CREM,CTBP1,CTCF,DPF2,E2F1,EBF1,EED,EGR1,EP300,EP400,FOS,FOXA1,GATA1,GATA3,GATAD2B,HDAC1,HNF4A,IKZF1,IKZF2,IRF4,JUNB,JUND,KDM1A,L3MBTL2,LEF1,MEF2A,MEF2B,MEF2C,MTA1,MTA2,MTA3,MXI1,MYBL2,NCOR1,NFIC,NFYB,NR2C1,NR2F1,NR2F2,NRF1,PAX5,PBX3,PKNOX1,PML,POLR2A,RAD21,REST,RFX5,RUNX3,RXRA,SIN3A,SMARCA4,SMARCA5,SMARCC2,SMARCE1,SOX…	-
WGBS_DMR_chr1:39268138-39268729	chr1	39268138	39268729	HYPER	0	0	1	1	intron (NM_012090, intron 5 of 92)	intron (NM_012090, intron 5 of 92)	-141071	NM_015038	643314	Hs.658760	NM_015038	ENSG00000127603	KIAA0754	-	KIAA0754	protein-coding	enhancer	JungEtAl2019	chr1:39267995-39270872	ARID1B,ASH2L,ATF2,ATF3,ATF4,ATF7,BATF,BCL11A,BHLHE40,CBFA2T2,CBFA2T3,CBFB,CEBPB,CREM,CTBP1,CTCF,DPF2,E2F1,EBF1,EED,EGR1,EP300,EP400,FOS,FOXA1,GATA1,GATA3,GATAD2B,HDAC1,HNF4A,IKZF1,IKZF2,IRF4,JUNB,JUND,KDM1A,L3MBTL2,LEF1,MEF2A,MEF2B,MEF2C,MTA1,MTA2,MTA3,MXI1,MYBL2,NCOR1,NFIC,NFYB,NR2C1,NR2F1,NR2F2,NRF1,PAX5,PBX3,PKNOX1,PML,POLR2A,RAD21,REST,RFX5,RUNX3,RXRA,SIN3A,SMARCA4,SMARCA5,SMARCC2,SMARCE1,SOX…	-
Array_DMR_chr1:39632923-39633226	chr1	39632923	39633226	HYPO	0	0	1	0	intron (NM_014571, intron 1 of 4)	G-rich|Low_complexity|Low_complexity	6602	NM_014571	26508	Hs.472566	NM_014571	ENSG00000163909	HEYL	HESR3|HEY3|HRT3|bHLHb33	hes related family bHLH transcription factor with YRPW motif like	protein-coding	promoter	FOCS	chr1:39632608-39634317	ARID1B,CBFA2T3,DPF2,E2F6,EGR1,ESR1,EZH2,L3MBTL2,NCOA6,NFIC,POLR2A,RBBP5,TAL1,TCF12,UBTF,ZNF830	chr1:39632940-39633470
WGBS_DMR_chr1:39954470-39954706	chr1	39954470	39954706	HYPER	0	0	0	1	promoter-TSS (NM_032793)	promoter-TSS (NM_032793)	-524	NM_001349822	84879	Hs.655177	NM_032793	ENSG00000168389	MFSD2A	MCPH15|MFSD2|NLS1	major facilitator superfamily domain containing 2A	protein-coding	enhancer	SegWey,DECRES	chr1:39954361-39956673	ASH2L,ATF2,ATF3,ATF7,BACH1,BCL11A,BCL3,BHLHE40,CHD1,CREM,CTCF,E2F6,EED,EGR1,ELF1,EP300,ETS1,EZH2,FOS,GATAD2B,HCFC1,HNF4A,HNRNPK,HNRNPLL,IKZF1,JUNB,KDM4A,KLF5,L3MBTL2,MAX,MEF2A,MEF2B,MLLT1,MTA2,MXI1,MYC,NBN,NFIC,NFYB,NR3C1,PCBP1,PHF8,POLR2A,RAD21,RBBP5,RBM39,RELB,REST,RFX1,RFX5,RUNX3,RXRA,SIN3A,SKIL,SMAD5,SMC3,SP1,SUZ12,TAF1,TAF7,TBL1XR1,TBP,TRIM22,USF1,YY1,ZBTB33,ZFP91,ZFX,ZNF263,ZNF687	chr1:39954360-39954730
WGBS_DMR_chr1:40388857-40389189	chr1	40388857	40389189	HYPER	0	0	0	1	intron (NM_001198978, intron 1 of 9)	LTR12C|LTR|ERV1	-4322	NM_001198979	64744	Hs.15200	NM_022733	ENSG00000084070	SMAP2	SMAP1L	small ArfGAP2	protein-coding	enhancer	ENCODE-HMM	-	-	-
WGBS_DMR_chr1:40654059-40654482	chr1	40654059	40654482	HYPER	0	0	0	1	intron (NM_014747, intron 1 of 7)	CpG	11382	NM_014747	9783	Hs.654808	NM_014747	ENSG00000117016	RIMS3	NIM3|RIM 3|RIM3	regulating synaptic membrane exocytosis 3	protein-coding	enhancer	BENGI,HACER,FOCS,FulcoEtAl2019,FANTOM5	chr1:40653768-40655050	AFF1,ASH2L,CDC5L,CREM,EGR1,EHMT2,JUND,KDM1A,KDM4A,MAX,MIER1,PCBP1,POLR2A,PRPF4,RBBP5,REST,SIN3A,ZBTB7A,ZEB1,ZNF143	-
850KSigProbes_cg15986668_chr1:40691057-40691059	chr1	40691057	40691059	HYPER	0	1	0	0	promoter-TSS (NM_001142590)	promoter-TSS (NM_001142590)	-512	NM_014223	4802	Hs.713051	NM_014223	ENSG00000066136	NFYC	CBF-C|CBFC|H1TF2A|HAP5|HSM|NF-YC	nuclear transcription factor Y subunit gamma	protein-coding	promoter	EnsemblRegBuild	chr1:40689297-40694044	AFF1,AGO2,ARHGAP35,ARID1B,ARID2,ARID3A,ARNT,ASH1L,ASH2L,ATF2,ATF3,ATF4,ATF7,BACH1,BCL11A,BCL3,BCOR,BHLHE40,BRCA1,BRD4,BRD9,C11orf30,CBFA2T2,CBFA2T3,CBFB,CBX1,CBX3,CBX5,CC2D1A,CDC5L,CEBPB,CHD1,CLOCK,CREB1,CREB3L1,CREM,CTBP1,CTCF,DNMT1,DPF2,E2F1,E2F6,E2F7,E2F8,E4F1,EED,EGR1,EHMT2,ELF1,ELF4,ELK1,EP300,EP400,ESRRA,ETS1,ETV4,ETV6,FIP1L1,FOS,FOSL2,FOXA1,FOXA2,FOXK2,FOXM1,FUS,GABPA,GABPB1,GATA1,GATA3,GA…	chr1:40690680-40691290
850KSigProbes_cg18529415_chr1:40708586-40708588	chr1	40708586	40708588	HYPO	0	1	0	0	promoter-TSS (NM_001308115)	promoter-TSS (NM_001308115)	-736	NM_001308115	4802	Hs.713051	NM_014223	ENSG00000066136	NFYC	CBF-C|CBFC|H1TF2A|HAP5|HSM|NF-YC	nuclear transcription factor Y subunit gamma	protein-coding	promoter	EnsemblRegBuild,ENCODE-HMM	chr1:40708335-40713861	AFF1,ARID1B,ARID2,ARID3A,ARNT,ASH1L,ASH2L,ATF2,ATF3,ATF4,ATF7,BACH1,BHLHE40,BMI1,BRD9,C11orf30,CBFB,CBX3,CC2D1A,CHAMP1,CHD1,CREB1,CREB3L1,CREM,CTBP1,CTCF,CUX1,DACH1,DEAF1,DPF2,E2F1,E2F8,E4F1,EGR1,EHMT2,ELF1,ELF4,EP300,EP400,ESRRA,ETS1,ETV6,FOS,FOXA1,FOXA2,FOXK2,FOXM1,FOXP1,GABPA,GABPB1,GATA1,GATA2,GATA3,GATA4,GATAD2B,GMEB1,HCFC1,HDAC1,HDAC2,HMBOX1,HNF1A,HNF4A,HNF4G,HNRNPLL,IKZF1,IRF1,IRF2,IRF3,JU…	-
WGBS_DMR_chr1:41380893-41381284	chr1	41380893	41381284	HYPER	0	0	0	1	intron (NM_001291281, intron 1 of 2)	intron (NM_001291281, intron 1 of 2)	-5419	NR_135817	101929901	-	NR_135817	ENSG00000229901	LOC101929901	-	uncharacterized LOC101929901	ncRNA	enhancer	HACER	chr1:41380901-41385062	ASH2L,ATF2,ATF7,CHD1,CTBP1,CTCF,DPF2,E2F4,EP300,EZH2,GATAD2B,IKZF1,KDM1A,KDM4A,NFIB,NFIC,PBX3,PCBP1,PHF8,PKNOX1,POLR2A,PRDM10,REST,SIN3A,SMAD1,SUZ12,TAF1,YY1,ZFX,ZMYM3,ZNF263	-
WGBS_DMR_chr1:41423488-41423850	chr1	41423488	41423850	HYPO	0	0	0	1	Intergenic	CpG	-48000	NR_135817	101929901	-	NR_135817	ENSG00000229901	LOC101929901	-	uncharacterized LOC101929901	ncRNA	enhancer	HACER	chr1:41423147-41425833	AFF1,ARHGAP35,ATF2,ATF7,ATM,BCOR,C11orf30,CDC5L,CTBP1,CTCF,EGR1,EHMT2,FOXA1,GATA3,GMEB1,KDM1A,NFXL1,PAX8,PHF20,POLR2A,RAD21,RBM39,REST,RFX1,SMARCA5,SMC3,SRF,SUZ12,TRIM22,TRIM24,ZFX,ZKSCAN1,ZNF143,ZNF184,ZNF24,ZNF444,ZNF574	-
WGBS_DMR_chr1:41516535-41516860	chr1	41516535	41516860	HYPER	0	0	0	1	intron (NM_001127714, intron 6 of 7)	L2a|LINE|L2	-32014	NR_126098	1907	Hs.1407	NM_001956	ENSG00000127129	EDN2	ET-2|ET2|PPET2	endothelin 2	protein-coding	enhancer	SegWey,BENGI,DECRES	chr1:41514988-41516948	AGO1,ASH2L,ATF7,BACH1,BHLHE40,CHD1,CREB1,CREM,CTBP1,CTCF,DPF2,EGR1,ELF1,EP300,ESR1,FOS,FOSL1,FOXA1,FOXK2,FUS,GABPA,GATA3,GATAD2A,GATAD2B,GMEB1,HDAC1,HDAC2,HNRNPL,HNRNPLL,IKZF1,JUND,KDM4A,KLF16,L3MBTL2,MAFK,MAX,MLLT1,MNT,MTA2,MTA3,MYC,NANOG,NFE2L2,NFIB,NFIC,NRF1,PCBP1,PHF8,PKNOX1,POLR2A,PRDM10,RAD21,RB1,RBBP5,RBM39,RCOR1,REST,RNF2,SAFB,SIN3A,SKIL,SMARCA4,SMARCA5,SMC3,SP1,TAF1,TAF7,TBP,TCF12,THAP1,…	-
WGBS_DMR_chr1:41919747-41920408	chr1	41919747	41920408	HYPO	0	0	1	1	intron (NR_038261, intron 1 of 3)	intron (NR_038261, intron 1 of 3)	-1252	NR_038260	59269	Hs.403972	NM_024503	ENSG00000127124	HIVEP3	KBP-1|KBP1|KRC|SHN3|Schnurri-3|ZAS3|ZNF40C	human immunodeficiency virus type I enhancer binding protein 3	protein-coding	enhancer	SegWey	chr1:41919399-41921135	ATF3,ATF7,BACH1,BHLHE40,C11orf30,CREB1,CTCF,E2F6,E4F1,EBF1,ELF1,ELK1,EP300,EZH2,FOS,FOSL2,FOXK2,GABPB1,GATAD2B,HDAC1,IKZF1,IKZF2,IRF3,IRF4,JUND,KDM4A,KLF5,L3MBTL2,MAX,MEF2B,MEIS2,MGA,MLLT1,MTA2,MXI1,MYC,NBN,NFE2,NFYB,NRF1,PBX3,PKNOX1,POLR2A,POLR2G,POU2F2,PRDM10,RAD21,RAD51,RB1,RBFOX2,RELB,RFX5,RUNX3,SIN3A,SMAD1,SMARCA5,TAF1,TBX21,TCF12,TRIM22,TRIM28,USF1,USF2,YY1,ZNF143,ZNF207,ZNF316,ZNF384,ZNF687	-
Array_DMR_chr1:41919809-41920270	chr1	41919809	41920270	HYPO	0	0	1	1	intron (NR_038261, intron 1 of 3)	intron (NR_038261, intron 1 of 3)	-1214	NR_038260	59269	Hs.403972	NM_024503	ENSG00000127124	HIVEP3	KBP-1|KBP1|KRC|SHN3|Schnurri-3|ZAS3|ZNF40C	human immunodeficiency virus type I enhancer binding protein 3	protein-coding	enhancer	SegWey	chr1:41919399-41921135	ATF3,ATF7,BACH1,BHLHE40,C11orf30,CREB1,CTCF,E2F6,E4F1,EBF1,ELF1,ELK1,EP300,EZH2,FOS,FOSL2,FOXK2,GABPB1,GATAD2B,HDAC1,IKZF1,IKZF2,IRF3,IRF4,JUND,KDM4A,KLF5,L3MBTL2,MAX,MEF2B,MEIS2,MGA,MLLT1,MTA2,MXI1,MYC,NBN,NFE2,NFYB,NRF1,PBX3,PKNOX1,POLR2A,POLR2G,POU2F2,PRDM10,RAD21,RAD51,RB1,RBFOX2,RELB,RFX5,RUNX3,SIN3A,SMAD1,SMARCA5,TAF1,TBX21,TCF12,TRIM22,TRIM28,USF1,USF2,YY1,ZNF143,ZNF207,ZNF316,ZNF384,ZNF687	-
WGBS_DMR_chr1:43120165-43120326	chr1	43120165	43120326	HYPER	0	0	0	1	Intergenic	L1PA2|LINE|L1	-27678	NM_001101376	440585	Hs.657614	NM_001101376	ENSG00000186973	FAM183A	-	family with sequence similarity 183 member A	protein-coding	promoter	ENCODE-HMM	chr1:43119865-43121108	ATF7,BCOR,BRD9,CLOCK,CREB3L1,CTBP1,E2F1,EGR1,EHMT2,EP400,FOXA1,FOXA2,FOXK2,GATA3,GATAD2A,GMEB1,IKZF1,L3MBTL2,LEF1,MGA,MLLT1,MNT,MTA3,NBN,NFRKB,NR2F1,NRF1,PHF20,PHF8,POLR2A,POLR2G,PRDM10,RB1,RLF,RNF2,SIN3A,SMARCA4,SMARCE1,SOX6,TAF9B,TRIM24,YY1,ZBTB40,ZBTB8A,ZEB2,ZNF184,ZNF217,ZNF444,ZNF579,ZNF639,ZSCAN29	chr1:43120160-43120350
WGBS_DMR_chr1:43337998-43338933	chr1	43337998	43338933	HYPER	0	0	0	1	intron (NM_005373, intron 2 of 11)	intron (NM_005373, intron 2 of 11)	661	NM_005373	4352	Hs.82906	NM_005373	ENSG00000117400	MPL	C-MPL|CD110|MPLV|THCYT2|THPOR|TPOR	MPL proto-oncogene, thrombopoietin receptor	protein-coding	-	-	-	-	-
WGBS_DMR_chr1:43348498-43349794	chr1	43348498	43349794	HYPO	0	0	0	1	intron (NM_005373, intron 9 of 11)	CpG-1006	-9809	NM_001255	991	Hs.524947	NM_001255	ENSG00000117399	CDC20	CDC20A|bA276H19.3|p55CDC	cell division cycle 20	protein-coding	promoter	ENCODE-HMM,FOCS	chr1:43347972-43350428	AGO2,ARID3A,ASH2L,BHLHE40,CEBPB,CHD1,CLOCK,CREB1,CREM,CTBP1,CTCF,EGR1,ELF1,EP300,ETS1,ETV4,FOS,FOXA2,FOXK2,FUS,GABPA,GABPB1,GATA3,GATAD2B,HDAC1,HDAC2,HNF4A,HNF4G,HNRNPK,HNRNPL,HNRNPLL,KDM1A,KDM4A,L3MBTL2,LCORL,MAFF,MAFK,MAX,MNT,MTA1,MYC,NCOR1,NR2F6,NR3C1,NRF1,PAX5,PHF8,POLR2A,POLR2G,RAD21,RBBP5,RBFOX2,RBM22,RBM39,RCOR1,REST,RFX1,RFX5,RNF2,RUNX3,RXRA,SAP30,SIN3A,SKI,SMARCA4,SMARCA5,SP1,TAF1,TAF15,…	-
850KSigProbes_cg00470351_chr1:43359624-43359626	chr1	43359624	43359626	HYPO	0	1	0	0	exon (NM_001255, exon 3 of 11)	exon (NM_001255, exon 3 of 11)	670	NM_001255	991	Hs.524947	NM_001255	ENSG00000117399	CDC20	CDC20A|bA276H19.3|p55CDC	cell division cycle 20	protein-coding	promoter	EnsemblRegBuild,ENCODE-HMM,FOCS	chr1:43357593-43361670	AFF1,AGO2,ARHGAP35,ARID1B,ARID2,ARNT,ASH1L,ASH2L,ATF7,BCOR,BHLHE40,BRCA1,BRD9,C11orf30,CBFA2T2,CBFA2T3,CBFB,CBX3,CC2D1A,CDC5L,CHAMP1,CLOCK,CREB1,CREB3L1,CREM,CTBP1,CTCF,DPF2,E2F4,E2F8,EBF1,EGR1,ELF1,ELF4,ELK1,EP300,EP400,ESRRA,ETS1,FOS,FOXK2,FOXM1,GABPA,GABPB1,GATA3,GATAD2B,GMEB1,HCFC1,HDAC1,HDAC2,HDAC3,HMBOX1,HNF4A,HNRNPL,HNRNPLL,IKZF1,IKZF2,IRF1,IRF3,IRF5,JUND,KDM5A,KDM5B,KLF16,L3MBTL2,MAFF,MAF…	-
WGBS_DMR_chr1:43565495-43565618	chr1	43565495	43565618	HYPO	0	0	0	1	intron (NM_001329138, intron 6 of 36)	intron (NM_001329138, intron 6 of 36)	34696	NM_001329140	5792	Hs.272062	NM_002840	ENSG00000142949	PTPRF	BNAH2|LAR	protein tyrosine phosphatase receptor type F	protein-coding	enhancer	BENGI,DECRES	chr1:43563768-43566918	AGO2,BHLHE40,BMI1,CTCF,DPF2,EGR1,EP300,HDAC2,HNRNPL,IKZF1,MAX,MITF,MNT,MXI1,NRF1,PHF8,PKNOX1,RB1,RBM22,RFX1,SIN3A,SMARCA4,USF1,ZBTB33,ZNF143,ZNF207,ZNF263,ZSCAN29	-
WGBS_DMR_chr1:44261127-44261682	chr1	44261127	44261682	HYPER	0	0	0	1	intron (NM_024066, intron 7 of 8)	intron (NM_024066, intron 7 of 8)	-8845	NR_132966	106635545	-	NR_132966	-	SNORA110	-	small nucleolar RNA, H/ACA box 110	snoRNA	enhancer	JungEtAl2019	chr1:44260528-44261908	FOXA1,FOXA2,MEIS2,POLR2A,RBM25,SP1,ZBTB33,ZNF263	-
WGBS_DMR_chr1:44424686-44425360	chr1	44424686	44425360	HYPER	0	0	0	1	intron (NM_001319957, intron 1 of 13)	intron (NM_001319957, intron 1 of 13)	1199	NM_001319957	55182	Hs.456557	NM_018150	ENSG00000187147	RNF220	C1orf164	ring finger protein 220	protein-coding	-	-	-	-	-
WGBS_DMR_chr1:44542794-44543821	chr1	44542794	44543821	HYPER	0	0	0	1	intron (NM_001319957, intron 1 of 13)	intron (NM_001319957, intron 1 of 13)	-2186	NR_049849	100847089	-	NR_049849	ENSG00000263381	MIR5584	-	microRNA 5584	ncRNA	-	-	chr1:44542448-44544287	ATF3,ATF4,ATF7,BCL11A,CEBPB,CHD7,CTCF,EGR1,EP300,ETS1,HDAC2,JUND,KDM1A,MAFK,MEIS2,NANOG,NR2F1,PKNOX1,POLR2A,RAD21,REST,RXRA,SIN3A,SP1,TAF1,TAF7,TBP,TCF12,YY1,ZNF143,ZNF263	-
WGBS_DMR_chr1:44617351-44617452	chr1	44617351	44617452	HYPER	0	0	0	1	intron (NM_018150, intron 3 of 14)	CpG	53655	NR_145816	109623472	-	NR_145816	-	SNORD145	-	small nucleolar RNA, C/D box 145	snoRNA	enhancer	JungEtAl2019	chr1:44616239-44618181	ASH2L,BCOR,CTBP1,CTCF,CUX1,EGR1,EZH2,HCFC1,HDAC2,IKZF1,KAT2B,KDM1A,NFE2,NFXL1,NRF1,PHF20,PRDM10,PTBP1,RBM25,SKI,SMARCA4,SMARCA5,SMARCE1,ZBTB2,ZMYM3,ZNF263	-
850KSigProbes_cg13985198_chr1:44776400-44776402	chr1	44776400	44776402	HYPER	0	1	0	0	promoter-TSS (NR_000024)	promoter-TSS (NR_000024)	-91	NR_000024	94161	-	NR_000024	ENSG00000200913	SNORD46	RNU40|RNU46|U40|U46	small nucleolar RNA, C/D box 46	snoRNA	promoter	BENGI,DECRES,FOCS	chr1:44773371-44783084	AFF1,AGO1,AGO2,ARHGAP35,ARID1B,ARID2,ARID3A,ARNT,ASH1L,ASH2L,ATF2,ATF3,ATF4,ATF7,BACH1,BCL11A,BCL3,BCOR,BHLHE40,BRCA1,BRD4,BRD9,C11orf30,CBFA2T2,CBFA2T3,CBFB,CBX1,CBX3,CDC5L,CHAMP1,CHD1,CHD4,CLOCK,CREB1,CREB3L1,CREM,CTBP1,CTCF,CUX1,DACH1,DEAF1,DNMT1,DPF2,E2F1,E2F4,E2F6,E2F8,E4F1,EBF1,EGR1,EHMT2,ELF1,ELF4,EP300,EP400,ESRRA,ETS1,ETV4,ETV6,EWSR1,FIP1L1,FOS,FOSL1,FOSL2,FOXK2,FOXM1,FOXP1,FUS,GABPA,GAB…	chr1:44775800-44777190
850KSigProbes_cg18806997_chr1:44776405-44776407	chr1	44776405	44776407	HYPER	0	1	0	0	promoter-TSS (NR_000024)	promoter-TSS (NR_000024)	-86	NR_000024	94161	-	NR_000024	ENSG00000200913	SNORD46	RNU40|RNU46|U40|U46	small nucleolar RNA, C/D box 46	snoRNA	promoter	BENGI,DECRES,FOCS	chr1:44773371-44783084	AFF1,AGO1,AGO2,ARHGAP35,ARID1B,ARID2,ARID3A,ARNT,ASH1L,ASH2L,ATF2,ATF3,ATF4,ATF7,BACH1,BCL11A,BCL3,BCOR,BHLHE40,BRCA1,BRD4,BRD9,C11orf30,CBFA2T2,CBFA2T3,CBFB,CBX1,CBX3,CDC5L,CHAMP1,CHD1,CHD4,CLOCK,CREB1,CREB3L1,CREM,CTBP1,CTCF,CUX1,DACH1,DEAF1,DNMT1,DPF2,E2F1,E2F4,E2F6,E2F8,E4F1,EBF1,EGR1,EHMT2,ELF1,ELF4,EP300,EP400,ESRRA,ETS1,ETV4,ETV6,EWSR1,FIP1L1,FOS,FOSL1,FOSL2,FOXK2,FOXM1,FOXP1,FUS,GABPA,GAB…	chr1:44775800-44777190
WGBS_DMR_chr1:44777132-44777473	chr1	44777132	44777473	HYPER	0	0	0	1	promoter-TSS (NR_001456)	promoter-TSS (NR_001456)	-540	NR_001456	94162	-	NR_001456	ENSG00000202031	SNORD38A	RNU38A|U38A	small nucleolar RNA, C/D box 38A	snoRNA	promoter	EnsemblRegBuild,ENCODE-HMM,FOCS	chr1:44773371-44783084	AFF1,AGO1,AGO2,ARHGAP35,ARID1B,ARID2,ARID3A,ARNT,ASH1L,ASH2L,ATF2,ATF3,ATF4,ATF7,BACH1,BCL11A,BCL3,BCOR,BHLHE40,BRCA1,BRD4,BRD9,C11orf30,CBFA2T2,CBFA2T3,CBFB,CBX1,CBX3,CDC5L,CHAMP1,CHD1,CHD4,CLOCK,CREB1,CREB3L1,CREM,CTBP1,CTCF,CUX1,DACH1,DEAF1,DNMT1,DPF2,E2F1,E2F4,E2F6,E2F8,E4F1,EBF1,EGR1,EHMT2,ELF1,ELF4,EP300,EP400,ESRRA,ETS1,ETV4,ETV6,EWSR1,FIP1L1,FOS,FOSL1,FOSL2,FOXK2,FOXM1,FOXP1,FUS,GABPA,GAB…	-
Array_DMR_chr1:44813365-44813677	chr1	44813365	44813677	HYPO	0	0	1	0	intron (NM_001136537, intron 7 of 7)	CpG-1043	5039	NM_001136537	149478	Hs.632400	NM_001136537	ENSG00000222009	BTBD19	-	BTB domain containing 19	protein-coding	enhancer	JungEtAl2019	chr1:44812758-44815922	AGO2,BACH1,BHLHE40,CBFB,CEBPB,CREM,CTBP1,CTCF,DPF2,EED,EGR1,ELF1,EP300,ESRRA,ETS1,FIP1L1,FOS,FOXA1,GABPA,GATAD2B,HCFC1,HNF4A,HNRNPL,IKZF1,IRF5,KDM1A,KDM4A,MAX,MLLT1,MTA2,MXI1,MYC,NBN,NFATC3,NFIC,PAX5,PCBP1,PHF8,PKNOX1,POLR2A,POLR2G,PRPF4,RAD21,RBBP5,RBFOX2,RBM39,RELB,REST,RNF2,RUNX3,RXRA,SIN3A,SIX5,SMAD5,SMARCE1,SMC3,SP1,SRF,STAT1,SUZ12,TAF1,TBP,TBX21,TRIM22,YY1,ZBTB33,ZBTB40,ZNF143,ZNF207,ZNF217…	-
WGBS_DMR_chr1:47224665-47224945	chr1	47224665	47224945	HYPER	0	0	0	1	intron (NM_001290406, intron 1 of 2)	intron (NM_001290406, intron 1 of 2)	6910	NM_001287347	6886	Hs.705618	NM_003189	ENSG00000162367	TAL1	SCL|TCL5|bHLHa17|tal-1	TAL bHLH transcription factor 1, erythroid differentiation factor	protein-coding	-	-	chr1:47222877-47233746	AFF1,ARHGAP35,ARID1B,ARID2,ARID3A,ARNT,ASH1L,ASH2L,ATF2,ATF3,ATF4,ATF7,BACH1,BCOR,BHLHE40,BMI1,BRD4,BRD9,CBFA2T2,CBFA2T3,CBX1,CBX2,CBX3,CBX8,CC2D1A,CDC5L,CEBPB,CHAMP1,CREB1,CREB3L1,CREM,CTBP1,CTCF,DNMT1,DPF2,E2F1,E2F6,E2F7,E2F8,E4F1,EGR1,EHMT2,ELF1,ELF4,EP300,EP400,ESRRA,ETS1,ETV6,EZH2,FOSL1,FOXK2,FOXM1,GABPA,GABPB1,GATA1,GATA2,GATA3,GATAD2A,GATAD2B,GMEB1,HDAC1,HDAC2,HDAC3,HES1,HMBOX1,HNRNPLL,HNR…	-
WGBS_DMR_chr1:47333121-47333309	chr1	47333121	47333309	HYPER	0	0	0	1	promoter-TSS (NM_016308)	promoter-TSS (NM_016308)	-582	NR_046395	51727	Hs.731647	NM_016308	ENSG00000162368	CMPK1	CK|CMK|CMPK|UMK|UMP-CMPK|UMPK	cytidine/uridine monophosphate kinase 1	protein-coding	promoter	EnsemblRegBuild,ENCODE-HMM	chr1:47331750-47337289	AFF1,AGO2,ARID1B,ARID2,ARID3A,ARNT,ASH2L,ATF3,ATF4,ATF7,BACH1,BCOR,BHLHE40,BRD4,BRD9,C11orf30,CBFA2T3,CBFB,CBX1,CBX3,CC2D1A,CHD1,CREB3L1,CREM,CTBP1,CTCF,DEAF1,DNMT1,DPF2,E2F1,E2F4,E2F6,E2F7,E2F8,E4F1,EBF1,EHMT2,ELF1,ELF4,EP300,EP400,ESR1,ESRRA,ETS1,ETV4,EZH2,FIP1L1,FOSL2,FOXA1,FOXA2,FOXK2,FOXM1,FUS,GABPA,GABPB1,GATA1,GATAD2B,GMEB1,HCFC1,HDAC1,HDAC2,HES1,HNF4A,HNF4G,HNRNPK,HNRNPL,HNRNPLL,IKZF1,IRF…	-
Array_DMR_chr1:47433540-47434004	chr1	47433540	47434004	HYPO	0	0	1	0	non-coding (NR_026878, exon 1 of 1)	non-coding (NR_026878, exon 1 of 1)	869	NR_026878	84793	Hs.127762	NM_032707	ENSG00000237424	FOXD2-AS1	-	FOXD2 adjacent opposite strand RNA 1	ncRNA	promoter	EnsemblRegBuild,ENCODE-HMM	chr1:47432011-47447622	AGO1,ARID2,ARNT,ASH2L,ATF3,ATF7,BACH1,BCOR,BHLHE40,CBX1,CBX3,CC2D1A,CEBPB,CHD1,CREB3L1,CREM,CTBP1,CTCF,DPF2,E2F1,E2F6,E2F7,E2F8,E4F1,EBF1,EED,EGR1,ELF1,ELF4,ELK1,EP300,ESRRA,ETS1,ETV4,EZH2,FIP1L1,FOXM1,FUS,GABPA,GABPB1,GATAD2A,GATAD2B,GMEB1,HCFC1,HDAC1,HDAC2,HDAC6,HMBOX1,HNF4A,HNF4G,HNRNPK,HNRNPL,HNRNPLL,HSF1,IKZF1,IKZF2,IRF1,IRF2,IRF4,JUN,JUND,KAT2B,KDM1A,KDM4A,KDM4B,KDM5B,KLF16,L3MBTL2,LEF1,MAF…	-
WGBS_DMR_chr1:47752097-47752317	chr1	47752097	47752317	HYPER	0	0	0	1	Intergenic	Intergenic	244683	NM_001194986	388630	Hs.61504	NM_001194986	ENSG00000269113	TRABD2B	TIKI2	TraB domain containing 2B	protein-coding	enhancer	JungEtAl2019	chr1:47751922-47752426	CTCF,EP300	chr1:47752000-47752370
WGBS_DMR_chr1:47821990-47822220	chr1	47821990	47822220	HYPER	0	0	0	1	intron (NM_001194986, intron 2 of 6)	intron (NM_001194986, intron 2 of 6)	174785	NM_001194986	388630	Hs.61504	NM_001194986	ENSG00000269113	TRABD2B	TIKI2	TraB domain containing 2B	protein-coding	-	-	-	-	-
WGBS_DMR_chr1:50975993-50976768	chr1	50975993	50976768	HYPO	0	0	1	1	Intergenic	Intergenic	6410	NM_078626	1031	Hs.525324	NM_001262	ENSG00000123080	CDKN2C	INK4C|p18|p18-INK4C	cyclin dependent kinase inhibitor 2C	protein-coding	enhancer	SegWey,JungEtAl2019	chr1:50972643-50981085	AFF1,AGO1,AGO2,ARHGAP35,ARID1B,ARID2,ARID3A,ARNT,ASH1L,ASH2L,ATF2,ATF3,ATF7,BATF,BCOR,BHLHE40,BRD4,BRD9,C11orf30,CBFA2T3,CBX1,CBX5,CC2D1A,CDC5L,CEBPB,CHD1,CREB3L1,CREM,CTBP1,CTCF,CUX1,DACH1,DEAF1,DPF2,E2F1,E2F6,E2F8,E4F1,EBF1,EGR1,ELF1,ELF4,ELK1,EP300,EP400,ESRRA,ETS1,ETV4,ETV6,EZH2,FIP1L1,FOXA1,FOXA2,FOXK2,FOXM1,FUS,GABPB1,GATA4,GATAD2A,GATAD2B,GMEB1,HDAC1,HDAC2,HDAC3,HES1,HMBOX1,HNF4A,HNF4G,HNR…	-
Array_DMR_chr1:50976461-50976646	chr1	50976461	50976646	HYPO	0	0	1	1	Intergenic	Intergenic	6583	NM_078626	1031	Hs.525324	NM_001262	ENSG00000123080	CDKN2C	INK4C|p18|p18-INK4C	cyclin dependent kinase inhibitor 2C	protein-coding	enhancer	SegWey,JungEtAl2019	chr1:50972643-50981085	AFF1,AGO1,AGO2,ARHGAP35,ARID1B,ARID2,ARID3A,ARNT,ASH1L,ASH2L,ATF2,ATF3,ATF7,BATF,BCOR,BHLHE40,BRD4,BRD9,C11orf30,CBFA2T3,CBX1,CBX5,CC2D1A,CDC5L,CEBPB,CHD1,CREB3L1,CREM,CTBP1,CTCF,CUX1,DACH1,DEAF1,DPF2,E2F1,E2F6,E2F8,E4F1,EBF1,EGR1,ELF1,ELF4,ELK1,EP300,EP400,ESRRA,ETS1,ETV4,ETV6,EZH2,FIP1L1,FOXA1,FOXA2,FOXK2,FOXM1,FUS,GABPB1,GATA4,GATAD2A,GATAD2B,GMEB1,HDAC1,HDAC2,HDAC3,HES1,HMBOX1,HNF4A,HNF4G,HNR…	-
WGBS_DMR_chr1:53173692-53173770	chr1	53173692	53173770	HYPER	0	0	0	1	Intergenic	(CA)n|Simple_repeat|Simple_repeat	-22698	NM_001330589	1376	Hs.713535	NM_000098	ENSG00000157184	CPT2	CPT1|CPTASE|IIAE4	carnitine palmitoyltransferase 2	protein-coding	enhancer	HACER	chr1:53172457-53173968	BCL3,BHLHE40,C11orf30,CREB1,CREM,CTCF,E2F1,EP300,HNRNPK,IKZF1,JUN,JUND,MYC,NR2F2,NR3C1,PAX5,PCBP1,PCBP2,POLR2A,RAD21,REST,RNF2,RXRA,SMARCA4,SMC3,SP1,SPI1,TBP,TCF12,XRCC5,ZBTB33,ZNF316,ZNF830	chr1:53173640-53173930
WGBS_DMR_chr1:53325596-53325755	chr1	53325596	53325755	HYPER	0	0	0	1	intron (NM_001018054, intron 2 of 17)	intron (NM_001018054, intron 2 of 17)	2474	NM_001018054	7804	Hs.280387	NM_004631	ENSG00000157193	LRP8	APOER2|HSZ75190|LRP-8|MCI1	LDL receptor related protein 8	protein-coding	promoter	EnsemblRegBuild,ENCODE-HMM,FOCS	chr1:53324100-53329458	AGO2,ARID1B,ASH2L,ATF3,ATF4,BACH1,BCOR,BHLHE40,BRD9,C11orf30,CBFA2T2,CBFA2T3,CBFB,CBX1,CBX3,CEBPB,CLOCK,CREB1,CREB3L1,CTBP1,CTCF,DPF2,E2F1,E2F4,E2F6,E4F1,EGR1,ELF1,ELF4,EP300,EP400,ESRRA,ETS1,ETV6,EZH2,FIP1L1,FOS,FOSL1,FOSL2,FOXK2,FOXM1,FUS,GABPA,GABPB1,GATA1,GATA2,GATAD2A,GATAD2B,GMEB1,HCFC1,HDAC1,HDAC2,HMBOX1,HNRNPL,HNRNPLL,IKZF1,IKZF2,IRF1,IRF2,IRF3,JUN,JUND,KDM1A,KDM4A,KDM4B,KDM5A,KDM5B,L3MBT…	chr1:53324740-53325790
WGBS_DMR_chr1:53328448-53329088	chr1	53328448	53329088	HYPO	0	0	0	1	promoter-TSS (NM_017522)	promoter-TSS (NM_017522)	535	NR_131923	105378732	Hs.118609	NR_131923	ENSG00000225675	LINC01771	-	long intergenic non-protein coding RNA 1771	ncRNA	promoter	EnsemblRegBuild,ENCODE-HMM,FOCS	chr1:53324100-53329458	AGO2,ARID1B,ASH2L,ATF3,ATF4,BACH1,BCOR,BHLHE40,BRD9,C11orf30,CBFA2T2,CBFA2T3,CBFB,CBX1,CBX3,CEBPB,CLOCK,CREB1,CREB3L1,CTBP1,CTCF,DPF2,E2F1,E2F4,E2F6,E4F1,EGR1,ELF1,ELF4,EP300,EP400,ESRRA,ETS1,ETV6,EZH2,FIP1L1,FOS,FOSL1,FOSL2,FOXK2,FOXM1,FUS,GABPA,GABPB1,GATA1,GATA2,GATAD2A,GATAD2B,GMEB1,HCFC1,HDAC1,HDAC2,HMBOX1,HNRNPL,HNRNPLL,IKZF1,IKZF2,IRF1,IRF2,IRF3,JUN,JUND,KDM1A,KDM4A,KDM4B,KDM5A,KDM5B,L3MBT…	-
WGBS_DMR_chr1:54380399-54380670	chr1	54380399	54380670	HYPO	0	0	0	1	intron (NM_001009955, intron 4 of 16)	intron (NM_001009955, intron 4 of 16)	25861	NM_145716	23648	Hs.476706	NM_018070	ENSG00000157216	SSBP3	CSDP|SSDP|SSDP1	single stranded DNA binding protein 3	protein-coding	enhancer	JungEtAl2019	chr1:54379531-54380918	CTCF,HNF4A,MAFK,MAX,POLR2A,POLR2G,REST,RUNX3,RXRA,SP1,ZBTB33,ZNF263,ZNF316	-
WGBS_DMR_chr1:54487386-54487977	chr1	54487386	54487977	HYPER	0	0	0	1	Intergenic	Intergenic	-60453	NM_147161	26027	Hs.745173	NM_015547	ENSG00000162390	ACOT11	BFIT|STARD14|THEA|THEM1	acyl-CoA thioesterase 11	protein-coding	enhancer	SegWey,HACER,DECRES,JungEtAl2019	chr1:54486853-54490159	AFF1,AGO1,ARID1B,ARID2,ARID3A,ARNT,ASH2L,ATF3,ATF7,BACH1,BCL3,BCOR,BHLHE40,BRD4,BRD9,CBX1,CBX3,CC2D1A,CHAMP1,CLOCK,CREB1,CREB3L1,CREM,CTBP1,CTCF,DPF2,E2F6,E4F1,EED,EGR1,ELF1,ELF4,ELK1,EP300,EP400,ESRRA,ETS1,ETV4,ETV6,EZH2,FIP1L1,FOS,FOSL1,FOXA1,FOXA2,FOXK2,FOXM1,GABPA,GABPB1,GATA1,GATA2,GATAD2A,GATAD2B,GMEB1,HCFC1,HDAC1,HDAC2,HES1,HNF4A,HNF4G,HNRNPK,HNRNPL,HNRNPLL,IKZF1,IKZF2,IRF1,IRF2,JUN,JUND,K…	-
WGBS_DMR_chr1:54548148-54548599	chr1	54548148	54548599	HYPER	0	0	0	1	intron (NM_147161, intron 1 of 15)	intron (NM_147161, intron 1 of 15)	239	NM_015547	26027	Hs.745173	NM_015547	ENSG00000162390	ACOT11	BFIT|STARD14|THEA|THEM1	acyl-CoA thioesterase 11	protein-coding	promoter	EnsemblRegBuild,ENCODE-HMM	chr1:54546701-54548582	AGO1,CTBP1,CTCF,EP300,GATA1,GATA2,HNRNPL,HNRNPLL,L3MBTL2,MAX,MGA,MITF,MXI1,MYC,NFIB,NFIC,PCBP1,POLR2A,RAD21,RAD51,RBM39,RCOR1,SIN3A,SMC3,SPI1,TAF1,TBP,TFAP4,USF1,XRCC5,YY1,ZBTB7A,ZMYM3	-
WGBS_DMR_chr1:54781041-54781952	chr1	54781041	54781952	HYPO	0	0	1	1	exon (NM_001114108, exon 7 of 7)	exon (NM_001114108, exon 7 of 7)	-16943	NM_152268	25973	Hs.380169	NM_152268	ENSG00000162396	PARS2	EIEE75|MT-PRORS|proRS	prolyl-tRNA synthetase 2, mitochondrial	protein-coding	promoter	BENGI,ENCODE-HMM,FOCS	chr1:54780842-54782237	ARNT,CEBPB,CTCF,EZH2,GABPA,HNF4A,KDM1A,KDM4A,RNF2,RXRA,SUZ12,TBP	-
Array_DMR_chr1:54781194-54781735	chr1	54781194	54781735	HYPO	0	0	1	1	exon (NM_001114108, exon 7 of 7)	exon (NM_001114108, exon 7 of 7)	-16911	NM_152268	25973	Hs.380169	NM_152268	ENSG00000162396	PARS2	EIEE75|MT-PRORS|proRS	prolyl-tRNA synthetase 2, mitochondrial	protein-coding	promoter	BENGI,ENCODE-HMM,FOCS	chr1:54780842-54782237	ARNT,CEBPB,CTCF,EZH2,GABPA,HNF4A,KDM1A,KDM4A,RNF2,RXRA,SUZ12,TBP	-
450KSigProbes_cg02920851_chr1:55064425-55064427	chr1	55064425	55064427	HYPO	1	0	0	0	non-coding (NR_110451, exon 10 of 10)	non-coding (NR_110451, exon 10 of 10)	24204	NR_110451	255738	Hs.18844	NM_174936	ENSG00000169174	PCSK9	FH3|HCHOLA3|LDLCQ1|NARC-1|NARC1|PC9	proprotein convertase subtilisin/kexin type 9	protein-coding	enhancer	SegWey,BENGI,ENCODE-HMM	chr1:55063070-55064669	AGO2,CTCF,EP300,ESR1,NFIC,POLR2A,POLR2G,RBFOX2,RXRA,SMARCA4	chr1:55064020-55064690
WGBS_DMR_chr1:58814583-58814817	chr1	58814583	58814817	HYPO	0	0	0	1	intron (NR_108106, intron 1 of 1)	CpG	29549	NR_108106	100131060	Hs.680604	NR_034014	ENSG00000234807	LINC01135	-	long intergenic non-protein coding RNA 1135	ncRNA	promoter	BENGI,EnsemblRegBuild,FOCS	chr1:58812394-58817327	AFF1,AGO2,ARID1B,ARID3A,ASH2L,ATF2,ATF3,ATF4,ATF7,BACH1,BATF,BCL11A,BCL3,BCOR,BHLHE40,BRD4,BRD9,CBFA2T2,CBFA2T3,CBFB,CEBPB,CHAMP1,CHD1,CHD4,CLOCK,CREB1,CREB3L1,CREM,CTBP1,CTCF,CUX1,DPF2,E2F1,E2F6,E4F1,EBF1,EED,EGR1,ELF1,ELF4,ELK1,EP300,EP400,ESRRA,ETS1,ETV4,ETV6,EZH2,FIP1L1,FOS,FOSL2,FOXA1,FOXA2,FOXK2,GABPA,GABPB1,GATA1,GATA2,GATA3,GATA4,GATAD2B,GMEB1,HCFC1,HDAC1,HDAC2,HDAC3,HES1,HNF4A,HNF4G,HNRN…	-
WGBS_DMR_chr1:61606209-61607172	chr1	61606209	61607172	HYPER	0	0	0	1	Intergenic	Intergenic	-47552	NR_073400	414927	Hs.123471	NR_073400	-	MGC34796	-	sepiapterin reductase (7,8-dihydrobiopterin:NADP+ oxidoreductase) pseudogene	pseudo	enhancer	BENGI,HACER,DECRES,ENCODE-HMM	-	-	-
WGBS_DMR_chr1:62783276-62783542	chr1	62783276	62783542	HYPER	0	0	0	1	promoter-TSS (NM_032852)	promoter-TSS (NM_032852)	-697	NM_178221	84938	Hs.7353	NM_032852	ENSG00000125703	ATG4C	APG4-C|APG4C|AUTL1|AUTL3	autophagy related 4C cysteine peptidase	protein-coding	promoter	EnsemblRegBuild,ENCODE-HMM	chr1:62783237-62785580	AFF1,ARID1B,ARID2,ARID3A,ARNT,ASH1L,ASH2L,ATF3,ATF4,ATF7,BHLHE40,BRD9,C11orf30,CBFA2T2,CBFA2T3,CBFB,CBX1,CBX3,CCAR2,CHAMP1,CHD1,CHD4,CREB1,CREB3L1,CREM,CTBP1,CTCF,DEAF1,DPF2,E2F1,E2F6,E2F8,E4F1,EED,EGR1,EHMT2,ELF1,ELF4,ELK1,EP300,EP400,ESR1,ESRRA,ETS1,ETV4,ETV6,FOS,FOSL2,FOXA1,FOXA2,FOXK2,FOXM1,GABPA,GABPB1,GATA1,GATA2,GATA3,GATA4,GATAD2B,GMEB1,HCFC1,HDAC1,HDAC2,HMBOX1,HNF4A,HNRNPLL,HSF1,IKZF1,IR…	-
WGBS_DMR_chr1:65040980-65041627	chr1	65040980	65041627	HYPER	0	1	0	1	intron (NM_001321853, intron 2 of 26)	intron (NM_001321853, intron 2 of 26)	16539	NR_037443	100500854	-	NR_037443	ENSG00000265996	MIR3671	-	microRNA 3671	ncRNA	enhancer	JungEtAl2019	-	-	-
850KSigProbes_cg21034580_chr1:65041626-65041628	chr1	65041626	65041628	HYPER	0	1	0	1	intron (NM_001321853, intron 2 of 26)	intron (NM_001321853, intron 2 of 26)	16215	NR_037443	100500854	-	NR_037443	ENSG00000265996	MIR3671	-	microRNA 3671	ncRNA	enhancer	JungEtAl2019	chr1:65041176-65042183	ATF2,CBFA2T2,CBFA2T3,CTCF,FOXA1,GATA3,PAX5,RAD21,REST,SMC3,SOX6,TRIM22	chr1:65041540-65041730
WGBS_DMR_chr1:66752822-66753329	chr1	66752822	66753329	HYPER	0	0	0	1	intron (NM_152665, intron 1 of 4)	(CA)n|Simple_repeat|Simple_repeat	618	NM_152665	200132	Hs.479226	NM_152665	ENSG00000152760	TCTEX1D1	-	Tctex1 domain containing 1	protein-coding	promoter	EnsemblRegBuild,ENCODE-HMM	-	-	-
Array_DMR_chr1:68046967-68047288	chr1	68046967	68047288	HYPO	0	0	1	0	exon (NM_004675, exon 4 of 4)	exon (NM_004675, exon 4 of 4)	4504	NM_004675	9077	Hs.194695	NM_004675	ENSG00000162595	DIRAS3	ARHI|NOEY2	DIRAS family GTPase 3	protein-coding	promoter	ENCODE-HMM	chr1:68044797-68048145	ATF4,ATF7,CBX1,CREM,CTBP1,CTCF,E2F1,E2F6,EP400,FOXK2,GABPA,GABPB1,GMEB1,HDAC1,HNRNPLL,IKZF1,L3MBTL2,MAX,MGA,MNT,MYC,NFRKB,NR2C1,NRF1,PKNOX1,PML,POLR2A,POLR2G,PRDM10,RBFOX2,RNF2,SMARCA4,SP1,TBP,XRCC5,ZBTB11,ZBTB33,ZBTB40,ZNF384,ZNF592	chr1:68046720-68047290
WGBS_DMR_chr1:70264936-70265166	chr1	70264936	70265166	HYPER	0	0	0	1	intron (NM_030816, intron 12 of 12)	L2a|LINE|L2	43700	NM_001350611	9295	Hs.479693	NM_004768	ENSG00000116754	SRSF11	NET2|SFRS11|dJ677H15.2|p54	serine and arginine rich splicing factor 11	protein-coding	enhancer	BENGI,FOCS	chr1:70264752-70265276	ARID1B,CBFA2T3,MAX,NR2F6,TAL1,TCF12,TEAD4	-
WGBS_DMR_chr1:75375961-75376269	chr1	75375961	75376269	HYPER	0	0	0	1	intron (NM_001320283, intron 1 of 21)	L1PA2|LINE|L1	234999	NM_001130058	204962	Hs.654821	NM_152697	ENSG00000137968	SLC44A5	CTL5	solute carrier family 44 member 5	protein-coding	promoter	ENCODE-HMM	chr1:75375577-75376568	EP400,FOXA2,FOXK2,IKZF1,L3MBTL2,MNT,NFRKB,NR2F1,PKNOX1,POLR2A,TAF9B,YY1,ZFP91,ZNF24,ZSCAN29	-
450KSigProbes_cg15591386_chr1:75799613-75799615	chr1	75799613	75799615	HYPO	1	1	0	0	intron (NM_002440, intron 1 of 19)	L2c|LINE|L2	2743	NM_002440	4438	Hs.216639	NM_002440	ENSG00000057468	MSH4	-	mutS homolog 4	protein-coding	-	-	-	-	chr1:75799500-75799650
850KSigProbes_cg15591386_chr1:75799613-75799615	chr1	75799613	75799615	HYPO	1	1	0	0	intron (NM_002440, intron 1 of 19)	L2c|LINE|L2	2743	NM_002440	4438	Hs.216639	NM_002440	ENSG00000057468	MSH4	-	mutS homolog 4	protein-coding	-	-	-	-	chr1:75799500-75799650
WGBS_DMR_chr1:77681253-77682021	chr1	77681253	77682021	HYPER	0	0	0	1	intron (NM_001308237, intron 1 of 13)	AluSz|SINE|Alu	1021	NM_015534	26009	Hs.480506	NM_015534	ENSG00000036549	ZZZ3	ATAC1	zinc finger ZZ-type containing 3	protein-coding	promoter	EnsemblRegBuild,ENCODE-HMM	chr1:77680869-77684317	AFF1,AGO1,AGO2,ARHGAP35,ARID3A,ARNT,ASH1L,ASH2L,ATF2,ATF3,ATF4,ATF7,BACH1,BATF,BCL11A,BCL3,BHLHE40,BRCA1,BRD4,BRD9,C11orf30,CBFA2T2,CBFA2T3,CBFB,CBX1,CC2D1A,CDC5L,CHD1,CHD7,CLOCK,CREB1,CREB3L1,CREM,CTBP1,CTCF,DACH1,DPF2,E2F6,E2F8,E4F1,EED,EGR1,ELF1,ELF4,ELK1,EP300,EP400,ESRRA,ETS1,ETV4,ETV6,FIP1L1,FOS,FOSL2,FOXA1,FOXK2,FUS,GABPA,GABPB1,GATA1,GATA3,GATAD2B,GMEB1,HCFC1,HDAC1,HDAC2,HDAC3,HDAC6,HES1,…	-
WGBS_DMR_chr1:77977213-77977934	chr1	77977213	77977934	HYPER	0	0	0	1	intron (NR_146540, intron 1 of 22)	intron (NR_146540, intron 1 of 22)	-1585	NM_001317101	11080	Hs.13852	NM_007034	ENSG00000162616	DNAJB4	DNAJW|DjB4|HLJ1	DnaJ heat shock protein family (Hsp40) member B4	protein-coding	promoter	EnsemblRegBuild,ENCODE-HMM	chr1:77974162-77981114	AFF1,ARHGAP35,ARID1B,ARID2,ARID3A,ARNT,ASH1L,ASH2L,ATF2,ATF3,ATF4,ATF7,BACH1,BATF,BCL11A,BCOR,BHLHE40,BMI1,BRCA1,BRD4,BRD9,C11orf30,CBFB,CBX3,CC2D1A,CDC5L,CEBPB,CHD1,CHD4,CLOCK,CREB1,CREB3L1,CREM,CTBP1,CTCF,DPF2,E2F1,E2F4,E2F6,E2F8,E4F1,EBF1,EED,EGR1,EHMT2,ELF1,ELF4,ELK1,EP300,EP400,ESRRA,ETS1,ETV4,ETV6,FOS,FOSL2,FOXA1,FOXA2,FOXK2,FOXM1,FOXP1,GABPA,GABPB1,GATA2,GATAD2B,GMEB1,HCFC1,HDAC1,HDAC2,HDA…	-
WGBS_DMR_chr1:84433377-84433687	chr1	84433377	84433687	HYPER	0	0	0	1	Intergenic	Intergenic	25181	NM_058248	58511	Hs.129142	NM_021233	ENSG00000137976	DNASE2B	DLAD	deoxyribonuclease 2 beta	protein-coding	enhancer	JungEtAl2019	chr1:84433317-84435054	CC2D1A,CTCF,CUX1,ELK1,EP300,FOXA1,FOXA2,FOXK2,HNF4A,JUND,MXI1,MYNN,NR3C1,PKNOX1,POLR2A,RAD21,RCOR1,REST,RFX1,RFX5,RUNX3,SMARCA4,SMC3,SP1,STAT3,TRIM22,YY1,ZFX,ZNF143,ZNF263,ZNF384	chr1:84433400-84433730
WGBS_DMR_chr1:86502583-86504429	chr1	86502583	86504429	HYPER	0	0	0	1	Intergenic	Intergenic	34663	NM_001285	1179	Hs.194659	NM_001285	ENSG00000016490	CLCA1	CACC|CACC1|CLCRG1|CaCC-1|GOB5|hCLCA1|hCaCC-1	chloride channel accessory 1	protein-coding	enhancer	SegWey,JungEtAl2019	chr1:86501766-86504556	ARID3A,ASH2L,ATF3,BHLHE40,CBFA2T3,CREM,CTCF,EGR1,EP300,FOS,FOSL1,IKZF1,JUN,JUND,KDM1A,KDM4A,NANOG,NR2F2,POLR2A,RAD21,RBBP5,REST,RUNX3,SMARCA5,SMC3,SP1,SPI1,SRF,STAT1,TAF1,TBP,TCF12,TRIM22,USF1,USF2,ZNF143	-
WGBS_DMR_chr1:87334299-87335056	chr1	87334299	87335056	HYPO	1	0	0	1	intron (NM_006769, intron 2 of 4)	intron (NM_006769, intron 2 of 4)	6209	NM_006769	8543	Hs.436792	NM_006769	ENSG00000143013	LMO4	-	LIM domain only 4	protein-coding	enhancer	DECRES,JungEtAl2019	chr1:87333735-87336067	AGO2,ASH2L,ATF7,BACH1,BHLHE40,BRD4,CREB3L1,CREM,CTBP1,CTCF,E2F6,EBF1,EGR1,ELF1,EP300,ETS1,ETV6,FOXM1,GABPA,GABPB1,GATA2,GATA3,GATAD2B,HDAC1,HDAC2,HNRNPK,IKZF1,IKZF2,JUND,KDM1A,KDM5B,L3MBTL2,MAX,MTA2,MXI1,MYC,NEUROD1,NFATC1,NFIC,NRF1,PHF8,POLR2A,POLR2G,RAD21,RB1,RBBP5,RBFOX2,RELB,REST,RUNX3,SIN3A,SKI,SMARCA4,SMARCA5,SMC3,SPI1,STAT3,TAF1,TAF7,TBP,TBX21,TRIM22,UBTF,YY1,ZBTB7A,ZFP91,ZFX,ZNF143,ZNF384…	chr1:87334120-87335130
450KSigProbes_cg09871637_chr1:87334827-87334829	chr1	87334827	87334829	HYPO	1	0	0	1	intron (NM_006769, intron 2 of 4)	intron (NM_006769, intron 2 of 4)	6360	NM_006769	8543	Hs.436792	NM_006769	ENSG00000143013	LMO4	-	LIM domain only 4	protein-coding	enhancer	DECRES,JungEtAl2019	chr1:87333735-87336067	AGO2,ASH2L,ATF7,BACH1,BHLHE40,BRD4,CREB3L1,CREM,CTBP1,CTCF,E2F6,EBF1,EGR1,ELF1,EP300,ETS1,ETV6,FOXM1,GABPA,GABPB1,GATA2,GATA3,GATAD2B,HDAC1,HDAC2,HNRNPK,IKZF1,IKZF2,JUND,KDM1A,KDM5B,L3MBTL2,MAX,MTA2,MXI1,MYC,NEUROD1,NFATC1,NFIC,NRF1,PHF8,POLR2A,POLR2G,RAD21,RB1,RBBP5,RBFOX2,RELB,REST,RUNX3,SIN3A,SKI,SMARCA4,SMARCA5,SMC3,SPI1,STAT3,TAF1,TAF7,TBP,TBX21,TRIM22,UBTF,YY1,ZBTB7A,ZFP91,ZFX,ZNF143,ZNF384…	chr1:87334120-87335130
WGBS_DMR_chr1:88983729-88983967	chr1	88983729	88983967	HYPER	0	0	0	1	5' UTR (NM_019610, exon 2 of 2)	5' UTR (NM_019610, exon 2 of 2)	8900	NR_146185	56267	Hs.481898	NM_001008661	ENSG00000137944	KYAT3	CCBL2|KAT3|KATIII	kynurenine aminotransferase 3	protein-coding	enhancer	SegWey,DECRES,JungEtAl2019	chr1:88983588-88984497	ATF3,CC2D1A,CEBPB,CHAMP1,CTCF,IRF1,IRF2,MLLT1,MYBL2,PML,POLR2A,RAD21,SMC3,SOX6,TRIM22,YY1,ZBTB33,ZNF143,ZNF24	-
WGBS_DMR_chr1:92975389-92975833	chr1	92975389	92975833	HYPO	0	0	0	1	Intergenic	Intergenic	-14089	NM_001252273	388650	Hs.180946	NM_001006605	ENSG00000154511	DIPK1A	FAM69A	divergent protein kinase domain 1A	protein-coding	enhancer	HACER,FulcoEtAl2019	chr1:92974366-92976286	ARID3A,ARNT,ATF2,ATF7,BACH1,BATF,BCL11A,BCL3,BHLHE40,BMI1,CBFB,CBX5,CREM,CTBP1,CUX1,DPF2,EBF1,EED,ELF1,EP300,ETV6,GATAD2B,HDAC1,IKZF1,IKZF2,IRF4,JUNB,KLF5,L3MBTL2,MAX,MEF2A,MEF2B,MEF2C,MEIS2,MGA,MITF,MLLT1,MTA2,MTA3,MXI1,NBN,NFATC1,NFATC3,NFIC,NFYB,PAX5,PBX3,PKNOX1,POLR2A,POU2F2,RAD51,RCOR1,RELB,REST,RUNX3,SKIL,SMARCA5,SPI1,SRF,STAT3,STAT5A,TBL1XR1,TBP,TBX21,TCF12,TCF7,TRIM22,USF1,USF2,YY1,ZBED1,…	-
WGBS_DMR_chr1:93446245-93446649	chr1	93446245	93446649	HYPER	0	0	0	1	Intergenic	AluSq2|SINE|Alu	-1684	NM_001024948	54874	Hs.134060	NM_017737	ENSG00000137942	FNBP1L	C1orf39|TOCA1	formin binding protein 1 like	protein-coding	promoter	EnsemblRegBuild,DECRES,BENGI,ENCODE-HMM,FOCS	-	-	-
WGBS_DMR_chr1:100158460-100158775	chr1	100158460	100158775	HYPO	0	0	0	1	intron (NM_001256385, intron 5 of 10)	AluYk3|SINE|Alu	19656	NM_001256387	127495	Hs.44277	NM_144620	ENSG00000122477	LRRC39	-	leucine rich repeat containing 39	protein-coding	-	-	chr1:100158338-100159203	CC2D1A,CHAMP1,ZBTB33,ZNF316	-
WGBS_DMR_chr1:108703237-108704349	chr1	108703237	108704349	HYPO	0	0	0	1	TTS (NM_001349762)	TTS (NM_001349762)	-9141	NM_001144937	163479	Hs.258253	NM_173532	ENSG00000143107	FNDC7	-	fibronectin type III domain containing 7	protein-coding	enhancer	JungEtAl2019	chr1:108699204-108705145	AGO1,AGO2,ARID1B,ARNT,ATF4,BCL3,BCOR,C11orf30,CBFB,CBX1,CC2D1A,CEBPB,CHAMP1,CREM,CTBP1,CTCF,CUX1,DPF2,E2F8,E4F1,EED,EHMT2,ELF1,ELF4,EP300,ESRRA,EWSR1,FOS,FOXK2,GABPA,GABPB1,GATA2,GMEB1,HCFC1,HDAC1,HDAC2,HNRNPLL,IKZF1,IKZF2,JUNB,KDM1A,KDM4B,LEF1,MAFF,MAFK,MCM2,MCM7,MEF2A,MLLT1,MNT,MTA2,MYNN,NBN,NCOA1,NCOR1,NFATC1,NFATC3,NFE2,NR2F1,NR2F2,NR2F6,NR3C1,PHB2,PKNOX1,PML,POLR2A,POLR2G,PYGO2,RBFOX2,RBM22,…	-
WGBS_DMR_chr1:109101373-109101623	chr1	109101373	109101623	HYPER	0	0	0	1	TTS (NR_003023)	TTS (NR_003023)	1305	NR_003023	677766	Hs.550815	NR_003023	ENSG00000278249	SCARNA2	HBII-382|mgU2-25/61	small Cajal body-specific RNA 2	ncRNA	promoter	EnsemblRegBuild,ENCODE-HMM	chr1:109098712-109105572	AFF1,AGO1,AGO2,ARHGAP35,ARID1B,ARID3A,ARNT,ASH1L,ASH2L,ATF2,ATF3,ATF4,ATF7,BACH1,BATF,BCL3,BCOR,BHLHE40,BRD4,BRD9,C11orf30,CBFA2T3,CBFB,CBX1,CBX3,CC2D1A,CCAR2,CEBPB,CHAMP1,CHD1,CLOCK,CREB1,CREB3L1,CREM,CTBP1,CTCF,CUX1,DACH1,DEAF1,DPF2,E2F1,E2F4,E2F6,E2F7,E2F8,E4F1,EED,EGR1,ELF1,ELF4,ELK1,EP300,EP400,ESR1,ESRRA,ETS1,ETV4,ETV6,FIP1L1,FOS,FOSL2,FOXA1,FOXK2,FOXM1,FUS,GABPA,GABPB1,GATA1,GATA2,GATA3,GA…	-
Array_DMR_chr1:109712087-109712474	chr1	109712087	109712474	HYPO	0	0	1	0	promoter-TSS (NM_000851)	promoter-TSS (NM_000851)	38	NM_000851	2949	Hs.75652	NM_000851	ENSG00000134201	GSTM5	GSTM5-5|GTM5	glutathione S-transferase mu 5	protein-coding	promoter	EnsemblRegBuild	-	-	-
WGBS_DMR_chr1:110395342-110395724	chr1	110395342	110395724	HYPO	0	0	0	1	Intergenic	LTR12C|LTR|ERV1	-4451	NM_001201546	9122	Hs.351306	NM_004696	ENSG00000168679	SLC16A4	MCT4|MCT5	solute carrier family 16 member 4	protein-coding	enhancer	JungEtAl2019	-	-	-
Array_DMR_chr1:111515614-111516353	chr1	111515614	111516353	HYPO	0	0	1	0	intron (NM_001081976, intron 1 of 5)	intron (NM_001081976, intron 1 of 5)	-11862	NM_020683	57413	Hs.281342	NM_020683	ENSG00000121933	TMIGD3	AD026	transmembrane and immunoglobulin domain containing 3	protein-coding	promoter	EnsemblRegBuild,ENCODE-HMM	chr1:111514934-111518883	ARID3A,ATF2,ATF7,BACH1,BCL11A,BCOR,BHLHE40,CREM,CTBP1,CTCF,DPF2,E2F6,E4F1,EBF1,EED,ELF1,EP300,ETV6,FOS,FOXA1,FOXA2,FOXK2,GABPA,GABPB1,GATA2,HDAC1,HDAC2,IKZF1,IKZF2,IRF4,JUNB,JUND,KDM1A,KLF5,L3MBTL2,MAX,MEF2B,MEF2C,MEIS2,MGA,MLLT1,MTA2,MTA3,NBN,NFATC3,NFIB,NFIC,NR2F2,NRF1,PAX5,PKNOX1,POLR2A,RAD21,RAD51,RBFOX2,RBM25,RELB,RUNX3,RXRA,SKIL,SMAD1,SMARCA5,SMARCC2,SMARCE1,SP1,SPI1,STAT5A,TAF1,TBX21,TCF7,…	-
450KSigProbes_cg03417473_chr1:112673759-112673761	chr1	112673759	112673761	HYPO	1	0	0	0	promoter-TSS (NM_001286072)	promoter-TSS (NM_001286072)	-552	NM_001286072	4343	Hs.514941	NM_020963	ENSG00000155363	MOV10	fSAP113|gb110	Mov10 RISC complex RNA helicase	protein-coding	promoter	BENGI,EnsemblRegBuild,ENCODE-HMM,FOCS	chr1:112671292-112677379	AFF1,AGO1,AGO2,ARID1B,ARID3A,ARNT,ASH2L,ATF2,ATF7,BACH1,BCL3,BCOR,BHLHE40,BRD4,BRD9,CBFA2T3,CBFB,CBX1,CBX3,CEBPB,CHD1,CLOCK,CREB3L1,CREM,CTBP1,CTCF,CUX1,DNMT1,DPF2,E2F1,E2F6,E2F7,E2F8,E4F1,EED,EGR1,ELF1,ELF4,EP300,EP400,ESRRA,ETV6,EWSR1,FIP1L1,FOSL2,FOXA1,FOXK2,FOXM1,FUS,GABPA,GABPB1,GATA1,GATA4,GATAD2A,GATAD2B,GMEB1,HCFC1,HDAC1,HDAC2,HDAC6,HMBOX1,HNF4A,HNF4G,HNRNPK,HNRNPL,HNRNPLL,HNRNPUL1,IKZF1,…	chr1:112673640-112674750
WGBS_DMR_chr1:112854464-112854552	chr1	112854464	112854552	HYPO	0	0	0	1	Intergenic	LTR12C|LTR|ERV1	-3865	NR_103746	100996702	Hs.632431	NR_103746	ENSG00000215866	LINC01356	-	long intergenic non-protein coding RNA 1356	ncRNA	enhancer	SegWey,HACER	-	-	chr1:112854360-112854690
WGBS_DMR_chr1:114089340-114089448	chr1	114089340	114089448	HYPO	0	0	0	1	3' UTR (NM_205848, exon 8 of 8)	3' UTR (NM_205848, exon 8 of 8)	63046	NM_205848	148281	Hs.370963	NM_205848	ENSG00000134207	SYT6	sytVI	synaptotagmin 6	protein-coding	enhancer	JungEtAl2019	-	-	-
850KSigProbes_cg05329651_chr1:114717191-114717193	chr1	114717191	114717193	HYPO	0	1	0	0	promoter-TSS (NM_002524)	promoter-TSS (NM_002524)	-298	NM_002524	4893	Hs.486502	NM_002524	ENSG00000213281	NRAS	ALPS4|CMNS|N-ras|NCMS|NRAS1|NS6	NRAS proto-oncogene, GTPase	protein-coding	promoter	EnsemblRegBuild,ENCODE-HMM	chr1:114715404-114717413	AFF1,AGO1,AGO2,ARID1B,ARID3A,ARNT,ASH2L,ATF2,ATF3,ATF7,BACH1,BATF,BCL3,BHLHE40,BRD4,C11orf30,CBFA2T2,CBFA2T3,CBFB,CBX1,CBX3,CC2D1A,CEBPB,CHAMP1,CHD1,CLOCK,CREB1,CREB3L1,CREM,CTCF,CUX1,DNMT1,DPF2,E2F1,E2F6,E2F8,E4F1,EED,EGR1,ELF1,ELF4,ELK1,EP300,EP400,ESRRA,ETS1,ETV4,EWSR1,FOS,FOSL2,FOXA1,FOXK2,GABPA,GABPB1,GATA3,GATAD2B,GMEB1,HCFC1,HDAC1,HDAC2,HDAC3,HES1,HNF4A,HNRNPH1,HNRNPLL,IKZF1,IKZF2,IRF1,IRF…	-
WGBS_DMR_chr1:116373658-116373826	chr1	116373658	116373826	HYPO	0	0	0	1	promoter-TSS (NM_001160233)	promoter-TSS (NM_001160233)	-125	NM_001160233	476	Hs.371889	NM_000701	ENSG00000163399	ATP1A1	CMT2DD|HOMGSMR2	ATPase Na+/K+ transporting subunit alpha 1	protein-coding	promoter	BENGI,DECRES,FOCS	chr1:116371722-116381539	AFF1,AGO1,AGO2,ARID1B,ARID3A,ARNT,ASH2L,ATF2,ATF3,ATF4,ATF7,BACH1,BATF,BCL11A,BCL3,BHLHE40,BMI1,C11orf30,CBFB,CBX1,CBX3,CBX5,CEBPB,CHD1,CHD4,CLOCK,COPS2,CREB1,CREM,CTBP1,CTCF,CUX1,DACH1,DNMT1,DPF2,E2F1,E2F6,E2F8,E4F1,EBF1,EED,EGR1,ELF1,ELF4,EP300,EP400,ESRRA,ETS1,ETV6,FOS,FOSL1,FOSL2,FOXA1,FOXA2,FOXK2,FUS,GABPA,GABPB1,GATA2,GATA3,GATA4,GATAD2A,GATAD2B,GMEB1,HCFC1,HDAC1,HDAC2,HES1,HMBOX1,HNF4A,HNF…	chr1:116373520-116376190
WGBS_DMR_chr1:120320938-120321038	chr1	120320938	120321038	HYPER	0	0	0	1	Intergenic	AluYa5|SINE|Alu	-94039	NM_001037501	728841	Hs.445080	NM_001037501	-	NBPF8	NBPF8P	NBPF member 8	protein-coding	-	-	-	-	-
WGBS_DMR_chr1:120321098-120321172	chr1	120321098	120321172	HYPER	0	0	0	1	Intergenic	AluYa5|SINE|Alu	-93892	NM_001037501	728841	Hs.445080	NM_001037501	-	NBPF8	NBPF8P	NBPF member 8	protein-coding	-	-	-	-	-
WGBS_DMR_chr1:121019930-121021618	chr1	121019930	121021618	HYPO	0	0	0	1	intron (NR_135813, intron 2 of 2)	tRNA-Val-GTG|tRNA|tRNA	9084	NM_001362091	-	-	-	-	-	-	-	-	-	-	-	-	-
WGBS_DMR_chr1:121116997-121117089	chr1	121116997	121117089	HYPER	0	0	0	1	non-coding (NR_027337, exon 1 of 2)	non-coding (NR_027337, exon 1 of 2)	208	NR_027337	337875	Hs.742189	NR_027337	-	HIST2H2BA	-	histone cluster 2 H2B family member a (pseudogene)	pseudo	-	-	chr1:121116976-121117532	EP300,POLR2A,ZBTB33	-
WGBS_DMR_chr1:121117705-121118003	chr1	121117705	121118003	HYPER	0	0	0	1	promoter-TSS (NR_027337)	promoter-TSS (NR_027337)	-603	NR_027337	337875	Hs.742189	NR_027337	-	HIST2H2BA	-	histone cluster 2 H2B family member a (pseudogene)	pseudo	-	-	-	-	-
WGBS_DMR_chr1:125085525-125085594	chr1	125085525	125085594	HYPER	0	0	0	1	Intergenic	CpG	3566447	NR_003955	647121	Hs.697682	NR_003955	ENSG00000231752	EMBP1	-	embigin pseudogene 1	pseudo	-	-	-	-	-
WGBS_DMR_chr1:143641474-143641926	chr1	143641474	143641926	HYPER	0	0	0	1	Intergenic	AluJb|SINE|Alu	57919	NR_104078	101954269	-	NR_104078	ENSG00000207349	RNVU1-17	RNU1-127|vU1.17	RNA, variant U1 small nuclear 17	snRNA	enhancer	HACER	-	-	-
WGBS_DMR_chr1:143642094-143642448	chr1	143642094	143642448	HYPER	0	0	0	1	Intergenic	AluSc8|SINE|Alu	57348	NR_104078	101954269	-	NR_104078	ENSG00000207349	RNVU1-17	RNU1-127|vU1.17	RNA, variant U1 small nuclear 17	snRNA	promoter	ENCODE-HMM	-	-	-
WGBS_DMR_chr1:143654324-143654435	chr1	143654324	143654435	HYPER	0	0	0	1	Intergenic	Intergenic	45240	NR_104078	101954269	-	NR_104078	ENSG00000207349	RNVU1-17	RNU1-127|vU1.17	RNA, variant U1 small nuclear 17	snRNA	-	-	chr1:143653889-143654525	EZH2	-
WGBS_DMR_chr1:143667272-143668095	chr1	143667272	143668095	HYPER	0	0	0	1	Intergenic	Intergenic	31936	NR_104078	101954269	-	NR_104078	ENSG00000207349	RNVU1-17	RNU1-127|vU1.17	RNA, variant U1 small nuclear 17	snRNA	enhancer	JungEtAl2019	-	-	-
WGBS_DMR_chr1:143718183-143718281	chr1	143718183	143718281	HYPER	0	0	0	1	Intergenic	Intergenic	11338	NR_004430	26871	-	NR_004430	ENSG00000206652	RNU1-1	HSD1|HU1-1|RNU1|RNU1A|RNU1A3|RNU1G4|Rnu1a1|U1|U1A1	RNA, U1 small nuclear 1	snRNA	-	-	-	-	-
Array_DMR_chr1:143789868-143790129	chr1	143789868	143790129	HYPO	0	0	1	0	Intergenic	Intergenic	-3602	NR_145442	644634	-	NM_001348147	-	LOC644634	-	uncharacterized LOC644634	ncRNA	promoter	ENCODE-HMM	-	-	-
WGBS_DMR_chr1:143883549-143883641	chr1	143883549	143883641	HYPER	0	0	0	1	non-coding (NR_027484, exon 6 of 6)	non-coding (NR_027484, exon 6 of 6)	8852	NR_027484	100132417	Hs.77424	NM_001128589	ENSG00000265531	FCGR1CP	CD64c|FCGR1C|FCRIC|IGFR1|IGFRC	Fc fragment of IgG receptor Ic, pseudogene	pseudo	-	-	-	-	-
WGBS_DMR_chr1:143904207-143904381	chr1	143904207	143904381	HYPER	0	0	0	1	3' UTR (NM_001355409, exon 2 of 2)	3' UTR (NM_001355409, exon 2 of 2)	1680	NM_001355409	440686	-	NM_001025303	ENSG00000203818	HIST2H3PS2	p06	histone cluster 2 H3 pseudogene 2	protein-coding	promoter	EnsemblRegBuild,ENCODE-HMM	-	-	-
WGBS_DMR_chr1:144413760-144414020	chr1	144413760	144414020	HYPER	0	0	0	1	Intergenic	Intergenic	1314	NR_104076	101954267	-	NR_104076	ENSG00000207205	RNVU1-15	RNU1-121|RNU1-66|RNVU1-16|vU1.15|vU1.16	RNA, variant U1 small nuclear 15	snRNA	promoter	EnsemblRegBuild,ENCODE-HMM	-	-	-
WGBS_DMR_chr1:144570841-144571161	chr1	144570841	144571161	HYPO	0	0	0	1	Intergenic	CpG	-19058	NR_145576	6063	-	NR_145576	ENSG00000278099	RNVU1-11	RNU1-12P|RNU1P2|U1P2A|vU1.11	RNA, variant U1 small nuclear 11	snRNA	-	-	-	-	-
WGBS_DMR_chr1:145872600-145872862	chr1	145872600	145872862	HYPER	0	0	0	1	exon (NM_001280799, exon 8 of 12)	exon (NM_001280799, exon 8 of 12)	13135	NM_001280799	148741	Hs.710624	NM_144698	ENSG00000198483	ANKRD35	-	ankyrin repeat domain 35	protein-coding	enhancer	JungEtAl2019	chr1:145871741-145873365	ASH2L,CEBPB,CTCF,EGR1,EZH2,GABPA,KDM4A,MYC,PHF8,POLR2A,RBBP5,SIN3A,SPI1,SUZ12,TAF15,TAF7,TBP,YY1,ZBTB33,ZNF143	chr1:145872600-145872890
WGBS_DMR_chr1:145920034-145920323	chr1	145920034	145920323	HYPO	0	0	0	1	intron (NR_104033, intron 2 of 3)	AluSc|SINE|Alu	834	NR_104033	114814	Hs.356873	NM_057163	ENSG00000211451	GNRHR2	GnRH-II-R	gonadotropin releasing hormone receptor 2 (pseudogene)	pseudo	promoter	EnsemblRegBuild,ENCODE-HMM,FOCS	chr1:145917335-145920608	AGO1,AGO2,ARHGAP35,ARNT,ASH1L,ASH2L,ATF2,ATF3,ATF4,ATF7,BACH1,BCOR,BHLHE40,BRCA1,BRD9,C11orf30,CBFB,CBX3,CHD1,CLOCK,CREB1,CREB3L1,CREM,CTBP1,CTCF,DPF2,E2F1,E2F6,E4F1,EGR1,ELF1,ELK1,EP300,EP400,ESRRA,ETS1,EZH2,FOS,FOXA1,FOXA2,FOXM1,GABPA,GABPB1,GATA1,GATA3,GATA4,GATAD2A,GATAD2B,GMEB1,HCFC1,HDAC1,HDAC2,HMBOX1,HNRNPK,HNRNPLL,IKZF1,IRF1,IRF4,JUN,JUNB,JUND,KDM1A,KDM4A,KDM5A,KDM5B,KLF16,L3MBTL2,LEF1,MA…	-
450KSigProbes_cg24694018_chr1:145977464-145977466	chr1	145977464	145977466	HYPO	1	0	0	0	intron (NM_032305, intron 4 of 7)	intron (NM_032305, intron 4 of 7)	12783	NM_001330685	84265	Hs.591456	NM_032305	ENSG00000121851	POLR3GL	RPC32HOM|flj32422	RNA polymerase III subunit G like	protein-coding	enhancer	SegWey,DECRES	chr1:145977163-145981502	AFF1,ARID1B,ARID2,ARID3A,ARNT,ASH1L,ASH2L,ATF2,ATF3,ATF4,ATF7,BACH1,BATF,BCL11A,BHLHE40,BRD4,BRD9,CBFA2T3,CBFB,CBX1,CBX3,CBX5,CC2D1A,CEBPB,CHD7,CLOCK,CREB1,CREM,CTBP1,CTCF,CUX1,DACH1,DNMT1,DPF2,E2F1,E2F6,E2F7,E2F8,E4F1,EBF1,EED,EGR1,EHMT2,ELF1,ELF4,ELK1,EP300,EP400,ESRRA,ETS1,ETV6,EWSR1,FOS,FOXA1,FOXA2,FOXK2,FOXM1,GABPA,GABPB1,GATA1,GATA2,GATA3,GATAD2A,GATAD2B,HCFC1,HDAC1,HDAC2,HDAC3,HES1,HMBOX1,…	-
WGBS_DMR_chr1:145993952-145994755	chr1	145993952	145994755	HYPER	0	0	1	1	exon (NM_001313972, exon 5 of 7)	exon (NM_001313972, exon 5 of 7)	1369	NM_001313972	10628	Hs.533977	NM_006472	ENSG00000265972	TXNIP	ARRDC6|EST01027|HHCPA78|THIF|VDUP1	thioredoxin interacting protein	protein-coding	enhancer	SegWey,DECRES	chr1:145989483-145998942	AFF1,AGO1,ARHGAP35,ARID1B,ARID2,ARID3A,ARNT,ASH1L,ASH2L,ATF2,ATF3,ATF4,ATF7,ATM,BACH1,BCL3,BCOR,BHLHE40,BMI1,BRD4,BRD9,C11orf30,CBFA2T3,CBFB,CBX1,CBX3,CC2D1A,CDC5L,CEBPB,CHAMP1,CHD1,CHD7,CLOCK,CREB1,CREB3L1,CREM,CTBP1,CTCF,DEAF1,DNMT1,DPF2,E2F1,E2F6,E2F7,E2F8,E4F1,EBF1,EED,EGR1,ELF1,ELF4,ELK1,EP300,EP400,ESR1,ESRRA,ETS1,ETV4,ETV6,EWSR1,FOS,FOSL1,FOSL2,FOXA1,FOXA2,FOXK2,FOXM1,FOXP1,FUS,GABPA,GABPB…	-
Array_DMR_chr1:145994335-145994624	chr1	145994335	145994624	HYPER	0	0	1	1	intron (NM_006472, intron 5 of 7)	intron (NM_006472, intron 5 of 7)	1243	NM_001313972	10628	Hs.533977	NM_006472	ENSG00000265972	TXNIP	ARRDC6|EST01027|HHCPA78|THIF|VDUP1	thioredoxin interacting protein	protein-coding	enhancer	SegWey,DECRES	chr1:145989483-145998942	AFF1,AGO1,ARHGAP35,ARID1B,ARID2,ARID3A,ARNT,ASH1L,ASH2L,ATF2,ATF3,ATF4,ATF7,ATM,BACH1,BCL3,BCOR,BHLHE40,BMI1,BRD4,BRD9,C11orf30,CBFA2T3,CBFB,CBX1,CBX3,CC2D1A,CDC5L,CEBPB,CHAMP1,CHD1,CHD7,CLOCK,CREB1,CREB3L1,CREM,CTBP1,CTCF,DEAF1,DNMT1,DPF2,E2F1,E2F6,E2F7,E2F8,E4F1,EBF1,EED,EGR1,ELF1,ELF4,ELK1,EP300,EP400,ESR1,ESRRA,ETS1,ETV4,ETV6,EWSR1,FOS,FOSL1,FOSL2,FOXA1,FOXA2,FOXK2,FOXM1,FOXP1,FUS,GABPA,GABPB…	-
WGBS_DMR_chr1:146932382-146932751	chr1	146932382	146932751	HYPER	0	0	0	1	Intergenic	Intergenic	-5979	NM_001278141	149013	Hs.666981	NM_001278141	ENSG00000268043	NBPF12	COAS1|KIAA1245	NBPF member 12	protein-coding	enhancer	HACER	-	-	-
WGBS_DMR_chr1:146933296-146933587	chr1	146933296	146933587	HYPER	0	0	0	1	Intergenic	Intergenic	-5104	NM_001278141	149013	Hs.666981	NM_001278141	ENSG00000268043	NBPF12	COAS1|KIAA1245	NBPF member 12	protein-coding	enhancer	HACER	-	-	-
WGBS_DMR_chr1:147076921-147079645	chr1	147076921	147079645	HYPO	0	0	0	1	Intergenic	Intergenic	6473	NR_121645	101447996	-	NR_121645	ENSG00000286172	RNVU1-8	RNU1-145|vU1.8	RNA, variant U1 small nuclear 8	snRNA	promoter	BENGI,ENCODE-HMM	chr1:147076520-147081567	BACH1,CHD1,CTCF,EZH2,FOXA1,KDM4A,MYC,NFIB,NFIC,RAD21,RNF2,SIN3A,SPI1,SUZ12,TCF12,USF1	-
WGBS_DMR_chr1:147083449-147084185	chr1	147083449	147084185	HYPO	0	0	0	1	TTS (NR_121645)	TTS (NR_121645)	939	NR_121645	101447996	-	NR_121645	ENSG00000286172	RNVU1-8	RNU1-145|vU1.8	RNA, variant U1 small nuclear 8	snRNA	enhancer	HACER	chr1:147081929-147085984	AFF1,ARHGAP35,ARID1B,ARID3A,ARNT,ASH1L,ASH2L,ATF2,ATF3,ATF4,ATF7,BACH1,BATF,BCL11A,BCL3,BCOR,BHLHE40,BMI1,BRD9,C11orf30,CBFA2T2,CBFA2T3,CBFB,CBX1,CBX3,CBX5,CBX8,CDC5L,CEBPB,CHAMP1,CHD1,CHD7,CLOCK,CREB1,CREB3L1,CREM,CTBP1,CTCF,DEAF1,DPF2,E2F1,E2F6,E2F7,E2F8,E4F1,EED,EGR1,EHMT2,ELF1,ELF4,ELK1,EP300,EP400,ESRRA,ETS1,ETV4,ETV6,EWSR1,EZH2,FIP1L1,FOS,FOSL1,FOSL2,FOXA1,FOXA2,FOXK2,FUS,GABPA,GABPB1,GATA2…	-
Array_DMR_chr1:147242266-147242346	chr1	147242266	147242346	HYPER	0	0	1	0	promoter-TSS (NM_004284)	promoter-TSS (NM_004284)	-335	NR_145688	9557	Hs.191164	NM_004284	ENSG00000131778	CHD1L	ALC1|CHDL	chromodomain helicase DNA binding protein 1 like	protein-coding	enhancer	DECRES	chr1:147241689-147244449	AGO1,AGO2,ARID2,ARID3A,ARNT,ASH2L,ATF2,ATF3,ATF7,BACH1,BCL11A,BCL3,BCOR,BHLHE40,CBX1,CBX3,CBX5,CC2D1A,CHD1,CLOCK,CREB1,CREB3L1,CREM,CTBP1,CTCF,CUX1,DPF2,E2F6,EGR1,ELF1,ELK1,EP300,EP400,ESRRA,ETS1,ETV4,ETV6,FIP1L1,FOS,FOSL1,FOSL2,FOXA1,FOXM1,FUS,GABPA,GABPB1,GATA2,GATA3,GATAD2A,GATAD2B,GMEB1,HCFC1,HDAC1,HDAC2,HNF4A,HNRNPK,HNRNPL,HNRNPLL,IKZF1,IRF1,IRF4,JUN,JUND,KDM1A,KDM4A,KDM5A,KLF5,L3MBTL2,MAFK,…	-
WGBS_DMR_chr1:147600177-147600483	chr1	147600177	147600483	HYPER	0	0	0	1	intron (NM_004326, intron 1 of 9)	intron (NM_004326, intron 1 of 9)	58829	NM_004326	607	Hs.415209	NM_004326	ENSG00000116128	BCL9	LGS	BCL9 transcription coactivator	protein-coding	enhancer	JungEtAl2019	chr1:147598523-147601738	AGO2,ASH2L,ATF7,BACH1,BHLHE40,CBFA2T3,CEBPB,CHD1,CREB1,CREM,CTBP1,CTCF,DPF2,E2F6,EGR1,EHMT2,ELF1,EP300,EZH2,FOS,FOXA1,FOXK2,GABPA,GABPB1,GATA3,GATAD2B,GMEB1,HCFC1,HDAC2,HNRNPK,HNRNPLL,IKZF1,IRF1,JUND,KDM1A,KDM4A,KDM5B,L3MBTL2,MAX,MBD2,MGA,MNT,MXI1,MYBL2,MYC,NANOG,NEUROD1,NFIB,NRF1,PHF8,PKNOX1,POLR2A,POLR2G,POU2F2,PRDM10,PRPF4,RAD21,RB1,RBBP5,RBFOX2,RBM39,RCOR1,RELB,REST,RNF2,SIN3A,SIN3B,SMARCA4,S…	-
WGBS_DMR_chr1:148013150-148013944	chr1	148013150	148013944	HYPO	0	0	0	1	intron (NR_111936, intron 1 of 9)	intron (NR_111936, intron 1 of 9)	1409	NR_111936	100034743	Hs.696575	NR_003377	-	PDZK1P1	PDZK1P2	PDZ domain containing 1 pseudogene 1	pseudo	promoter	ENCODE-HMM	chr1:148013034-148014787	EZH2,REST,SUZ12,ZBTB33	-
WGBS_DMR_chr1:148246009-148246099	chr1	148246009	148246099	HYPO	0	0	0	1	intron (NR_120331, intron 1 of 4)	CpG	1017	NR_120331	101927468	Hs.515867	NR_120331	-	LOC101927468	-	uncharacterized LOC101927468	ncRNA	enhancer	SegWey,BENGI,HACER	-	-	-
WGBS_DMR_chr1:148264741-148264984	chr1	148264741	148264984	HYPO	0	0	0	1	Intergenic	CpG	-17791	NR_120331	101927468	Hs.515867	NR_120331	-	LOC101927468	-	uncharacterized LOC101927468	ncRNA	enhancer	HACER,DECRES	chr1:148262866-148265656	AFF1,ARHGAP35,ARID1B,ARNT,ASH1L,ASH2L,ATF2,ATF3,ATF4,ATF7,BACH1,BATF,BCL11A,BCL3,BCOR,BHLHE40,BMI1,BRCA1,BRD9,C11orf30,CBFA2T2,CBFA2T3,CBFB,CBX1,CBX2,CBX3,CBX5,CC2D1A,CCAR2,CDC5L,CEBPB,CHAMP1,CHD1,CHD7,CLOCK,CREB1,CREB3L1,CREM,CTBP1,CTCF,CUX1,DEAF1,DPF2,E2F1,E2F6,E2F8,E4F1,EED,EGR1,ELF1,ELF4,ELK1,EP300,EP400,ESR1,ESRRA,ETS1,ETV6,EWSR1,EZH2,FIP1L1,FOS,FOSL2,FOXA1,FOXA2,FOXK2,FUS,GABPA,GABPB1,GATA3…	-
Array_DMR_chr1:148309719-148310450	chr1	148309719	148310450	HYPO	0	0	1	0	Intergenic	CpG	24470	NR_049810	100847044	-	NR_049810	ENSG00000283676	MIR5087	-	microRNA 5087	ncRNA	enhancer	HACER	chr1:148308691-148311176	ASH2L,ATF3,CEBPB,CHD1,EZH2,KDM4A,MAFK,RBBP5,RNF2,SAP30,SREBF2,SUZ12,TBP,TRIM24,TRIM28,ZNF24	-
WGBS_DMR_chr1:148317364-148317863	chr1	148317364	148317863	HYPO	0	0	0	1	Intergenic	CpG	16941	NR_049810	100847044	-	NR_049810	ENSG00000283676	MIR5087	-	microRNA 5087	ncRNA	enhancer	HACER	chr1:148317027-148319167	ASH2L,CBFB,CEBPB,CREM,CTCF,EZH2,IKZF1,IKZF2,KDM4A,MLLT1,MYC,PHF8,POLR2A,POU2F2,PRDM10,RBBP5,REST,RUNX3,SPI1,SUZ12,TAF1,TBP,YY1,ZBTB33	-
WGBS_DMR_chr1:148328866-148329215	chr1	148328866	148329215	HYPO	0	0	0	1	Intergenic	Intergenic	5514	NR_049810	100847044	-	NR_049810	ENSG00000283676	MIR5087	-	microRNA 5087	ncRNA	promoter	BENGI,EnsemblRegBuild,ENCODE-HMM	-	-	-
WGBS_DMR_chr1:148329433-148329739	chr1	148329433	148329739	HYPO	0	0	0	1	Intergenic	Intergenic	4968	NR_049810	100847044	-	NR_049810	ENSG00000283676	MIR5087	-	microRNA 5087	ncRNA	promoter	BENGI,EnsemblRegBuild,ENCODE-HMM	-	-	-
Array_DMR_chr1:149698478-149698982	chr1	149698478	149698982	HYPO	0	0	1	0	Intergenic	Intergenic	-3479	NR_145442	644634	-	NM_001348147	-	LOC644634	-	uncharacterized LOC644634	ncRNA	-	-	-	-	-
WGBS_DMR_chr1:149712035-149713204	chr1	149712035	149713204	HYPO	0	0	1	1	Intergenic	tRNA-Val-GTG|tRNA|tRNA	10291	NM_001348152	-	-	-	-	-	-	-	-	promoter	ENCODE-HMM	-	-	-
Array_DMR_chr1:149712676-149712881	chr1	149712676	149712881	HYPO	0	0	1	1	Intergenic	Intergenic	10450	NM_001348152	-	-	-	-	-	-	-	-	promoter	ENCODE-HMM	chr1:149712323-149713035	AFF1,ARNT,ATF3,ATF7,BCOR,BRD9,CREB1,CTBP1,E2F1,ELK1,ESRRA,FOS,FOXK2,GATA3,GATAD2B,HCFC1,HDAC1,HDAC2,LEF1,MLLT1,MNT,NBN,NFATC3,NFIB,NFIC,NR3C1,NRF1,RAD51,RB1,RCOR1,RLF,RUNX1,SKI,SKIL,SMARCA5,SREBF2,TBP,TEAD4,TRIM24,ZBTB33,ZBTB40,ZBTB8A,ZEB2,ZNF217,ZNF24,ZNF384,ZNF407,ZNF444,ZNF512B,ZNF579,ZNF592,ZNF830	-
WGBS_DMR_chr1:149740535-149740851	chr1	149740535	149740851	HYPER	0	0	0	1	Intergenic	MER89|LTR|ERV1	38365	NM_001348152	-	-	-	-	-	-	-	-	enhancer	HACER	-	-	-
Array_DMR_chr1:150159212-150159384	chr1	150159212	150159384	HYPO	0	0	1	0	exon (NM_001304723, exon 5 of 5)	exon (NM_001304723, exon 5 of 5)	-1430	NR_135098	105371433	Hs.599366	NR_135098	-	LOC105371433	-	uncharacterized LOC105371433	ncRNA	promoter	ENCODE-HMM	chr1:150156905-150167027	AFF1,ARID1B,ARID2,ARID3A,ARNT,ASH2L,ATF2,ATF3,ATF4,ATF7,BACH1,BATF,BCL11A,BCL3,BHLHE40,BMI1,BRD4,C11orf30,CBFA2T2,CBFA2T3,CBFB,CBX3,CC2D1A,CDC5L,CEBPB,CHD1,CLOCK,CREB1,CREB3L1,CREM,CTBP1,CTCF,DPF2,E2F1,E2F6,E4F1,EBF1,EED,EGR1,ELF1,ELF4,ELK1,EP300,EP400,ESRRA,ETS1,ETV6,FOS,FOXA1,FOXA2,FOXK2,GATA1,GATA2,GATAD2A,GATAD2B,GMEB1,HCFC1,HDAC1,HDAC2,HDAC3,HES1,HMBOX1,HNRNPLL,IKZF1,IKZF2,IRF1,IRF2,IRF3,IRF…	chr1:150159200-150159510
Array_DMR_chr1:150272362-150272678	chr1	150272362	150272678	HYPO	0	0	1	0	promoter-TSS (NM_001301042)	promoter-TSS (NM_001301042)	236	NM_001301040	79630	Hs.91283	NM_024579	ENSG00000118292	C1orf54	-	chromosome 1 open reading frame 54	protein-coding	promoter	EnsemblRegBuild,ENCODE-HMM	chr1:150271700-150273843	AFF1,ARID1B,ATF2,ATF7,BATF,BHLHE40,C11orf30,CREM,CTCF,DPF2,E4F1,EED,EGR1,FOXK2,HMBOX1,IKZF1,IKZF2,IRF4,JUNB,KLF16,MEF2A,NFIC,PHF21A,PKNOX1,POLR2A,PRDM10,RAD21,RB1,REST,RUNX3,SIN3A,SMARCA4,SMARCA5,TAF1,TRIM28,ZBTB33,ZFX,ZNF143,ZNF184,ZNF316	-
850KSigProbes_cg12103461_chr1:150477983-150477985	chr1	150477983	150477985	HYPO	0	1	0	0	Intergenic	Intergenic	-9380	NM_001271896	80222	Hs.288974	NM_025150	ENSG00000143374	TARS2	COXPD21|TARSL1|thrRS	threonyl-tRNA synthetase 2, mitochondrial	protein-coding	enhancer	JungEtAl2019	chr1:150476031-150478426	ARID1B,ATF7,DACH1,DPF2,EGR1,EHMT2,EP300,ESRRA,FOS,FOXA1,FOXA2,FOXK2,GABPB1,HDAC1,HES1,IRF1,JUND,MEIS2,NR2F1,NR2F2,NR2F6,NRF1,PKNOX1,POLR2A,PRDM10,RBM22,REST,RXRA,SKIL,SOX6,SREBF2,TRIM24,USF2,ZSCAN29	chr1:150477760-150478190
WGBS_DMR_chr1:150486676-150486921	chr1	150486676	150486921	HYPER	0	0	0	1	promoter-TSS (NR_073513)	promoter-TSS (NR_073513)	-566	NM_001271896	80222	Hs.288974	NM_025150	ENSG00000143374	TARS2	COXPD21|TARSL1|thrRS	threonyl-tRNA synthetase 2, mitochondrial	protein-coding	promoter	EnsemblRegBuild,DECRES,ENCODE-HMM	chr1:150486108-150488414	AFF1,ARID1B,ARID3A,ARNT,ASH1L,ASH2L,ATF2,ATF3,ATF7,BACH1,BATF,BCL11A,BCL3,BCOR,BHLHE40,BMI1,BRCA1,BRD4,BRD9,C11orf30,CBFB,CBX3,CBX5,CC2D1A,CCAR2,CDC5L,CHAMP1,CHD1,CHD7,CLOCK,CREB1,CREB3L1,CREM,CTBP1,CTCF,CUX1,DACH1,DEAF1,DPF2,E2F1,E2F6,E2F8,E4F1,EBF1,EED,EGR1,EHMT2,ELF1,ELF4,ELK1,EP300,EP400,ESRRA,ETS1,ETV4,ETV6,FOS,FOSL2,FOXA1,FOXA2,FOXK2,FOXM1,GABPA,GABPB1,GATA1,GATA2,GATA3,GATA4,GATAD2A,GATAD2…	chr1:150486580-150486910
WGBS_DMR_chr1:150549490-150549697	chr1	150549490	150549697	HYPER	0	0	0	1	intron (NM_001288608, intron 1 of 19)	CpG	224	NM_001288607	54507	Hs.516243	NM_019032	ENSG00000143382	ADAMTSL4	ADAMTSL-4|ECTOL2|TSRC1	ADAMTS like 4	protein-coding	promoter	EnsemblRegBuild	chr1:150547580-150565313	AFF1,AGO1,AGO2,ARHGAP35,ARID1B,ARID2,ARID3A,ARNT,ASH2L,ATF2,ATF3,ATF4,ATF7,BACH1,BATF,BCL11A,BCL3,BCOR,BHLHE40,BMI1,BRD4,CBFA2T3,CBFB,CBX1,CBX3,CC2D1A,CCAR2,CDC5L,CEBPB,CHD1,CHD4,CLOCK,CREB1,CREB3L1,CREM,CTBP1,CTCF,CUX1,DACH1,DNMT1,DPF2,E2F1,E2F6,E2F8,E4F1,EBF1,EED,EGR1,ELF1,ELK1,EP300,EP400,ESRRA,ETS1,ETV4,ETV6,EZH2,FIP1L1,FOS,FOSL2,FOXA1,FOXA2,FOXK2,FUS,GABPA,GABPB1,GATA1,GATA2,GATA3,GATA4,GATA…	-
WGBS_DMR_chr1:150781027-150781154	chr1	150781027	150781154	HYPER	0	0	0	1	Intergenic	SVA_F|Retroposon|SVA	-15133	NM_004079	1520	Hs.181301	NM_004079	ENSG00000163131	CTSS	-	cathepsin S	protein-coding	enhancer	JungEtAl2019	-	-	-
WGBS_DMR_chr1:150924996-150925995	chr1	150924996	150925995	HYPER	0	0	0	1	promoter-TSS (NM_001243491)	promoter-TSS (NM_001243491)	-844	NM_012432	9869	Hs.643565	NM_012432	ENSG00000143379	SETDB1	ESET|H3-K9-HMTase4|KG1T|KMT1E|TDRD21	SET domain bifurcated histone lysine methyltransferase 1	protein-coding	promoter	EnsemblRegBuild,ENCODE-HMM	chr1:150925060-150927183	AFF1,ARNT,ASH1L,ASH2L,ATF2,ATF3,ATF7,BCL11A,BCL3,BCOR,BHLHE40,BMI1,BRD4,BRD9,C11orf30,CBFA2T3,CBFB,CCAR2,CHD1,CLOCK,CREB1,CREM,CTBP1,CTCF,DPF2,E2F1,E2F6,E2F8,E4F1,EED,EGR1,ELF1,ELF4,ELK1,EP300,EP400,ESRRA,ETS1,ETV4,ETV6,FOS,FOSL2,FOXK2,FOXM1,GABPA,GABPB1,GATA1,GATA2,GATA3,GATAD2A,GATAD2B,GMEB1,HCFC1,HDAC1,HDAC2,HNF4A,HNRNPK,HNRNPLL,HSF1,IKZF1,IKZF2,IRF1,IRF2,JUN,JUND,KDM1A,KDM4B,KDM5A,KDM5B,KLF16…	-
Array_DMR_chr1:151131710-151131891	chr1	151131710	151131891	HYPO	0	0	1	0	3' UTR (NM_030913, exon 19 of 19)	3' UTR (NM_030913, exon 19 of 19)	14864	NM_030913	10500	Hs.516316	NM_030913	ENSG00000143434	SEMA6C	SEMAY|m-SemaY|m-SemaY2	semaphorin 6C	protein-coding	enhancer	JungEtAl2019	chr1:151130580-151134124	AGO2,ASH2L,BCOR,BHLHE40,BMI1,CREM,CTCF,EP300,ETS1,EZH2,GABPA,HDAC2,HDAC6,IRF3,JUND,KDM1A,MAX,MXI1,NFYB,PBX3,PKNOX1,POLR2A,POLR2G,PRPF4,RAD21,RBBP5,SIN3A,SMC3,SP1,SUZ12,TAF1,TBP,USF1,USF2,YY1,ZBTB33,ZBTB7A,ZMYM3,ZNF687,ZSCAN29	-
Array_DMR_chr1:151132573-151133002	chr1	151132573	151133002	HYPO	0	0	1	0	exon (NM_030913, exon 19 of 19)	exon (NM_030913, exon 19 of 19)	13877	NM_030913	10500	Hs.516316	NM_030913	ENSG00000143434	SEMA6C	SEMAY|m-SemaY|m-SemaY2	semaphorin 6C	protein-coding	promoter	SegWey,EnsemblRegBuild,ENCODE-HMM	chr1:151130580-151134124	AGO2,ASH2L,BCOR,BHLHE40,BMI1,CREM,CTCF,EP300,ETS1,EZH2,GABPA,HDAC2,HDAC6,IRF3,JUND,KDM1A,MAX,MXI1,NFYB,PBX3,PKNOX1,POLR2A,POLR2G,PRPF4,RAD21,RBBP5,SIN3A,SMC3,SP1,SUZ12,TAF1,TBP,USF1,USF2,YY1,ZBTB33,ZBTB7A,ZMYM3,ZNF687,ZSCAN29	-
WGBS_DMR_chr1:151195882-151196251	chr1	151195882	151196251	HYPER	0	0	0	1	Intergenic	AluYf1|SINE|Alu	-2478	NM_001330689	8394	Hs.655131	NM_003557	ENSG00000143398	PIP5K1A	-	phosphatidylinositol-4-phosphate 5-kinase type 1 alpha	protein-coding	promoter	EnsemblRegBuild,ENCODE-HMM	chr1:151193237-151200792	AFF1,AGO2,ARID1B,ARID3A,ASH2L,ATF2,ATF3,ATF7,BACH1,BCL3,BCOR,BHLHE40,BMI1,CBFA2T2,CBFB,CBX3,CEBPB,CHD1,CHD4,CLOCK,CREB1,CREM,CTBP1,CTCF,CUX1,DPF2,E2F6,E2F8,EED,EGR1,ELF1,EP300,EP400,ESR1,ESRRA,ETS1,ETV6,FOS,FOSL2,FOXA1,FOXA2,FOXK2,GABPA,GATA1,GATA2,GATA3,GATA4,GATAD2B,GMEB1,HCFC1,HDAC1,HDAC2,HES1,HMBOX1,HNF4A,HNRNPLL,IKZF1,IKZF2,IRF3,JUN,JUND,KDM1A,KDM4A,KDM5A,KDM5B,L3MBTL2,LEF1,MAFF,MAFK,MAX,MBD…	-
Array_DMR_chr1:151326429-151326478	chr1	151326429	151326478	HYPER	0	0	1	0	intron (NM_002651, intron 1 of 12)	intron (NM_002651, intron 1 of 12)	1262	NM_002651	5298	Hs.632465	NM_002651	ENSG00000143393	PI4KB	NPIK|PI4K-BETA|PI4K92|PI4KBETA|PI4KIIIBETA|PIK4CB	phosphatidylinositol 4-kinase beta	protein-coding	enhancer	SegWey,DECRES	chr1:151325143-151329637	AFF1,AGO1,AGO2,ARID1B,ARID2,ARNT,ASH2L,ATF2,ATF3,ATF4,ATF7,BATF,BHLHE40,BRD4,BRD9,C11orf30,CHD1,CHD7,CLOCK,CREM,CTBP1,CTCF,CUX1,DACH1,DPF2,E2F1,E2F6,E4F1,EBF1,EED,EGR1,ELF1,ELF4,ELK1,EP300,EP400,ESRRA,ETS1,FOS,FOXA1,FOXA2,FOXK2,FUS,GABPA,GATA1,GATA3,GATAD2A,GMEB1,HCFC1,HDAC1,HDAC2,HDAC6,HES1,HNF4A,HNF4G,HNRNPLL,IKZF1,IKZF2,IRF1,IRF5,JUND,KDM1A,KDM4A,KDM5A,KDM5B,L3MBTL2,MAFK,MAX,MBD2,MEF2B,MGA,MLL…	-
WGBS_DMR_chr1:152196872-152197161	chr1	152196872	152197161	HYPER	0	0	0	1	Intergenic	SVA_C|Retroposon|SVA	27180	NM_001009931	388697	Hs.490162	NM_001009931	ENSG00000197915	HRNR	FLG3|S100A16|S100a18	hornerin	protein-coding	-	-	-	-	-
Array_DMR_chr1:153072798-153073065	chr1	153072798	153073065	HYPER	0	0	1	0	Intergenic	Intergenic	-1323	NM_001017418	6701	Hs.568239	NM_001017418	ENSG00000196805	SPRR2B	-	small proline rich protein 2B	protein-coding	-	-	chr1:153072331-153073946	ARID1B,ATF3,CBFA2T2,CBFA2T3,CTBP1,DPF2,E4F1,EHMT2,ESRRA,FOXA2,GATA1,HDAC1,HMBOX1,IKZF1,JUN,KLF16,MTA1,MTA2,NCOA1,NCOR1,RNF2,SMARCA4,SMARCE1,SOX6,TAL1,TCF12,TEAD4,ZEB2,ZNF639	-
WGBS_DMR_chr1:153634875-153635225	chr1	153634875	153635225	HYPER	0	0	0	1	promoter-TSS (NM_001024210)	promoter-TSS (NM_001024210)	-958	NM_001024210	6284	Hs.516505	NM_005979	ENSG00000189171	S100A13	-	S100 calcium binding protein A13	protein-coding	promoter	EnsemblRegBuild,ENCODE-HMM	chr1:153632918-153636268	AFF1,AGO1,AGO2,ARID1B,ARID3A,ARNT,ASH2L,ATF2,ATF3,ATF4,ATF7,BACH1,BCL3,BCOR,BHLHE40,BRD4,BRD9,CBFA2T3,CBFB,CBX3,CC2D1A,CEBPB,CHD1,CLOCK,CREB1,CREB3L1,CREM,CTBP1,CTCF,DPF2,E2F1,E2F4,E2F6,E2F7,E2F8,E4F1,EBF1,EGR1,ELF1,ELF4,EP300,EP400,ESRRA,ETS1,ETV6,FIP1L1,FOS,FOSL2,FOXA1,FOXA2,FOXK2,GABPA,GABPB1,GATA1,GATAD2A,GATAD2B,GMEB1,HCFC1,HDAC1,HDAC2,HDAC3,HMBOX1,HNF4A,HNRNPK,HNRNPL,HNRNPLL,IKZF1,IKZF2,IRF…	-
Array_DMR_chr1:154606908-154607251	chr1	154606908	154607251	HYPER	0	0	1	0	promoter-TSS (NM_001193495)	promoter-TSS (NM_001193495)	-779	NM_001193495	103	Hs.12341	NM_001111	ENSG00000160710	ADAR	ADAR1|AGS6|DRADA|DSH|DSRAD|G1P1|IFI-4|IFI4|K88DSRBP|P136	adenosine deaminase RNA specific	protein-coding	promoter	ENCODE-HMM	chr1:154606494-154610627	AFF1,AGO2,ARID2,ARID3A,ARNT,ASH2L,ATF2,ATF3,ATF4,ATF7,BACH1,BATF,BCL11A,BCOR,BHLHE40,BMI1,BRD4,BRD9,C11orf30,CBFA2T3,CBFB,CBX3,CDC5L,CEBPB,CHD1,CLOCK,CREB1,CREM,CTBP1,CTCF,DNMT1,DPF2,E4F1,EED,EGR1,EHMT2,ELF1,ELK1,EP300,EP400,ETS1,ETV4,FIP1L1,FOS,FOXA1,FOXK2,FOXM1,GABPA,GABPB1,GATA1,GATA2,GATA3,GATAD2B,HCFC1,HDAC1,HDAC2,HMBOX1,HNF1A,HNF4A,HNF4G,HNRNPLL,IKZF1,IKZF2,IRF1,IRF2,IRF3,IRF4,JUNB,JUND,KDM…	-
WGBS_DMR_chr1:154609531-154609953	chr1	154609531	154609953	HYPO	0	0	0	1	intron (NM_001025107, intron 1 of 14)	L2b|LINE|L2	-1494	NM_015841	103	Hs.12341	NM_001111	ENSG00000160710	ADAR	ADAR1|AGS6|DRADA|DSH|DSRAD|G1P1|IFI-4|IFI4|K88DSRBP|P136	adenosine deaminase RNA specific	protein-coding	promoter	ENCODE-HMM	chr1:154606494-154610627	AFF1,AGO2,ARID2,ARID3A,ARNT,ASH2L,ATF2,ATF3,ATF4,ATF7,BACH1,BATF,BCL11A,BCOR,BHLHE40,BMI1,BRD4,BRD9,C11orf30,CBFA2T3,CBFB,CBX3,CDC5L,CEBPB,CHD1,CLOCK,CREB1,CREM,CTBP1,CTCF,DNMT1,DPF2,E4F1,EED,EGR1,EHMT2,ELF1,ELK1,EP300,EP400,ETS1,ETV4,FIP1L1,FOS,FOXA1,FOXK2,FOXM1,GABPA,GABPB1,GATA1,GATA2,GATA3,GATAD2B,HCFC1,HDAC1,HDAC2,HMBOX1,HNF1A,HNF4A,HNF4G,HNRNPLL,IKZF1,IKZF2,IRF1,IRF2,IRF3,IRF4,JUNB,JUND,KDM…	-
WGBS_DMR_chr1:155062292-155062634	chr1	155062292	155062634	HYPO	0	0	0	1	non-coding (NR_048579, exon 22 of 22)	non-coding (NR_048579, exon 22 of 22)	-1274	NM_182689	1945	Hs.449913	NM_005227	ENSG00000243364	EFNA4	EFL4|EPLG4|LERK4	ephrin A4	protein-coding	enhancer	SegWey	chr1:155060475-155065290	AGO1,ARID1B,ARID2,ARNT,ASH2L,ATF7,BACH1,BCL3,BCOR,BHLHE40,BRCA1,CBFB,CBX1,CBX3,CC2D1A,CEBPB,CHD1,CHD4,CREB3L1,CREM,CTBP1,CTCF,DACH1,DPF2,E2F1,E2F6,E2F8,E4F1,EBF1,EGR1,ELF1,EP300,EP400,ESRRA,EZH2,FIP1L1,FOSL1,FOXA1,FOXK2,FOXM1,FUS,GABPA,GABPB1,GATA2,GATA3,GATAD2A,GATAD2B,GMEB1,HCFC1,HDAC1,HDAC2,HES1,HNF4A,HNF4G,HNRNPLL,IKZF1,IKZF2,IRF1,IRF3,IRF4,JUN,JUNB,JUND,KDM1A,KDM4A,KDM4B,KDM5A,KDM5B,KLF16,L3…	chr1:155062260-155062670
WGBS_DMR_chr1:155174684-155175194	chr1	155174684	155175194	HYPER	0	0	0	1	non-coding (NR_046329, exon 1 of 12)	non-coding (NR_046329, exon 1 of 12)	185	NR_046329	80128	Hs.287735	NM_025058	ENSG00000163462	TRIM46	GENEY|TRIFIC	tripartite motif containing 46	protein-coding	promoter	EnsemblRegBuild,ENCODE-HMM,FOCS	chr1:155172266-155177976	AGO1,AGO2,ARID1B,ARNT,ASH2L,ATF3,ATF4,ATF7,BACH1,BATF,BCL3,BCOR,BHLHE40,BMI1,C11orf30,CBFB,CBX1,CCAR2,CDC5L,CEBPB,CHD1,CLOCK,CREB1,CREB3L1,CREM,CTBP1,CTCF,DEAF1,DPF2,E2F6,E2F8,E4F1,EBF1,EGR1,ELF1,ELF4,EP300,EP400,ESR1,ESRRA,ETS1,ETV4,EZH2,FIP1L1,FOS,FOSL2,FOXA1,FOXA2,FOXK2,GABPA,GABPB1,GATA3,GATA4,GATAD2A,GATAD2B,GMEB1,HCFC1,HDAC1,HDAC2,HNF1A,HNF4A,HNRNPK,HNRNPL,HNRNPLL,IKZF1,IKZF2,IRF1,IRF2,IRF4…	-
Array_DMR_chr1:155560632-155560878	chr1	155560632	155560878	HYPER	0	0	1	0	intron (NM_018489, intron 1 of 27)	intron (NM_018489, intron 1 of 27)	-1287	NR_147963	645676	Hs.568693	NR_027023	ENSG00000235919	ASH1L-AS1	-	ASH1L antisense RNA 1	ncRNA	enhancer	SegWey,DECRES	chr1:155560429-155560990	FOXA2,HDAC1,MEIS2,MNT	chr1:155560540-155560870
WGBS_DMR_chr1:155651117-155651366	chr1	155651117	155651366	HYPER	0	0	0	1	Intergenic	AluY|SINE|Alu	28014	NR_132762	106633810	-	NR_132762	-	SCARNA26A	-	small Cajal body-specific RNA 26A	ncRNA	enhancer	JungEtAl2019	chr1:155650620-155652549	ATF7,BMI1,CEBPB,CLOCK,CTCF,DPF2,EBF1,EP300,ESR1,FOS,FOSL2,FOXA1,GATA3,HMBOX1,IKZF1,JUND,MEF2B,MYC,NFIB,PKNOX1,POLR2A,RFX1,SIN3A,SMARCE1,SP1,TBP,ZHX1,ZNF217,ZNF384,ZNF579	-
450KSigProbes_cg09035101_chr1:155911777-155911779	chr1	155911777	155911779	HYPO	1	1	0	0	promoter-TSS (NM_006912)	promoter-TSS (NM_006912)	-376	NM_006912	6016	Hs.491234	NM_006912	ENSG00000143622	RIT1	NS8|RIBB|RIT|ROC1	Ras like without CAAX 1	protein-coding	promoter	BENGI,FOCS	chr1:155909839-155912904	AFF1,AGO1,AGO2,ARID1B,ARNT,ASH2L,ATF2,ATF7,BACH1,BCL3,BHLHE40,BRD9,C11orf30,CBFA2T2,CEBPB,CREB1,CREM,CTBP1,CTCF,DNMT1,DPF2,E2F1,E2F6,E2F7,E4F1,EBF1,EGR1,ELF1,ELF4,ELK1,EP300,EP400,ESRRA,ETS1,FOS,FOSL2,FOXA1,FOXK2,GABPA,GABPB1,GATA1,GATAD2B,GMEB1,HCFC1,HDAC1,HDAC2,HDAC6,HNF1A,HNF4A,HNRNPK,HNRNPLL,IKZF1,IKZF2,IRF1,JUND,KDM4A,KDM5B,MAFF,MAFK,MAX,MBD2,MITF,MLLT1,MNT,MTA2,MTA3,MXI1,MYC,MYNN,NBN,NCOR1,…	chr1:155911280-155912490
850KSigProbes_cg09035101_chr1:155911777-155911779	chr1	155911777	155911779	HYPO	1	1	0	0	promoter-TSS (NM_006912)	promoter-TSS (NM_006912)	-376	NM_006912	6016	Hs.491234	NM_006912	ENSG00000143622	RIT1	NS8|RIBB|RIT|ROC1	Ras like without CAAX 1	protein-coding	promoter	BENGI,FOCS	chr1:155909839-155912904	AFF1,AGO1,AGO2,ARID1B,ARNT,ASH2L,ATF2,ATF7,BACH1,BCL3,BHLHE40,BRD9,C11orf30,CBFA2T2,CEBPB,CREB1,CREM,CTBP1,CTCF,DNMT1,DPF2,E2F1,E2F6,E2F7,E4F1,EBF1,EGR1,ELF1,ELF4,ELK1,EP300,EP400,ESRRA,ETS1,FOS,FOSL2,FOXA1,FOXK2,GABPA,GABPB1,GATA1,GATAD2B,GMEB1,HCFC1,HDAC1,HDAC2,HDAC6,HNF1A,HNF4A,HNRNPK,HNRNPLL,IKZF1,IKZF2,IRF1,JUND,KDM4A,KDM5B,MAFF,MAFK,MAX,MBD2,MITF,MLLT1,MNT,MTA2,MTA3,MXI1,MYC,MYNN,NBN,NCOR1,…	chr1:155911280-155912490
WGBS_DMR_chr1:156081872-156081932	chr1	156081872	156081932	HYPER	0	0	0	1	promoter-TSS (NM_001282625)	promoter-TSS (NM_001282625)	96	NM_001093725	92312	Hs.591496	NM_001093725	ENSG00000254726	MEX3A	MEX-3A|RKHD4|RNF162	mex-3 RNA binding family member A	protein-coding	promoter	EnsemblRegBuild,ENCODE-HMM,FOCS	chr1:156078650-156084320	AFF1,AGO2,ASH2L,ATF7,BCOR,BHLHE40,CHD4,CLOCK,CREB3L1,CREM,CTCF,E2F1,E2F6,E4F1,EBF1,EGR1,ELF1,ELF4,ELK1,EP300,EP400,ESR1,ESRRA,ETS1,FOXK2,FOXM1,GABPA,GABPB1,GATA2,GATAD2B,GMEB1,HCFC1,HDAC1,HDAC2,HNF1A,HNF4A,HNF4G,HNRNPK,HNRNPL,IKZF1,IRF2,IRF3,JUN,JUNB,JUND,KDM1A,KDM4A,KDM4B,KDM5A,KDM5B,KLF16,KLF5,L3MBTL2,LCORL,MAX,MBD2,MNT,MTA1,MTA3,MXI1,MYC,NANOG,NBN,NCOA1,NCOR1,NFIC,NFXL1,NR2C1,NR2F1,NR2F2,NR2F6…	chr1:156081840-156082250
WGBS_DMR_chr1:156115921-156116295	chr1	156115921	156116295	HYPER	0	0	0	1	intron (NM_005572, intron 1 of 9)	intron (NM_005572, intron 1 of 9)	1438	NM_001282626	4000	Hs.594444	NM_005572	ENSG00000160789	LMNA	CDCD1|CDDC|CMD1A|CMT2B1|EMD2|FPL|FPLD|FPLD2|HGPS|IDC|LDP1|LFP|LGMD1B|LMN1|LMNC|LMNL1|MADA|PRO1	lamin A/C	protein-coding	enhancer	SegWey	chr1:156113627-156117818	AFF1,AGO1,AGO2,ARHGAP35,ARID1B,ARNT,ASH2L,ATF2,ATF3,ATF4,ATF7,BACH1,BATF,BCL11A,BCL3,BCOR,BHLHE40,BRD9,C11orf30,CBFA2T3,CBX3,CDC5L,CEBPB,CHD1,CLOCK,CREB1,CREB3L1,CREM,CTBP1,CTCF,DPF2,E2F6,E2F7,E2F8,EBF1,EGR1,EHMT2,ELF1,EP300,EP400,ESRRA,ETS1,EZH2,FIP1L1,FOS,FOSL1,FOSL2,FOXK2,FUS,GABPA,GABPB1,GATA3,GATA4,GATAD2A,GATAD2B,GMEB1,HDAC1,HDAC2,HNF4A,HNRNPL,HNRNPLL,IKZF1,IKZF2,IRF1,IRF2,IRF4,JUN,JUNB,JUN…	chr1:156114960-156116370
WGBS_DMR_chr1:156139950-156140158	chr1	156139950	156140158	HYPO	0	0	0	1	TTS (NM_001282626)	TTS (NM_001282626)	-9890	NM_001193301	64218	Hs.408846	NM_022367	ENSG00000196189	SEMA4A	CORD10|RP35|SEMAB|SEMB	semaphorin 4A	protein-coding	enhancer	SegWey	chr1:156139258-156141921	AGO1,AGO2,ARID2,BACH1,BHLHE40,CC2D1A,CTCF,EGR1,EP300,ETS1,FOSL2,HNRNPL,JUND,MNT,MTA3,MYC,NFATC1,NR3C1,NRF1,PML,POLR2A,POLR2G,RAD21,RB1,RBFOX2,RBM22,REST,SIN3A,SMC3,TAF15,TBP,TRIM22,U2AF1,USF1,USF2,YY1,ZBTB33,ZBTB7A,ZNF143,ZNF24,ZNF263	-
Array_DMR_chr1:156646987-156647282	chr1	156646987	156647282	HYPO	0	0	1	0	exon (NM_021948, exon 3 of 14)	exon (NM_021948, exon 3 of 14)	5186	NM_021948	63827	Hs.516904	NM_021948	ENSG00000132692	BCAN	BEHAB|CSPG7	brevican	protein-coding	promoter	BENGI,ENCODE-HMM	chr1:156637607-156650936	AGO1,AGO2,BCOR,BHLHE40,CBFA2T2,CBFA2T3,CTCF,EGR1,ELF1,ESRRA,EZH2,FIP1L1,FOS,FOSL2,FOXA1,GATA2,GATA3,HDAC2,HNRNPL,IKZF1,JUND,KDM1A,KDM4A,KDM5B,MBD2,MXI1,MYC,NCOR1,NR2C1,NR2F1,NR2F2,NR2F6,NR3C1,NRF1,PCBP1,PKNOX1,PML,POLR2A,POLR2G,PRPF4,PTBP1,RAD21,RBFOX2,RBM22,RBM25,RBM39,REST,RNF2,RUNX3,SIN3A,SIRT6,SKI,SMAD1,SMARCA4,SPI1,STAT3,SUZ12,TAF15,TBP,TCF12,TCF7L2,USF1,ZBTB33,ZBTB7A,ZMYM3,ZNF143,ZNF263,ZZZ3	-
WGBS_DMR_chr1:157978746-157979026	chr1	157978746	157979026	HYPER	0	0	0	1	Intergenic	Intergenic	-14387	NM_018240	55243	Hs.272234	NM_018240	ENSG00000183853	KIRREL1	KIRREL|NEPH1	kirre like nephrin family adhesion molecule 1	protein-coding	enhancer	HACER	chr1:157978534-157979770	ASH2L,CTCF,HDAC2,KDM1A,RAD21,SMARCA4,TBP,ZNF143	-
WGBS_DMR_chr1:160030777-160031029	chr1	160030777	160031029	HYPER	0	0	0	1	exon (NM_145167, exon 1 of 1)	exon (NM_145167, exon 1 of 1)	1090	NM_145167	93183	Hs.552810	NM_145167	ENSG00000143315	PIGM	GPI-MT-I	phosphatidylinositol glycan anchor biosynthesis class M	protein-coding	promoter	FOCS	chr1:160030548-160032860	AFF1,AGO1,AGO2,ARID3A,ASH1L,ASH2L,ATF2,ATF7,BACH1,BCOR,BHLHE40,CBFB,CBX1,CC2D1A,CCAR2,CREB1,CREB3L1,CREM,CTBP1,CTCF,DEAF1,DPF2,E2F1,E2F4,E2F6,E2F8,E4F1,EED,EGR1,EHMT2,ELF1,ELF4,ELK1,EP300,EP400,ESR1,ESRRA,ETS1,ETV4,ETV6,FOS,FOSL2,FOXA1,FOXM1,GABPA,GABPB1,GATA1,GATA2,GATA3,GMEB1,HCFC1,HDAC1,HDAC2,HDAC3,HNF4A,HNRNPLL,IKZF1,IKZF2,IRF1,JUN,JUND,KDM4A,KDM5B,KLF5,L3MBTL2,LCORL,LEF1,MAFK,MAX,MBD2,MEF2A,…	-
WGBS_DMR_chr1:160989684-160990157	chr1	160989684	160990157	HYPER	0	0	0	1	Intergenic	AluSg|SINE|Alu	31423	NM_001348091	50848	Hs.517293	NM_016946	ENSG00000158769	F11R	CD321|JAM|JAM1|JAMA|JCAM|KAT|PAM-1	F11 receptor	protein-coding	enhancer	JungEtAl2019	chr1:160989497-160991176	AFF1,ARID1B,ARID3A,ARNT,ATF2,ATF3,ATF4,ATF7,BCOR,BHLHE40,BRD9,CBFA2T2,CBFA2T3,CBX3,CC2D1A,CHAMP1,CHD4,CREB3L1,CREM,CTBP1,CTCF,DPF2,E2F1,E2F7,E2F8,E4F1,EGR1,EHMT2,EP300,EP400,ESRRA,FOSL1,FOSL2,FOXA1,FOXA2,FOXK2,FOXM1,FOXP1,GABPA,GATA1,GATA2,GATA3,GATAD2A,GATAD2B,GMEB1,HDAC1,HDAC2,HDAC3,HES1,HMBOX1,IKZF1,IRF1,JUN,JUND,KDM1A,KDM4B,KDM5B,KLF16,KLF5,L3MBTL2,LEF1,MAX,MBD2,MCM7,MEF2A,MEIS2,MITF,MLLT1,MN…	-
WGBS_DMR_chr1:161190992-161191166	chr1	161190992	161191166	HYPO	0	0	0	1	exon (NM_001320336, exon 9 of 9)	exon (NM_001320336, exon 9 of 9)	7974	NM_001320336	9507	Hs.211604	NM_005099	ENSG00000158859	ADAMTS4	ADAMTS-2|ADAMTS-4|ADMP-1	ADAM metallopeptidase with thrombospondin type 1 motif 4	protein-coding	promoter	FOCS	-	-	-
WGBS_DMR_chr1:161443553-161443658	chr1	161443553	161443658	HYPO	0	0	0	1	Intergenic	CpG	-61810	NM_021642	2212	Hs.352642	NM_021642	ENSG00000143226	FCGR2A	CD32|CD32A|CDw32|FCG2|FCGR2|FCGR2A1|FcGR|IGFR2	Fc fragment of IgG receptor IIa	protein-coding	enhancer	HACER	-	-	-
WGBS_DMR_chr1:161565951-161566472	chr1	161565951	161566472	HYPER	0	0	0	1	Intergenic	AluYa5|SINE|Alu	-15128	NR_047648	9103	Hs.656750	NM_201563	-	FCGR2C	CD32|CD32C|CDW32|FCG2|FCRIIC|IGFR2	Fc fragment of IgG receptor IIc (gene/pseudogene)	protein-coding	enhancer	HACER,JungEtAl2019	-	-	-
WGBS_DMR_chr1:161606030-161606126	chr1	161606030	161606126	HYPER	0	0	0	1	promoter-TSS (NR_024151)	promoter-TSS (NR_024151)	19	NR_024151	3311	Hs.662180	NR_024151	-	HSPA7	HSP70B	heat shock protein family A (Hsp70) member 7	pseudo	promoter	EnsemblRegBuild,ENCODE-HMM	-	-	chr1:161605860-161606190
WGBS_DMR_chr1:161606273-161606584	chr1	161606273	161606584	HYPER	0	0	0	1	non-coding (NR_024151, exon 1 of 1)	non-coding (NR_024151, exon 1 of 1)	369	NR_024151	3311	Hs.662180	NR_024151	-	HSPA7	HSP70B	heat shock protein family A (Hsp70) member 7	pseudo	promoter	EnsemblRegBuild,ENCODE-HMM	-	-	-
WGBS_DMR_chr1:162003181-162003619	chr1	162003181	162003619	HYPER	0	0	0	1	intron (NM_001347700, intron 4 of 7)	intron (NM_001347700, intron 4 of 7)	21065	NM_015441	25903	Hs.507515	NM_015441	ENSG00000162745	OLFML2B	-	olfactomedin like 2B	protein-coding	promoter	ENCODE-HMM	chr1:162002905-162004978	BHLHE40,CEBPB,CTCF,EP300,FOS,GATA1,JUND,MAFK,POLR2A,REST,SPI1,STAT3	-
Array_DMR_chr1:164589061-164589232	chr1	164589061	164589232	HYPER	0	0	1	0	intron (NM_001204961, intron 2 of 7)	GA-rich|Low_complexity|Low_complexity	29424	NM_001353130	5087	Hs.557097	NM_002585	ENSG00000185630	PBX1	CAKUHED	PBX homeobox 1	protein-coding	enhancer	FOCS	chr1:164587551-164591194	ASH2L,ATF3,EP300,FOXA1,GATA3,HDAC2,HNF4A,HNF4G,JUND,KDM1A,MXI1,NR2F2,PKNOX1,POLR2A,RAD21,RBBP5,REST,RFX1,RXRA,SP1,TAF1,ZNF263,ZNF384,ZNF687	chr1:164588940-164589370
WGBS_DMR_chr1:167438414-167438833	chr1	167438414	167438833	HYPO	0	0	0	1	exon (NM_000734, exon 4 of 8)	exon (NM_000734, exon 4 of 8)	79987	NM_198053	919	Hs.156445	NM_000734	ENSG00000198821	CD247	CD3-ZETA|CD3H|CD3Q|CD3Z|IMD25|T3Z|TCRZ	CD247 molecule	protein-coding	promoter	BENGI,EnsemblRegBuild,ENCODE-HMM,FOCS	-	-	-
WGBS_DMR_chr1:167439272-167439343	chr1	167439272	167439343	HYPO	0	0	0	1	intron (NM_198053, intron 3 of 7)	CpG	79303	NM_198053	919	Hs.156445	NM_000734	ENSG00000198821	CD247	CD3-ZETA|CD3H|CD3Q|CD3Z|IMD25|T3Z|TCRZ	CD247 molecule	protein-coding	promoter	BENGI,EnsemblRegBuild,ENCODE-HMM,FOCS	chr1:167438810-167440229	ASH2L,BHLHE40,CTCF,E2F6,EGR1,EZH2,GABPA,HDAC2,HDAC6,KDM4A,L3MBTL2,MAX,MEIS2,MGA,MXI1,MYC,NRF1,PHF8,POLR2A,RAD21,RBM39,RNF2,SIN3A,SMC3,SPI1,ZBTB33,ZBTB7A,ZNF639,ZNF687	-
WGBS_DMR_chr1:167484502-167484853	chr1	167484502	167484853	HYPO	0	0	0	1	intron (NM_198053, intron 1 of 7)	AluSx|SINE|Alu	33933	NM_198053	919	Hs.156445	NM_000734	ENSG00000198821	CD247	CD3-ZETA|CD3H|CD3Q|CD3Z|IMD25|T3Z|TCRZ	CD247 molecule	protein-coding	enhancer	JungEtAl2019	chr1:167484355-167485638	ATF4,BHLHE40,REST,ZNF24	-
WGBS_DMR_chr1:167490491-167490554	chr1	167490491	167490554	HYPO	0	0	0	1	intron (NM_198053, intron 1 of 7)	AluSg|SINE|Alu	28088	NM_198053	919	Hs.156445	NM_000734	ENSG00000198821	CD247	CD3-ZETA|CD3H|CD3Q|CD3Z|IMD25|T3Z|TCRZ	CD247 molecule	protein-coding	enhancer	JungEtAl2019	-	-	-
WGBS_DMR_chr1:167511731-167511986	chr1	167511731	167511986	HYPO	0	0	0	1	intron (NM_198053, intron 1 of 7)	MIRc|SINE|MIR	6752	NM_198053	919	Hs.156445	NM_000734	ENSG00000198821	CD247	CD3-ZETA|CD3H|CD3Q|CD3Z|IMD25|T3Z|TCRZ	CD247 molecule	protein-coding	promoter	ENCODE-HMM	-	-	-
WGBS_DMR_chr1:167716856-167717073	chr1	167716856	167717073	HYPER	0	0	0	1	Intergenic	Intergenic	-4986	NM_003953	9019	Hs.493919	NM_003953	ENSG00000197965	MPZL1	MPZL1b|PZR|PZR1b|PZRa|PZRb	myelin protein zero like 1	protein-coding	promoter	EnsemblRegBuild,ENCODE-HMM,FOCS	chr1:167713144-167718242	AFF1,AGO1,ARID1B,ARID2,ARID3A,ARNT,ASH1L,ASH2L,ATF2,ATF3,ATF4,ATF7,BACH1,BATF,BCL11A,BCL3,BCOR,BHLHE40,BRCA1,BRD4,BRD9,C11orf30,CBFB,CBX1,CBX3,CBX5,CC2D1A,CDC5L,CEBPB,CHAMP1,CHD1,CHD4,CREB1,CREB3L1,CREM,CTBP1,CTCF,CUX1,DACH1,DEAF1,DNMT1,DPF2,E2F1,E2F6,E2F8,E4F1,EBF1,EED,EGR1,ELF1,ELF4,ELK1,EP300,EP400,ESR1,ESRRA,ETS1,ETV4,ETV6,FIP1L1,FOS,FOSL2,FOXA1,FOXA2,FOXK2,FOXM1,GABPA,GABPB1,GATA2,GATA3,GATA…	-
WGBS_DMR_chr1:169708172-169708780	chr1	169708172	169708780	HYPER	0	0	0	1	non-coding (NR_029467, exon 1 of 7)	non-coding (NR_029467, exon 1 of 7)	380	NR_029467	6402	Hs.728756	NM_000655	ENSG00000188404	SELL	CD62L|LAM1|LECAM1|LEU8|LNHR|LSEL|LYAM1|PLNHR|TQ1	selectin L	protein-coding	enhancer	JungEtAl2019	-	-	-
WGBS_DMR_chr1:171782210-171782524	chr1	171782210	171782524	HYPER	0	0	0	1	intron (NM_001007239, intron 1 of 7)	AluJo|SINE|Alu	746	NM_015935	51603	Hs.494705	NM_014955	ENSG00000010165	EEF1AKNMT	5630401D24Rik|CGI-01|DFNB26|DFNB26M|KIAA0859|METTL13|feat	eEF1A lysine and N-terminal methyltransferase	protein-coding	promoter	EnsemblRegBuild,ENCODE-HMM	-	-	-
WGBS_DMR_chr1:173406457-173407051	chr1	173406457	173407051	HYPER	0	0	0	1	intron (NR_037845, intron 2 of 2)	intron (NR_037845, intron 2 of 2)	54608	NR_125960	101928673	Hs.674889	NR_125960	ENSG00000203739	LOC101928673	-	uncharacterized LOC101928673	ncRNA	-	-	-	-	-
WGBS_DMR_chr1:173961045-173961315	chr1	173961045	173961315	HYPER	0	0	0	1	exon (NM_001300852, exon 12 of 19)	exon (NM_001300852, exon 12 of 19)	31892	NM_001300851	149041	Hs.30258	NM_172071	ENSG00000135870	RC3H1	RNF198|ROQUIN	ring finger and CCCH-type domains 1	protein-coding	-	-	-	-	-
WGBS_DMR_chr1:174020615-174021263	chr1	174020615	174021263	HYPER	0	0	0	1	Intergenic	AluSx1|SINE|Alu	-27867	NM_001300850	149041	Hs.30258	NM_172071	ENSG00000135870	RC3H1	RNF198|ROQUIN	ring finger and CCCH-type domains 1	protein-coding	enhancer	SegWey,HACER	chr1:174020653-174024065	AFF1,AGO1,AGO2,ARID1B,ARID3A,ARNT,ASH2L,ATF2,ATF3,ATF4,ATF7,BACH1,BATF,BCOR,BMI1,BRD4,BRD9,C11orf30,CBX1,CBX3,CC2D1A,CCAR2,CHAMP1,CHD1,CLOCK,CREB1,CREB3L1,CREM,CTBP1,CTCF,DNMT1,DPF2,E2F1,E2F4,E2F6,E4F1,EBF1,EED,EGR1,ELF1,ELF4,EP300,EP400,ESR1,ESRRA,ETS1,ETV4,ETV6,FIP1L1,FOS,FOSL1,FOSL2,FOXA1,FOXA2,FOXK2,FOXM1,FUS,GABPA,GABPB1,GATA1,GATA3,GATA4,GATAD2B,HCFC1,HDAC1,HDAC2,HNF4A,HNF4G,HNRNPK,HNRNPLL,…	-
Array_DMR_chr1:174021261-174021370	chr1	174021261	174021370	HYPER	0	0	1	0	Intergenic	Intergenic	-28243	NM_001300850	149041	Hs.30258	NM_172071	ENSG00000135870	RC3H1	RNF198|ROQUIN	ring finger and CCCH-type domains 1	protein-coding	enhancer	SegWey,HACER	chr1:174020653-174024065	AFF1,AGO1,AGO2,ARID1B,ARID3A,ARNT,ASH2L,ATF2,ATF3,ATF4,ATF7,BACH1,BATF,BCOR,BMI1,BRD4,BRD9,C11orf30,CBX1,CBX3,CC2D1A,CCAR2,CHAMP1,CHD1,CLOCK,CREB1,CREB3L1,CREM,CTBP1,CTCF,DNMT1,DPF2,E2F1,E2F4,E2F6,E4F1,EBF1,EED,EGR1,ELF1,ELF4,EP300,EP400,ESR1,ESRRA,ETS1,ETV4,ETV6,FIP1L1,FOS,FOSL1,FOSL2,FOXA1,FOXA2,FOXK2,FOXM1,FUS,GABPA,GABPB1,GATA1,GATA3,GATA4,GATAD2B,HCFC1,HDAC1,HDAC2,HNF4A,HNF4G,HNRNPK,HNRNPLL,…	chr1:174021020-174022050
Array_DMR_chr1:174448829-174449077	chr1	174448829	174449077	HYPER	0	0	1	0	exon (NM_005684, exon 1 of 1)	exon (NM_005684, exon 1 of 1)	879	NM_005684	9293	Hs.673850	NM_005684	ENSG00000203737	GPR52	-	G protein-coupled receptor 52	protein-coding	promoter	FOCS	-	-	-
WGBS_DMR_chr1:174800074-174800620	chr1	174800074	174800620	HYPER	0	0	0	1	exon (NM_001243765, exon 1 of 9)	exon (NM_001243765, exon 1 of 9)	450	NM_001330989	9910	Hs.585378	NM_014857	ENSG00000152061	RABGAP1L	HHL|TBC1D18	RAB GTPase activating protein 1 like	protein-coding	enhancer	JungEtAl2019	chr1:174799150-174800650	ARID3A,ARNT,ASH2L,ATF2,ATF3,ATF7,BACH1,BCL3,BHLHE40,BMI1,CBX5,CEBPB,CHD1,CREB1,CREM,CTBP1,CTCF,CUX1,EBF1,EED,ELF1,EP300,ETV6,FOS,FOXA2,HCFC1,HDAC2,HDAC6,HNF4A,IKZF1,IKZF2,IRF4,JUNB,JUND,KLF5,L3MBTL2,MAFK,MAX,MEF2B,MEIS2,MITF,MLLT1,MNT,MTA2,MTA3,MXI1,MYC,NBN,NFATC1,NFATC3,NFIC,NFYB,NRF1,PKNOX1,POLR2A,POU2F2,RAD21,RAD51,RB1,RBBP5,RCOR1,RELB,REST,RUNX3,SAP30,SIN3A,SMARCA4,SMARCA5,SMC3,SP1,SPI1,SRF,S…	-
WGBS_DMR_chr1:175505088-175505592	chr1	175505088	175505592	HYPER	0	0	1	1	intron (NM_001328635, intron 2 of 22)	intron (NM_001328635, intron 2 of 22)	238276	NM_001328635	7143	Hs.659864	NM_003285	ENSG00000116147	TNR	TN-R	tenascin R	protein-coding	-	-	-	-	-
Array_DMR_chr1:175505301-175505397	chr1	175505301	175505397	HYPER	0	0	1	1	intron (NM_001328635, intron 2 of 22)	intron (NM_001328635, intron 2 of 22)	238267	NM_001328635	7143	Hs.659864	NM_003285	ENSG00000116147	TNR	TN-R	tenascin R	protein-coding	promoter	BENGI	chr1:175505050-175505430	EP300	chr1:175505240-175505530
WGBS_DMR_chr1:178320441-178320846	chr1	178320441	178320846	HYPER	0	0	0	1	intron (NM_170692, intron 3 of 17)	L1PA2|LINE|L1	-20828	NM_004841	9462	Hs.496139	NM_004841	ENSG00000075391	RASAL2	NGAP	RAS protein activator like 2	protein-coding	promoter	ENCODE-HMM	chr1:178320080-178321128	CTCF,POLR2A,SIN3A,TAF1	-
WGBS_DMR_chr1:178543734-178543918	chr1	178543734	178543918	HYPO	0	0	0	1	intron (NR_033186, intron 1 of 2)	AluSz|SINE|Alu	1030	NR_033186	400798	Hs.668085	NM_207467	ENSG00000213057	C1orf220	-	chromosome 1 open reading frame 220 (putative)	ncRNA	promoter	BENGI,EnsemblRegBuild,ENCODE-HMM	-	-	-
WGBS_DMR_chr1:180189238-180189712	chr1	180189238	180189712	HYPER	0	0	0	1	intron (NM_001004128, intron 8 of 12)	intron (NM_001004128, intron 8 of 12)	-8534	NR_026900	5768	Hs.719176	NM_002826	ENSG00000116260	QSOX1	Q6|QSCN6	quiescin sulfhydryl oxidase 1	protein-coding	enhancer	JungEtAl2019	-	-	-
850KSigProbes_cg12750917_chr1:198234943-198234945	chr1	198234943	198234945	HYPER	0	1	0	0	intron (NM_133494, intron 2 of 9)	intron (NM_133494, intron 2 of 9)	77966	NM_133494	140609	Hs.24119	NM_133494	ENSG00000151414	NEK7	-	NIMA related kinase 7	protein-coding	enhancer	JungEtAl2019	chr1:198234401-198235174	EP300,FOS,GATA2,IKZF1,JUND,POLR2A	chr1:198234480-198235170
WGBS_DMR_chr1:198680138-198680250	chr1	198680138	198680250	HYPO	0	0	0	1	intron (NR_052021, intron 2 of 2)	intron (NR_052021, intron 2 of 2)	41226	NR_052021	5788	Hs.654514	NM_002838	ENSG00000081237	PTPRC	B220|CD45|CD45R|GP180|L-CA|LCA|LY5|T200	protein tyrosine phosphatase receptor type C	protein-coding	promoter	EnsemblRegBuild,ENCODE-HMM	chr1:198678331-198680961	BCL3,BHLHE40,CBFB,CHAMP1,CREM,CTCF,EBF1,EED,EP300,GATAD2B,IKZF1,MEF2B,POLR2A,POLR2G,POU2F2,RUNX3,SRF,TAF1,TBL1XR1,TCF12,YY1,ZBTB33,ZNF384,ZNF687	-
WGBS_DMR_chr1:200247370-200247913	chr1	200247370	200247913	HYPER	0	0	0	1	Intergenic	Intergenic	126151	NR_040064	554279	Hs.434694	NR_040064	ENSG00000203721	LINC00862	C1orf98|SMIM16	long intergenic non-protein coding RNA 862	ncRNA	-	-	chr1:200246138-200248144	CTBP1,GATA3,MEIS2,PKNOX1,RNF2,TRIM28,ZNF316	-
WGBS_DMR_chr1:201014014-201014254	chr1	201014014	201014254	HYPER	0	0	0	1	intron (NM_017596, intron 1 of 33)	intron (NM_017596, intron 1 of 33)	9566	NM_001252100	23046	Hs.169182	NM_017596	ENSG00000116852	KIF21B	-	kinesin family member 21B	protein-coding	enhancer	JungEtAl2019	chr1:201013104-201018019	AFF1,ARID1B,ARID3A,ASH2L,ATF2,ATF3,ATF7,BCOR,C11orf30,CBFA2T2,CBFA2T3,CBX3,CC2D1A,CREM,CTBP1,CTCF,CUX1,DACH1,DPF2,E2F1,E4F1,EBF1,EED,EGR1,ELF4,EP300,EP400,ESRRA,FOS,FOXM1,GABPB1,GATA1,GATA2,GATAD2A,GATAD2B,GMEB1,HDAC1,HDAC2,HMBOX1,HNRNPL,IKZF1,IKZF2,IRF1,JUN,JUND,KDM1A,L3MBTL2,LEF1,MAFF,MAFK,MAX,MEF2B,MEIS2,MLLT1,MTA1,MTA2,MTA3,MYC,MYNN,NCOA1,NCOR1,NFE2,NFIB,NFIC,NFYB,NR2F1,NR2F2,NR2F6,PKNOX1,PML…	-
WGBS_DMR_chr1:201426610-201426723	chr1	201426610	201426723	HYPO	0	0	0	1	Intergenic	Intergenic	-4920	NM_003281	7135	Hs.320890	NM_003281	ENSG00000159173	TNNI1	SSTNI|TNN1	troponin I1, slow skeletal type	protein-coding	enhancer	BENGI	chr1:201426298-201427365	ATF7,BCL11A,BCOR,BHLHE40,DPF2,EBF1,EP300,IKZF1,IKZF2,KDM1A,MEF2B,MTA2,NBN,POLR2A,RAD51,RBM25,RCOR1,RELB,RUNX3,SKIL,SMARCA4,SMARCA5,SPI1,TBX21,ZMYM3,ZNF207	-
WGBS_DMR_chr1:201531202-201531688	chr1	201531202	201531688	HYPER	0	0	0	1	Intergenic	Intergenic	11541	NR_026667	376693	Hs.605989	NR_026667	-	RPS10P7	RPS10_2_147	ribosomal protein S10 pseudogene 7	pseudo	enhancer	SegWey,BENGI,ENCODE-HMM,JungEtAl2019	chr1:201530298-201531845	ARID2,ASH2L,ATF7,BHLHE40,CC2D1A,CEBPB,CLOCK,CTBP1,CTCF,CUX1,E2F6,EP300,FOS,GABPA,GATA2,GATA3,HCFC1,IKZF1,IRF2,JUN,JUND,KLF16,L3MBTL2,MAFK,MAX,MGA,MNT,MTA3,MXI1,MYC,MYNN,NCOA1,PML,RAD21,RAD51,RB1,RCOR1,REST,RFX1,RNF2,RUNX3,SIN3A,SIN3B,SKIL,SMARCA5,SMARCE1,SMC3,SOX6,STAT3,TBL1XR1,TRIM22,USF1,USF2,YY1,ZKSCAN1,ZMIZ1,ZNF143,ZNF217,ZNF24,ZNF384,ZNF444,ZNF512B,ZNF574	-
Array_DMR_chr1:201648902-201649526	chr1	201648902	201649526	HYPO	0	0	1	1	exon (NM_020443, exon 1 of 30)	exon (NM_020443, exon 1 of 30)	892	NM_020443	89796	Hs.585374	NM_020443	ENSG00000134369	NAV1	POMFIL3|STEERIN1|UNC53H1	neuron navigator 1	protein-coding	enhancer	SegWey,JungEtAl2019	chr1:201647137-201651638	ARID1B,ARNT,ASH2L,BCOR,BHLHE40,CBX1,CHD1,CLOCK,CREB1,CREM,CTBP1,CTCF,DPF2,E2F1,E2F6,E2F7,EGR1,ELK1,EP300,EZH2,FOXM1,GABPA,GATA2,GATA3,GATAD2B,HDAC1,HDAC2,HDAC6,HNRNPK,HNRNPL,HNRNPLL,IKZF1,IRF1,JUND,KDM1A,KDM4A,KDM5B,L3MBTL2,MAX,MBD2,MEF2A,MGA,MLLT1,MNT,MTA1,MTA2,MTA3,MXI1,MYC,NANOG,NCOA1,NFIC,NR3C1,NRF1,PCBP1,PHF8,PKNOX1,POLR2A,POLR2G,PRPF4,RAD21,RB1,RBBP5,RBFOX2,REST,RFX1,RFX5,RLF,RNF2,SAP30,SIN…	chr1:201648040-201650390
WGBS_DMR_chr1:201649297-201649955	chr1	201649297	201649955	HYPO	0	0	1	1	intron (NM_020443, intron 1 of 29)	CpG	1304	NM_020443	89796	Hs.585374	NM_020443	ENSG00000134369	NAV1	POMFIL3|STEERIN1|UNC53H1	neuron navigator 1	protein-coding	enhancer	SegWey,JungEtAl2019	chr1:201647137-201651638	ARID1B,ARNT,ASH2L,BCOR,BHLHE40,CBX1,CHD1,CLOCK,CREB1,CREM,CTBP1,CTCF,DPF2,E2F1,E2F6,E2F7,EGR1,ELK1,EP300,EZH2,FOXM1,GABPA,GATA2,GATA3,GATAD2B,HDAC1,HDAC2,HDAC6,HNRNPK,HNRNPL,HNRNPLL,IKZF1,IRF1,JUND,KDM1A,KDM4A,KDM5B,L3MBTL2,MAX,MBD2,MEF2A,MGA,MLLT1,MNT,MTA1,MTA2,MTA3,MXI1,MYC,NANOG,NCOA1,NFIC,NR3C1,NRF1,PCBP1,PHF8,PKNOX1,POLR2A,POLR2G,PRPF4,RAD21,RB1,RBBP5,RBFOX2,REST,RFX1,RFX5,RLF,RNF2,SAP30,SIN…	chr1:201648040-201650390
WGBS_DMR_chr1:202809447-202810009	chr1	202809447	202810009	HYPO	0	0	1	1	promoter-TSS (NM_001347591)	promoter-TSS (NM_001347591)	-258	NM_001314042	10765	Hs.18891	NM_006618	ENSG00000117139	KDM5B	CT31|JARID1B|MRT65|PLU-1|PLU1|PPP1R98|PUT1|RBBP2H1A|RBP2-H1	lysine demethylase 5B	protein-coding	promoter	EnsemblRegBuild	chr1:202802731-202813200	AFF1,AGO1,AGO2,ARHGAP35,ARID1B,ARID2,ARNT,ASH1L,ASH2L,ATF2,ATF3,ATF4,ATF7,BACH1,BCL3,BCOR,BHLHE40,BRCA1,BRD4,BRD9,C11orf30,CBFA2T3,CBFB,CBX1,CBX3,CC2D1A,CDC5L,CEBPB,CHAMP1,CHD1,CLOCK,CREB1,CREB3L1,CREM,CTBP1,CTCF,CUX1,DACH1,DPF2,E2F1,E2F4,E2F6,E2F7,E2F8,E4F1,EED,EGR1,EHMT2,ELF1,ELF4,ELK1,EP300,EP400,ESRRA,ETS1,ETV4,ETV6,EZH2,FIP1L1,FOS,FOSL1,FOSL2,FOXA1,FOXA2,FOXK2,FOXM1,FOXP1,FUS,GABPA,GABPB1,GA…	-
Array_DMR_chr1:202809583-202809741	chr1	202809583	202809741	HYPO	0	0	1	1	promoter-TSS (NM_001347591)	promoter-TSS (NM_001347591)	-192	NM_001314042	10765	Hs.18891	NM_006618	ENSG00000117139	KDM5B	CT31|JARID1B|MRT65|PLU-1|PLU1|PPP1R98|PUT1|RBBP2H1A|RBP2-H1	lysine demethylase 5B	protein-coding	promoter	EnsemblRegBuild	chr1:202802731-202813200	AFF1,AGO1,AGO2,ARHGAP35,ARID1B,ARID2,ARNT,ASH1L,ASH2L,ATF2,ATF3,ATF4,ATF7,BACH1,BCL3,BCOR,BHLHE40,BRCA1,BRD4,BRD9,C11orf30,CBFA2T3,CBFB,CBX1,CBX3,CC2D1A,CDC5L,CEBPB,CHAMP1,CHD1,CLOCK,CREB1,CREB3L1,CREM,CTBP1,CTCF,CUX1,DACH1,DPF2,E2F1,E2F4,E2F6,E2F7,E2F8,E4F1,EED,EGR1,EHMT2,ELF1,ELF4,ELK1,EP300,EP400,ESRRA,ETS1,ETV4,ETV6,EZH2,FIP1L1,FOS,FOSL1,FOSL2,FOXA1,FOXA2,FOXK2,FOXM1,FOXP1,FUS,GABPA,GABPB1,GA…	-
WGBS_DMR_chr1:203342186-203342650	chr1	203342186	203342650	HYPO	0	0	0	1	non-coding (NR_103757, exon 2 of 2)	non-coding (NR_103757, exon 2 of 2)	9011	NM_002023	2331	Hs.519168	NM_002023	ENSG00000122176	FMOD	FM|SLRR2E	fibromodulin	protein-coding	enhancer	SegWey	chr1:203342099-203343226	ASH2L,BHLHE40,CBFA2T3,CREM,CTBP1,CTCF,EP300,GABPA,HNF4A,IKZF1,JUND,KLF16,MLLT1,MYC,NRF1,RAD21,RUNX3,RXRA,SKI,SMC3,TBP,TCF12,TEAD4,THAP1,TRIM22,TRIM28,XRCC5,YY1,ZNF143,ZNF263,ZNF384,ZNF444	-
WGBS_DMR_chr1:203351010-203351604	chr1	203351010	203351604	HYPER	0	0	0	1	non-coding (NR_103757, exon 1 of 2)	non-coding (NR_103757, exon 1 of 2)	122	NM_002023	2331	Hs.519168	NM_002023	ENSG00000122176	FMOD	FM|SLRR2E	fibromodulin	protein-coding	promoter	EnsemblRegBuild	chr1:203350809-203352118	CTCF,EP300,MAX,NR2F2,PKNOX1,POLR2A,RAD21,SP1,SREBF1,ZSCAN29	-
WGBS_DMR_chr1:204295763-204296130	chr1	204295763	204296130	HYPER	0	0	0	1	intron (NM_014935, intron 1 of 22)	intron (NM_014935, intron 1 of 22)	63983	NM_014935	22874	Hs.253146	NM_014935	ENSG00000143850	PLEKHA6	PEPP-3|PEPP3	pleckstrin homology domain containing A6	protein-coding	enhancer	SegWey,BENGI,DECRES	chr1:204295586-204297132	BHLHE40,CEBPB,CTCF,FOXA1,FOXA2,HNF4A,HNF4G,JUND,MXI1,NR2F2,NR2F6,POLR2A,RAD21,RCOR1,REST,RXRA,SKI,SP1,TFAP4,USF1,XRCC5,YY1	chr1:204295740-204296110
WGBS_DMR_chr1:204357335-204358236	chr1	204357335	204358236	HYPER	0	0	0	1	intron (NM_014935, intron 1 of 22)	intron (NM_014935, intron 1 of 22)	2144	NM_014935	22874	Hs.253146	NM_014935	ENSG00000143850	PLEKHA6	PEPP-3|PEPP3	pleckstrin homology domain containing A6	protein-coding	enhancer	JungEtAl2019	-	-	-
WGBS_DMR_chr1:204664602-204664846	chr1	204664602	204664846	HYPER	0	0	0	1	intron (NM_201630, intron 1 of 1)	intron (NM_201630, intron 1 of 1)	20629	NM_006338	10446	Hs.26312	NM_006338	ENSG00000170382	LRRN2	FIGLER7|GAC1|LRANK1|LRRN5	leucine rich repeat neuronal 2	protein-coding	-	-	-	-	-
Array_DMR_chr1:205528121-205528890	chr1	205528121	205528890	HYPO	0	0	1	0	intron (NM_002596, intron 10 of 15)	Charlie16a|DNA|hAT-Charlie	23949	NM_002596	5129	Hs.445402	NM_002596	ENSG00000117266	CDK18	PCTAIRE|PCTAIRE3|PCTK3	cyclin dependent kinase 18	protein-coding	-	-	-	-	-
Array_DMR_chr1:205849828-205850472	chr1	205849828	205850472	HYPO	0	0	1	0	promoter-TSS (NR_135186)	promoter-TSS (NR_135186)	-2	NM_152491	148811	Hs.177744	NM_152491	ENSG00000162877	PM20D1	Cps1	peptidase M20 domain containing 1	protein-coding	promoter	BENGI,EnsemblRegBuild,ENCODE-HMM	chr1:205849468-205850646	C11orf30,EP300,HNRNPLL,L3MBTL2,NR2F2,PKNOX1,POLR2A,RAD21,RXRA,SP1,TCF7L2,ZNF316	-
WGBS_DMR_chr1:206512066-206512797	chr1	206512066	206512797	HYPER	0	0	0	1	intron (NM_182663, intron 1 of 5)	intron (NM_182663, intron 1 of 5)	4901	NM_182664	83593	Hs.497579	NM_031437	ENSG00000266094	RASSF5	Maxp1|NORE1|NORE1A|NORE1B|RAPL|RASSF3	Ras association domain family member 5	protein-coding	enhancer	SegWey,DECRES	chr1:206511316-206514350	CTCF,EP300,FOS,JUND,MAFF,MAFK,MAX,MYC,NR2F1,NR2F2,POLR2A,RAD21,RCOR1,REST,SMARCA4,STAT3,ZEB2	-
WGBS_DMR_chr1:206728623-206728992	chr1	206728623	206728992	HYPER	0	0	0	1	exon (NM_004759, exon 2 of 10)	exon (NM_004759, exon 2 of 10)	43687	NM_000572	3586	Hs.193717	NM_000572	ENSG00000136634	IL10	CSIF|GVHDS|IL-10|IL10A|TGIF	interleukin 10	protein-coding	enhancer	JungEtAl2019	-	-	-
WGBS_DMR_chr1:206890673-206891219	chr1	206890673	206891219	HYPER	0	0	0	1	Intergenic	MER44B|DNA|TcMar-Tigger	-6497	NM_006850	11009	Hs.58831	NM_006850	ENSG00000162892	IL24	C49A|FISP|IL10B|MDA7|MOB5|ST16	interleukin 24	protein-coding	enhancer	DECRES	chr1:206889979-206891759	ATF3,ATF7,BHLHE40,CEBPB,CHD1,CREM,CTCF,E2F1,EP300,FOS,FOXM1,GABPA,GABPB1,GATA3,HDAC1,HES1,HNF4A,IKZF1,JUND,MAFF,MAFK,MYBL2,MYC,NANOG,PKNOX1,POLR2A,REST,RXRA,SOX6,SPI1,STAT3,TBP,ZBTB33,ZNF318	-
Array_DMR_chr1:207751031-207751137	chr1	207751031	207751137	HYPER	0	0	1	0	promoter-TSS (NM_172359)	promoter-TSS (NM_172359)	-954	NM_172359	4179	Hs.510402	NM_002389	ENSG00000117335	CD46	AHUS2|MCP|MIC10|TLX|TRA2.10	CD46 molecule	protein-coding	promoter	EnsemblRegBuild	chr1:207749996-207753457	AFF1,AGO1,AGO2,ARID3A,ARNT,ASH2L,ATF2,ATF3,ATF7,BHLHE40,BMI1,BRD4,BRD9,C11orf30,CBFA2T2,CBFB,CBX1,CBX3,CC2D1A,CDC5L,CEBPB,CHAMP1,CLOCK,CREB1,CREB3L1,CREM,CTBP1,CTCF,CUX1,DPF2,E2F1,E2F6,E2F8,E4F1,EGR1,ELF1,ELF4,ELK1,EP300,EP400,ESR1,ESRRA,ETS1,ETV4,ETV6,FIP1L1,FOS,FOSL2,FOXA1,FOXA2,FOXK2,FOXM1,GABPA,GABPB1,GATA1,GATA3,GATA4,GATAD2A,GATAD2B,GMEB1,HCFC1,HDAC1,HDAC2,HNF4A,HNF4G,HNRNPL,HNRNPLL,IKZF1,I…	chr1:207751000-207751250
WGBS_DMR_chr1:207822718-207823901	chr1	207822718	207823901	HYPER	0	0	1	1	promoter-TSS (NR_135298)	promoter-TSS (NR_135298)	-606	NR_135299	100128537	Hs.445414	NR_135298	-	MIR29B2CHG	C1orf132	MIR29B2 and MIR29C host gene	ncRNA	promoter	EnsemblRegBuild	chr1:207820349-207825315	ARID1B,ARNT,ASH1L,ASH2L,ATF2,ATF3,ATF7,BACH1,BATF,BCL11A,BCL3,BHLHE40,BMI1,C11orf30,CBX3,CCAR2,CEBPB,CHD1,CHD4,CLOCK,CREB1,CREM,CTBP1,CTCF,CUX1,DPF2,E2F1,E2F4,E2F6,EBF1,EED,EGR1,EHMT2,ELF1,EP300,ESRRA,ETS1,ETV6,FOS,FOSL2,FOXA1,FOXA2,FOXK2,GATA1,GATA3,GATAD2A,GATAD2B,GMEB1,HCFC1,HDAC2,HDAC6,HNF4A,HNRNPL,HSF1,IKZF1,IKZF2,IRF1,IRF3,IRF4,JUNB,JUND,KDM1A,KDM4B,KLF5,MAFF,MAFK,MAX,MBD2,MEF2B,MEF2C,MEIS2…	-
Array_DMR_chr1:207822974-207823114	chr1	207822974	207823114	HYPER	0	0	1	1	promoter-TSS (NR_135298)	promoter-TSS (NR_135298)	-341	NR_135299	100128537	Hs.445414	NR_135298	-	MIR29B2CHG	C1orf132	MIR29B2 and MIR29C host gene	ncRNA	promoter	EnsemblRegBuild	chr1:207820349-207825315	ARID1B,ARNT,ASH1L,ASH2L,ATF2,ATF3,ATF7,BACH1,BATF,BCL11A,BCL3,BHLHE40,BMI1,C11orf30,CBX3,CCAR2,CEBPB,CHD1,CHD4,CLOCK,CREB1,CREM,CTBP1,CTCF,CUX1,DPF2,E2F1,E2F4,E2F6,EBF1,EED,EGR1,EHMT2,ELF1,EP300,ESRRA,ETS1,ETV6,FOS,FOSL2,FOXA1,FOXA2,FOXK2,GATA1,GATA3,GATAD2A,GATAD2B,GMEB1,HCFC1,HDAC2,HDAC6,HNF4A,HNRNPL,HSF1,IKZF1,IKZF2,IRF1,IRF3,IRF4,JUNB,JUND,KDM1A,KDM4B,KLF5,MAFF,MAFK,MAX,MBD2,MEF2B,MEF2C,MEIS2…	-
Array_DMR_chr1:207823675-207823986	chr1	207823675	207823986	HYPER	0	0	1	1	Intergenic	Intergenic	-1127	NR_135299	100128537	Hs.445414	NR_135298	-	MIR29B2CHG	C1orf132	MIR29B2 and MIR29C host gene	ncRNA	promoter	EnsemblRegBuild	chr1:207820349-207825315	ARID1B,ARNT,ASH1L,ASH2L,ATF2,ATF3,ATF7,BACH1,BATF,BCL11A,BCL3,BHLHE40,BMI1,C11orf30,CBX3,CCAR2,CEBPB,CHD1,CHD4,CLOCK,CREB1,CREM,CTBP1,CTCF,CUX1,DPF2,E2F1,E2F4,E2F6,EBF1,EED,EGR1,EHMT2,ELF1,EP300,ESRRA,ETS1,ETV6,FOS,FOSL2,FOXA1,FOXA2,FOXK2,GATA1,GATA3,GATAD2A,GATAD2B,GMEB1,HCFC1,HDAC2,HDAC6,HNF4A,HNRNPL,HSF1,IKZF1,IKZF2,IRF1,IRF3,IRF4,JUNB,JUND,KDM1A,KDM4B,KLF5,MAFF,MAFK,MAX,MBD2,MEF2B,MEF2C,MEIS2…	-
WGBS_DMR_chr1:207823986-207824155	chr1	207823986	207824155	HYPER	0	0	0	1	Intergenic	(CT)n|Simple_repeat|Simple_repeat	-1367	NR_135299	100128537	Hs.445414	NR_135298	-	MIR29B2CHG	C1orf132	MIR29B2 and MIR29C host gene	ncRNA	promoter	EnsemblRegBuild	chr1:207820349-207825315	ARID1B,ARNT,ASH1L,ASH2L,ATF2,ATF3,ATF7,BACH1,BATF,BCL11A,BCL3,BHLHE40,BMI1,C11orf30,CBX3,CCAR2,CEBPB,CHD1,CHD4,CLOCK,CREB1,CREM,CTBP1,CTCF,CUX1,DPF2,E2F1,E2F4,E2F6,EBF1,EED,EGR1,EHMT2,ELF1,EP300,ESRRA,ETS1,ETV6,FOS,FOSL2,FOXA1,FOXA2,FOXK2,GATA1,GATA3,GATAD2A,GATAD2B,GMEB1,HCFC1,HDAC2,HDAC6,HNF4A,HNRNPL,HSF1,IKZF1,IKZF2,IRF1,IRF3,IRF4,JUNB,JUND,KDM1A,KDM4B,KLF5,MAFF,MAFK,MAX,MBD2,MEF2B,MEF2C,MEIS2…	chr1:207823960-207824210
WGBS_DMR_chr1:209231555-209232073	chr1	209231555	209232073	HYPO	0	0	0	1	Intergenic	CpG	-93642	NR_135085	105372897	Hs.116154	NR_135085	ENSG00000227940	LINC01696	-	long intergenic non-protein coding RNA 1696	ncRNA	promoter	BENGI	-	-	-
WGBS_DMR_chr1:211416387-211417051	chr1	211416387	211417051	HYPER	0	0	0	1	intron (NR_026761, intron 4 of 5)	CpG	33964	NR_026761	84791	Hs.523932	NM_032705	-	LINC00467	C1orf97	long intergenic non-protein coding RNA 467	ncRNA	promoter	EnsemblRegBuild,ENCODE-HMM	chr1:211415496-211417794	ARNT,ATF7,BHLHE40,CTCF,DPF2,ELF1,FOS,FOXA2,GATAD2B,HNRNPLL,IKZF1,L3MBTL2,MAX,MEF2B,MLLT1,MNT,MYC,NBN,NFATC3,NFIB,NFIC,PKNOX1,POLR2A,RAD21,RAD51,SKI,SKIL,SMARCA5,SPI1,TBP,TBX21,TRIM22,USF1,USF2,ZFX,ZNF687	-
Array_DMR_chr1:217076899-217077174	chr1	217076899	217077174	HYPER	0	0	1	0	promoter-TSS (NM_001243509)	promoter-TSS (NM_001243509)	-66	NM_001243509	2104	Hs.444225	NM_001438	ENSG00000196482	ESRRG	ERR-gamma|ERR3|ERRg|ERRgamma|NR3B3	estrogen related receptor gamma	protein-coding	promoter	EnsemblRegBuild	chr1:217076524-217077193	POLR2A,USF2	-
Array_DMR_chr1:217078068-217078224	chr1	217078068	217078224	HYPER	0	0	1	0	5' UTR (NM_001350125, exon 1 of 9)	5' UTR (NM_001350125, exon 1 of 9)	214	NM_001350125	2104	Hs.444225	NM_001438	ENSG00000196482	ESRRG	ERR-gamma|ERR3|ERRg|ERRgamma|NR3B3	estrogen related receptor gamma	protein-coding	promoter	EnsemblRegBuild	chr1:217077955-217078861	CTCF,FOXA1,POLR2A,REST	-
WGBS_DMR_chr1:219174813-219175210	chr1	219174813	219175210	HYPER	0	0	0	1	promoter-TSS (NM_001300772)	promoter-TSS (NM_001300772)	42	NM_001300772	127018	Hs.657617	NM_138794	ENSG00000143353	LYPLAL1	Q96AV0	lysophospholipase like 1	protein-coding	promoter	EnsemblRegBuild,ENCODE-HMM,FOCS	chr1:219172699-219178260	AFF1,AGO2,ARID1B,ARID3A,ARNT,ASH1L,ASH2L,ATF2,ATF4,ATF7,BACH1,BATF,BCL11A,BCL3,BCOR,BHLHE40,BMI1,BRD4,BRD9,C11orf30,CBFB,CBX1,CBX3,CC2D1A,CDC5L,CEBPB,CHAMP1,CHD1,CLOCK,CREB1,CREM,CTBP1,CTCF,CUX1,DACH1,DPF2,E2F1,E2F6,E2F8,EBF1,EGR1,ELF1,ELF4,ELK1,EP300,EP400,ESR1,ESRRA,ETS1,ETV6,FIP1L1,FOS,FOXA1,FOXA2,FOXK2,GABPB1,GATA1,GATA3,GATAD2A,GATAD2B,GMEB1,HCFC1,HDAC1,HDAC2,HMBOX1,HNF4A,HNRNPK,HNRNPL,HNRNP…	-
WGBS_DMR_chr1:220888473-220889089	chr1	220888473	220889089	HYPER	0	0	0	1	Intergenic	Intergenic	-8641	NR_046901	100873924	Hs.645593	NR_046901	ENSG00000257551	HLX-AS1	-	HLX antisense RNA 1	ncRNA	-	-	chr1:220875885-220897143	AGO1,ASH2L,ATF3,ATF7,BACH1,BATF,BCL11A,BHLHE40,CBFB,CBX1,CEBPB,CHD1,CREM,CTBP1,CTCF,DPF2,E2F6,EGR1,ELF1,EP300,EZH2,FOS,FOXA1,FOXA2,FOXK2,GABPA,GATA2,GATAD2B,HDAC1,HDAC2,HNF4A,HNRNPLL,IKZF1,IKZF2,JUNB,KDM4A,L3MBTL2,MAX,MEF2A,MGA,MITF,MXI1,MYC,NBN,NFIC,NFYB,NR2F2,NRF1,PHF8,PKNOX1,POLR2A,POLR2G,PRPF4,RAD21,RBBP5,RBFOX2,RCOR1,REST,RFX5,RLF,RNF2,RUNX3,RXRA,SAFB,SIN3A,SMARCA4,SMC3,SP1,SPI1,SRF,SUZ12,TA…	-
Array_DMR_chr1:221335725-221335970	chr1	221335725	221335970	HYPER	0	0	1	0	intron (NR_024236, intron 1 of 1)	intron (NR_024236, intron 1 of 1)	449	NR_024236	400804	Hs.722626	NR_024236	ENSG00000234754	C1orf140	-	uncharacterized LOC400804	ncRNA	enhancer	SegWey,DECRES,JungEtAl2019	chr1:221335046-221336567	ATF3,CEBPB,CREB1,EGR1,EP300,FOS,FOXA2,GABPA,GATA2,HNF4A,JUND,MAFF,MAFK,MAX,NFE2L2,POLR2A,RAD21,RCOR1,REST,RXRA,SIN3A,SP1,TAF1,TBP,TCF7,TCF7L2,TRIM28,YY1,ZBTB33	chr1:221335200-221336190
WGBS_DMR_chr1:223748476-223748923	chr1	223748476	223748923	HYPO	0	0	1	1	intron (NM_001748, intron 5 of 20)	CpG	36282	NM_001748	824	Hs.350899	NM_001748	ENSG00000162909	CAPN2	CANP2|CANPL2|CANPml|mCANP	calpain 2	protein-coding	promoter	ENCODE-HMM	chr1:223747794-223749884	AGO1,ARID2,ASH2L,ATF7,BACH1,BATF,BHLHE40,CEBPB,CTCF,DPF2,E2F6,EGR1,EP300,EZH2,FIP1L1,FOS,FOSL2,FOXA1,GABPA,GATA1,GMEB1,HDAC2,HNRNPLL,IKZF1,JUND,KDM4A,LEF1,MAX,MLLT1,MTA2,NR3C1,PHF8,POLR2A,POLR2G,PYGO2,RAD21,RB1,RBFOX2,RBM14,RBM22,RBM39,RCOR1,REST,RFX5,SIN3A,SMAD1,SMARCA4,SMARCA5,SMC3,SP1,SUZ12,TAF1,TAF15,TCF12,TRIM22,XRCC5,YY1,ZBTB33,ZMIZ1,ZNF143,ZNF592	-
Array_DMR_chr1:223748641-223749136	chr1	223748641	223749136	HYPO	0	0	1	1	intron (NM_001748, intron 5 of 20)	CpG	36471	NM_001748	824	Hs.350899	NM_001748	ENSG00000162909	CAPN2	CANP2|CANPL2|CANPml|mCANP	calpain 2	protein-coding	promoter	ENCODE-HMM	chr1:223747794-223749884	AGO1,ARID2,ASH2L,ATF7,BACH1,BATF,BHLHE40,CEBPB,CTCF,DPF2,E2F6,EGR1,EP300,EZH2,FIP1L1,FOS,FOSL2,FOXA1,GABPA,GATA1,GMEB1,HDAC2,HNRNPLL,IKZF1,JUND,KDM4A,LEF1,MAX,MLLT1,MTA2,NR3C1,PHF8,POLR2A,POLR2G,PYGO2,RAD21,RB1,RBFOX2,RBM14,RBM22,RBM39,RCOR1,REST,RFX5,SIN3A,SMAD1,SMARCA4,SMARCA5,SMC3,SP1,SUZ12,TAF1,TAF15,TCF12,TRIM22,XRCC5,YY1,ZBTB33,ZMIZ1,ZNF143,ZNF592	-
WGBS_DMR_chr1:224205091-224205258	chr1	224205091	224205258	HYPO	0	0	0	1	Intergenic	AluY|SINE|Alu	8105	NR_110669	101927143	Hs.638720	NR_110669	ENSG00000232628	LOC101927143	-	uncharacterized LOC101927143	ncRNA	promoter	ENCODE-HMM	chr1:224204253-224206471	ARID1B,ATF3,BHLHE40,C11orf30,CBFA2T3,CEBPB,CREB1,CREM,CTBP1,DEAF1,DPF2,E2F1,EBF1,EGR1,EP300,ESR1,FOS,FOSL2,FOXA1,FOXA2,GABPA,GATA1,GATA2,GATA3,HDAC1,HDAC2,HMBOX1,HNF1A,HNF4A,HNRNPLL,IKZF1,JUN,JUND,KAT8,KDM5B,LEF1,MAX,MEF2B,MEIS2,MLLT1,MTA1,MTA2,MTA3,MYC,MYNN,NCOR1,NFE2,NFIB,NFIC,NRF1,PHF8,PKNOX1,POLR2A,PRDM10,RAD21,RB1,RCOR1,RELB,REST,RNF2,SKIL,SMAD1,SMARCA4,SMARCE1,SOX6,SP1,SPI1,TAL1,TBP,TEAD4,T…	-
Array_DMR_chr1:225865973-225866315	chr1	225865973	225866315	HYPER	0	0	1	0	intron (NM_014698, intron 9 of 24)	intron (NM_014698, intron 9 of 24)	16576	NM_014698	9725	Hs.119387	NM_014698	ENSG00000196187	TMEM63A	KIAA0792	transmembrane protein 63A	protein-coding	enhancer	SegWey,ENCODE-HMM	chr1:225865898-225866534	BHLHE40,FOS,IKZF1,JUND,NFIC,RUNX3,SMC3,SPI1,STAT3	-
WGBS_DMR_chr1:225939706-225940036	chr1	225939706	225940036	HYPO	0	0	0	1	exon (NM_003240, exon 2 of 4)	exon (NM_003240, exon 2 of 4)	1621	NM_003240	7044	Hs.520187	NM_003240	ENSG00000143768	LEFTY2	EBAF|LEFTA|LEFTYA|TGFB4	left-right determination factor 2	protein-coding	promoter	EnsemblRegBuild,ENCODE-HMM	-	-	-
WGBS_DMR_chr1:226065670-226066290	chr1	226065670	226066290	HYPER	0	0	0	1	intron (NM_002107, intron 3 of 3)	MIRb|SINE|MIR	3253	NR_002315	440926	Hs.533624	NR_002315	-	H3F3AP4	p13	H3 histone, family 3A, pseudogene 4	pseudo	promoter	EnsemblRegBuild,DECRES,BENGI,ENCODE-HMM,FOCS	-	-	-
WGBS_DMR_chr1:226066580-226066700	chr1	226066580	226066700	HYPER	0	0	0	1	intron (NM_002107, intron 3 of 3)	intron (NM_002107, intron 3 of 3)	3913	NR_002315	440926	Hs.533624	NR_002315	-	H3F3AP4	p13	H3 histone, family 3A, pseudogene 4	pseudo	promoter	EnsemblRegBuild,DECRES,BENGI,ENCODE-HMM,FOCS	chr1:226066142-226068522	CTCF,EWSR1,GATAD2B,HDAC3,KDM4B,NFYB,POLR2A,POLR2G,RBFOX2,RBM22,RBM25,RFX1,RFX5,TAF9B,ZNF830,ZZZ3	chr1:226066420-226066970
WGBS_DMR_chr1:226115559-226115651	chr1	226115559	226115651	HYPER	0	0	0	1	Intergenic	SVA_D|Retroposon|SVA	32030	NR_146920	105373113	Hs.149726	NR_146920	-	LINC01703	lncPARP1	long intergenic non-protein coding RNA 1703	ncRNA	-	-	chr1:226115562-226117103	CBFA2T3,CTCF,FOXA1,FOXA2,GATA3,HDAC2,HNRNPK,KDM1A,PRDM10,TAL1,ZBTB33,ZBTB40,ZNF384	-
WGBS_DMR_chr1:226115821-226115918	chr1	226115821	226115918	HYPER	0	0	0	1	Intergenic	SVA_D|Retroposon|SVA	-32134	NR_146443	107985353	Hs.735455	NR_146443	ENSG00000234478	ACBD3-AS1	-	ACBD3 antisense RNA 1	ncRNA	-	-	chr1:226115562-226117103	CBFA2T3,CTCF,FOXA1,FOXA2,GATA3,HDAC2,HNRNPK,KDM1A,PRDM10,TAL1,ZBTB33,ZBTB40,ZNF384	-
WGBS_DMR_chr1:226713168-226713698	chr1	226713168	226713698	HYPO	0	0	0	1	intron (NM_002221, intron 2 of 7)	intron (NM_002221, intron 2 of 7)	25742	NM_002221	3707	Hs.528087	NM_002221	ENSG00000143772	ITPKB	IP3-3KB|IP3K|IP3K-B|IP3KB|PIG37	inositol-trisphosphate 3-kinase B	protein-coding	enhancer	SegWey,BENGI,FulcoEtAl2019	-	-	-
WGBS_DMR_chr1:226729209-226729374	chr1	226729209	226729374	HYPO	0	0	0	1	intron (NM_002221, intron 2 of 7)	AluSc|SINE|Alu	9884	NM_002221	3707	Hs.528087	NM_002221	ENSG00000143772	ITPKB	IP3-3KB|IP3K|IP3K-B|IP3KB|PIG37	inositol-trisphosphate 3-kinase B	protein-coding	-	-	-	-	-
WGBS_DMR_chr1:226732261-226732536	chr1	226732261	226732536	HYPO	0	0	0	1	intron (NM_002221, intron 2 of 7)	AluSx1|SINE|Alu	6777	NM_002221	3707	Hs.528087	NM_002221	ENSG00000143772	ITPKB	IP3-3KB|IP3K|IP3K-B|IP3KB|PIG37	inositol-trisphosphate 3-kinase B	protein-coding	-	-	-	-	-
WGBS_DMR_chr1:226798883-226799248	chr1	226798883	226799248	HYPO	0	0	0	1	Intergenic	Intergenic	-59890	NM_002221	3707	Hs.528087	NM_002221	ENSG00000143772	ITPKB	IP3-3KB|IP3K|IP3K-B|IP3KB|PIG37	inositol-trisphosphate 3-kinase B	protein-coding	enhancer	HACER,ENCODE-HMM	chr1:226798188-226800346	ARID1B,ATF7,BCOR,BHLHE40,CBFA2T2,CBFA2T3,CBFB,CBX3,CREM,CTBP1,CTCF,DPF2,E4F1,EED,EGR1,EHMT2,ELF1,EP300,ESRRA,ETS1,ETV6,FOXK2,GATA1,GATAD2B,HDAC1,HDAC2,HES1,IKZF1,IKZF2,IRF4,KDM1A,L3MBTL2,LEF1,MAX,MGA,MLLT1,MTA2,MTA3,MXI1,MYC,NFIC,NR2F1,NR2F2,NR2F6,PAX5,PHF21A,POLR2A,POU2F2,PRDM10,RAD21,RBM25,RNF2,RUNX3,SMARCE1,SOX6,SPI1,STAT5A,TAF1,TAL1,TBL1XR1,TCF12,TEAD4,TRIM28,YY1,ZEB2,ZMYM3,ZNF592,ZNF687	-
WGBS_DMR_chr1:226945179-226946048	chr1	226945179	226946048	HYPER	0	0	0	1	intron (NM_020247, intron 1 of 14)	intron (NM_020247, intron 1 of 14)	5376	NM_020247	56997	Hs.118241	NM_020247	ENSG00000163050	COQ8A	ADCK3|ARCA2|CABC1|COQ10D4|COQ8|SCAR9	coenzyme Q8A	protein-coding	promoter	ENCODE-HMM	chr1:226943755-226947330	AGO2,ASH2L,ATF3,BHLHE40,CREM,CTBP1,CTCF,E4F1,EGR1,ELF1,ELF4,EP300,ETV4,FOSL2,FOXA1,FOXA2,FOXK2,FOXP1,GABPA,GABPB1,GATA4,HDAC1,HDAC2,HNF1A,HNF4A,HNF4G,HNRNPL,IKZF1,JUND,KAT2B,KDM1A,MAX,MNT,MYC,NBN,NCOR1,NEUROD1,NR2C1,NR2F2,NR2F6,PCBP1,POLR2A,POLR2G,PRDM10,RAD21,RBM39,RCOR1,REST,RNF2,RXRA,SIN3A,SKI,SMARCA4,SMARCE1,SOX13,SP1,TAF1,TBP,TBX3,TCF7,TEAD4,TFAP4,TRIM28,USF1,XRCC5,YY1,ZBTB33,ZBTB40,ZBTB7A,Z…	-
WGBS_DMR_chr1:227559513-227560628	chr1	227559513	227560628	HYPO	0	0	0	1	Intergenic	Intergenic	-3449	NR_033184	-	-	-	-	-	-	-	-	enhancer	HACER	-	-	-
WGBS_DMR_chr1:227887682-227887870	chr1	227887682	227887870	HYPER	0	0	0	1	Intergenic	CpG	53907	NR_049806	100847072	-	NR_049806	ENSG00000264483	MIR5008	-	microRNA 5008	ncRNA	enhancer	SegWey,DECRES,ENCODE-HMM	chr1:227885217-227889466	ARID1B,ASH2L,ATF3,C11orf30,CBFA2T2,CBFA2T3,CTBP1,CTCF,DPF2,E4F1,EGR1,EHMT2,EP300,FOS,FOSL1,FOSL2,FOXA1,GABPA,GABPB1,GATA1,GATA2,JUNB,JUND,KDM4A,L3MBTL2,MAX,MBD2,MGA,MYC,NCOR1,NFE2,NFIC,NR3C1,NRF1,PBX3,PKNOX1,POLR2A,RBFOX2,REST,RNF2,SETDB1,SIN3A,SMARCA4,STAT3,TAL1,TCF12,TEAD4,UBTF,YY1,ZBTB7A,ZEB2,ZFX,ZNF263,ZNF592	-
WGBS_DMR_chr1:228110086-228110410	chr1	228110086	228110410	HYPER	0	0	1	1	promoter-TSS (NM_181462)	promoter-TSS (NM_181462)	-936	NM_001321284	128308	Hs.63236	NM_181441	ENSG00000162910	MRPL55	AAVG5835|L55nt|MRP-L55|PRO19675	mitochondrial ribosomal protein L55	protein-coding	enhancer	SegWey	chr1:228107352-228110911	AFF1,AGO2,ARHGAP35,ARID1B,ARID3A,ARNT,ASH2L,ATF2,ATF3,ATF4,ATF7,BACH1,BATF,BCOR,BHLHE40,BRCA1,BRD4,C11orf30,CBFB,CBX1,CBX3,CC2D1A,CDC5L,CEBPB,CHD1,CREB1,CREB3L1,CREM,CTBP1,CTCF,DACH1,DPF2,E2F1,E2F6,E2F7,E2F8,E4F1,EBF1,EED,EGR1,ELF1,ELF4,ELK1,EP300,EP400,ESRRA,ETS1,FOS,FOSL2,FOXA1,FOXA2,FOXK2,FUS,GABPA,GABPB1,GATA1,GATA2,GATA3,GATA4,GATAD2A,GATAD2B,GMEB1,HCFC1,HDAC1,HDAC2,HDAC6,HNF4A,HNF4G,HNRNPK,…	chr1:228109760-228110590
Array_DMR_chr1:228110163-228110274	chr1	228110163	228110274	HYPER	0	0	1	1	promoter-TSS (NM_181462)	promoter-TSS (NM_181462)	-906	NM_001321284	128308	Hs.63236	NM_181441	ENSG00000162910	MRPL55	AAVG5835|L55nt|MRP-L55|PRO19675	mitochondrial ribosomal protein L55	protein-coding	enhancer	SegWey	chr1:228107352-228110911	AFF1,AGO2,ARHGAP35,ARID1B,ARID3A,ARNT,ASH2L,ATF2,ATF3,ATF4,ATF7,BACH1,BATF,BCOR,BHLHE40,BRCA1,BRD4,C11orf30,CBFB,CBX1,CBX3,CC2D1A,CDC5L,CEBPB,CHD1,CREB1,CREB3L1,CREM,CTBP1,CTCF,DACH1,DPF2,E2F1,E2F6,E2F7,E2F8,E4F1,EBF1,EED,EGR1,ELF1,ELF4,ELK1,EP300,EP400,ESRRA,ETS1,FOS,FOSL2,FOXA1,FOXA2,FOXK2,FUS,GABPA,GABPB1,GATA1,GATA2,GATA3,GATA4,GATAD2A,GATAD2B,GMEB1,HCFC1,HDAC1,HDAC2,HDAC6,HNF4A,HNF4G,HNRNPK,…	chr1:228109760-228110590
WGBS_DMR_chr1:228141274-228141599	chr1	228141274	228141599	HYPER	0	0	0	1	intron (NM_000858, intron 2 of 8)	intron (NM_000858, intron 2 of 8)	1208	NM_001242840	2987	Hs.376933	NM_000858	ENSG00000143774	GUK1	GMK	guanylate kinase 1	protein-coding	enhancer	SegWey	chr1:228139085-228145069	AFF1,AGO2,ARHGAP35,ARID1B,ARID2,ARID3A,ARNT,ASH2L,ATF2,ATF3,ATF4,ATF7,BACH1,BCL3,BCOR,BHLHE40,BRD9,C11orf30,CBFA2T3,CBFB,CBX1,CBX2,CBX3,CBX5,CC2D1A,CDC5L,CHAMP1,CHD1,CLOCK,CREB1,CREB3L1,CREM,CTBP1,CTCF,CUX1,DACH1,DPF2,E2F1,E2F4,E2F6,E2F8,E4F1,EGR1,EHMT2,ELF1,ELK1,EP300,EP400,ESRRA,ETS1,ETV4,ETV6,FIP1L1,FOS,FOSL2,FOXA1,FOXK2,FOXM1,FUS,GABPA,GABPB1,GATA1,GATA2,GATA3,GATAD2A,GATAD2B,GMEB1,HCFC1,HDAC…	chr1:228140460-228141690
WGBS_DMR_chr1:228174036-228174456	chr1	228174036	228174456	HYPO	0	0	0	1	promoter-TSS (NM_001310327)	promoter-TSS (NM_001310327)	-304	NM_001310327	200205	Hs.237017	NM_001010867	ENSG00000181873	IBA57	C1orf69|MMDS3|SPG74	iron-sulfur cluster assembly factor IBA57	protein-coding	promoter	EnsemblRegBuild,ENCODE-HMM	chr1:228173550-228175795	AGO2,ARHGAP35,ATF7,CHD4,CREB1,CREM,CTBP1,CTCF,DPF2,EGR1,ESR1,ESRRA,FIP1L1,GABPA,GABPB1,GMEB1,HCFC1,HDAC1,IRF1,KDM5B,MAX,MNT,MTA3,MYC,NCOA3,NR2F1,NRF1,PHF8,POLR2A,POLR2G,RB1,RBFOX2,RBM39,RFX1,SAP30,SETDB1,SIN3A,SIN3B,SP1,TAF1,TAF15,TBP,ZBTB11,ZBTB33,ZBTB40,ZBTB7A,ZFP91,ZFX,ZNF687	-
WGBS_DMR_chr1:228212141-228213111	chr1	228212141	228213111	HYPO	0	0	1	1	non-coding (NR_073154, exon 2 of 4)	non-coding (NR_073154, exon 2 of 4)	1029	NR_073155	574407	Hs.650039	NM_001025495	ENSG00000162913	OBSCN-AS1	C1orf145	OBSCN antisense RNA 1	ncRNA	promoter	FOCS	chr1:228211067-228214438	ATF7,BACH1,BCOR,BHLHE40,CBX1,CBX3,CBX5,CEBPB,CREB1,CREM,CTBP1,CTCF,DPF2,E2F1,E2F6,EGR1,ELF1,ELF4,EP300,ETS1,FIP1L1,FOSL2,FOXA1,GABPA,GABPB1,GATAD2A,GATAD2B,GMEB1,HCFC1,HDAC1,HDAC2,HNRNPL,HNRNPLL,IKZF1,IRF1,JUN,JUND,KDM4A,KDM5B,L3MBTL2,MAX,MBD2,MCM2,MEIS2,MGA,MIER1,MNT,MTA1,MTA2,MTA3,MXI1,MYC,MYNN,NCOA1,NEUROD1,NFIC,NFRKB,NR2F2,NR3C1,NRF1,PCBP1,PHB2,PHF8,POLR2A,POLR2G,PYGO2,RAD21,RAD51,RB1,RBFOX2,…	-
Array_DMR_chr1:228212516-228212927	chr1	228212516	228212927	HYPO	0	0	1	1	non-coding (NR_073154, exon 2 of 4)	non-coding (NR_073154, exon 2 of 4)	934	NR_073155	574407	Hs.650039	NM_001025495	ENSG00000162913	OBSCN-AS1	C1orf145	OBSCN antisense RNA 1	ncRNA	promoter	FOCS	chr1:228211067-228214438	ATF7,BACH1,BCOR,BHLHE40,CBX1,CBX3,CBX5,CEBPB,CREB1,CREM,CTBP1,CTCF,DPF2,E2F1,E2F6,EGR1,ELF1,ELF4,EP300,ETS1,FIP1L1,FOSL2,FOXA1,GABPA,GABPB1,GATAD2A,GATAD2B,GMEB1,HCFC1,HDAC1,HDAC2,HNRNPL,HNRNPLL,IKZF1,IRF1,JUN,JUND,KDM4A,KDM5B,L3MBTL2,MAX,MBD2,MCM2,MEIS2,MGA,MIER1,MNT,MTA1,MTA2,MTA3,MXI1,MYC,MYNN,NCOA1,NEUROD1,NFIC,NFRKB,NR2F2,NR3C1,NRF1,PCBP1,PHB2,PHF8,POLR2A,POLR2G,PYGO2,RAD21,RAD51,RB1,RBFOX2,…	-
WGBS_DMR_chr1:228276466-228276560	chr1	228276466	228276560	HYPER	0	0	0	1	exon (NM_052843, exon 22 of 81)	exon (NM_052843, exon 22 of 81)	-62849	NR_073154	574407	Hs.650039	NM_001025495	ENSG00000162913	OBSCN-AS1	C1orf145	OBSCN antisense RNA 1	ncRNA	bivalent	SegWey	chr1:228274945-228276875	AGO1,ASH2L,ATF7,BACH1,BCOR,BHLHE40,CBX1,CBX3,CDC5L,CREB3L1,CREM,CTBP1,CTCF,E2F1,E2F6,E4F1,EGR1,EP300,EZH2,GABPA,GMEB1,HDAC1,HDAC2,HES1,HNRNPK,HNRNPL,HNRNPLL,IRF1,JUND,KDM1A,KDM4A,KDM4B,KDM5B,L3MBTL2,MAX,MBD2,MGA,MLLT1,MNT,MTA1,MTA3,MYC,NBN,NCOA1,NCOA6,NEUROD1,NFE2,NFIC,NFXL1,NR2F1,NRF1,PHF8,PKNOX1,POLR2A,POLR2G,PTBP1,RAD51,RB1,RBBP5,RBFOX2,RLF,RNF2,SAFB,SIN3A,SKIL,SMAD5,SMARCA4,SMARCA5,SOX6,SP1,S…	chr1:228276420-228276770
WGBS_DMR_chr1:228378044-228378427	chr1	228378044	228378427	HYPO	0	0	0	1	intron (NM_001098623, intron 103 of 104)	intron (NM_001098623, intron 103 of 104)	18874	NR_106800	102465444	-	NR_106800	ENSG00000284311	MIR6742	hsa-mir-6742	microRNA 6742	ncRNA	promoter	ENCODE-HMM	chr1:228377558-228379543	ARNT,ATF3,BACH1,BHLHE40,BRCA1,CBX1,CHD1,CLOCK,CREB1,CREB3L1,CTBP1,CTCF,E2F6,EGR1,ELF1,EP300,ESRRA,ETS1,EZH2,GATAD2B,HCFC1,HDAC1,HDAC2,HNRNPK,HNRNPLL,JUND,KDM4A,KDM5A,L3MBTL2,MAX,MNT,MTA1,MXI1,MYC,NRF1,PCBP1,PHF8,POLR2A,POLR2G,PRPF4,RAD21,RAD51,RBBP5,RBFOX2,RBM25,REST,SAFB,SIN3A,SMC3,SP1,TAF1,TAF7,TBP,TCF12,TRIM22,TRIM28,USF1,USF2,ZBTB33,ZBTB7A,ZEB1,ZEB2,ZFX,ZNF143,ZNF263,ZNF444,ZNF687	-
WGBS_DMR_chr1:228446425-228447023	chr1	228446425	228447023	HYPO	0	0	1	1	Intergenic	G-rich|Low_complexity|Low_complexity	11135	NM_033445	92815	Hs.26331	NM_033445	ENSG00000181218	HIST3H2A	-	histone cluster 3 H2A	protein-coding	enhancer	JungEtAl2019	chr1:228444559-228447949	ASH2L,BHLHE40,BMI1,CBX3,CHD1,CTCF,E2F6,EGR1,EP300,EZH2,FOXA1,HDAC2,IKZF1,KDM4A,L3MBTL2,MAX,MCM5,MCM7,MGA,MITF,MNT,MXI1,MYBL2,NCOA4,NR2C1,NR2F2,NR2F6,PHF8,POLR2A,POU2F2,RAD21,RAD51,RBBP5,RFX5,RNF2,SAP30,SETDB1,SREBF1,SUZ12,TBP,USF1,USF2,ZBTB33,ZBTB40,ZBTB5,ZBTB7A,ZFX,ZNF592	-
Array_DMR_chr1:228446564-228447105	chr1	228446564	228447105	HYPO	0	0	1	1	Intergenic	Intergenic	11025	NM_033445	92815	Hs.26331	NM_033445	ENSG00000181218	HIST3H2A	-	histone cluster 3 H2A	protein-coding	enhancer	JungEtAl2019	chr1:228444559-228447949	ASH2L,BHLHE40,BMI1,CBX3,CHD1,CTCF,E2F6,EGR1,EP300,EZH2,FOXA1,HDAC2,IKZF1,KDM4A,L3MBTL2,MAX,MCM5,MCM7,MGA,MITF,MNT,MXI1,MYBL2,NCOA4,NR2C1,NR2F2,NR2F6,PHF8,POLR2A,POU2F2,RAD21,RAD51,RBBP5,RFX5,RNF2,SAP30,SETDB1,SREBF1,SUZ12,TBP,USF1,USF2,ZBTB33,ZBTB40,ZBTB5,ZBTB7A,ZFX,ZNF592	-
WGBS_DMR_chr1:228555166-228555816	chr1	228555166	228555816	HYPER	0	0	0	1	Intergenic	CpG	-43203	NM_001287262	100129094	Hs.730208	NM_001287262	-	BTNL10	BTN4|BUTR1	butyrophilin like 10	protein-coding	promoter	ENCODE-HMM	chr1:228554891-228556168	AGO1,NCOR1,NRF1,PRPF4,RAD21,RBM39,TBP,YY1,ZNF143,ZNF384	-
WGBS_DMR_chr1:228556579-228556674	chr1	228556579	228556674	HYPER	0	0	0	1	Intergenic	CpG	-44338	NM_001287262	100129094	Hs.730208	NM_001287262	-	BTNL10	BTN4|BUTR1	butyrophilin like 10	protein-coding	-	-	chr1:228556553-228557587	CTCF,GMEB1,HDAC1,HDAC2,IKZF1,L3MBTL2,MGA,MNT,NRF1,ZBTB2,ZBTB33,ZNF316	-
WGBS_DMR_chr1:228622458-228622886	chr1	228622458	228622886	HYPER	0	0	0	1	TTS (NR_023363).7	TTS (NR_023363).7	1074	NR_106988	-	-	-	-	-	-	-	-	-	-	-	-	-
WGBS_DMR_chr1:228626470-228626995	chr1	228626470	228626995	HYPER	0	0	0	1	promoter-TSS (NR_023363).8	promoter-TSS (NR_023363).8	-705	NR_023367	100169756	-	NR_023367	ENSG00000199396	RNA5S5	RN5S5	RNA, 5S ribosomal 5	rRNA	-	-	chr1:228626377-228626953	GMEB1,MLLT1,NCOR1,NFIC,SMARCE1,ZNF639	-
WGBS_DMR_chr1:228632886-228633687	chr1	228632886	228633687	HYPER	0	0	0	1	Intergenic	Intergenic	-2778	NR_023369	100169758	-	NR_023369	ENSG00000202521	RNA5S7	RN5S7	RNA, 5S ribosomal 7	rRNA	-	-	-	-	-
WGBS_DMR_chr1:229146626-229147071	chr1	229146626	229147071	HYPER	0	0	0	1	Intergenic	LTR16A2|LTR|ERVL	27953	NR_039659	100616234	-	NR_039659	ENSG00000283468	MIR4454	-	microRNA 4454	ncRNA	enhancer	HACER,JungEtAl2019	chr1:229146544-229149942	AGO2,ARID1B,ARNT,ASH2L,ATF3,ATF7,ATM,BCL3,BCOR,BHLHE40,CBFA2T2,CBFA2T3,CCAR2,CREB1,CREM,CTBP1,CTCF,DACH1,DPF2,E2F6,EGR1,EP300,ESR1,ESRRA,ETS1,ETV4,FOSL2,FOXA1,FOXA2,FOXK2,FOXM1,GABPA,GATA1,GATA2,GATA3,GATA4,GATAD2A,HDAC1,HDAC2,HES1,HNF1A,HNF4A,HNF4G,HNRNPL,HNRNPLL,IKZF1,IRF1,JUN,JUND,KDM1A,KLF16,LCORL,LEF1,MAX,MBD2,MEIS2,MLLT1,MTA2,MTA3,MYC,MYNN,NBN,NCOA1,NCOA3,NCOR1,NFIC,NFXL1,NR2F1,NR2F2,NR2F6,…	-
WGBS_DMR_chr1:230068684-230069331	chr1	230068684	230069331	HYPER	0	0	0	1	intron (NM_004481, intron 1 of 15)	intron (NM_004481, intron 1 of 15)	1812	NM_004481	2590	Hs.743964	NM_004481	ENSG00000143641	GALNT2	GalNAc-T2	polypeptide N-acetylgalactosaminyltransferase 2	protein-coding	promoter	EnsemblRegBuild,ENCODE-HMM	chr1:230064132-230071789	AGO2,ARID1B,ARID3A,ARNT,ASH2L,ATF3,ATF4,ATF7,BACH1,BATF,BHLHE40,CBFA2T2,CBFA2T3,CBX1,CBX2,CBX3,CBX5,CDC5L,CEBPB,CHAMP1,CHD1,CREB1,CREM,CTBP1,CTCF,CUX1,DACH1,DPF2,E2F1,E2F6,E2F8,EGR1,ELF1,ELF4,EP300,EP400,ESRRA,ETS1,ETV4,FIP1L1,FOS,FOXM1,GABPA,GABPB1,GATA1,GATA3,GATAD2A,GATAD2B,GMEB1,HCFC1,HDAC1,HDAC2,HMBOX1,HNF4A,HNF4G,HNRNPK,HNRNPL,HNRNPLL,IKZF1,IKZF2,IRF1,IRF4,JUNB,KDM1A,KDM4A,KDM4B,KDM5B,KLF5,…	-
WGBS_DMR_chr1:231019949-231020344	chr1	231019949	231020344	HYPER	0	0	0	1	promoter-TSS (NR_031593)	promoter-TSS (NR_031593)	-222	NR_031593	100302132	-	NR_031593	ENSG00000283799	MIR1182	MIRN1182|hsa-mir-1182	microRNA 1182	ncRNA	promoter	BENGI,EnsemblRegBuild,ENCODE-HMM	chr1:231019506-231020662	CEBPB,CTCF,FOS,POLR2A,SPI1,STAT3,ZBTB33,ZFX	-
Array_DMR_chr1:231339281-231339599	chr1	231339281	231339599	HYPER	0	0	1	1	intron (NM_001010984, intron 1 of 3)	intron (NM_001010984, intron 1 of 3)	1504	NM_001261462	83932	Hs.554892	NM_032018	ENSG00000010072	SPRTN	C1orf124|DVC1|PRO4323|spartan	SprT-like N-terminal domain	protein-coding	promoter	EnsemblRegBuild,ENCODE-HMM,FOCS	chr1:231335491-231340685	AFF1,AGO2,ARHGAP35,ARID2,ARID3A,ARNT,ASH1L,ASH2L,ATF2,ATF3,ATF7,BACH1,BCOR,BHLHE40,BRCA1,BRD4,C11orf30,CBFB,CBX3,CC2D1A,CEBPB,CHAMP1,CHD1,CLOCK,CREB1,CREB3L1,CREM,CTBP1,CTCF,DACH1,DPF2,E2F1,E2F6,E4F1,EED,EGR1,ELF1,ELF4,ELK1,EP300,EP400,ESRRA,ETS1,ETV4,FIP1L1,FOXK2,FOXM1,GABPA,GABPB1,GATA1,GATA2,GATA3,GATAD2A,GATAD2B,GMEB1,HCFC1,HDAC1,HDAC2,HDAC6,HES1,HMBOX1,HNF1A,HNRNPLL,IKZF1,IKZF2,IRF1,IRF3,IRF…	chr1:231339200-231339890
WGBS_DMR_chr1:231339281-231339826	chr1	231339281	231339826	HYPER	0	0	1	1	intron (NM_001010984, intron 1 of 3)	intron (NM_001010984, intron 1 of 3)	1617	NM_001261462	83932	Hs.554892	NM_032018	ENSG00000010072	SPRTN	C1orf124|DVC1|PRO4323|spartan	SprT-like N-terminal domain	protein-coding	promoter	EnsemblRegBuild,ENCODE-HMM,FOCS	chr1:231335491-231340685	AFF1,AGO2,ARHGAP35,ARID2,ARID3A,ARNT,ASH1L,ASH2L,ATF2,ATF3,ATF7,BACH1,BCOR,BHLHE40,BRCA1,BRD4,C11orf30,CBFB,CBX3,CC2D1A,CEBPB,CHAMP1,CHD1,CLOCK,CREB1,CREB3L1,CREM,CTBP1,CTCF,DACH1,DPF2,E2F1,E2F6,E4F1,EED,EGR1,ELF1,ELF4,ELK1,EP300,EP400,ESRRA,ETS1,ETV4,FIP1L1,FOXK2,FOXM1,GABPA,GABPB1,GATA1,GATA2,GATA3,GATAD2A,GATAD2B,GMEB1,HCFC1,HDAC1,HDAC2,HDAC6,HES1,HMBOX1,HNF1A,HNRNPLL,IKZF1,IKZF2,IRF1,IRF3,IRF…	chr1:231339200-231339890
WGBS_DMR_chr1:231929436-231929548	chr1	231929436	231929548	HYPER	0	0	1	1	intron (NR_126441, intron 1 of 3)	intron (NR_126441, intron 1 of 3)	3658	NR_126441	104472714	-	NR_126441	ENSG00000226758	DISC1-IT1	-	DISC1 intronic transcript 1	ncRNA	enhancer	BENGI	chr1:231929188-231930064	EP300,FOS,MYC,NFE2L2,POLR2A,RAD21,STAT3,TRIM28	chr1:231929380-231929610
Array_DMR_chr1:231929467-231929529	chr1	231929467	231929529	HYPER	0	0	1	1	intron (NR_126441, intron 1 of 3)	intron (NR_126441, intron 1 of 3)	3664	NR_126441	104472714	-	NR_126441	ENSG00000226758	DISC1-IT1	-	DISC1 intronic transcript 1	ncRNA	enhancer	BENGI	chr1:231929188-231930064	EP300,FOS,MYC,NFE2L2,POLR2A,RAD21,STAT3,TRIM28	chr1:231929380-231929610
WGBS_DMR_chr1:234862774-234863305	chr1	234862774	234863305	HYPER	0	0	0	1	Intergenic	Intergenic	100960	NR_125945	101927851	Hs.520684	NR_125945	ENSG00000238005	LOC101927851	-	uncharacterized LOC101927851	ncRNA	enhancer	SegWey,HACER,DECRES,ENCODE-HMM	chr1:234860929-234863921	ASH2L,ATF3,CBFA2T3,CTCF,DPF2,EP300,ESR1,ETV4,FOS,FOXA1,GATA3,GATA4,HDAC1,HDAC2,HNF1A,HNF4A,HNF4G,HNRNPL,JUND,KDM1A,MEIS2,NCOR1,NR2F2,NR3C1,PKNOX1,POLR2A,POLR2G,RAD21,RBFOX2,RBM39,REST,SMARCA4,SOX6,SP1,TAL1,TFAP4,ZBTB33,ZBTB7A,ZFX,ZNF280A	-
WGBS_DMR_chr1:235073510-235073937	chr1	235073510	235073937	HYPER	0	0	0	1	Intergenic	Intergenic	-3905	NR_027454	731656	Hs.702477	NR_027454	-	LINC01348	-	long intergenic non-protein coding RNA 1348	ncRNA	-	-	chr1:235073116-235080762	AFF1,AGO1,AGO2,ARHGAP35,ARID1B,ARID2,ARID3A,ARNT,ASH1L,ASH2L,ATF2,ATF3,ATF4,ATF7,ATM,BACH1,BATF,BCL11A,BCL3,BCOR,BHLHE40,BMI1,BRD9,C11orf30,CBFA2T2,CBFA2T3,CBFB,CBX1,CBX3,CDC5L,CEBPB,CHD1,CHD4,CLOCK,CREB1,CREM,CTBP1,CTCF,CUX1,DPF2,E2F8,E4F1,EBF1,EED,EGR1,EHMT2,ELF1,ELK1,EP300,ESR1,ESRRA,ETS1,ETV4,ETV6,EZH2,FIP1L1,FOS,FOSL2,FOXA1,FOXA2,FOXK2,FOXP1,GABPA,GABPB1,GATA3,GATA4,GATAD2B,GMEB1,HCFC1,HDAC1…	-
WGBS_DMR_chr1:235105117-235105441	chr1	235105117	235105441	HYPO	1	1	0	1	Intergenic	Intergenic	22658	NR_002956	677802	Hs.744743	NR_002956	ENSG00000207181	SNORA14B	ACA14b	small nucleolar RNA, H/ACA box 14B	snoRNA	enhancer	JungEtAl2019	chr1:235103535-235106002	AGO1,AGO2,ARID1B,ARID2,ARID3A,ASH2L,ATF3,ATF4,ATF7,BACH1,BATF,BCL11A,BCL3,BCOR,BHLHE40,BMI1,CBX3,CBX5,CC2D1A,CREB1,CREB3L1,CREM,CTBP1,CTCF,DPF2,E2F1,E2F6,E4F1,EBF1,ELF1,ELK1,EP300,EP400,ETS1,ETV6,FOS,FOSL2,FOXM1,GABPA,GATA3,GATAD2A,GMEB1,HCFC1,HDAC1,HDAC2,HMBOX1,HNRNPLL,IKZF1,IKZF2,IRF2,IRF4,JUN,JUNB,JUND,KDM4B,L3MBTL2,LEF1,MAFK,MAX,MBD2,MEF2A,MEF2C,MEIS2,MGA,MNT,MTA3,MXI1,MYC,MYNN,NBN,NEUROD1,NF…	chr1:235104600-235105490
450KSigProbes_cg16576033_chr1:235105305-235105307	chr1	235105305	235105307	HYPO	1	1	0	1	Intergenic	Intergenic	22631	NR_002956	677802	Hs.744743	NR_002956	ENSG00000207181	SNORA14B	ACA14b	small nucleolar RNA, H/ACA box 14B	snoRNA	enhancer	JungEtAl2019	chr1:235103535-235106002	AGO1,AGO2,ARID1B,ARID2,ARID3A,ASH2L,ATF3,ATF4,ATF7,BACH1,BATF,BCL11A,BCL3,BCOR,BHLHE40,BMI1,CBX3,CBX5,CC2D1A,CREB1,CREB3L1,CREM,CTBP1,CTCF,DPF2,E2F1,E2F6,E4F1,EBF1,ELF1,ELK1,EP300,EP400,ETS1,ETV6,FOS,FOSL2,FOXM1,GABPA,GATA3,GATAD2A,GMEB1,HCFC1,HDAC1,HDAC2,HMBOX1,HNRNPLL,IKZF1,IKZF2,IRF2,IRF4,JUN,JUNB,JUND,KDM4B,L3MBTL2,LEF1,MAFK,MAX,MBD2,MEF2A,MEF2C,MEIS2,MGA,MNT,MTA3,MXI1,MYC,MYNN,NBN,NEUROD1,NF…	chr1:235104600-235105490
850KSigProbes_cg16576033_chr1:235105305-235105307	chr1	235105305	235105307	HYPO	1	1	0	1	Intergenic	Intergenic	22631	NR_002956	677802	Hs.744743	NR_002956	ENSG00000207181	SNORA14B	ACA14b	small nucleolar RNA, H/ACA box 14B	snoRNA	enhancer	JungEtAl2019	chr1:235103535-235106002	AGO1,AGO2,ARID1B,ARID2,ARID3A,ASH2L,ATF3,ATF4,ATF7,BACH1,BATF,BCL11A,BCL3,BCOR,BHLHE40,BMI1,CBX3,CBX5,CC2D1A,CREB1,CREB3L1,CREM,CTBP1,CTCF,DPF2,E2F1,E2F6,E4F1,EBF1,ELF1,ELK1,EP300,EP400,ETS1,ETV6,FOS,FOSL2,FOXM1,GABPA,GATA3,GATAD2A,GMEB1,HCFC1,HDAC1,HDAC2,HMBOX1,HNRNPLL,IKZF1,IKZF2,IRF2,IRF4,JUN,JUNB,JUND,KDM4B,L3MBTL2,LEF1,MAFK,MAX,MBD2,MEF2A,MEF2C,MEIS2,MGA,MNT,MTA3,MXI1,MYC,MYNN,NBN,NEUROD1,NF…	chr1:235104600-235105490
Array_DMR_chr1:236393865-236393947	chr1	236393865	236393947	HYPER	0	0	1	0	promoter-TSS (NM_145861)	promoter-TSS (NM_145861)	-474	NM_145861	128178	Hs.352224	NM_080738	ENSG00000186197	EDARADD	ECTD11A|ECTD11B|ED3|EDA3	EDAR associated death domain	protein-coding	promoter	BENGI,EnsemblRegBuild,DECRES,ENCODE-HMM	chr1:236393706-236398719	AFF1,AGO1,ARID1B,ASH2L,ATF4,ATF7,BCOR,BRD4,BRD9,C11orf30,CBX1,CBX2,CBX3,CEBPB,CREB3L1,CREM,CTBP1,CTCF,DPF2,E2F6,E4F1,EBF1,EED,EGR1,ELF1,ELF4,EP300,EP400,ESRRA,EZH2,FUS,GABPB1,GATAD2A,GATAD2B,GMEB1,HDAC1,HDAC2,HDAC3,HDAC6,HMBOX1,HNRNPK,HNRNPL,HNRNPLL,IKZF1,IRF1,IRF2,JUND,KDM4A,KDM4B,L3MBTL2,LEF1,MAX,MCM2,MEF2B,MEIS2,MGA,MIER1,MITF,MNT,MTA2,MTA3,MXI1,MYC,NBN,NFE2,NR2F1,NR2F2,NRF1,PCBP1,PHF8,PKNOX1,…	chr1:236393800-236393950
Array_DMR_chr1:236394370-236394842	chr1	236394370	236394842	HYPER	0	0	1	0	promoter-TSS (NM_080738)	promoter-TSS (NM_080738)	226	NM_145861	128178	Hs.352224	NM_080738	ENSG00000186197	EDARADD	ECTD11A|ECTD11B|ED3|EDA3	EDAR associated death domain	protein-coding	promoter	BENGI,EnsemblRegBuild,DECRES,ENCODE-HMM	chr1:236393706-236398719	AFF1,AGO1,ARID1B,ASH2L,ATF4,ATF7,BCOR,BRD4,BRD9,C11orf30,CBX1,CBX2,CBX3,CEBPB,CREB3L1,CREM,CTBP1,CTCF,DPF2,E2F6,E4F1,EBF1,EED,EGR1,ELF1,ELF4,EP300,EP400,ESRRA,EZH2,FUS,GABPB1,GATAD2A,GATAD2B,GMEB1,HDAC1,HDAC2,HDAC3,HDAC6,HMBOX1,HNRNPK,HNRNPL,HNRNPLL,IKZF1,IRF1,IRF2,JUND,KDM4A,KDM4B,L3MBTL2,LEF1,MAX,MCM2,MEF2B,MEIS2,MGA,MIER1,MITF,MNT,MTA2,MTA3,MXI1,MYC,NBN,NFE2,NR2F1,NR2F2,NRF1,PCBP1,PHF8,PKNOX1,…	-
WGBS_DMR_chr1:239516573-239516880	chr1	239516573	239516880	HYPER	0	0	0	1	intron (NM_001347716, intron 2 of 7)	MER1A|DNA|hAT-Charlie	-112347	NM_000740	1131	Hs.7138	NM_000740	ENSG00000133019	CHRM3	EGBRS|HM3|PBS	cholinergic receptor muscarinic 3	protein-coding	-	-	-	-	-
WGBS_DMR_chr1:242056983-242057355	chr1	242056983	242057355	HYPO	0	0	0	1	Intergenic	CpG	-58086	NM_001004343	440738	Hs.534971	NM_001004343	ENSG00000197769	MAP1LC3C	ATG8J|LC3C	microtubule associated protein 1 light chain 3 gamma	protein-coding	-	-	-	-	-
WGBS_DMR_chr1:243101394-243101789	chr1	243101394	243101789	HYPO	0	0	0	1	non-coding (NR_029401, exon 1 of 18)	non-coding (NR_029401, exon 1 of 18)	153	NR_029401	731275	Hs.722350	NR_029401	ENSG00000214837	LINC01347	-	long intergenic non-protein coding RNA 1347	ncRNA	promoter	EnsemblRegBuild,ENCODE-HMM	chr1:243100696-243102459	AFF1,ARID3A,ARNT,ATF2,ATF3,ATF4,ATF7,BCOR,BHLHE40,C11orf30,CBFA2T3,CBX1,CBX3,CBX5,CC2D1A,CEBPB,CHAMP1,CREB1,CREB3L1,CREM,CTBP1,CTCF,DACH1,DPF2,E2F1,E2F8,E4F1,EGR1,EHMT2,ELF1,ELF4,EP300,EP400,ESRRA,FOXK2,FOXM1,GABPB1,GATAD2A,GATAD2B,GMEB1,HCFC1,HDAC1,HDAC2,IKZF1,JUN,JUND,KDM1A,L3MBTL2,LEF1,MBD2,MEF2B,MEIS2,MGA,MLLT1,MNT,MTA1,MTA2,MTA3,MYBL2,NBN,NCOA1,NCOA2,NCOR1,NFATC3,NFE2,NFIC,NFRKB,NR2C1,NR2F1,…	-
WGBS_DMR_chr1:243473001-243474029	chr1	243473001	243474029	HYPER	0	0	0	1	intron (NM_001350251, intron 19 of 20).2	intron (NM_001350251, intron 19 of 20).2	127339	NR_039824	100616343	-	NR_039824	ENSG00000265201	MIR4677	mir-4677	microRNA 4677	ncRNA	enhancer	DiseaseEnhancers	chr1:243472980-243473988	EGR1,GATA1,MAX,MXI1,YY1	-
WGBS_DMR_chr1:243495531-243495954	chr1	243495531	243495954	HYPER	0	0	0	1	intron (NM_001350251, intron 20 of 20).2	intron (NM_001350251, intron 20 of 20).2	149566	NR_039824	100616343	-	NR_039824	ENSG00000265201	MIR4677	mir-4677	microRNA 4677	ncRNA	enhancer	JungEtAl2019	chr1:243495034-243496793	ATF3,CEBPB,CTCF,EGR1,EP300,GABPA,HNF4A,JUND,MAX,NFE2,NR2F2,POLR2A,RAD21,REST,RXRA,SMARCA4,SP1,SPI1,YY1,ZNF263	-
Array_DMR_chr1:243842986-243843164	chr1	243842986	243843164	HYPER	0	0	1	0	intron (NM_181690, intron 1 of 13).2	intron (NM_181690, intron 1 of 13).2	207	NM_005465	10000	Hs.498292	NM_005465	ENSG00000117020	AKT3	MPPH|MPPH2|PKB-GAMMA|PKBG|PRKBG|RAC-PK-gamma|RAC-gamma|STK-2	AKT serine/threonine kinase 3	protein-coding	enhancer	DECRES,ENCODE-HMM	chr1:243842919-243843581	ATF3,BHLHE40,CEBPB,EP300,FOS,FOSL2,JUND,MAFK,POLR2A,RAD21,STAT3	-
Array_DMR_chr1:244322950-244323011	chr1	244322950	244323011	HYPER	0	0	1	0	Intergenic	Intergenic	-29655	NM_001276349	200159	Hs.442703	NM_001012970	ENSG00000173728	C1orf100	-	chromosome 1 open reading frame 100	protein-coding	enhancer	HACER,DECRES	chr1:244321850-244324081	AFF1,ARID1B,ARID3A,ARNT,ATF2,ATF3,ATF7,BACH1,BCOR,BRD9,CBX3,CC2D1A,CEBPB,CLOCK,CREB1,CREM,CTBP1,CTCF,CUX1,DPF2,E2F1,E4F1,EP300,EP400,ETV6,FOS,FOSL1,FOSL2,FOXA1,FOXK2,FOXM1,GATA2,GATA3,GATAD2B,HDAC1,HMBOX1,JUN,JUNB,JUND,KDM1A,LEF1,MAFK,MAX,MGA,MNT,MYC,NCOA2,NCOA6,NCOR1,NEUROD1,NFATC3,NFE2,NFRKB,NR3C1,NUFIP1,PHF20,PHF8,POLR2A,PRDM10,RBFOX2,RCOR1,REST,RNF2,SIN3A,SMARCA4,SMARCA5,SMARCB1,SMARCC2,SMARC…	-
WGBS_DMR_chr1:245688146-245688887	chr1	245688146	245688887	HYPER	0	0	0	1	exon (NM_018012, exon 12 of 15)	exon (NM_018012, exon 12 of 15)	-453999	NR_151721	111216275	Hs.663694	NR_151721	ENSG00000232192	KIF26B-AS1	-	KIF26B antisense RNA 1	ncRNA	promoter	ENCODE-HMM	chr1:245687051-245688904	CTCF,EGR1,IKZF1,KDM4A,POLR2A,POLR2G,RAD21,SPI1,TBP	-
WGBS_DMR_chr1:245874968-245875307	chr1	245874968	245875307	HYPER	0	0	0	1	intron (NM_022743, intron 8 of 11)	intron (NM_022743, intron 8 of 11)	542275	NM_022743	64754	Hs.567571	NM_022743	ENSG00000185420	SMYD3	KMT3E|ZMYND1|ZNFN3A1|bA74P14.1	SET and MYND domain containing 3	protein-coding	enhancer	JungEtAl2019	chr1:245874717-245876305	ARID1B,BHLHE40,CBFA2T2,CBFA2T3,CHD1,CTCF,DPF2,E2F6,EBF1,EP300,EP400,FOS,FOXK2,GATA1,GATA2,HDAC1,HDAC2,HMBOX1,IKZF1,JUND,L3MBTL2,MAFK,MAX,MEIS2,MGA,MNT,MXI1,MYC,NCOA1,NCOR1,NFIC,NR2F1,NR2F2,POLR2A,RAD21,RBM22,RCOR1,REST,RXRA,SIN3A,SOX6,SP1,STAT3,TAF1,TAL1,TBL1XR1,TCF12,UBTF,USF1,YY1,ZNF184,ZNF316,ZNF592	-
Array_DMR_chr1:246219719-246220017	chr1	246219719	246220017	HYPO	0	0	1	0	intron (NM_022743, intron 5 of 11)	LTR1D|LTR|ERV1	197544	NM_022743	64754	Hs.567571	NM_022743	ENSG00000185420	SMYD3	KMT3E|ZMYND1|ZNFN3A1|bA74P14.1	SET and MYND domain containing 3	protein-coding	promoter	ENCODE-HMM	chr1:246219256-246220242	ASH2L,BHLHE40,CBFA2T2,CBFA2T3,E2F6,ESR1,FOS,FOSL2,FOXA1,FOXA2,KDM1A,NR2F1,NR2F2,NR2F6,RAD21,RXRA,SKI,SMARCA4,TBX3,TFAP4,XRCC5,ZBTB7A,ZHX2	chr1:246219480-246220050
Array_DMR_chr1:246565361-246565425	chr1	246565361	246565425	HYPER	0	0	1	0	promoter-TSS (NM_001139459)	promoter-TSS (NM_001139459)	870	NM_022366	64216	Hs.7395	NM_022366	ENSG00000162851	TFB2M	Hkp1|mtTFB2	transcription factor B2, mitochondrial	protein-coding	promoter	EnsemblRegBuild	chr1:246564599-246570597	AFF1,AGO1,AGO2,ARID1B,ARID2,ARID3A,ARNT,ASH1L,ASH2L,ATF2,ATF3,ATF7,BACH1,BCL3,BCOR,BHLHE40,BRD9,C11orf30,CBFA2T3,CBFB,CBX1,CBX3,CC2D1A,CDC5L,CEBPB,CHAMP1,CHD1,CREB1,CREB3L1,CREM,CTBP1,CTCF,DACH1,DNMT1,DPF2,E2F1,E2F4,E2F6,E2F8,E4F1,EBF1,EED,EGR1,EHMT2,ELF1,ELF4,ELK1,EP300,EP400,ESRRA,ETS1,ETV4,ETV6,FIP1L1,FOS,FOXA1,FOXA2,FOXK2,FOXM1,FOXP1,FUS,GABPA,GABPB1,GATA1,GATA2,GATA3,GATAD2B,GMEB1,HCFC1,HDAC…	chr1:246564920-246565430
WGBS_DMR_chr1:246651157-246651338	chr1	246651157	246651338	HYPER	0	1	0	1	intron (NM_152609, intron 9 of 10)	intron (NM_152609, intron 9 of 10)	-72829	NM_016002	51097	Hs.498397	NM_016002	ENSG00000143653	SCCPDH	CGI-49|NET11	saccharopine dehydrogenase (putative)	protein-coding	enhancer	BENGI	-	-	-
850KSigProbes_cg05778370_chr1:246651238-246651240	chr1	246651238	246651240	HYPER	0	1	0	1	intron (NM_152609, intron 9 of 10)	intron (NM_152609, intron 9 of 10)	-72837	NM_016002	51097	Hs.498397	NM_016002	ENSG00000143653	SCCPDH	CGI-49|NET11	saccharopine dehydrogenase (putative)	protein-coding	enhancer	BENGI	-	-	-
WGBS_DMR_chr1:246794940-246795143	chr1	246794940	246795143	HYPER	0	0	0	1	Intergenic	Intergenic	5424	NR_015422	149134	Hs.720494	NM_207326	-	LINC01341	-	long intergenic non-protein coding RNA 1341	ncRNA	enhancer	SegWey	-	-	-
WGBS_DMR_chr1:247333147-247333368	chr1	247333147	247333368	HYPER	0	0	0	1	Intergenic	Intergenic	-1317	NM_001329733	84838	Hs.168677	NM_032752	ENSG00000162714	ZNF496	NIZP1|ZFP496|ZKSCAN17|ZSCAN49	zinc finger protein 496	protein-coding	promoter	FOCS,EnsemblRegBuild,DECRES,ENCODE-HMM	chr1:247330282-247338093	AFF1,AGO1,AGO2,ARID1B,ARID3A,ARNT,ASH2L,ATF2,ATF3,ATF4,ATF7,BCOR,BHLHE40,BRD4,C11orf30,CBFA2T2,CBFA2T3,CBFB,CBX1,CBX3,CHD1,CLOCK,CREB1,CREB3L1,CREM,CTBP1,CTCF,DPF2,E2F6,EBF1,EED,EGR1,ELF1,ELK1,EP300,EP400,ETS1,ETV4,EZH2,FIP1L1,FOXA1,FOXK2,FOXM1,GABPA,GABPB1,GATA2,GATA4,GATAD2B,GMEB1,HCFC1,HDAC1,HDAC2,HMBOX1,HNRNPK,HNRNPLL,IKZF1,IKZF2,IRF1,JUN,JUND,KDM1A,KDM4A,KDM5B,KLF16,L3MBTL2,LEF1,MAX,MBD2,MEI…	chr1:247332640-247333390
WGBS_DMR_chr1:247335770-247336293	chr1	247335770	247336293	HYPER	0	0	0	1	Intergenic	MLT2D|LTR|ERVL	-4091	NM_001329733	84838	Hs.168677	NM_032752	ENSG00000162714	ZNF496	NIZP1|ZFP496|ZKSCAN17|ZSCAN49	zinc finger protein 496	protein-coding	enhancer	SegWey	chr1:247330282-247338093	AFF1,AGO1,AGO2,ARID1B,ARID3A,ARNT,ASH2L,ATF2,ATF3,ATF4,ATF7,BCOR,BHLHE40,BRD4,C11orf30,CBFA2T2,CBFA2T3,CBFB,CBX1,CBX3,CHD1,CLOCK,CREB1,CREB3L1,CREM,CTBP1,CTCF,DPF2,E2F6,EBF1,EED,EGR1,ELF1,ELK1,EP300,EP400,ETS1,ETV4,EZH2,FIP1L1,FOXA1,FOXK2,FOXM1,GABPA,GABPB1,GATA2,GATA4,GATAD2B,GMEB1,HCFC1,HDAC1,HDAC2,HMBOX1,HNRNPK,HNRNPLL,IKZF1,IKZF2,IRF1,JUN,JUND,KDM1A,KDM4A,KDM5B,KLF16,L3MBTL2,LEF1,MAX,MBD2,MEI…	-
WGBS_DMR_chr1:247347766-247348563	chr1	247347766	247348563	HYPER	0	0	1	1	Intergenic	Intergenic	-16224	NM_001329733	84838	Hs.168677	NM_032752	ENSG00000162714	ZNF496	NIZP1|ZFP496|ZKSCAN17|ZSCAN49	zinc finger protein 496	protein-coding	enhancer	SegWey,BENGI	chr1:247346999-247348691	AGO1,AGO2,GATA1,IKZF1,JUND,POLR2A,POLR2G,RBM22,ZBTB33,ZBTB7A,ZMYM3	-
Array_DMR_chr1:247348062-247348167	chr1	247348062	247348167	HYPER	0	0	1	1	Intergenic	Intergenic	-16174	NM_001329733	84838	Hs.168677	NM_032752	ENSG00000162714	ZNF496	NIZP1|ZFP496|ZKSCAN17|ZSCAN49	zinc finger protein 496	protein-coding	enhancer	SegWey,BENGI	chr1:247346999-247348691	AGO1,AGO2,GATA1,IKZF1,JUND,POLR2A,POLR2G,RBM22,ZBTB33,ZBTB7A,ZMYM3	chr1:247348000-247348250
WGBS_DMR_chr1:247349069-247349392	chr1	247349069	247349392	HYPER	0	0	0	1	Intergenic	AluSg4|SINE|Alu	-17290	NM_001329733	84838	Hs.168677	NM_032752	ENSG00000162714	ZNF496	NIZP1|ZFP496|ZKSCAN17|ZSCAN49	zinc finger protein 496	protein-coding	enhancer	JungEtAl2019	chr1:247349006-247349596	BCOR,MEIS2,PKNOX1,TBP	-
WGBS_DMR_chr1:247448047-247448629	chr1	247448047	247448629	HYPER	0	0	0	1	intron (NM_183395, intron 6 of 6)	intron (NM_183395, intron 6 of 6)	3644	NM_001004492	127623	Hs.446999	NM_001004492	ENSG00000177535	OR2B11	-	olfactory receptor family 2 subfamily B member 11	protein-coding	promoter	SegWey,ENCODE-HMM	chr1:247447523-247448993	ASH2L,ATF2,ATF7,C11orf30,CREB1,CREM,CTCF,E2F6,EHMT2,EP300,GABPA,GABPB1,GMEB1,HCFC1,HNRNPLL,KDM4A,L3MBTL2,MAFF,MAFK,MLLT1,MYC,PHF20,PHF8,POLR2A,POLR2G,RAD21,RBFOX2,SIX5,SUZ12,TAF1,TAF9B,TBP,YY1,ZBTB40,ZNF143,ZNF316,ZNF384	-
WGBS_DMR_chr1:247530658-247531158	chr1	247530658	247531158	HYPER	0	0	0	1	promoter-TSS (NR_027309)	promoter-TSS (NR_027309)	-104	NR_027309	148824	Hs.23491	NR_027309	ENSG00000284824	GCSAML-AS1	-	GCSAML antisense RNA 1	ncRNA	enhancer	BENGI	chr1:247530659-247531553	CBX1,E2F6,L3MBTL2,MAX,MGA,NRF1,PCBP1,POLR2G,RBFOX2,RNF2,YY1	-
Array_DMR_chr1:247549210-247549289	chr1	247549210	247549289	HYPER	0	0	1	0	intron (NM_001281834, intron 4 of 6)	intron (NM_001281834, intron 4 of 6)	204	NM_145278	148823	Hs.732113	NM_145278	ENSG00000169224	GCSAML	C1orf150	germinal center associated signaling and motility like	protein-coding	promoter	EnsemblRegBuild	chr1:247547998-247549297	ARID1B,BHLHE40,C11orf30,CBFA2T2,CBFA2T3,CREM,DACH1,DPF2,ESRRA,GABPA,GATA1,GATA2,HDAC1,HES1,HMBOX1,KLF16,MEIS2,MITF,MTA2,MYNN,NCOR1,NFE2,NFIC,NR2F2,NR2F6,PKNOX1,PML,POLR2A,RNF2,RUNX1,SMARCA4,SMARCE1,SOX6,SPI1,STAT5A,TAF9B,TAL1,TCF12,TEAD4,TRIM24,TRIM28,ZNF318	-
WGBS_DMR_chr1:247905286-247905656	chr1	247905286	247905656	HYPER	0	0	0	1	Intergenic	LTR2|LTR|ERV1	9884	NM_001001957	343171	Hs.269151	NM_001001957	ENSG00000238243	OR2W3	OR2W3P|OR2W8P|OST718	olfactory receptor family 2 subfamily W member 3	protein-coding	enhancer	JungEtAl2019	-	-	-
WGBS_DMR_chr10:612882-613457	chr10	612882	613457	HYPER	0	0	0	1	intron (NM_014974, intron 1 of 36)	intron (NM_014974, intron 1 of 36)	-15395	NR_147612	101930421	Hs.654707	NR_147612	ENSG00000225140	LOC101930421	-	uncharacterized LOC101930421	ncRNA	enhancer	JungEtAl2019	chr10:612620-613936	CTBP1,CTCF,DPF2,ELF1,EP300,ESR1,FOXA1,GATA3,GATAD2B,JUND,MBD2,MNT,MTA1,MTA3,MYC,NEUROD1,NFIB,NR3C1,POLR2A,RAD51,RCOR1,SIN3A,SIX4,SMARCE1,ZBTB40,ZHX2,ZKSCAN1,ZNF217,ZNF24,ZNF579,ZNF592,ZNF687	-
WGBS_DMR_chr10:697205-697564	chr10	697205	697564	HYPO	0	0	0	1	Intergenic	CpG	-7716	NM_014974	22982	Hs.432397	NM_014974	ENSG00000151240	DIP2C	KIAA0934	disco interacting protein 2 homolog C	protein-coding	enhancer	JungEtAl2019	chr10:696971-697685	ARNT,BCL11A,BHLHE40,CTCF,PAX5,PKNOX1,POU2F2,TAF1,TCF12,ZNF687	-
WGBS_DMR_chr10:778763-779020	chr10	778763	779020	HYPER	0	0	0	1	Intergenic	Intergenic	-89223	NM_014974	22982	Hs.432397	NM_014974	ENSG00000151240	DIP2C	KIAA0934	disco interacting protein 2 homolog C	protein-coding	-	-	chr10:778758-779517	CTBP1,ESRRA,FOS,FOSL2,JUN,JUND,MNT,NCOA3,PKNOX1,SMARCE1,STAT3,ZBTB33,ZNF687	-
450KSigProbes_cg18468041_chr10:805160-805162	chr10	805160	805162	HYPO	1	0	0	0	Intergenic	CpG	-115493	NM_014974	22982	Hs.432397	NM_014974	ENSG00000151240	DIP2C	KIAA0934	disco interacting protein 2 homolog C	protein-coding	enhancer	SegWey,BENGI	chr10:803995-808522	AGO1,AGO2,CTCF,FOSL2,POLR2A,POLR2G,RBM22,SPI1,ZBTB33	-
WGBS_DMR_chr10:1362845-1362945	chr10	1362845	1362945	HYPER	0	0	0	1	intron (NM_018702, intron 3 of 9)	CpG	-163735	NR_033387	642394	Hs.568831	NM_001098830	ENSG00000205696	ADARB2-AS1	C10orf109|NCRNA00168	ADARB2 antisense RNA 1	ncRNA	-	-	-	-	-
WGBS_DMR_chr10:1363802-1364107	chr10	1363802	1364107	HYPER	0	0	0	1	intron (NM_018702, intron 2 of 9)	CpG-2587	-162676	NR_033387	642394	Hs.568831	NM_001098830	ENSG00000205696	ADARB2-AS1	C10orf109|NCRNA00168	ADARB2 antisense RNA 1	ncRNA	-	-	-	-	-
WGBS_DMR_chr10:1932676-1932993	chr10	1932676	1932993	HYPER	0	0	0	1	Intergenic	Intergenic	81514	NR_040253	282980	Hs.576810	NR_040253	ENSG00000234962	LINC00700	-	long intergenic non-protein coding RNA 700	ncRNA	enhancer	HACER	chr10:1932277-1933057	ASH2L,RAD21	-
WGBS_DMR_chr10:3066238-3066362	chr10	3066238	3066362	HYPO	0	0	0	1	Intergenic	Intergenic	-1220	NM_001323068	5214	Hs.26010	NM_002627	ENSG00000067057	PFKP	ATP-PFK|PFK-C|PFK-P|PFKF	phosphofructokinase, platelet	protein-coding	enhancer	SegWey	chr10:3065479-3070711	AGO1,ARID2,ARID3A,ASH2L,ATF4,BACH1,BCOR,BHLHE40,BRD9,CBX1,CDC5L,CHD1,CLOCK,CREM,CTBP1,CTCF,DPF2,E2F6,E2F8,EBF1,EED,EGR1,ELF1,ELF4,EP300,EP400,ESRRA,ETV6,EZH2,FIP1L1,FOXK2,GABPA,GABPB1,GATAD2B,HDAC1,HDAC2,HDAC6,HNRNPK,HNRNPL,IKZF1,IKZF2,IRF1,IRF3,JUND,KDM4A,KDM5B,L3MBTL2,MAX,MEF2B,MGA,MLLT1,MNT,MTA1,MTA3,MXI1,MYC,NBN,NCOA1,NR2F2,NRF1,PCBP1,PHF20,PHF8,POLR2A,POLR2G,PRDM10,RAD21,RB1,RBBP5,RBFOX2,RBM…	-
WGBS_DMR_chr10:3096089-3096809	chr10	3096089	3096809	HYPER	0	0	1	1	intron (NM_001242339, intron 3 of 23)	intron (NM_001242339, intron 3 of 23)	-8160	NM_001323073	5214	Hs.26010	NM_002627	ENSG00000067057	PFKP	ATP-PFK|PFK-C|PFK-P|PFKF	phosphofructokinase, platelet	protein-coding	enhancer	ENCODE-HMM,JungEtAl2019	-	-	chr10:3096120-3096790
Array_DMR_chr10:3096226-3096342	chr10	3096226	3096342	HYPER	0	0	1	1	intron (NM_001242339, intron 3 of 23)	intron (NM_001242339, intron 3 of 23)	-8325	NM_001323073	5214	Hs.26010	NM_002627	ENSG00000067057	PFKP	ATP-PFK|PFK-C|PFK-P|PFKF	phosphofructokinase, platelet	protein-coding	enhancer	ENCODE-HMM,JungEtAl2019	chr10:3094207-3096726	ARID1B,ARID3A,ARNT,ASH2L,ATF2,ATF3,ATF4,ATF7,BACH1,BATF,BCL3,BHLHE40,BRD4,BRD9,C11orf30,CBFA2T2,CBFA2T3,CBX3,CEBPB,CLOCK,CREB1,CREB3L1,CREM,CTBP1,CTCF,CUX1,DPF2,E2F1,E2F6,E2F8,E4F1,EGR1,EHMT2,ELF1,ELF4,EP300,EP400,ESRRA,ETS1,FOS,FOSL1,FOSL2,FOXA1,FOXA2,FOXK2,GABPA,GATA1,GATA2,GATA3,GATAD2B,GMEB1,HDAC1,HDAC2,HDAC3,HMBOX1,HNF4A,HNF4G,IKZF1,IRF1,JUN,JUNB,JUND,KDM1A,KDM5B,L3MBTL2,LCORL,LEF1,MAFF,MAFK…	chr10:3096120-3096790
WGBS_DMR_chr10:3240323-3240662	chr10	3240323	3240662	HYPO	0	0	0	1	Intergenic	Intergenic	-67651	NM_014889	10531	Hs.528300	NM_014889	ENSG00000107959	PITRM1	MP1|PreP	pitrilysin metallopeptidase 1	protein-coding	enhancer	SegWey,BENGI,DECRES,ENCODE-HMM	chr10:3239199-3241061	ARID2,BCL3,BHLHE40,CC2D1A,CEBPB,CTCF,CUX1,ELK1,EP300,EZH2,FOS,IRF4,JUND,MAX,MNT,MYC,NR2F2,RAD21,RB1,REST,RNF2,RUNX3,SIN3A,SMARCA4,SMC3,TAF1,TCF12,TRIM22,XRCC5,YY1,ZBTB33,ZNF143,ZNF316,ZNF444	-
WGBS_DMR_chr10:3556627-3556737	chr10	3556627	3556737	HYPER	0	0	0	1	intron (NR_131187, intron 1 of 1)	CpG	-53844	NR_155746	101927880	-	NR_155743	-	LINC02669	-	long intergenic non-protein coding RNA 2669	ncRNA	promoter	ENCODE-HMM	chr10:3556021-3557251	AFF1,ATF3,ATF4,ATF7,BMI1,CEBPB,CREB1,CREB3L1,CREM,CTBP1,DPF2,E2F1,ELF4,EP400,FOS,FOXK2,GATA3,GMEB1,HCFC1,IKZF1,JUND,L3MBTL2,MITF,MLLT1,MNT,NRF1,RBFOX2,REST,RFX1,SETDB1,SREBF1,SUZ12,TRIM24,TRIM28,ZBTB40,ZNF143,ZNF24,ZNF444,ZNF592,ZNF687,ZSCAN29	-
WGBS_DMR_chr10:3763035-3763381	chr10	3763035	3763381	HYPER	0	0	0	1	Intergenic	Intergenic	22073	NR_027653	1316	Hs.4055	NM_001300	ENSG00000067082	KLF6	BCD1|CBA1|COPEB|CPBP|GBF|PAC1|ST12|ZF9	Kruppel like factor 6	protein-coding	promoter	ENCODE-HMM	chr10:3760584-3764505	ARID1B,ARID3A,ATF2,ATF3,ATF7,BCL3,CBFA2T3,CBX3,CBX5,CEBPB,CREM,CTBP1,DPF2,E4F1,EED,EGR1,ELF1,EP300,EP400,ETS1,ETV6,FOS,FOSL2,FOXA1,GABPA,GABPB1,GATA3,GATAD2A,GMEB1,HDAC1,HDAC2,IKZF1,IKZF2,IRF4,JUN,JUNB,JUND,MAFF,MAFK,MAX,MBD2,MEF2A,MNT,MTA3,MXI1,MYC,MYNN,NEUROD1,NFIC,NR2F1,NR2F2,NR2F6,PKNOX1,POLR2A,POU2F2,RAD21,RBFOX2,RELB,RNF2,RUNX3,SKIL,SMARCA4,SMARCE1,SP1,SPI1,STAT3,TBL1XR1,TBX21,TCF12,TEAD4,T…	chr10:3763040-3763470
WGBS_DMR_chr10:3782085-3782554	chr10	3782085	3782554	HYPER	0	0	1	1	intron (NM_001160124, intron 1 of 3)	intron (NM_001160124, intron 1 of 3)	2962	NR_027653	1316	Hs.4055	NM_001300	ENSG00000067082	KLF6	BCD1|CBA1|COPEB|CPBP|GBF|PAC1|ST12|ZF9	Kruppel like factor 6	protein-coding	promoter	BENGI,FANTOM5	chr10:3771842-3787677	AFF1,AGO1,AGO2,ARHGAP35,ARID1B,ARID2,ARID3A,ARNT,ASH1L,ASH2L,ATF2,ATF3,ATF4,ATF7,BACH1,BATF,BCL11A,BCL3,BCOR,BHLHE40,BMI1,BRCA1,BRD4,BRD9,C11orf30,CBFA2T2,CBFA2T3,CBFB,CBX1,CBX5,CC2D1A,CCAR2,CDC5L,CEBPB,CHAMP1,CHD1,CHD4,CHD7,CLOCK,CREB1,CREB3L1,CREM,CTBP1,CTCF,CUX1,DACH1,DNMT1,DPF2,E2F1,E2F6,E2F7,E2F8,E4F1,EBF1,EED,EGR1,EHMT2,ELF1,ELF4,ELK1,EP300,EP400,ESR1,ESRRA,ETS1,ETV4,ETV6,FIP1L1,FOS,FOSL1,F…	-
Array_DMR_chr10:3782181-3782495	chr10	3782181	3782495	HYPER	0	0	1	1	intron (NM_001160124, intron 1 of 3)	intron (NM_001160124, intron 1 of 3)	2943	NR_027653	1316	Hs.4055	NM_001300	ENSG00000067082	KLF6	BCD1|CBA1|COPEB|CPBP|GBF|PAC1|ST12|ZF9	Kruppel like factor 6	protein-coding	promoter	BENGI,FANTOM5	chr10:3771842-3787677	AFF1,AGO1,AGO2,ARHGAP35,ARID1B,ARID2,ARID3A,ARNT,ASH1L,ASH2L,ATF2,ATF3,ATF4,ATF7,BACH1,BATF,BCL11A,BCL3,BCOR,BHLHE40,BMI1,BRCA1,BRD4,BRD9,C11orf30,CBFA2T2,CBFA2T3,CBFB,CBX1,CBX5,CC2D1A,CCAR2,CDC5L,CEBPB,CHAMP1,CHD1,CHD4,CHD7,CLOCK,CREB1,CREB3L1,CREM,CTBP1,CTCF,CUX1,DACH1,DNMT1,DPF2,E2F1,E2F6,E2F7,E2F8,E4F1,EBF1,EED,EGR1,EHMT2,ELF1,ELF4,ELK1,EP300,EP400,ESR1,ESRRA,ETS1,ETV4,ETV6,FIP1L1,FOS,FOSL1,F…	-
WGBS_DMR_chr10:4867665-4868026	chr10	4867665	4868026	HYPER	0	0	0	1	Intergenic	Intergenic	41668	NM_001040177	83592	Hs.657944	NM_031436	ENSG00000165568	AKR1E2	AKR1CL2|AKRDC1|LoopADR|TAKR|hTSP|htAKR	aldo-keto reductase family 1 member E2	protein-coding	enhancer	BENGI,FulcoEtAl2019	chr10:4865743-4869115	AFF1,ARID1B,ARID3A,ARNT,ASH1L,ATF2,ATF3,ATF7,BCOR,BHLHE40,BRD4,BRD9,C11orf30,CBFA2T2,CBFA2T3,CBX3,CBX5,CC2D1A,CDC5L,CEBPB,CHAMP1,CREB3L1,CREM,CTBP1,CTCF,CUX1,DACH1,DPF2,E2F1,E2F8,E4F1,EGR1,EHMT2,ELF1,ELF4,EP300,EP400,ESRRA,ETS1,ETV6,FOS,FOSL1,FOXK2,FOXM1,GABPA,GATA1,GATA2,GATAD2A,GATAD2B,GMEB1,HDAC1,HDAC2,HDAC3,HES1,HMBOX1,IKZF1,IRF1,JUN,JUNB,JUND,KDM1A,KLF16,L3MBTL2,LEF1,MAFK,MAX,MBD2,MEIS2,MGA,…	-
WGBS_DMR_chr10:5466806-5467034	chr10	5466806	5467034	HYPER	0	0	0	1	Intergenic	Intergenic	20369	NM_005863	10276	Hs.25155	NM_005863	ENSG00000173848	NET1	ARHGEF8|NET1A	neuroepithelial cell transforming 1	protein-coding	promoter	ENCODE-HMM	chr10:5466113-5469590	ARID1B,ASH2L,ATF3,ATF4,ATF7,BCOR,BHLHE40,CBFA2T2,CBX3,CBX5,CEBPB,CLOCK,CREB1,CTBP1,CTCF,DPF2,E2F1,E2F6,EGR1,EP300,FOS,FOXA1,GATA3,GATAD2A,GATAD2B,HES1,HNF4A,HNRNPLL,IKZF1,JUN,JUNB,JUND,KDM1A,KDM4B,L3MBTL2,MAX,MBD2,MGA,MLLT1,MNT,MTA1,MTA3,MYC,NBN,NCOA1,NCOA3,NEUROD1,NFIB,NFIC,NFXL1,PHF8,PKNOX1,POLR2A,POLR2G,RAD21,RB1,RBBP5,RBFOX2,RBM25,RBM39,RLF,RXRA,SETDB1,SMAD5,SOX6,SP1,TAF1,TBP,TCF12,TRIM24,TRI…	-
WGBS_DMR_chr10:5610727-5610885	chr10	5610727	5610885	HYPER	0	0	0	1	Intergenic	Intergenic	-14688	NR_134491	105376382	Hs.460282	NR_134491	ENSG00000242147	LINC02657	-	long intergenic non-protein coding RNA 2657	ncRNA	enhancer	HACER,DECRES	chr10:5609732-5611207	ASH2L,ATF3,CHD4,CTCF,ELF1,EP300,ESRRA,ETV4,FOS,FOSL2,FOXA1,GABPA,GATA4,HDAC2,HNF4A,HNF4G,HNRNPL,JUND,KDM1A,MAFK,MAX,MEIS2,MYC,NCOR1,NR3C1,NRF1,PKNOX1,POLR2A,RAD21,REST,RNF2,RXRA,SIN3A,SKI,SP1,STAT3,TAF1,TBP,TCF12,TFAP4,U2AF2,XRCC5,YY1	chr10:5610720-5611090
WGBS_DMR_chr10:5646251-5646908	chr10	5646251	5646908	HYPER	0	0	1	1	intron (NR_037164, intron 4 of 6)	MLT1K|LTR|ERVL-MaLR	20016	NR_037164	79754	Hs.445899	NM_024701	ENSG00000196372	ASB13	-	ankyrin repeat and SOCS box containing 13	protein-coding	enhancer	FOCS	-	-	-
Array_DMR_chr10:5646507-5646657	chr10	5646507	5646657	HYPER	0	0	1	1	intron (NR_037164, intron 4 of 6)	MLT1K|LTR|ERVL-MaLR	20013	NR_037164	79754	Hs.445899	NM_024701	ENSG00000196372	ASB13	-	ankyrin repeat and SOCS box containing 13	protein-coding	enhancer	FOCS	chr10:5645116-5646735	CTCF,EBF1,EED,EP300,FOXA2,GATA3,HNF4A,HNF4G,JUND,MAX,NR2F2,POLR2A,RAD21,REST,RUNX3,RXRA,SP1,YY1,ZBTB33,ZNF217	-
Array_DMR_chr10:5840503-5840613	chr10	5840503	5840613	HYPO	0	0	1	0	Intergenic	CpG	-27009	NM_001115156	2665	Hs.299055	NM_001494	ENSG00000057608	GDI2	HEL-S-46e|RABGDIB	GDP dissociation inhibitor 2	protein-coding	promoter	BENGI,EnsemblRegBuild,ENCODE-HMM	chr10:5840030-5841592	ARID3A,ARNT,ASH2L,ATF2,ATF7,BACH1,BATF,BCL11A,BCL3,BHLHE40,BMI1,CREM,CUX1,DPF2,EBF1,EED,EGR1,ELF1,EP300,ESRRA,ETS1,ETV4,ETV6,FOXK2,GABPA,GATAD2B,HNRNPLL,IKZF1,IKZF2,IRF3,IRF4,JUNB,JUND,KDM1A,KLF5,MAFF,MAFK,MAX,MEF2A,MEF2B,MEF2C,MEIS2,MTA2,MTA3,NBN,NFATC1,NFIC,NR3C1,PAX5,PBX3,PKNOX1,POLR2A,POLR2G,RAD21,RAD51,RB1,RBM39,RCOR1,RELB,REST,RNF2,RUNX3,SKI,SKIL,SMAD5,SMARCA5,SPI1,SRF,STAT1,TAF1,TBL1XR1,TB…	chr10:5840300-5840810
WGBS_DMR_chr10:5999640-5999805	chr10	5999640	5999805	HYPER	0	0	0	1	Intergenic	Intergenic	-20981	NM_001351095	3601	Hs.445124	NM_002189	ENSG00000134470	IL15RA	CD215	interleukin 15 receptor subunit alpha	protein-coding	-	-	chr10:5999391-5999874	CTCF,MYC	-
WGBS_DMR_chr10:6124824-6125048	chr10	6124824	6125048	HYPER	0	0	0	1	Intergenic	Intergenic	-19942	NR_136554	5209	Hs.195471	NM_004566	ENSG00000170525	PFKFB3	IPFK2|PFK2|iPFK-2	6-phosphofructo-2-kinase/fructose-2,6-biphosphatase 3	protein-coding	promoter	ENCODE-HMM	chr10:6124526-6125198	C11orf30,EP300,MAFF,MAFK,NFE2,NFE2L2,POLR2A,RNF2,ZNF316,ZNF639	chr10:6124680-6125090
WGBS_DMR_chr10:6299136-6299573	chr10	6299136	6299573	HYPER	0	0	0	1	Intergenic	Intergenic	-27190	NR_040079	399715	-	NR_040079	ENSG00000215244	LINC02649	-	long intergenic non-protein coding RNA 2649	ncRNA	enhancer	SegWey,BENGI,DECRES,ENCODE-HMM	chr10:6298829-6301405	ARID1B,ARID3A,ARNT,ATF2,ATF3,ATF7,BACH1,BATF,BCL11A,BCL3,BHLHE40,BMI1,BRCA1,CBFB,CBX5,CEBPB,CHD1,CREM,CTCF,CUX1,DPF2,E2F6,E2F8,EBF1,EED,ELF1,EP300,ESRRA,ETS1,ETV6,EZH2,FOS,FOSL2,FOXA1,FOXA2,GABPA,GATAD2B,HCFC1,HNF1A,IKZF1,IKZF2,IRF4,JUN,JUNB,JUND,KLF5,L3MBTL2,MAX,MEF2A,MEF2B,MLLT1,MNT,MTA1,MTA2,MXI1,MYC,NBN,NFATC1,NFATC3,NFE2L2,NFIC,NR3C1,PAX5,PKNOX1,POLR2A,POU2F2,RAD21,RAD51,RCOR1,RELB,REST,RNF2…	-
WGBS_DMR_chr10:7525863-7526083	chr10	7525863	7526083	HYPER	0	0	0	1	Intergenic	Intergenic	93700	NM_032817	80760	Hs.498586	NM_030569	ENSG00000123243	ITIH5	ITI-HC5|PP14776	inter-alpha-trypsin inhibitor heavy chain 5	protein-coding	promoter	ENCODE-HMM	chr10:7525076-7526095	ARID2,ARNT,ATF2,ATF3,ATF4,ATF7,C11orf30,CBX3,CBX5,CC2D1A,CEBPB,CREB1,CREM,CTCF,DPF2,EGR1,ELF1,EP300,FOXA1,GATA3,JUN,JUNB,JUND,KDM1A,KDM5A,MAFF,MAFK,MEIS2,MITF,MLLT1,MYC,NBN,PBX3,PKNOX1,RAD21,RAD51,RB1,REST,RUNX3,SKIL,SMC3,STAT3,TBP,TBX21,TRIM22,TRIM24,TRIM28,USF1,XRCC5,YY1,ZNF143,ZNF316,ZNF384,ZNF507,ZNF592	-
WGBS_DMR_chr10:7526240-7526449	chr10	7526240	7526449	HYPER	0	0	0	1	Intergenic	Intergenic	93329	NM_032817	80760	Hs.498586	NM_030569	ENSG00000123243	ITIH5	ITI-HC5|PP14776	inter-alpha-trypsin inhibitor heavy chain 5	protein-coding	promoter	ENCODE-HMM	-	-	-
850KSigProbes_cg12465805_chr10:11172831-11172833	chr10	11172831	11172833	HYPER	0	1	0	0	intron (NM_001326339, intron 2 of 11)	intron (NM_001326339, intron 2 of 11)	7802	NM_001025076	10659	Hs.309288	NM_006561	ENSG00000048740	CELF2	BRUNOL3|CELF-2|CUG-BP2|CUGBP2|ETR-3|ETR3|NAPOR	CUGBP Elav-like family member 2	protein-coding	promoter	BENGI	chr10:11166976-11174400	ARNT,ATF2,ATF7,BACH1,BATF,BHLHE40,C11orf30,CBFB,CHD1,CREB1,CTCF,CUX1,DPF2,E2F8,EED,ELF1,EP300,EZH2,GATA1,GATAD2B,HDAC1,IKZF1,IKZF2,MAFK,MAX,MLLT1,MNT,MTA2,MXI1,NFATC1,NFATC3,NFIC,NR2F6,PAX5,POLR2A,RAD51,RB1,RCOR1,RELB,RFX5,RNF2,RUNX3,SIN3A,SKIL,SMAD1,SMARCE1,SP1,SPI1,STAT3,TAF1,TBL1XR1,TBP,TBX21,TRIM22,WRNIP1,YY1,ZBED1,ZNF24,ZNF316,ZNF687	-
WGBS_DMR_chr10:11209148-11209350	chr10	11209148	11209350	HYPO	0	0	0	1	intron (NM_001326339, intron 2 of 11)	intron (NM_001326339, intron 2 of 11)	44219	NM_001025076	10659	Hs.309288	NM_006561	ENSG00000048740	CELF2	BRUNOL3|CELF-2|CUG-BP2|CUGBP2|ETR-3|ETR3|NAPOR	CUGBP Elav-like family member 2	protein-coding	enhancer	ENCODE-HMM	chr10:11207494-11210980	ATF2,ATF7,BATF,CREM,CTCF,CUX1,EBF1,EED,EP300,ETV6,FOS,HSF1,IKZF1,IKZF2,IRF1,MEF2A,MLLT1,NFATC1,NFIC,PKNOX1,POLR2A,POU2F2,RAD21,RELB,RUNX3,SIN3A,SMAD5,SMARCA5,SMC3,TAF1,TBL1XR1,TBP,TBX21,TCF12,YY1,ZBED1,ZBTB33,ZMYM3,ZNF384	chr10:11209120-11209610
WGBS_DMR_chr10:11337068-11338057	chr10	11337068	11338057	HYPO	1	1	0	1	TTS (NM_006561)	TTS (NM_006561)	7112	NR_126062	414196	Hs.729598	NM_001012713	-	CELF2-AS1	C10orf31	CELF2 antisense RNA 1	ncRNA	-	-	chr10:11336557-11338095	BCL3,CTCF,EP300,MXI1,POLR2A,POU2F2,RUNX3	-
450KSigProbes_cg07796597_chr10:11337739-11337741	chr10	11337739	11337741	HYPO	1	1	0	1	intron (NR_126062, intron 1 of 2)	intron (NR_126062, intron 1 of 2)	6934	NR_126062	414196	Hs.729598	NM_001012713	-	CELF2-AS1	C10orf31	CELF2 antisense RNA 1	ncRNA	enhancer	SegWey,BENGI	chr10:11336557-11338095	BCL3,CTCF,EP300,MXI1,POLR2A,POU2F2,RUNX3	chr10:11337480-11338130
850KSigProbes_cg07796597_chr10:11337739-11337741	chr10	11337739	11337741	HYPO	1	1	0	1	intron (NR_126062, intron 1 of 2)	intron (NR_126062, intron 1 of 2)	6934	NR_126062	414196	Hs.729598	NM_001012713	-	CELF2-AS1	C10orf31	CELF2 antisense RNA 1	ncRNA	enhancer	SegWey,BENGI	chr10:11336557-11338095	BCL3,CTCF,EP300,MXI1,POLR2A,POU2F2,RUNX3	chr10:11337480-11338130
WGBS_DMR_chr10:11737212-11737491	chr10	11737212	11737491	HYPO	0	0	0	1	Intergenic	L1PA2|LINE|L1	-5006	NM_024693	79746	Hs.22242	NM_024693	ENSG00000134463	ECHDC3	-	enoyl-CoA hydratase domain containing 3	protein-coding	promoter	ENCODE-HMM	chr10:11737154-11738342	ARID1B,CBFA2T2,CBFA2T3,DPF2,E2F6,EGR1,FOSL1,GABPA,GMEB1,HDAC2,JUN,JUND,KDM1A,MEIS2,MGA,NCOR1,NFIC,NFRKB,NR2F1,NR2F2,NR2F6,POLR2A,SMARCA4,SMARCE1,TAL1,TCF12,TEAD4,TRIM24,ZNF316	-
WGBS_DMR_chr10:11869919-11870467	chr10	11869919	11870467	HYPO	0	0	0	1	exon (NM_153256, exon 4 of 4)	exon (NM_153256, exon 4 of 4)	24517	NR_038222	219731	Hs.576787	NR_038222	ENSG00000225778	PROSER2-AS1	-	PROSER2 antisense RNA 1	ncRNA	promoter	BENGI,EnsemblRegBuild	chr10:11868830-11870881	AGO2,ASH2L,ATF7,CREM,DPF2,GABPA,IKZF1,JUND,L3MBTL2,PCBP1,POLR2A,POLR2G,RBBP5,ZBED1,ZNF263	-
450KSigProbes_cg19576422_chr10:12214343-12214345	chr10	12214343	12214345	HYPO	1	0	0	0	intron (NM_006023, intron 4 of 12)	intron (NM_006023, intron 4 of 12)	-18200	NM_001321648	11164	Hs.555956	NM_014142	ENSG00000165609	NUDT5	YSA1|YSA1H|YSAH1|hNUDT5	nudix hydrolase 5	protein-coding	enhancer	JungEtAl2019	chr10:12213669-12215412	ARNT,ATF2,ATF7,CTCF,ELF1,GABPA,GABPB1,NFIC,NR2C1,PKNOX1,RAD21,SMC3,TRIM22,ZBTB40,ZNF143,ZNF384	chr10:12214220-12214430
WGBS_DMR_chr10:12482595-12482977	chr10	12482595	12482977	HYPER	0	0	0	1	intron (NM_001351032, intron 3 of 11)	intron (NM_001351032, intron 3 of 11)	93804	NM_001351032	57118	Hs.600547	NM_020397	ENSG00000183049	CAMK1D	CKLiK|CaM-K1|CaMKID	calcium/calmodulin dependent protein kinase ID	protein-coding	enhancer	ENCODE-HMM	chr10:12482041-12483188	ATF7,BACH1,BCL11A,EBF1,EP300,HDAC2,IKZF1,IKZF2,JUND,MTA2,NANOG,PKNOX1,POLR2A,POU2F2,RELB,REST,SP1,TAF7,TCF12,TRIM28,YY1,ZNF687	-
WGBS_DMR_chr10:12849354-12849939	chr10	12849354	12849939	HYPO	0	0	0	1	Intergenic	Intergenic	-124293	NR_031752	100313841	-	NR_031752	ENSG00000221331	MIR548Q	-	microRNA 548q	ncRNA	enhancer	SegWey,BENGI	-	-	chr10:12849260-12850150
WGBS_DMR_chr10:13351335-13351813	chr10	13351335	13351813	HYPO	0	0	0	1	Intergenic	MLT1C|LTR|ERVL-MaLR	-3276	NM_012247	22929	Hs.124027	NM_012247	ENSG00000086475	SEPHS1	SELD|SPS|SPS1	selenophosphate synthetase 1	protein-coding	enhancer	SegWey,BENGI,FulcoEtAl2019	chr10:13345538-13352184	AFF1,AGO2,ARNT,ASH2L,ATF3,ATF4,ATF7,BACH1,BCOR,BHLHE40,BRD4,BRD9,CBX1,CEBPB,CHD1,CHD7,CLOCK,CREB1,CREM,CTBP1,CTCF,DPF2,E2F6,E4F1,EBF1,EED,EGR1,EHMT2,ELF1,ELF4,EP300,EP400,ETS1,EZH2,FIP1L1,FOSL2,FOXA1,FOXM1,FUS,GABPA,GABPB1,GATA2,GATA3,GATA4,GATAD2B,HCFC1,HDAC1,HDAC2,HNF4A,HNRNPH1,HNRNPLL,IKZF1,IKZF2,JUND,KAT8,KDM1A,KDM4B,KDM5A,L3MBTL2,LEF1,MAFK,MAX,MEF2B,MGA,MIER1,MLLT1,MNT,MTA1,MTA2,MXI1,MYC,NAN…	-
WGBS_DMR_chr10:14009411-14009937	chr10	14009411	14009937	HYPO	0	0	0	1	intron (NM_018027, intron 2 of 24)	intron (NM_018027, intron 2 of 24)	-1141	NM_001318336	55691	Hs.330463	NM_018027	ENSG00000151474	FRMD4A	CCAFCA|FRMD4|bA295P9.4	FERM domain containing 4A	protein-coding	enhancer	HACER,FulcoEtAl2019,FANTOM5	chr10:14007051-14010609	ARNT,ATF2,ATF7,BACH1,BATF,BCL11A,BCL3,BHLHE40,CEBPB,CTCF,DPF2,EBF1,EED,ELF1,EP300,ETV6,FOS,GATA2,GATAD2B,IKZF1,IKZF2,IRF4,IRF5,JUNB,JUND,KLF5,L3MBTL2,MAFK,MEF2B,MITF,MLLT1,MTA2,MXI1,MYB,NBN,NFATC3,NFIC,NR2F2,PAX5,PKNOX1,POLR2A,RAD21,RAD51,RB1,RCOR1,RELB,RUNX3,RXRA,SIN3A,SKIL,SMAD1,SMARCA4,SMARCA5,SMC3,STAT1,TAF1,TBL1XR1,TBP,TBX21,TCF12,TRIM22,USF1,USF2,YY1,ZBED1,ZBTB40,ZNF143,ZNF207,ZNF592,ZNF687…	chr10:14009360-14009910
WGBS_DMR_chr10:14329787-14330156	chr10	14329787	14330156	HYPER	0	0	0	1	intron (NR_134578, intron 2 of 3)	intron (NR_134578, intron 2 of 3)	913	NR_134578	55691	Hs.330463	NM_018027	ENSG00000151474	FRMD4A	CCAFCA|FRMD4|bA295P9.4	FERM domain containing 4A	protein-coding	enhancer	SegWey	-	-	-
WGBS_DMR_chr10:14839311-14839944	chr10	14839311	14839944	HYPER	0	0	0	1	intron (NM_016299, intron 1 of 13)	intron (NM_016299, intron 1 of 13)	1467	NM_016299	51182	Hs.534169	NM_016299	ENSG00000187522	HSPA14	HSP70-4|HSP70L1	heat shock protein family A (Hsp70) member 14	protein-coding	promoter	FOCS,EnsemblRegBuild,DECRES,ENCODE-HMM	-	-	-
WGBS_DMR_chr10:14995962-14996464	chr10	14995962	14996464	HYPO	0	0	0	1	Intergenic	SATR1|Satellite|Satellite	36774	NM_001080836	644890	Hs.257249	NM_001080836	ENSG00000197889	MEIG1	SPATA39|bA2K17.3	meiosis/spermiogenesis associated 1	protein-coding	promoter	BENGI	-	-	-
WGBS_DMR_chr10:15024735-15025112	chr10	15024735	15025112	HYPER	0	0	0	1	intron (NR_144471, intron 3 of 7)	AluSx|SINE|Alu	10502	NR_144469	105376432	Hs.723069	NR_144469	-	DCLRE1CP1	-	DNA cross-link repair 1C pseudogene 1	pseudo	enhancer	HACER,JungEtAl2019	-	-	-
WGBS_DMR_chr10:16519354-16520103	chr10	16519354	16520103	HYPO	0	0	0	1	intron (NM_001010908, intron 1 of 1)	CpG	2277	NM_001010908	389941	Hs.676792	NM_001010908	ENSG00000165985	C1QL3	C1QTNF13|C1ql|CTRP13|K100	complement C1q like 3	protein-coding	promoter	BENGI	chr10:16518616-16523556	ASH2L,BATF,BHLHE40,CTCF,EP300,EZH2,JUNB,KDM1A,KDM4A,MLLT1,NFIC,PAX5,PKNOX1,RAD21,RBBP5,RNF2,RUNX3,SIN3A,SMC3,SRF,SUZ12,TCF7,ZBTB33,ZNF143,ZNF263,ZNF384	chr10:16519200-16520230
WGBS_DMR_chr10:18260510-18261042	chr10	18260510	18261042	HYPER	0	0	0	1	5' UTR (NM_000724, exon 1 of 13)	5' UTR (NM_000724, exon 1 of 13)	121	NM_000724	783	Hs.59093	NM_000724	ENSG00000165995	CACNB2	CACNLB2|CAVB2|MYSB	calcium voltage-gated channel auxiliary subunit beta 2	protein-coding	promoter	BENGI	-	-	-
Array_DMR_chr10:18658454-18658679	chr10	18658454	18658679	HYPER	0	0	1	0	promoter-TSS (NM_178815)	promoter-TSS (NM_178815)	690	NM_001351116	221078	Hs.396175	NM_182543	ENSG00000241058	NSUN6	4933414E04Rik|ARL5B-AS1|NOPD1	NOP2/Sun RNA methyltransferase 6	protein-coding	enhancer	DECRES	chr10:18657551-18662512	AFF1,AGO1,AGO2,ARID1B,ARID3A,ARNT,ASH2L,ATF2,ATF3,ATF7,BACH1,BATF,BCL11A,BCL3,BHLHE40,BRD4,BRD9,C11orf30,CBFB,CBX1,CBX3,CBX5,CC2D1A,CEBPB,CHD1,CHD4,CLOCK,CREB1,CREB3L1,CREM,CTBP1,CTCF,CUX1,DNMT1,DPF2,E2F1,E2F4,E2F6,E2F8,E4F1,EBF1,EED,EGR1,ELF1,ELF4,ELK1,EP300,EP400,ESRRA,ETS1,ETV4,ETV6,FIP1L1,FOS,FOSL2,FOXA2,FOXK2,GABPA,GABPB1,GATA3,GATAD2A,GATAD2B,GMEB1,HCFC1,HDAC1,HDAC2,HES1,HMBOX1,HNF1A,HNF4A,…	chr10:18658240-18658890
WGBS_DMR_chr10:19488546-19489040	chr10	19488546	19489040	HYPER	0	0	0	1	intron (NM_001142308, intron 29 of 39)	intron (NM_001142308, intron 29 of 39)	239757	NR_120646	101928834	Hs.676482	NR_120646	ENSG00000233968	LOC101928834	-	uncharacterized LOC101928834	ncRNA	enhancer	HACER	-	-	-
WGBS_DMR_chr10:19489593-19489845	chr10	19489593	19489845	HYPER	0	0	0	1	intron (NM_001142308, intron 29 of 39)	intron (NM_001142308, intron 29 of 39)	238831	NR_120646	101928834	Hs.676482	NR_120646	ENSG00000233968	LOC101928834	-	uncharacterized LOC101928834	ncRNA	enhancer	HACER	-	-	-
WGBS_DMR_chr10:22334003-22334892	chr10	22334003	22334892	HYPO	0	0	0	1	Intergenic	CpG	-10998	NM_012443	9576	Hs.655170	NM_012443	ENSG00000077327	SPAG6	CT141|Repro-SA-1|pf16	sperm associated antigen 6	protein-coding	bivalent	SegWey	chr10:22331572-22346900	AFF1,AGO1,AGO2,ARID1B,ARID3A,ARNT,ASH2L,ATF2,ATF3,ATF7,BACH1,BATF,BHLHE40,BMI1,BRD4,C11orf30,CBX1,CBX2,CBX5,CBX8,CC2D1A,CHAMP1,CHD1,CREB1,CREM,CTBP1,CTCF,CUX1,DPF2,E2F1,E2F6,E4F1,EBF1,EGR1,ELF1,EP300,EP400,ESRRA,ETS1,ETV6,EZH2,FOS,FOSL1,FOXA2,FOXK2,FOXM1,FUS,GABPA,GABPB1,GATA1,GATA2,GATAD2B,GMEB1,HCFC1,HDAC1,HDAC2,HDAC6,HES1,HNRNPK,HNRNPL,HNRNPLL,IKZF1,IKZF2,IRF1,IRF2,JUN,JUND,KAT8,KDM1A,KDM4A,KD…	-
WGBS_DMR_chr10:24254834-24255426	chr10	24254834	24255426	HYPER	0	0	0	1	intron (NM_001098500, intron 3 of 18)	AluSx1|SINE|Alu	-20555	NR_030334	693188	-	NR_030334	ENSG00000207930	MIR603	MIRN603|hsa-mir-603	microRNA 603	ncRNA	enhancer	JungEtAl2019	chr10:24254693-24255665	ATF2,CTCF,EP300,FOS,MNT,PKNOX1,POLR2A,SIN3A,STAT3,ZBTB33	-
WGBS_DMR_chr10:26566978-26567116	chr10	26566978	26567116	HYPER	0	0	0	1	exon (NM_019043, exon 15 of 15)	exon (NM_019043, exon 15 of 15)	12260	NR_134472	101929117	Hs.127031	NR_134472	-	LOC101929117	-	uncharacterized LOC101929117	ncRNA	enhancer	JungEtAl2019	chr10:26566984-26568372	EGR1,EZH2	chr10:26566940-26567250
WGBS_DMR_chr10:26594054-26594418	chr10	26594054	26594418	HYPO	0	0	0	1	TTS (NR_026793)	TTS (NR_026793)	4371	NR_026793	645528	Hs.634511	NR_026793	ENSG00000233261	FAM238A	C10orf50|LINC00264|NCRNA00264|bA128B16.2	family with sequence similarity 238 member A	ncRNA	-	-	-	-	-
WGBS_DMR_chr10:27320234-27320477	chr10	27320234	27320477	HYPER	0	0	0	1	intron (NR_138082, intron 4 of 4)	intron (NR_138082, intron 4 of 4)	61593	NR_138082	101060171	Hs.568842	NR_138082	-	ARMC4P1	-	armadillo repeat containing 4 pseudogene 1	pseudo	enhancer	SegWey,HACER,DECRES	chr10:27319527-27320491	CTBP1,CTCF,EP300,EZH2,FOS,MYC,NR3C1,PAX5,POLR2A,REST,SPI1,STAT3,ZNF217	-
WGBS_DMR_chr10:29143163-29143476	chr10	29143163	29143476	HYPO	0	0	0	1	Intergenic	LTR1A2|LTR|ERV1	-145742	NM_032517	84569	Hs.558572	NM_032517	ENSG00000120563	LYZL1	KAAG648|LYC2|LYZD1|PRO1278|bA534G20.1	lysozyme like 1	protein-coding	enhancer	BENGI,HACER,DECRES,ENCODE-HMM	chr10:29141662-29143750	ASH2L,BCL3,CC2D1A,CHAMP1,CHD1,CREB1,CTBP1,CTCF,CUX1,DPF2,EGR1,EP400,ESR1,FOS,FOSL2,FOXA1,FOXM1,GABPA,GATA1,GATA2,GATA3,GATAD2B,HCFC1,HDAC2,HNF4A,IKZF1,JUND,KDM1A,L3MBTL2,MAX,MBD2,MGA,MLLT1,MNT,MTA3,NCOA3,NEUROD1,NFIB,NR3C1,PHF8,POLR2A,POLR2G,RAD21,RAD51,RCOR1,RXRA,SETDB1,SIN3A,SMARCE1,SP1,TAF1,TAF7,TBP,TCF12,YY1,ZBTB33,ZBTB5,ZFP91,ZHX2,ZNF217,ZNF24	-
WGBS_DMR_chr10:29784354-29784696	chr10	29784354	29784696	HYPER	0	0	0	1	Intergenic	Intergenic	-47524	NM_001323599	6840	Hs.499209	NM_003174	ENSG00000197321	SVIL	-	supervillin	protein-coding	enhancer	SegWey,BENGI,HACER,FOCS,FulcoEtAl2019,FANTOM5	chr10:29784213-29785009	ATF3,ATF7,BACH1,BCL3,BHLHE40,CEBPB,CREB1,CTBP1,CTCF,CUX1,DPF2,EP300,FOS,FOSL2,FOXA1,FOXA2,GABPA,GATA2,GATA3,JUN,JUND,MAFK,MBD2,MNT,MYC,NCOA3,NEUROD1,NFE2L2,NFIB,NR3C1,PKNOX1,POLR2A,RAD21,RCOR1,REST,RFX5,RXRA,SAP30,SIN3A,SMARCE1,SMC3,SP1,STAT3,TBP,TCF12,TCF7L2,TFAP4,TRIM28,USF1,USF2,YY1,ZBTB33,ZNF217,ZNF263	-
WGBS_DMR_chr10:30368285-30368470	chr10	30368285	30368470	HYPER	0	0	0	1	TTS (NR_106985)	TTS (NR_106985)	288	NR_106985	102466227	-	NR_106985	ENSG00000284277	MIR7162	hsa-mir-7162	microRNA 7162	ncRNA	promoter	ENCODE-HMM	chr10:30367937-30368537	HNRNPLL,IKZF1,L3MBTL2,MAX,MGA,USF1	chr10:30368140-30368550
WGBS_DMR_chr10:32938508-32938724	chr10	32938508	32938724	HYPER	0	0	0	1	intron (NM_002211, intron 1 of 15)	intron (NM_002211, intron 1 of 15)	-3058	NM_033668	3688	Hs.643813	NM_002211	ENSG00000150093	ITGB1	CD29|FNRB|GPIIA|MDF2|MSK12|VLA-BETA|VLAB	integrin subunit beta 1	protein-coding	enhancer	JungEtAl2019	chr10:32937760-32939216	C11orf30,DACH1,E4F1,ELF1,ELF4,EP300,ETS1,ETV4,GABPA,GABPB1,HDAC1,KDM1A,MAFF,MAFK,MNT,MXI1,MYNN,NFE2,NRF1,PKNOX1,POLR2A,RAD21,RUNX3,RXRA,SAP30,SIN3A,SKI,SMARCA4,SP1,SPI1,TAF9B,TCF12,TFAP4,TRIM28,ZNF316,ZNF318	chr10:32937940-32938890
WGBS_DMR_chr10:33273040-33273959	chr10	33273040	33273959	HYPER	0	0	0	1	intron (NM_001024629, intron 2 of 10)	intron (NM_001024629, intron 2 of 10)	61406	NM_001244973	8829	Hs.131704	NM_003873	ENSG00000099250	NRP1	BDCA4|CD304|NP1|NRP|VEGF165R	neuropilin 1	protein-coding	enhancer	JungEtAl2019	chr10:33272963-33274656	ATF3,BCL3,BHLHE40,C11orf30,CEBPB,CREB1,CTCF,ELF1,EP300,ESR1,ESRRA,ETS1,FOS,FOSL2,FOXA1,FOXA2,GABPA,HNF4A,HNF4G,HNRNPL,JUND,MAFF,MAFK,MAX,MNT,MXI1,MYC,NFE2L2,NFIB,NR2F2,NR2F6,NR3C1,POLR2A,RAD21,RCOR1,REST,RFX1,RFX5,RXRA,SIN3A,SIX5,SMC3,SP1,STAT3,TAF1,TBP,TCF12,TCF7L2,YY1,ZBTB33,ZNF263,ZNF316,ZNF687	-
WGBS_DMR_chr10:34102359-34102979	chr10	34102359	34102979	HYPER	0	0	0	1	Intergenic	Intergenic	-329989	NR_038932	100505583	Hs.568804	NR_038932	ENSG00000261683	LINC00838	-	long intergenic non-protein coding RNA 838	ncRNA	enhancer	SegWey,BENGI,ENCODE-HMM	chr10:34102135-34103550	CEBPB,CTCF,EP300,GATA2,GATA3,NR2F2,POLR2A,RAD21,STAT3,TAF1	-
WGBS_DMR_chr10:34768169-34768574	chr10	34768169	34768574	HYPER	0	0	0	1	intron (NM_001184785, intron 1 of 24)	MER4A1|LTR|ERV1	46954	NM_001184793	56288	Hs.131489	NM_019619	ENSG00000148498	PARD3	ASIP|Baz|PAR3|PAR3alpha|PARD-3|PARD3A|PPP1R118|SE2-5L16|SE2-5LT1|SE2-5T2	par-3 family cell polarity regulator	protein-coding	-	-	-	-	-
WGBS_DMR_chr10:35517495-35517915	chr10	35517495	35517915	HYPER	0	0	0	1	intron (NM_001282852, intron 3 of 8)	intron (NM_001282852, intron 3 of 8)	-87705	NM_153368	219770	Hs.638922	NM_153368	ENSG00000177291	GJD4	CX40.1	gap junction protein delta 4	protein-coding	enhancer	JungEtAl2019	-	-	-
850KSigProbes_cg17315693_chr10:35577859-35577861	chr10	35577859	35577861	HYPO	0	1	0	0	Intergenic	Intergenic	-27550	NM_153368	219770	Hs.638922	NM_153368	ENSG00000177291	GJD4	CX40.1	gap junction protein delta 4	protein-coding	enhancer	EnsemblRegBuild,ENCODE-HMM	chr10:35577738-35578178	GATA2	-
WGBS_DMR_chr10:42150663-42151150	chr10	42150663	42151150	HYPER	0	0	0	1	Intergenic	CpG	217139	NR_024380	441666	Hs.255729	NR_024380	ENSG00000215146	LOC441666	-	zinc finger protein 91 pseudogene	pseudo	promoter	EnsemblRegBuild	-	-	-
WGBS_DMR_chr10:43260260-43260680	chr10	43260260	43260680	HYPER	0	0	0	1	intron (NM_145313, intron 1 of 12)	intron (NM_145313, intron 1 of 12)	6449	NM_145313	221002	Hs.125293	NM_145313	ENSG00000198915	RASGEF1A	CG4853	RasGEF domain family member 1A	protein-coding	enhancer	EnsemblRegBuild	-	-	-
WGBS_DMR_chr10:43454894-43455169	chr10	43454894	43455169	HYPO	0	0	0	1	intron (NM_001355444, intron 1 of 3)	AluY|SINE|Alu	17920	NM_001355444	642819	Hs.719657	NM_001355444	ENSG00000243660	ZNF487	KRBO1|ZNF487P	zinc finger protein 487	protein-coding	promoter	EnsemblRegBuild,ENCODE-HMM,FOCS	chr10:43454479-43456615	AFF1,AGO1,AGO2,ARID1B,ARID3A,ARNT,ASH2L,ATF3,ATF7,BACH1,BCOR,BHLHE40,BRD4,BRD9,C11orf30,CBFA2T3,CBX1,CC2D1A,CCAR2,CEBPB,CREB1,CREB3L1,CREM,CTBP1,CTCF,DACH1,DPF2,E2F1,E2F6,E2F7,E2F8,E4F1,EED,EGR1,ELF1,ELF4,EP300,EP400,ESRRA,ETS1,ETV4,ETV6,FIP1L1,FOS,FOXA1,FOXA2,FOXK2,FOXM1,FUS,GABPA,GABPB1,GATA1,GATA2,GATA3,GATA4,GATAD2A,GATAD2B,GMEB1,HCFC1,HDAC1,HDAC2,HES1,HNF4A,HNF4G,HNRNPK,HNRNPL,HNRNPLL,HNRNPU…	-
WGBS_DMR_chr10:43689238-43689434	chr10	43689238	43689434	HYPER	0	0	0	1	Intergenic	L2a|LINE|L2	-40458	NM_001324164	7580	Hs.522885	NM_006973	ENSG00000169740	ZNF32	KOX30	zinc finger protein 32	protein-coding	enhancer	JungEtAl2019	-	-	chr10:43689120-43689530
WGBS_DMR_chr10:43943270-43943557	chr10	43943270	43943557	HYPO	0	0	0	1	intron (NR_136147, intron 3 of 4)	intron (NR_136147, intron 3 of 4)	31011	NR_136148	283033	Hs.178244	NR_033846	-	LINC00841	-	long intergenic non-protein coding RNA 841	ncRNA	enhancer	JungEtAl2019	-	-	-
WGBS_DMR_chr10:44911196-44911555	chr10	44911196	44911555	HYPER	0	0	0	1	promoter-TSS (NM_001123376)	promoter-TSS (NM_001123376)	59	NM_001123376	643236	Hs.292788	NM_001123376	ENSG00000187783	TMEM72	C10orf127|KSP37	transmembrane protein 72	protein-coding	promoter	ENCODE-HMM	chr10:44910518-44912152	BHLHE40,CBFA2T3,CTCF,ESRRA,FOXA2,HNF1A,HNF4A,HNRNPL,HNRNPLL,JUND,MAX,MLLT1,NANOG,NR2F2,NR2F6,NRF1,POLR2A,RAD21,RBM39,RXRA,SKI,SP1,TAF1,TBP,TBX3,UBTF,XRCC5,YY1,ZFP91,ZNF263	-
WGBS_DMR_chr10:44974575-44974818	chr10	44974575	44974818	HYPER	0	0	0	1	intron (NM_032023, intron 3 of 10)	CpG	4186	NM_007021	11067	Hs.93675	NM_007021	ENSG00000165507	DEPP1	C10orf10|DEPP|FIG|Fseg	DEPP1 autophagy regulator	protein-coding	promoter	EnsemblRegBuild,FOCS	chr10:44970580-44982926	AFF1,AGO1,AGO2,ARID1B,ARID3A,ARNT,ASH2L,ATF2,ATF3,ATF7,BACH1,BATF,BCL11A,BCL3,BHLHE40,BMI1,CBFA2T2,CBFA2T3,CBFB,CBX1,CEBPB,CHD1,CHD4,CLOCK,CREB3L1,CREM,CTBP1,CTCF,DACH1,DPF2,E2F6,E4F1,EBF1,EED,EGR1,EHMT2,ELF1,ELF4,ELK1,EP300,ESR1,ESRRA,ETS1,ETV4,EZH2,FIP1L1,FOS,FOSL2,FOXA1,FOXA2,FOXK2,FOXM1,GABPA,GABPB1,GATA1,GATA2,GATA3,GATA4,GATAD2A,GATAD2B,HDAC1,HDAC2,HDAC6,HNF1A,HNF4A,HNF4G,HNRNPH1,HNRNPK,HNR…	chr10:44974020-44975430
850KSigProbes_cg15633068_chr10:45008597-45008599	chr10	45008597	45008599	HYPO	0	1	0	0	Intergenic	Intergenic	-7688	NM_001039380	220979	Hs.707791	NM_001039380	-	C10orf25	-	chromosome 10 open reading frame 25	protein-coding	enhancer	SegWey,DECRES,FulcoEtAl2019,FOCS	chr10:45008198-45009310	ARID3A,ATF2,ATF3,ATF4,ATF7,BHLHE40,CC2D1A,CEBPB,CREB1,CREB3L1,CREM,CTBP1,CTCF,DPF2,E2F1,E4F1,ELF1,ELF4,ELK1,EP300,FOXK2,GABPA,GABPB1,GATA2,GATA3,HDAC1,HNF4A,IKZF1,JUND,KDM1A,KLF16,MAX,MEIS2,MNT,MTA3,MYC,NR2F1,NR2F2,NRF1,PKNOX1,POLR2A,RAD21,RCOR1,REST,RXRA,SIN3A,SKIL,SMC3,SOX6,SP1,TAF1,TBX21,TCF7L2,TRIM22,TRIM28,YY1,ZNF143,ZNF217,ZNF384,ZNF444	-
WGBS_DMR_chr10:45249471-45250046	chr10	45249471	45250046	HYPO	0	0	0	1	Intergenic	AluYk4|SINE|Alu	65850	NM_001004297	79290	Hs.532435	NM_001004297	ENSG00000256574	OR13A1	-	olfactory receptor family 13 subfamily A member 1	protein-coding	enhancer	HACER	chr10:45249112-45251120	ARID3A,ARNT,ATF7,BHLHE40,BMI1,BRD9,CC2D1A,CHAMP1,CTCF,DPF2,E2F1,E4F1,EBF1,EED,ELF4,EP400,FOXK2,FOXM1,GATAD2B,HDAC1,IKZF1,KDM5A,L3MBTL2,MCM5,MEF2B,MGA,MLLT1,MNT,MTA2,MYBL2,NBN,NCOA1,NFRKB,PHB2,POLR2A,POLR2G,RAD21,RBFOX2,REST,RFX1,SMARCA4,SMARCA5,SMARCE1,SMC3,SREBF1,TAF1,TEAD4,TRIM22,TRIM24,YY1,ZBTB33,ZBTB40,ZNF143,ZNF184,ZNF282,ZNF384,ZNF592,ZNF639,ZSCAN29	-
WGBS_DMR_chr10:48464971-48465714	chr10	48464971	48465714	HYPER	0	0	0	1	intron (NM_001347735, intron 3 of 8)	intron (NM_001347735, intron 3 of 8)	28307	NM_001256026	58504	Hs.655672	NM_021226	ENSG00000128805	ARHGAP22	RhoGAP2|RhoGap22	Rho GTPase activating protein 22	protein-coding	promoter	SegWey,BENGI	chr10:48464994-48467432	BRD9,IKZF1,KDM1A,KDM4A,NRF1,POLR2A,POLR2G,RBFOX2,RBM39,WHSC1,ZBTB33,ZMYM3	-
WGBS_DMR_chr10:48655279-48655695	chr10	48655279	48655695	HYPER	0	0	0	1	intron (NM_001347736, intron 1 of 3)	intron (NM_001347736, intron 1 of 3)	778	NM_001347738	58504	Hs.655672	NM_021226	ENSG00000128805	ARHGAP22	RhoGAP2|RhoGap22	Rho GTPase activating protein 22	protein-coding	promoter	EnsemblRegBuild,ENCODE-HMM	chr10:48655261-48657738	ARID2,ARNT,ASH2L,ATF3,ATF7,BACH1,BHLHE40,BRCA1,C11orf30,CBX1,CBX3,CBX5,CEBPB,CHD1,CREM,CTBP1,CTCF,DPF2,E2F6,E4F1,EGR1,EHMT2,ELF1,ELF4,ELK1,ESRRA,ETS1,ETV4,ETV6,FIP1L1,FOS,FOSL2,FUS,GABPA,GABPB1,GATAD2B,GMEB1,HCFC1,HDAC2,HNF4A,HNRNPK,HNRNPL,IKZF1,IRF2,IRF3,IRF4,JUN,JUND,KAT2B,KDM4A,KDM4B,KLF16,L3MBTL2,MAFK,MAX,MEIS2,MGA,MITF,MNT,MTA3,MXI1,MYC,NBN,NEUROD1,NFE2,NFIB,NFIC,NR3C1,NRF1,PAX5,PCBP1,PHF20,…	-
WGBS_DMR_chr10:50659957-50660674	chr10	50659957	50660674	HYPO	0	0	0	1	Intergenic	Intergenic	35364	NR_126411	104355295	Hs.450493	NR_126411	-	SGMS1-AS1	-	SGMS1 antisense RNA 1	ncRNA	promoter	EnsemblRegBuild	chr10:50658854-50660795	ARID2,ARNT,ATF4,ATF7,BCOR,BHLHE40,C11orf30,CC2D1A,CDC5L,CEBPB,CREB1,CREB3L1,CREM,CTBP1,CTCF,DACH1,DNMT1,DPF2,E2F1,E2F8,E4F1,EHMT2,ELF1,ELF4,ELK1,EP400,FOXK2,GABPA,GABPB1,GMEB1,HCFC1,HDAC1,HDAC2,IKZF1,KDM1A,L3MBTL2,LCORL,MAX,MEF2B,MGA,MLLT1,MNT,MTA3,MYC,NBN,NCOA1,NFATC3,NR2C1,NR3C1,NRF1,PHF20,PHF21A,PHF8,PKNOX1,POLR2A,POLR2G,RAD21,RAD51,RB1,RBFOX2,RELB,REST,RFX5,RNF2,SIN3A,SKI,SKIL,SMAD1,SMARCA4,S…	-
WGBS_DMR_chr10:52233438-52233652	chr10	52233438	52233652	HYPER	0	0	0	1	intron (NM_001098512, intron 9 of 17)	L1PA2|LINE|L1	80583	NR_038277	100506939	Hs.584791	NR_038277	-	PRKG1-AS1	-	PRKG1 antisense RNA 1	ncRNA	promoter	ENCODE-HMM	-	-	-
WGBS_DMR_chr10:65229740-65229923	chr10	65229740	65229923	HYPER	0	0	0	1	Intergenic	AluY|SINE|Alu	-305313	NR_134456	101928887	Hs.463900	NR_134456	ENSG00000224714	LINC02671	-	long intergenic non-protein coding RNA 2671	ncRNA	-	-	-	-	-
WGBS_DMR_chr10:70918301-70918874	chr10	70918301	70918874	HYPER	0	0	0	1	Intergenic	CpG	-20466	NR_134313	105378349	Hs.119164	NR_134313	ENSG00000259267	LINC02622	-	long intergenic non-protein coding RNA 2622	ncRNA	enhancer	JungEtAl2019	-	-	-
WGBS_DMR_chr10:72324712-72324835	chr10	72324712	72324835	HYPER	0	0	0	1	Intergenic	Intergenic	30376	NM_001002762	54788	Hs.500013	NM_017626	ENSG00000148719	DNAJB12	DJ10	DnaJ heat shock protein family (Hsp40) member B12	protein-coding	enhancer	JungEtAl2019	chr10:72318264-72326300	AFF1,AGO2,ARID1B,ARID3A,ARNT,ASH2L,ATF2,ATF3,ATF4,ATF7,BACH1,BATF,BCL11A,BCL3,BCOR,BHLHE40,BMI1,BRD4,BRD9,C11orf30,CBFA2T2,CBFA2T3,CBFB,CBX1,CBX3,CBX5,CC2D1A,CEBPB,CHAMP1,CHD1,CHD4,CLOCK,CREB1,CREB3L1,CREM,CTBP1,CTCF,CUX1,DACH1,DNMT1,DPF2,E2F1,E2F6,E2F7,E2F8,E4F1,EBF1,EED,EGR1,ELF1,ELF4,EP300,EP400,ESRRA,ETS1,ETV4,ETV6,FOS,FOSL1,FOSL2,FOXA1,FOXA2,FOXK2,FOXM1,FUS,GABPA,GABPB1,GATA1,GATA2,GATA4,GAT…	chr10:72324680-72324890
WGBS_DMR_chr10:73412586-73412785	chr10	73412586	73412785	HYPER	0	0	0	1	intron (NM_004034, intron 1 of 13)	AluSg|SINE|Alu	1400	NM_001320880	310	Hs.631827	NM_001156	ENSG00000138279	ANXA7	ANX7|SNX|SYNEXIN	annexin A7	protein-coding	promoter	BENGI,EnsemblRegBuild,ENCODE-HMM	chr10:73412317-73415275	AFF1,AGO2,ARID1B,ARID2,ARID3A,ARNT,ASH2L,ATF3,ATF4,ATF7,BACH1,BCL3,BCOR,BHLHE40,BRCA1,BRD4,BRD9,C11orf30,CBFA2T3,CBFB,CBX1,CC2D1A,CDC5L,CEBPB,CHD1,CLOCK,CREB1,CREB3L1,CREM,CTBP1,CTCF,CUX1,DACH1,DPF2,E2F1,E2F6,E2F8,E4F1,EED,EGR1,ELF1,ELF4,EP300,EP400,ESRRA,ETS1,ETV4,ETV6,FIP1L1,FOS,FOXA1,FOXA2,FOXK2,FUS,GABPA,GABPB1,GATAD2A,GATAD2B,GMEB1,HCFC1,HDAC1,HDAC2,HDAC3,HDAC6,HES1,HNF4A,HNRNPK,HNRNPLL,IKZF…	-
WGBS_DMR_chr10:74933907-74934180	chr10	74933907	74934180	HYPER	0	0	0	1	intron (NR_134476, intron 1 of 1)	AluSx1|SINE|Alu	21257	NR_134476	101929165	Hs.670533	NR_134476	-	LOC101929165	-	uncharacterized LOC101929165	ncRNA	enhancer	JungEtAl2019	-	-	-
WGBS_DMR_chr10:75043433-75043708	chr10	75043433	75043708	HYPO	0	0	0	1	intron (NM_001003892, intron 2 of 2)	intron (NM_001003892, intron 2 of 2)	15013	NM_001003892	338599	Hs.535090	NM_001003892	ENSG00000188716	DUPD1	DUSP27|FMDSP	dual specificity phosphatase and pro isomerase domain containing 1	protein-coding	enhancer	JungEtAl2019	chr10:75043338-75044240	ATF3,BHLHE40,CBX3,PCBP1,POLR2A,ZBTB33	-
WGBS_DMR_chr10:75409786-75409931	chr10	75409786	75409931	HYPER	0	0	0	1	TTS (NR_110299)	TTS (NR_110299)	701	NR_110304	101929234	Hs.694695	NR_110304	-	LOC101929234	-	uncharacterized LOC101929234	ncRNA	promoter	BENGI,EnsemblRegBuild,FOCS	chr10:75394482-75411193	AGO1,AGO2,ARID3A,ARNT,ASH2L,ATF3,ATF7,BACH1,BHLHE40,BRD4,CBFA2T2,CHD1,CHD4,CLOCK,CREB1,CREM,CTBP1,CTCF,CUX1,DPF2,E2F4,E2F6,E4F1,EBF1,EGR1,ELF1,ELK1,EP300,ESR1,ESRRA,ETS1,ETV4,EZH2,FIP1L1,FOS,FOSL2,FOXA1,FOXA2,FOXK2,FOXM1,FUS,GABPA,GABPB1,GATA2,GATA4,GATAD2A,GATAD2B,GMEB1,HCFC1,HDAC1,HDAC2,HDAC6,HES1,HNF1A,HNF4A,HNF4G,HNRNPH1,HNRNPK,HNRNPL,HNRNPLL,IKZF1,IKZF2,IRF1,IRF3,JUND,KAT2B,KDM1A,KDM4A,KDM5A…	chr10:75409800-75409970
WGBS_DMR_chr10:76112165-76112469	chr10	76112165	76112469	HYPER	0	0	1	1	intron (NM_032024, intron 4 of 5)	intron (NM_032024, intron 4 of 5)	329556	NM_032024	83938	Hs.118161	NM_032024	ENSG00000148655	LRMDA	C10orf11|CDA017	leucine rich melanocyte differentiation associated	protein-coding	enhancer	SegWey,BENGI	chr10:76111825-76113058	ARNT,CTCF,FOXA1,GATA2,GATA3,JUND,KDM4A,L3MBTL2,MXI1,NRF1,RCOR1,TRIM28,ZFX	-
Array_DMR_chr10:76112200-76112326	chr10	76112200	76112326	HYPER	0	0	1	1	intron (NM_032024, intron 4 of 5)	intron (NM_032024, intron 4 of 5)	329502	NM_032024	83938	Hs.118161	NM_032024	ENSG00000148655	LRMDA	C10orf11|CDA017	leucine rich melanocyte differentiation associated	protein-coding	enhancer	SegWey,BENGI	chr10:76111825-76113058	ARNT,CTCF,FOXA1,GATA2,GATA3,JUND,KDM4A,L3MBTL2,MXI1,NRF1,RCOR1,TRIM28,ZFX	-
Array_DMR_chr10:78248562-78248688	chr10	78248562	78248688	HYPER	0	0	1	0	promoter-TSS (NR_038985)	promoter-TSS (NR_038985)	0	NR_038985	100132987	Hs.55047	NR_038985	ENSG00000230417	LINC00856	-	long intergenic non-protein coding RNA 856	ncRNA	promoter	BENGI,EnsemblRegBuild	-	-	-
WGBS_DMR_chr10:79158921-79159636	chr10	79158921	79159636	HYPER	0	0	0	1	intron (NM_020338, intron 3 of 24)	intron (NM_020338, intron 3 of 24)	90243	NM_020338	57178	Hs.193118	NM_020338	ENSG00000108175	ZMIZ1	MIZ|RAI17|TRAFIP10|ZIMP10	zinc finger MIZ-type containing 1	protein-coding	enhancer	SegWey,DECRES	chr10:79157048-79160490	AGO1,AGO2,ATF2,ATF3,ATF7,BCL3,BHLHE40,CBFA2T2,CBFA2T3,CEBPB,CHD1,CHD4,CREB1,CREM,CTBP1,CTCF,DACH1,DPF2,E2F6,EGR1,ELF1,EP300,ESR1,ETS1,ETV4,FIP1L1,FOS,FOSL2,FOXA1,FOXA2,GABPA,GATA2,GATA3,GATA4,HDAC1,HDAC2,HNF1A,HNF4A,HNF4G,HNRNPL,IKZF1,JUN,JUND,KDM1A,L3MBTL2,LCORL,MAX,MBD2,MEIS2,MLLT1,MNT,MXI1,MYC,NCOA3,NCOR1,NFE2L2,NFIB,NFIC,NR2F2,NR2F6,NR3C1,PCBP1,PHF21A,POLR2A,POLR2G,PRDM10,PRPF4,RAD21,RBBP5,RB…	-
WGBS_DMR_chr10:79274223-79274781	chr10	79274223	79274781	HYPER	0	0	0	1	intron (NM_020338, intron 7 of 24)	intron (NM_020338, intron 7 of 24)	-72962	NM_005729	10105	Hs.381072	NM_005729	ENSG00000108179	PPIF	CYP3|CyP-M|Cyp-D|CypD	peptidylprolyl isomerase F	protein-coding	enhancer	SegWey,ENCODE-HMM,JungEtAl2019	chr10:79273602-79275996	AGO2,CEBPB,CTCF,EP300,MEF2A,MXI1,NR2F2,PKNOX1,POLR2A,POLR2G,RBM22,RCOR1,RUNX3,RXRA,SMARCA4,SP1	-
WGBS_DMR_chr10:79983543-79983770	chr10	79983543	79983770	HYPER	0	0	0	1	Intergenic	CpG	-34551	NM_003019	6441	Hs.253495	NM_003019	ENSG00000133661	SFTPD	COLEC7|PSP-D|SFTP4|SP-D	surfactant protein D	protein-coding	enhancer	HACER	-	-	-
Array_DMR_chr10:80204478-80204641	chr10	80204478	80204641	HYPER	0	0	1	0	promoter-TSS (NM_001278408)	promoter-TSS (NM_001278408)	-68	NM_001278408	311	Hs.530291	NM_001157	ENSG00000122359	ANXA11	ALS23|ANX11|CAP-50|CAP50	annexin A11	protein-coding	enhancer	SegWey	chr10:80202551-80208585	AFF1,ARID1B,ARID2,ARID3A,ARNT,ASH1L,ASH2L,ATF2,ATF3,ATF4,ATF7,BACH1,BCL3,BCOR,BHLHE40,BRD4,BRD9,C11orf30,CBFA2T2,CBFA2T3,CBFB,CBX1,CBX3,CC2D1A,CDC5L,CEBPB,CHAMP1,CHD1,CREB3L1,CREM,CTBP1,CTCF,CUX1,DACH1,DPF2,E2F1,E2F4,E2F6,E2F8,E4F1,EED,EGR1,EHMT2,ELF1,ELF4,ELK1,EP300,EP400,ESR1,ESRRA,ETS1,ETV4,ETV6,EZH2,FIP1L1,FOS,FOSL2,FOXA1,FOXA2,FOXK2,FOXM1,FUS,GABPA,GABPB1,GATA1,GATA2,GATA3,GATA4,GATAD2A,GATA…	chr10:80204200-80205050
WGBS_DMR_chr10:80207268-80207920	chr10	80207268	80207920	HYPER	0	0	0	1	promoter-TSS (NR_038464)	promoter-TSS (NR_038464)	-116	NR_038464	439990	Hs.365566	NR_038464	ENSG00000237523	LINC00857	-	long intergenic non-protein coding RNA 857	ncRNA	enhancer	SegWey	chr10:80202551-80208585	AFF1,ARID1B,ARID2,ARID3A,ARNT,ASH1L,ASH2L,ATF2,ATF3,ATF4,ATF7,BACH1,BCL3,BCOR,BHLHE40,BRD4,BRD9,C11orf30,CBFA2T2,CBFA2T3,CBFB,CBX1,CBX3,CC2D1A,CDC5L,CEBPB,CHAMP1,CHD1,CREB3L1,CREM,CTBP1,CTCF,CUX1,DACH1,DPF2,E2F1,E2F4,E2F6,E2F8,E4F1,EED,EGR1,EHMT2,ELF1,ELF4,ELK1,EP300,EP400,ESR1,ESRRA,ETS1,ETV4,ETV6,EZH2,FIP1L1,FOS,FOSL2,FOXA1,FOXA2,FOXK2,FOXM1,FUS,GABPA,GABPB1,GATA1,GATA2,GATA3,GATA4,GATAD2A,GATA…	-
WGBS_DMR_chr10:87407535-87407952	chr10	87407535	87407952	HYPER	0	0	0	1	promoter-TSS (NR_046091)	promoter-TSS (NR_046091)	-43	NR_046091	728218	Hs.713428	NR_046091	-	FAM245A	LINC00864	family with sequence similarity 245 member A	ncRNA	promoter	EnsemblRegBuild	-	-	-
WGBS_DMR_chr10:89205882-89206602	chr10	89205882	89206602	HYPER	0	0	0	1	3' UTR (NM_003956, exon 1 of 1)	3' UTR (NM_003956, exon 1 of 1)	1072	NM_003956	9023	Hs.47357	NM_003956	ENSG00000138135	CH25H	C25H	cholesterol 25-hydroxylase	protein-coding	promoter	BENGI,EnsemblRegBuild,ENCODE-HMM,FOCS	chr10:89205741-89208919	ASH2L,ATF2,CBX2,CEBPB,CREB1,CTCF,EED,EP300,EZH2,FOXA1,GABPA,HDAC2,HNRNPLL,IKZF1,KDM1A,KDM4A,L3MBTL2,MAX,MNT,MXI1,NANOG,NR3C1,POLR2A,RAD21,RBBP5,RBM39,RNF2,RUNX3,SMC3,SP1,SPI1,STAT3,SUZ12,TAF15,USF1,ZNF263	-
Array_DMR_chr10:92045684-92046113	chr10	92045684	92046113	HYPO	0	0	1	1	Intergenic	CpG	121919	NM_003972	9044	Hs.500526	NM_003972	ENSG00000095564	BTAF1	MOT1|TAF(II)170|TAF172|TAFII170	B-TFIID TATA-box binding protein associated factor 1	protein-coding	enhancer	BENGI	chr10:92045424-92046606	AGO2,ASH2L,CTCF,EZH2,KDM4A,POLR2G,RBM22,TAF1	-
WGBS_DMR_chr10:92045857-92046000	chr10	92045857	92046000	HYPO	0	0	1	1	Intergenic	CpG	121949	NM_003972	9044	Hs.500526	NM_003972	ENSG00000095564	BTAF1	MOT1|TAF(II)170|TAF172|TAFII170	B-TFIID TATA-box binding protein associated factor 1	protein-coding	enhancer	BENGI	chr10:92045424-92046606	AGO2,ASH2L,CTCF,EZH2,KDM4A,POLR2G,RBM22,TAF1	-
WGBS_DMR_chr10:92114845-92115355	chr10	92114845	92115355	HYPER	0	0	0	1	intron (NM_001178137, intron 6 of 9)	intron (NM_001178137, intron 6 of 9)	128179	NM_001178137	22849	Hs.131683	NM_014912	ENSG00000107864	CPEB3	-	cytoplasmic polyadenylation element binding protein 3	protein-coding	enhancer	ENCODE-HMM	chr10:92113868-92115481	ARID3A,CREM,EGR1,EP300,ETV4,FOXA1,FOXA2,HNF1A,HNF4A,HNF4G,JUND,KDM1A,MAX,MEIS2,NCOR1,NR2F6,POLR2A,REST,RXRA,SKI,SP1,TCF7,YY1,ZBTB33	-
WGBS_DMR_chr10:92695623-92696249	chr10	92695623	92696249	HYPER	0	0	0	1	TTS (NM_002729)	TTS (NM_002729)	6012	NM_002729	3087	Hs.118651	NM_002729	ENSG00000152804	HHEX	HEX|HMPH|HOX11L-PEN|PRH|PRHX	hematopoietically expressed homeobox	protein-coding	enhancer	DECRES	chr10:92688219-92698647	AFF1,AGO1,AGO2,ARHGAP35,ARID1B,ARID2,ARID3A,ARNT,ASH1L,ASH2L,ATF2,ATF3,ATF7,BACH1,BATF,BCL3,BCOR,BHLHE40,BMI1,BRD4,BRD9,CBFA2T2,CBFA2T3,CBX1,CC2D1A,CEBPB,CHD4,CREM,CTCF,DACH1,E2F1,E2F6,EBF1,EGR1,EHMT2,ELF1,ELF4,EP300,EP400,ESRRA,ETS1,ETV4,ETV6,EZH2,FIP1L1,FOS,FOSL1,FOSL2,FOXA1,FOXA2,FOXM1,FUS,GABPA,GABPB1,GATA1,GATA2,GATA4,GATAD2B,GMEB1,HDAC1,HDAC2,HDAC6,HES1,HNF1A,HNF4A,HNF4G,HNRNPK,HNRNPL,HNRNP…	-
WGBS_DMR_chr10:93059856-93061637	chr10	93059856	93061637	HYPO	0	0	1	1	promoter-TSS (NM_183374)	promoter-TSS (NM_183374)	-518	NM_183374	340665	Hs.369993	NM_183374	ENSG00000187553	CYP26C1	FFDD4	cytochrome P450 family 26 subfamily C member 1	protein-coding	promoter	ENCODE-HMM	chr10:93059654-93069818	AGO2,ASH2L,ATF3,BACH1,BATF,BHLHE40,CHAMP1,CTCF,EP300,EZH2,GABPA,HDAC2,HDAC6,HNRNPLL,KDM1A,KDM4A,MAFK,NRF1,PAX5,POLR2G,RAD21,RBM22,RBM25,REST,RNF2,SMC3,SUZ12,TAF1,TCF12,YY1,ZBTB11,ZBTB33,ZEB1,ZMYM3,ZNF143,ZNF263	-
Array_DMR_chr10:93060045-93060619	chr10	93060045	93060619	HYPO	0	0	1	1	promoter-TSS (NM_183374)	promoter-TSS (NM_183374)	-932	NM_183374	340665	Hs.369993	NM_183374	ENSG00000187553	CYP26C1	FFDD4	cytochrome P450 family 26 subfamily C member 1	protein-coding	promoter	ENCODE-HMM	chr10:93059654-93069818	AGO2,ASH2L,ATF3,BACH1,BATF,BHLHE40,CHAMP1,CTCF,EP300,EZH2,GABPA,HDAC2,HDAC6,HNRNPLL,KDM1A,KDM4A,MAFK,NRF1,PAX5,POLR2G,RAD21,RBM22,RBM25,REST,RNF2,SMC3,SUZ12,TAF1,TCF12,YY1,ZBTB11,ZBTB33,ZEB1,ZMYM3,ZNF143,ZNF263	-
Array_DMR_chr10:93061135-93061328	chr10	93061135	93061328	HYPO	0	0	1	1	promoter-TSS (NM_183374)	promoter-TSS (NM_183374)	-33	NM_183374	340665	Hs.369993	NM_183374	ENSG00000187553	CYP26C1	FFDD4	cytochrome P450 family 26 subfamily C member 1	protein-coding	promoter	ENCODE-HMM	chr10:93059654-93069818	AGO2,ASH2L,ATF3,BACH1,BATF,BHLHE40,CHAMP1,CTCF,EP300,EZH2,GABPA,HDAC2,HDAC6,HNRNPLL,KDM1A,KDM4A,MAFK,NRF1,PAX5,POLR2G,RAD21,RBM22,RBM25,REST,RNF2,SMC3,SUZ12,TAF1,TCF12,YY1,ZBTB11,ZBTB33,ZEB1,ZMYM3,ZNF143,ZNF263	-
WGBS_DMR_chr10:96307575-96308031	chr10	96307575	96308031	HYPO	0	0	0	1	intron (NM_001017520, intron 1 of 10)	AluJb|SINE|Alu	3475	NM_004088	1791	Hs.534206	NM_004088	ENSG00000107447	DNTT	TDT	DNA nucleotidylexotransferase	protein-coding	-	-	-	-	-
WGBS_DMR_chr10:97408275-97408356	chr10	97408275	97408356	HYPER	0	0	0	1	Intergenic	AluSp|SINE|Alu	-6945	NM_001145114	23223	Hs.434251	NM_015179	ENSG00000052749	RRP12	KIAA0690	ribosomal RNA processing 12 homolog	protein-coding	enhancer	HACER	chr10:97406534-97409153	AFF1,ASH2L,ATF3,ATF4,ATF7,BACH1,BCOR,BHLHE40,BRD9,CBX3,CC2D1A,CDC5L,CHD4,CREB1,CREM,CTBP1,CTCF,DPF2,E2F1,E4F1,EHMT2,ELF1,EP300,EP400,ESR1,ESRRA,FOS,FOXA1,GABPA,GATA3,GATA4,GATAD2B,GMEB1,HDAC1,HDAC2,HMBOX1,HNF4A,IKZF1,JUND,KDM1A,KLF16,L3MBTL2,LCORL,LEF1,MAX,MITF,MLLT1,MNT,MTA3,MXI1,MYC,MYNN,NBN,NCOA1,NR2C1,NR2F1,NR2F2,NR2F6,NRF1,PHF20,PHF21A,POLR2A,RAD21,RB1,RBBP5,RBM25,RCOR1,REST,RFX1,RUNX3,RXRA,…	chr10:97408160-97408390
WGBS_DMR_chr10:97578038-97578251	chr10	97578038	97578251	HYPER	0	0	0	1	intron (NM_020349, intron 2 of 8)	intron (NM_020349, intron 2 of 8)	5645	NM_001291219	26287	Hs.73708	NM_020349	ENSG00000165887	ANKRD2	ARPP	ankyrin repeat domain 2	protein-coding	-	-	-	-	-
WGBS_DMR_chr10:97974109-97974404	chr10	97974109	97974404	HYPO	0	0	0	1	intron (NM_001206528, intron 2 of 14)	intron (NM_001206528, intron 2 of 14)	56572	NM_018058	55118	Hs.500736	NM_018058	ENSG00000095713	CRTAC1	ASPIC|ASPIC1|CEP-68|CEP68|LOTUS	cartilage acidic protein 1	protein-coding	promoter	ENCODE-HMM	-	-	-
WGBS_DMR_chr10:97975241-97975575	chr10	97975241	97975575	HYPO	0	0	0	1	intron (NM_001206528, intron 2 of 14)	intron (NM_001206528, intron 2 of 14)	55420	NM_018058	55118	Hs.500736	NM_018058	ENSG00000095713	CRTAC1	ASPIC|ASPIC1|CEP-68|CEP68|LOTUS	cartilage acidic protein 1	protein-coding	promoter	ENCODE-HMM	chr10:97974403-97975666	EZH2,PHF8,RNF2,SUZ12,TAF15	-
WGBS_DMR_chr10:99527064-99528874	chr10	99527064	99528874	HYPER	0	0	1	1	non-coding (NR_120618, exon 3 of 5)	non-coding (NR_120618, exon 3 of 5)	3208	NR_120618	101927324	Hs.642588	NR_120618	ENSG00000257582	LINC01475	-	long intergenic non-protein coding RNA 1475	ncRNA	-	-	chr10:99519118-99542096	ARNT,ASH2L,ATF2,ATF7,BACH1,BCOR,BMI1,CBX2,CHD1,CHD4,CTBP1,CTCF,E2F6,EGR1,EP300,ETS1,EZH2,FOXA1,FOXA2,FOXM1,GABPA,GATA2,HDAC1,HDAC2,HDAC6,HNF4A,HNRNPLL,JUND,KDM1A,KDM4A,L3MBTL2,LEF1,MNT,MTA1,MXI1,MYC,NFXL1,PCBP1,PKNOX1,POLR2A,PTBP1,RAD21,RBBP5,RBM25,RBM39,RNF2,RXRA,SMARCA4,SP1,SPI1,SUZ12,TAF15,TCF12,TCF7,TCF7L2,TFAP4,TRIM28,USF1,USF2,YY1,ZBTB7A,ZFX,ZMYM3,ZNF143,ZNF217,ZNF263,ZNF316	-
Array_DMR_chr10:99527302-99527985	chr10	99527302	99527985	HYPER	0	0	1	1	intron (NR_120618, intron 3 of 4)	CpG	3534	NR_120618	101927324	Hs.642588	NR_120618	ENSG00000257582	LINC01475	-	long intergenic non-protein coding RNA 1475	ncRNA	promoter	ENCODE-HMM	chr10:99519118-99542096	ARNT,ASH2L,ATF2,ATF7,BACH1,BCOR,BMI1,CBX2,CHD1,CHD4,CTBP1,CTCF,E2F6,EGR1,EP300,ETS1,EZH2,FOXA1,FOXA2,FOXM1,GABPA,GATA2,HDAC1,HDAC2,HDAC6,HNF4A,HNRNPLL,JUND,KDM1A,KDM4A,L3MBTL2,LEF1,MNT,MTA1,MXI1,MYC,NFXL1,PCBP1,PKNOX1,POLR2A,PTBP1,RAD21,RBBP5,RBM25,RBM39,RNF2,RXRA,SMARCA4,SP1,SPI1,SUZ12,TAF15,TCF12,TCF7,TCF7L2,TFAP4,TRIM28,USF1,USF2,YY1,ZBTB7A,ZFX,ZMYM3,ZNF143,ZNF217,ZNF263,ZNF316	-
WGBS_DMR_chr10:99531764-99532277	chr10	99531764	99532277	HYPER	0	0	0	1	promoter-TSS (NR_120618)	promoter-TSS (NR_120618)	-843	NR_120618	101927324	Hs.642588	NR_120618	ENSG00000257582	LINC01475	-	long intergenic non-protein coding RNA 1475	ncRNA	promoter	ENCODE-HMM	chr10:99519118-99542096	ARNT,ASH2L,ATF2,ATF7,BACH1,BCOR,BMI1,CBX2,CHD1,CHD4,CTBP1,CTCF,E2F6,EGR1,EP300,ETS1,EZH2,FOXA1,FOXA2,FOXM1,GABPA,GATA2,HDAC1,HDAC2,HDAC6,HNF4A,HNRNPLL,JUND,KDM1A,KDM4A,L3MBTL2,LEF1,MNT,MTA1,MXI1,MYC,NFXL1,PCBP1,PKNOX1,POLR2A,PTBP1,RAD21,RBBP5,RBM25,RBM39,RNF2,RXRA,SMARCA4,SP1,SPI1,SUZ12,TAF15,TCF12,TCF7,TCF7L2,TFAP4,TRIM28,USF1,USF2,YY1,ZBTB7A,ZFX,ZMYM3,ZNF143,ZNF217,ZNF263,ZNF316	-
WGBS_DMR_chr10:99534521-99534622	chr10	99534521	99534622	HYPER	0	0	0	1	intron (NM_145285, intron 1 of 1)	intron (NM_145285, intron 1 of 1)	1638	NM_145285	159296	Hs.243272	NM_145285	ENSG00000119919	NKX2-3	CSX3|NK2.3|NKX2.3|NKX2C|NKX4-3	NK2 homeobox 3	protein-coding	promoter	ENCODE-HMM	chr10:99519118-99542096	ARNT,ASH2L,ATF2,ATF7,BACH1,BCOR,BMI1,CBX2,CHD1,CHD4,CTBP1,CTCF,E2F6,EGR1,EP300,ETS1,EZH2,FOXA1,FOXA2,FOXM1,GABPA,GATA2,HDAC1,HDAC2,HDAC6,HNF4A,HNRNPLL,JUND,KDM1A,KDM4A,L3MBTL2,LEF1,MNT,MTA1,MXI1,MYC,NFXL1,PCBP1,PKNOX1,POLR2A,PTBP1,RAD21,RBBP5,RBM25,RBM39,RNF2,RXRA,SMARCA4,SP1,SPI1,SUZ12,TAF15,TCF12,TCF7,TCF7L2,TFAP4,TRIM28,USF1,USF2,YY1,ZBTB7A,ZFX,ZMYM3,ZNF143,ZNF217,ZNF263,ZNF316	chr10:99534200-99534790
Array_DMR_chr10:99535967-99536464	chr10	99535967	99536464	HYPER	0	0	1	1	3' UTR (NM_145285, exon 2 of 2)	3' UTR (NM_145285, exon 2 of 2)	3282	NM_145285	159296	Hs.243272	NM_145285	ENSG00000119919	NKX2-3	CSX3|NK2.3|NKX2.3|NKX2C|NKX4-3	NK2 homeobox 3	protein-coding	promoter	ENCODE-HMM	chr10:99519118-99542096	ARNT,ASH2L,ATF2,ATF7,BACH1,BCOR,BMI1,CBX2,CHD1,CHD4,CTBP1,CTCF,E2F6,EGR1,EP300,ETS1,EZH2,FOXA1,FOXA2,FOXM1,GABPA,GATA2,HDAC1,HDAC2,HDAC6,HNF4A,HNRNPLL,JUND,KDM1A,KDM4A,L3MBTL2,LEF1,MNT,MTA1,MXI1,MYC,NFXL1,PCBP1,PKNOX1,POLR2A,PTBP1,RAD21,RBBP5,RBM25,RBM39,RNF2,RXRA,SMARCA4,SP1,SPI1,SUZ12,TAF15,TCF12,TCF7,TCF7L2,TFAP4,TRIM28,USF1,USF2,YY1,ZBTB7A,ZFX,ZMYM3,ZNF143,ZNF217,ZNF263,ZNF316	chr10:99535540-99536490
WGBS_DMR_chr10:99536019-99536526	chr10	99536019	99536526	HYPER	0	0	1	1	3' UTR (NM_145285, exon 2 of 2)	3' UTR (NM_145285, exon 2 of 2)	3339	NM_145285	159296	Hs.243272	NM_145285	ENSG00000119919	NKX2-3	CSX3|NK2.3|NKX2.3|NKX2C|NKX4-3	NK2 homeobox 3	protein-coding	promoter	ENCODE-HMM	chr10:99519118-99542096	ARNT,ASH2L,ATF2,ATF7,BACH1,BCOR,BMI1,CBX2,CHD1,CHD4,CTBP1,CTCF,E2F6,EGR1,EP300,ETS1,EZH2,FOXA1,FOXA2,FOXM1,GABPA,GATA2,HDAC1,HDAC2,HDAC6,HNF4A,HNRNPLL,JUND,KDM1A,KDM4A,L3MBTL2,LEF1,MNT,MTA1,MXI1,MYC,NFXL1,PCBP1,PKNOX1,POLR2A,PTBP1,RAD21,RBBP5,RBM25,RBM39,RNF2,RXRA,SMARCA4,SP1,SPI1,SUZ12,TAF15,TCF12,TCF7,TCF7L2,TFAP4,TRIM28,USF1,USF2,YY1,ZBTB7A,ZFX,ZMYM3,ZNF143,ZNF217,ZNF263,ZNF316	chr10:99535540-99536490
WGBS_DMR_chr10:99537488-99538132	chr10	99537488	99538132	HYPER	1	0	1	1	Intergenic	CpG-3216	4877	NM_145285	159296	Hs.243272	NM_145285	ENSG00000119919	NKX2-3	CSX3|NK2.3|NKX2.3|NKX2C|NKX4-3	NK2 homeobox 3	protein-coding	promoter	ENCODE-HMM	chr10:99519118-99542096	ARNT,ASH2L,ATF2,ATF7,BACH1,BCOR,BMI1,CBX2,CHD1,CHD4,CTBP1,CTCF,E2F6,EGR1,EP300,ETS1,EZH2,FOXA1,FOXA2,FOXM1,GABPA,GATA2,HDAC1,HDAC2,HDAC6,HNF4A,HNRNPLL,JUND,KDM1A,KDM4A,L3MBTL2,LEF1,MNT,MTA1,MXI1,MYC,NFXL1,PCBP1,PKNOX1,POLR2A,PTBP1,RAD21,RBBP5,RBM25,RBM39,RNF2,RXRA,SMARCA4,SP1,SPI1,SUZ12,TAF15,TCF12,TCF7,TCF7L2,TFAP4,TRIM28,USF1,USF2,YY1,ZBTB7A,ZFX,ZMYM3,ZNF143,ZNF217,ZNF263,ZNF316	chr10:99537460-99538070
Array_DMR_chr10:99537751-99537885	chr10	99537751	99537885	HYPER	1	0	1	1	Intergenic	CpG-3216	4885	NM_145285	159296	Hs.243272	NM_145285	ENSG00000119919	NKX2-3	CSX3|NK2.3|NKX2.3|NKX2C|NKX4-3	NK2 homeobox 3	protein-coding	promoter	ENCODE-HMM	chr10:99519118-99542096	ARNT,ASH2L,ATF2,ATF7,BACH1,BCOR,BMI1,CBX2,CHD1,CHD4,CTBP1,CTCF,E2F6,EGR1,EP300,ETS1,EZH2,FOXA1,FOXA2,FOXM1,GABPA,GATA2,HDAC1,HDAC2,HDAC6,HNF4A,HNRNPLL,JUND,KDM1A,KDM4A,L3MBTL2,LEF1,MNT,MTA1,MXI1,MYC,NFXL1,PCBP1,PKNOX1,POLR2A,PTBP1,RAD21,RBBP5,RBM25,RBM39,RNF2,RXRA,SMARCA4,SP1,SPI1,SUZ12,TAF15,TCF12,TCF7,TCF7L2,TFAP4,TRIM28,USF1,USF2,YY1,ZBTB7A,ZFX,ZMYM3,ZNF143,ZNF217,ZNF263,ZNF316	chr10:99537460-99538070
450KSigProbes_cg15903032_chr10:99537847-99537849	chr10	99537847	99537849	HYPER	1	0	1	1	Intergenic	CpG-3216	4915	NM_145285	159296	Hs.243272	NM_145285	ENSG00000119919	NKX2-3	CSX3|NK2.3|NKX2.3|NKX2C|NKX4-3	NK2 homeobox 3	protein-coding	promoter	ENCODE-HMM	chr10:99519118-99542096	ARNT,ASH2L,ATF2,ATF7,BACH1,BCOR,BMI1,CBX2,CHD1,CHD4,CTBP1,CTCF,E2F6,EGR1,EP300,ETS1,EZH2,FOXA1,FOXA2,FOXM1,GABPA,GATA2,HDAC1,HDAC2,HDAC6,HNF4A,HNRNPLL,JUND,KDM1A,KDM4A,L3MBTL2,LEF1,MNT,MTA1,MXI1,MYC,NFXL1,PCBP1,PKNOX1,POLR2A,PTBP1,RAD21,RBBP5,RBM25,RBM39,RNF2,RXRA,SMARCA4,SP1,SPI1,SUZ12,TAF15,TCF12,TCF7,TCF7L2,TFAP4,TRIM28,USF1,USF2,YY1,ZBTB7A,ZFX,ZMYM3,ZNF143,ZNF217,ZNF263,ZNF316	chr10:99537460-99538070
WGBS_DMR_chr10:100266583-100266811	chr10	100266583	100266811	HYPER	0	0	0	1	intron (NM_001303404, intron 1 of 12)	AluSz|SINE|Alu	984	NM_001303406	55280	Hs.215502	NM_018294	ENSG00000095485	CWF19L1	C19L1|SCAR17|hDrn1	CWF19 like cell cycle control factor 1	protein-coding	promoter	EnsemblRegBuild,ENCODE-HMM	-	-	-
WGBS_DMR_chr10:100519105-100520398	chr10	100519105	100520398	HYPO	1	1	1	1	promoter-TSS (NM_015490)	promoter-TSS (NM_015490)	87	NM_015490	25956	Hs.18889	NM_015490	ENSG00000075826	SEC31B	SEC31B-1|SEC31L2	SEC31 homolog B, COPII coat complex component	protein-coding	enhancer	SegWey	chr10:100518339-100520404	AGO2,ASH2L,CREB1,CTCF,EZH2,GATAD2B,HDAC2,HNF4A,HNRNPL,HNRNPLL,IKZF1,JUND,KDM4A,MXI1,POLR2A,POLR2G,RAD21,RBFOX2,RBM39,RCOR1,REST,RNF2,RXRA,SIN3A,SMARCA4,SMARCE1,SMC3,SUZ12,TAF15,TAL1,TBP,TRIM22,YY1,ZBTB33,ZBTB7A,ZNF143,ZNF263	-
Array_DMR_chr10:100519161-100520197	chr10	100519161	100520197	HYPO	1	1	1	1	intron (NM_015490, intron 1 of 25)	CpG	159	NM_015490	25956	Hs.18889	NM_015490	ENSG00000075826	SEC31B	SEC31B-1|SEC31L2	SEC31 homolog B, COPII coat complex component	protein-coding	enhancer	SegWey	chr10:100518339-100520404	AGO2,ASH2L,CREB1,CTCF,EZH2,GATAD2B,HDAC2,HNF4A,HNRNPL,HNRNPLL,IKZF1,JUND,KDM4A,MXI1,POLR2A,POLR2G,RAD21,RBFOX2,RBM39,RCOR1,REST,RNF2,RXRA,SIN3A,SMARCA4,SMARCE1,SMC3,SUZ12,TAF15,TAL1,TBP,TRIM22,YY1,ZBTB33,ZBTB7A,ZNF143,ZNF263	-
850KSigProbes_cg24467927_chr10:100520028-100520030	chr10	100520028	100520030	HYPO	0	1	1	1	promoter-TSS (NM_015490)	promoter-TSS (NM_015490)	-191	NM_015490	25956	Hs.18889	NM_015490	ENSG00000075826	SEC31B	SEC31B-1|SEC31L2	SEC31 homolog B, COPII coat complex component	protein-coding	enhancer	SegWey	chr10:100518339-100520404	AGO2,ASH2L,CREB1,CTCF,EZH2,GATAD2B,HDAC2,HNF4A,HNRNPL,HNRNPLL,IKZF1,JUND,KDM4A,MXI1,POLR2A,POLR2G,RAD21,RBFOX2,RBM39,RCOR1,REST,RNF2,RXRA,SIN3A,SMARCA4,SMARCE1,SMC3,SUZ12,TAF15,TAL1,TBP,TRIM22,YY1,ZBTB33,ZBTB7A,ZNF143,ZNF263	chr10:100519720-100520170
450KSigProbes_cg26705561_chr10:100520033-100520035	chr10	100520033	100520035	HYPO	1	0	1	1	promoter-TSS (NM_015490)	promoter-TSS (NM_015490)	-196	NM_015490	25956	Hs.18889	NM_015490	ENSG00000075826	SEC31B	SEC31B-1|SEC31L2	SEC31 homolog B, COPII coat complex component	protein-coding	enhancer	SegWey	chr10:100518339-100520404	AGO2,ASH2L,CREB1,CTCF,EZH2,GATAD2B,HDAC2,HNF4A,HNRNPL,HNRNPLL,IKZF1,JUND,KDM4A,MXI1,POLR2A,POLR2G,RAD21,RBFOX2,RBM39,RCOR1,REST,RNF2,RXRA,SIN3A,SMARCA4,SMARCE1,SMC3,SUZ12,TAF15,TAL1,TBP,TRIM22,YY1,ZBTB33,ZBTB7A,ZNF143,ZNF263	chr10:100519720-100520170
850KSigProbes_cg03415883_chr10:100520150-100520152	chr10	100520150	100520152	HYPO	0	1	1	1	promoter-TSS (NM_015490)	promoter-TSS (NM_015490)	-313	NM_015490	25956	Hs.18889	NM_015490	ENSG00000075826	SEC31B	SEC31B-1|SEC31L2	SEC31 homolog B, COPII coat complex component	protein-coding	enhancer	SegWey	chr10:100518339-100520404	AGO2,ASH2L,CREB1,CTCF,EZH2,GATAD2B,HDAC2,HNF4A,HNRNPL,HNRNPLL,IKZF1,JUND,KDM4A,MXI1,POLR2A,POLR2G,RAD21,RBFOX2,RBM39,RCOR1,REST,RNF2,RXRA,SIN3A,SMARCA4,SMARCE1,SMC3,SUZ12,TAF15,TAL1,TBP,TRIM22,YY1,ZBTB33,ZBTB7A,ZNF143,ZNF263	chr10:100519720-100520170
450KSigProbes_cg05064489_chr10:100520196-100520198	chr10	100520196	100520198	HYPO	1	1	1	1	promoter-TSS (NM_015490)	promoter-TSS (NM_015490)	-359	NM_015490	25956	Hs.18889	NM_015490	ENSG00000075826	SEC31B	SEC31B-1|SEC31L2	SEC31 homolog B, COPII coat complex component	protein-coding	enhancer	SegWey	chr10:100518339-100520404	AGO2,ASH2L,CREB1,CTCF,EZH2,GATAD2B,HDAC2,HNF4A,HNRNPL,HNRNPLL,IKZF1,JUND,KDM4A,MXI1,POLR2A,POLR2G,RAD21,RBFOX2,RBM39,RCOR1,REST,RNF2,RXRA,SIN3A,SMARCA4,SMARCE1,SMC3,SUZ12,TAF15,TAL1,TBP,TRIM22,YY1,ZBTB33,ZBTB7A,ZNF143,ZNF263	-
850KSigProbes_cg05064489_chr10:100520196-100520198	chr10	100520196	100520198	HYPO	1	1	1	1	promoter-TSS (NM_015490)	promoter-TSS (NM_015490)	-359	NM_015490	25956	Hs.18889	NM_015490	ENSG00000075826	SEC31B	SEC31B-1|SEC31L2	SEC31 homolog B, COPII coat complex component	protein-coding	enhancer	SegWey	chr10:100518339-100520404	AGO2,ASH2L,CREB1,CTCF,EZH2,GATAD2B,HDAC2,HNF4A,HNRNPL,HNRNPLL,IKZF1,JUND,KDM4A,MXI1,POLR2A,POLR2G,RAD21,RBFOX2,RBM39,RCOR1,REST,RNF2,RXRA,SIN3A,SMARCA4,SMARCE1,SMC3,SUZ12,TAF15,TAL1,TBP,TRIM22,YY1,ZBTB33,ZBTB7A,ZNF143,ZNF263	-
Array_DMR_chr10:101047114-101047176	chr10	101047114	101047176	HYPO	0	0	1	0	Intergenic	Intergenic	-14097	NR_135067	81621	Hs.534859	NM_030929	ENSG00000107821	KAZALD1	BONO1|FKSG28|FKSG40|IGFBP-rP10	Kazal type serine peptidase inhibitor domain 1	protein-coding	promoter	ENCODE-HMM	chr10:101045817-101051149	ASH2L,ATF2,BHLHE40,CTCF,E2F6,EP300,ETS1,EZH2,FOXA1,FOXA2,FUS,GATA3,HDAC1,HNRNPK,HNRNPLL,IKZF1,JUND,KDM1A,KDM4A,KLF16,L3MBTL2,MAX,MEF2B,MGA,MXI1,MYC,NANOG,NBN,NFE2L2,NRF1,POLR2A,PTBP1,RAD21,RB1,RBBP5,RBFOX2,RBM39,REST,RNF2,SIN3A,SMARCA4,SMC3,STAT1,SUZ12,TAF15,TAF7,TBP,TCF12,TRIM22,XRCC5,YY1,ZBTB33,ZEB1,ZEB2,ZFX,ZNF143,ZNF207,ZNF579,ZNF687	chr10:101046840-101047210
450KSigProbes_cg13252968_chr10:101844464-101844466	chr10	101844464	101844466	HYPO	1	0	0	0	promoter-TSS (NM_173192)	promoter-TSS (NM_173192)	-545	NM_173192	30819	Hs.97044	NM_014591	ENSG00000120049	KCNIP2	KCHIP2	potassium voltage-gated channel interacting protein 2	protein-coding	promoter	ENCODE-HMM	chr10:101842732-101844489	AGO2,ASH2L,ATF7,BACH1,BATF,BCL3,BHLHE40,CREM,CTCF,DPF2,ELF1,GABPA,GATAD2B,HDAC2,IKZF1,IRF4,JUND,KDM4A,MAX,NFATC1,PCBP1,PKNOX1,POLR2A,RAD21,REST,SAP30,SIN3A,SMARCA4,SMARCA5,SMC3,SPI1,SRF,STAT5A,TAF1,TAF7,TBP,TBX21,TCF12,TRIM22,YY1,ZBTB33,ZNF143,ZNF217,ZNF592,ZNF687	chr10:101844380-101844530
450KSigProbes_cg01060471_chr10:102151975-102151977	chr10	102151975	102151977	HYPO	1	0	0	0	promoter-TSS (NM_001284388)	promoter-TSS (NM_001284388)	-200	NM_001284388	9221	Hs.523238	NM_004741	ENSG00000166197	NOLC1	NOPP130|NOPP140|NS5ATP13|P130	nucleolar and coiled-body phosphoprotein 1	protein-coding	enhancer	SegWey,DECRES	chr10:102150318-102154235	AFF1,AGO1,AGO2,ARID3A,ASH2L,ATF2,ATF3,ATF4,ATF7,BACH1,BCL3,BHLHE40,BRCA1,C11orf30,CBFA2T3,CBX3,CEBPB,CHD1,CLOCK,CREB1,CREB3L1,CREM,CTBP1,CTCF,CUX1,DACH1,DPF2,E2F1,E2F4,E2F6,E2F7,E2F8,E4F1,EED,EGR1,EHMT2,ELF1,ELF4,ELK1,EP300,EP400,ESR1,ESRRA,ETS1,ETV4,FOS,FOSL1,FOSL2,FOXA1,FOXK2,GABPA,GABPB1,GATA2,GATA4,GATAD2A,GATAD2B,GMEB1,HCFC1,HDAC1,HDAC2,HNF1A,HNF4A,HNRNPK,HNRNPL,HNRNPLL,IKZF1,IKZF2,IRF1,IRF3…	-
WGBS_DMR_chr10:102240418-102240749	chr10	102240418	102240749	HYPO	0	0	0	1	intron (NM_005029, intron 1 of 3)	CpG	891	NM_005029	5309	Hs.137568	NM_005029	ENSG00000107859	PITX3	ASGD1|ASMD|ASOD|CTPP4|CTRCT11|PTX3	paired like homeodomain 3	protein-coding	promoter	EnsemblRegBuild,ENCODE-HMM,FOCS	chr10:102240147-102242416	AGO1,ASH2L,ATF7,BCOR,CREB3L1,CTBP1,CTCF,DACH1,E2F6,EGR1,EHMT2,EP300,EP400,EZH2,FOXK2,FUS,GABPA,GMEB1,HDAC1,HDAC2,HNRNPK,HNRNPL,HNRNPLL,IKZF1,IRF1,KDM4A,KDM5B,L3MBTL2,LEF1,MAX,MGA,MIER1,MNT,MTA1,MXI1,MYC,NCOA4,NFIB,NRF1,PCBP1,PHF8,PKNOX1,POLR2A,POLR2G,PRDM10,RAD21,RAD51,RB1,RBFOX2,RBM39,REST,RNF2,SAP30,SIN3A,SMARCA4,SMARCA5,SMARCE1,SP1,SUZ12,TAF1,TAF15,TBP,TFAP4,U2AF1,USF1,USF2,XRCC5,YY1,ZBTB2,ZFP…	-
WGBS_DMR_chr10:102409844-102410083	chr10	102409844	102410083	HYPER	0	0	0	1	promoter-TSS (NR_073110)	promoter-TSS (NR_073110)	-679	NR_073110	5662	Hs.154658	NM_002779	ENSG00000059915	PSD	EFA6|EFA6A|PSD1|TYL	pleckstrin and Sec7 domain containing	protein-coding	enhancer	SegWey	chr10:102407212-102411354	ASH2L,BACH1,BHLHE40,CREB1,CTCF,EBF1,EGR1,EP300,ESR1,EZH2,GABPA,HDAC2,HDAC6,HNRNPL,HNRNPLL,IKZF1,KDM1A,KDM4A,MEF2B,MXI1,NR3C1,NRF1,POLR2A,POU2F2,RBBP5,RBM39,RFX1,SIN3A,SMARCA4,SPI1,SUZ12,YY1,ZFX,ZNF263	chr10:102409840-102410450
Array_DMR_chr10:102436449-102436582	chr10	102436449	102436582	HYPER	0	0	1	0	promoter-TSS (NR_030169)	promoter-TSS (NR_030169)	3	NR_030169	574447	-	NR_030169	ENSG00000202569	MIR146B	MIRN146B|miRNA146B|mir-146b	microRNA 146b	ncRNA	enhancer	SegWey,DECRES	chr10:102431372-102437046	AGO1,AGO2,ARID1B,ARNT,ASH2L,ATF2,ATF3,ATF7,BACH1,BCL3,BCOR,BHLHE40,CBX1,CBX3,CEBPB,CHD4,CREB1,CREB3L1,CREM,CTBP1,CTCF,DACH1,DEAF1,DPF2,E2F1,E2F6,E2F8,E4F1,EED,EGR1,EHMT2,ELF1,ELF4,EP300,EP400,ESRRA,ETS1,EZH2,FOS,FOSL2,FOXA1,FOXA2,FOXK2,FOXM1,GABPA,GABPB1,GATA3,GATAD2A,GATAD2B,GMEB1,HCFC1,HDAC1,HDAC2,HDAC3,HNF1A,HNF4A,HNF4G,HNRNPK,HNRNPL,HNRNPLL,HSF1,IKZF1,IKZF2,IRF1,IRF2,IRF4,JUN,JUND,KDM1A,KDM4A…	chr10:102436380-102436650
WGBS_DMR_chr10:102473383-102473825	chr10	102473383	102473825	HYPO	0	0	0	1	exon (NM_024789, exon 8 of 10)	exon (NM_024789, exon 8 of 10)	12191	NM_024789	79847	Hs.309069	NM_024789	ENSG00000138111	MFSD13A	C10orf77|TMEM180|bA18I14.8	major facilitator superfamily domain containing 13A	protein-coding	enhancer	JungEtAl2019	-	-	-
WGBS_DMR_chr10:102776204-102776626	chr10	102776204	102776626	HYPER	0	0	0	1	exon (NM_017787, exon 1 of 4)	exon (NM_017787, exon 1 of 4)	284	NM_017787	54838	Hs.500897	NM_017787	ENSG00000166272	WBP1L	C10orf26|OPA1L|OPAL1	WW domain binding protein 1 like	protein-coding	enhancer	SegWey,DECRES,JungEtAl2019	chr10:102775043-102777700	ASH2L,ATF3,BHLHE40,CBFA2T3,CEBPB,CHD1,CHD4,CREM,CTCF,DACH1,E2F1,EGR1,ELF1,EP300,FOS,FOXA1,FOXA2,FOXK2,GATA1,HDAC1,HDAC2,HNF4A,HNF4G,JUND,L3MBTL2,MAFK,MAX,MGA,MITF,MNT,MXI1,MYC,NANOG,NCOR1,NFE2L2,NR2F2,NR3C1,NRF1,PKNOX1,POLR2A,PRPF4,RAD21,RCOR1,REST,RXRA,SIN3A,SKI,SMARCA4,SMC3,SP1,STAT3,TAF1,TAF9B,TAL1,TBP,TCF12,TCF7,TCF7L2,TEAD4,TFAP4,TRIM28,USF1,XRCC5,YY1,ZNF263	-
WGBS_DMR_chr10:102869910-102870297	chr10	102869910	102870297	HYPER	0	0	0	1	non-coding (NR_037644, exon 7 of 15)	non-coding (NR_037644, exon 7 of 15)	650	NM_020682	57412	Hs.720370	NM_020682	ENSG00000214435	AS3MT	CYT19	arsenite methyltransferase	protein-coding	promoter	BENGI,EnsemblRegBuild,ENCODE-HMM	chr10:102868807-102870934	AGO2,ASH2L,ATF3,BRD4,CTCF,ELF1,EP300,ETV4,FOSL2,HNF4A,HNF4G,HNRNPK,HNRNPL,HNRNPLL,KDM4A,L3MBTL2,MXI1,PHF8,POLR2A,POLR2G,RAD21,RBFOX2,RBM39,REST,RXRA,SIN3A,SP1,SRF,TAF1,TAF15,TBP,XRCC5,YY1,ZBTB33,ZBTB7A,ZFX,ZKSCAN1	-
WGBS_DMR_chr10:103153625-103154113	chr10	103153625	103154113	HYPER	1	1	1	1	promoter-TSS (NM_001351174)	promoter-TSS (NM_001351174)	-48	NM_001351192	22978	Hs.97439	NM_012229	ENSG00000076685	NT5C2	GMP|NT5B|PNT5|SPG45|SPG65|cN-II	5'-nucleotidase, cytosolic II	protein-coding	promoter	ENCODE-HMM	chr10:103152732-103154304	ARID3A,ASH2L,CEBPB,CHD4,CHD7,CREM,CTCF,EHMT2,EP300,FOS,FOSL2,FOXA1,FOXA2,HDAC2,KDM5A,NR2F6,POLR2A,POLR2G,SOX13,SP1,TAF1,TCF12,YY1,ZNF384	chr10:103153320-103154230
450KSigProbes_cg09803321_chr10:103153722-103153724	chr10	103153722	103153724	HYPER	1	1	1	1	promoter-TSS (NM_001351174)	promoter-TSS (NM_001351174)	98	NM_001351174	22978	Hs.97439	NM_012229	ENSG00000076685	NT5C2	GMP|NT5B|PNT5|SPG45|SPG65|cN-II	5'-nucleotidase, cytosolic II	protein-coding	promoter	FOCS	chr10:103152732-103154304	ARID3A,ASH2L,CEBPB,CHD4,CHD7,CREM,CTCF,EHMT2,EP300,FOS,FOSL2,FOXA1,FOXA2,HDAC2,KDM5A,NR2F6,POLR2A,POLR2G,SOX13,SP1,TAF1,TCF12,YY1,ZNF384	chr10:103153320-103154230
850KSigProbes_cg09803321_chr10:103153722-103153724	chr10	103153722	103153724	HYPER	1	1	1	1	promoter-TSS (NM_001351174)	promoter-TSS (NM_001351174)	98	NM_001351174	22978	Hs.97439	NM_012229	ENSG00000076685	NT5C2	GMP|NT5B|PNT5|SPG45|SPG65|cN-II	5'-nucleotidase, cytosolic II	protein-coding	promoter	FOCS	chr10:103152732-103154304	ARID3A,ASH2L,CEBPB,CHD4,CHD7,CREM,CTCF,EHMT2,EP300,FOS,FOSL2,FOXA1,FOXA2,HDAC2,KDM5A,NR2F6,POLR2A,POLR2G,SOX13,SP1,TAF1,TCF12,YY1,ZNF384	chr10:103153320-103154230
Array_DMR_chr10:103153723-103153969	chr10	103153723	103153969	HYPER	1	1	1	1	promoter-TSS (NM_001351174)	promoter-TSS (NM_001351174)	-25	NM_001351192	22978	Hs.97439	NM_012229	ENSG00000076685	NT5C2	GMP|NT5B|PNT5|SPG45|SPG65|cN-II	5'-nucleotidase, cytosolic II	protein-coding	promoter	ENCODE-HMM	chr10:103152732-103154304	ARID3A,ASH2L,CEBPB,CHD4,CHD7,CREM,CTCF,EHMT2,EP300,FOS,FOSL2,FOXA1,FOXA2,HDAC2,KDM5A,NR2F6,POLR2A,POLR2G,SOX13,SP1,TAF1,TCF12,YY1,ZNF384	chr10:103153320-103154230
Array_DMR_chr10:103154595-103154655	chr10	103154595	103154655	HYPER	0	0	1	0	promoter-TSS (NM_001351174)	promoter-TSS (NM_001351174)	-804	NM_001351192	22978	Hs.97439	NM_012229	ENSG00000076685	NT5C2	GMP|NT5B|PNT5|SPG45|SPG65|cN-II	5'-nucleotidase, cytosolic II	protein-coding	promoter	BENGI	chr10:103154424-103156275	ARID3A,CHD4,CREM,CUX1,DPF2,EP300,ESR1,ETV4,FOXA1,FOXA2,GATA2,GATA3,GATA4,HDAC2,NR2F6,POLR2A,RXRA,SKI,SMARCE1,SOX13,SP1,TCF7,ZNF263	chr10:103154400-103154770
WGBS_DMR_chr10:103660137-103660542	chr10	103660137	103660542	HYPER	0	0	0	1	intron (NM_014631, intron 8 of 13)	intron (NM_014631, intron 8 of 13)	-86440	NR_038940	100505839	Hs.655149	NR_038940	ENSG00000280693	SH3PXD2A-AS1	-	SH3PXD2A antisense RNA 1	ncRNA	promoter	EnsemblRegBuild,ENCODE-HMM,FOCS	chr10:103659343-103662438	AGO1,AGO2,ASH2L,ATF3,BHLHE40,BRD4,CTCF,EGR1,ELF1,EP300,ETS1,FOXA1,FOXA2,FOXK2,HDAC1,HDAC2,HNF4A,HNF4G,HNRNPK,HNRNPL,HNRNPLL,IRF1,IRF2,JUND,L3MBTL2,MAX,NCOR1,NR2F6,NR3C1,PCBP1,PKNOX1,POLR2A,POLR2G,PTBP1,RAD21,RBBP5,RBFOX2,RBM22,RBM39,RCOR1,REST,RFX5,RNF2,RXRA,SIN3A,SP1,TAF1,TAF15,TBP,TFAP4,XRCC5,YY1,ZBTB33,ZBTB7A,ZFX,ZNF143	-
WGBS_DMR_chr10:103661638-103662105	chr10	103661638	103662105	HYPER	0	0	0	1	intron (NM_014631, intron 7 of 13)	intron (NM_014631, intron 7 of 13)	-84908	NR_038940	100505839	Hs.655149	NR_038940	ENSG00000280693	SH3PXD2A-AS1	-	SH3PXD2A antisense RNA 1	ncRNA	promoter	EnsemblRegBuild,ENCODE-HMM,FOCS	chr10:103659343-103662438	AGO1,AGO2,ASH2L,ATF3,BHLHE40,BRD4,CTCF,EGR1,ELF1,EP300,ETS1,FOXA1,FOXA2,FOXK2,HDAC1,HDAC2,HNF4A,HNF4G,HNRNPK,HNRNPL,HNRNPLL,IRF1,IRF2,JUND,L3MBTL2,MAX,NCOR1,NR2F6,NR3C1,PCBP1,PKNOX1,POLR2A,POLR2G,PTBP1,RAD21,RBBP5,RBFOX2,RBM22,RBM39,RCOR1,REST,RFX5,RNF2,RXRA,SIN3A,SP1,TAF1,TAF15,TBP,TFAP4,XRCC5,YY1,ZBTB33,ZBTB7A,ZFX,ZNF143	-
850KSigProbes_cg20382968_chr10:103884708-103884710	chr10	103884708	103884710	HYPER	0	1	0	0	intron (NM_024928, intron 9 of 9)	MIR3|SINE|MIR	-29303	NM_014631	9644	Hs.678727	NM_014631	ENSG00000107957	SH3PXD2A	FISH|SH3MD1|TKS5	SH3 and PX domains 2A	protein-coding	enhancer	DECRES,ENCODE-HMM,JungEtAl2019	chr10:103884339-103885373	ATF7,CTCF,HNF4A,IKZF1,MAFF,MXI1,RAD21,RB1,REST,RUNX3,SMC3,TRIM22,XRCC5,ZKSCAN1,ZNF143,ZNF444	-
WGBS_DMR_chr10:103901163-103901568	chr10	103901163	103901568	HYPER	0	0	0	1	intron (NM_024928, intron 4 of 9)	FLAM_A|SINE|Alu	16922	NM_024928	79991	Hs.62314	NM_024928	ENSG00000107960	STN1	AAF-44|AAF44|OBFC1|RPA-32|bA541N10.2	STN1 subunit of CST complex	protein-coding	enhancer	JungEtAl2019	chr10:103900073-103901678	CTCF,FOS,NR3C1,POLR2A,RBM25,STAT3,TRIM28,ZMYM3	-
450KSigProbes_cg26589669_chr10:104268447-104268449	chr10	104268447	104268449	HYPO	1	0	0	0	promoter-TSS (NR_039702)	promoter-TSS (NR_039702)	-43	NR_039702	100616323	-	NR_039702	ENSG00000266852	MIR4482	MIR4482-1|hsa-mir-4482-1	microRNA 4482	ncRNA	enhancer	DECRES	chr10:104267071-104269797	AGO1,AGO2,ARID3A,ASH2L,ATF2,ATF3,ATF4,BACH1,BCL11A,BCL3,BHLHE40,BMI1,BRCA1,CBFB,CEBPB,CHD1,CLOCK,CREB1,CREM,CTCF,DPF2,E2F8,E4F1,EED,ELF1,ELF4,ELK1,EP300,ETS1,ETV6,FIP1L1,FOS,FOSL2,GABPA,GATAD2B,HCFC1,HNF4A,IKZF1,IRF3,IRF4,JUNB,JUND,KDM5A,KLF5,L3MBTL2,MAFF,MAFK,MAX,MBD2,MEF2B,MNT,MTA1,MTA3,MXI1,MYB,MYC,NBN,NFATC3,NFIC,NFYA,NFYB,PBX3,PCBP1,PHF8,PKNOX1,POLR2A,POLR2G,POU2F2,RAD21,RAD51,RBBP5,RBFOX2,R…	chr10:104268440-104268710
WGBS_DMR_chr10:104275306-104275560	chr10	104275306	104275560	HYPER	0	0	0	1	intron (NM_183239, intron 3 of 6)	intron (NM_183239, intron 3 of 6)	304	NM_001191014	119391	Hs.107384	NM_183239	ENSG00000065621	GSTO2	GSTO 2-2|bA127L20.1	glutathione S-transferase omega 2	protein-coding	promoter	EnsemblRegBuild,ENCODE-HMM	chr10:104273717-104275929	AGO2,ASH2L,ATF3,ATF4,ATF7,BHLHE40,CBFA2T3,CC2D1A,CEBPB,CHD1,CTBP1,CTCF,E2F6,ELF1,EP300,FOSL2,FOXK2,GABPA,GATA1,HDAC2,HNRNPLL,IKZF1,IRF3,JUN,JUND,KDM1A,KDM4A,KLF5,L3MBTL2,MAX,MBD2,MLLT1,MNT,MYC,NRF1,PCBP1,PHF8,POLR2A,PRDM10,RAD21,RBM39,RFX1,RUNX3,RXRA,SIN3A,SMARCA4,SMARCA5,SMC3,SP1,SREBF1,TAF1,TAF7,TAL1,TBP,TCF12,TCF7L2,TFAP4,TRIM22,XRCC5,YY1,ZBTB5,ZBTB7A,ZEB2,ZFP91,ZFX,ZHX2,ZNF143,ZNF217,ZNF263,Z…	-
WGBS_DMR_chr10:104630751-104631036	chr10	104630751	104631036	HYPO	0	0	0	1	Intergenic	Intergenic	-10208	NM_014978	22986	Hs.671950	NM_014978	ENSG00000156395	SORCS3	SORCS	sortilin related VPS10 domain containing receptor 3	protein-coding	promoter	BENGI	-	-	-
WGBS_DMR_chr10:110530405-110530459	chr10	110530405	110530459	HYPER	0	0	0	1	Intergenic	CpG	32565	NM_004419	1847	Hs.2128	NM_004419	ENSG00000138166	DUSP5	DUSP|HVH3	dual specificity phosphatase 5	protein-coding	promoter	ENCODE-HMM	chr10:110528203-110531135	ARID1B,ARNT,ASH2L,ATF2,ATF3,ATF4,ATF7,BATF,BCL11A,BCL3,BHLHE40,C11orf30,CBFB,CBX5,CEBPB,CREM,CTBP1,DPF2,EBF1,EED,ELF1,EP300,ESRRA,ETS1,ETV6,FOS,FOXA1,GABPA,GATAD2B,IKZF1,IKZF2,JUNB,JUND,KDM1A,KDM4A,MAFF,MAFK,MEF2A,MEF2B,MTA2,MTA3,MXI1,MYC,NANOG,NBN,NFATC1,NFATC3,NFIC,NR3C1,PAX5,PAX8,PHF8,PKNOX1,POLR2A,POU2F2,RAD21,RAD51,RBBP5,RCOR1,RELB,REST,RUNX3,SIN3A,SIX5,SKIL,SMAD1,SMARCE1,SP1,SREBF1,SRF,STAT…	chr10:110530160-110530630
WGBS_DMR_chr10:110530619-110530733	chr10	110530619	110530733	HYPER	0	0	0	1	Intergenic	Intergenic	32809	NM_004419	1847	Hs.2128	NM_004419	ENSG00000138166	DUSP5	DUSP|HVH3	dual specificity phosphatase 5	protein-coding	promoter	ENCODE-HMM	chr10:110528203-110531135	ARID1B,ARNT,ASH2L,ATF2,ATF3,ATF4,ATF7,BATF,BCL11A,BCL3,BHLHE40,C11orf30,CBFB,CBX5,CEBPB,CREM,CTBP1,DPF2,EBF1,EED,ELF1,EP300,ESRRA,ETS1,ETV6,FOS,FOXA1,GABPA,GATAD2B,IKZF1,IKZF2,JUNB,JUND,KDM1A,KDM4A,MAFF,MAFK,MEF2A,MEF2B,MTA2,MTA3,MXI1,MYC,NANOG,NBN,NFATC1,NFATC3,NFIC,NR3C1,PAX5,PAX8,PHF8,PKNOX1,POLR2A,POU2F2,RAD21,RAD51,RBBP5,RCOR1,RELB,REST,RUNX3,SIN3A,SIX5,SKIL,SMAD1,SMARCE1,SP1,SREBF1,SRF,STAT…	-
WGBS_DMR_chr10:110835798-110835960	chr10	110835798	110835960	HYPER	0	0	0	1	exon (NM_001134363, exon 14 of 14)	exon (NM_001134363, exon 14 of 14)	35025	NR_026932	282997	Hs.599931	NR_026932	-	PDCD4-AS1	-	PDCD4 antisense RNA 1	ncRNA	promoter	EnsemblRegBuild	chr10:110835795-110836279	POLR2A	-
WGBS_DMR_chr10:111078509-111079449	chr10	111078509	111079449	HYPO	0	0	0	1	exon (NM_000681, exon 1 of 1)	exon (NM_000681, exon 1 of 1)	1947	NM_000681	150	Hs.249159	NM_000681	ENSG00000150594	ADRA2A	ADRA2|ADRA2R|ADRAR|ALPHA2AAR|ZNF32	adrenoceptor alpha 2A	protein-coding	-	-	chr10:111075820-111079569	ASH2L,CREM,CTCF,EZH2,GABPA,HNRNPLL,KDM4A,L3MBTL2,MXI1,MYC,PAX5,PHF8,POLR2A,RAD21,REST,RUNX3,SIN3A,SMARCA4,SMC3,SUZ12,TAF1,TBP,TRIM22,USF1,USF2,YY1,ZBTB7A,ZNF143,ZNF263,ZNF444,ZNF512B	-
WGBS_DMR_chr10:112814371-112815021	chr10	112814371	112815021	HYPER	0	0	0	1	intron (NM_001318205, intron 7 of 7)	intron (NM_001318205, intron 7 of 7)	-8800	NR_120684	103344931	Hs.458447	NR_120684	ENSG00000260917	LOC103344931	-	uncharacterized LOC103344931	ncRNA	-	-	-	-	-
WGBS_DMR_chr10:118755986-118756081	chr10	118755986	118756081	HYPER	0	0	0	1	promoter-TSS (NM_153810)	promoter-TSS (NM_153810)	-787	NM_153810	143384	Hs.420024	NM_153810	ENSG00000151893	CACUL1	C10orf46|CAC1	CDK2 associated cullin domain 1	protein-coding	promoter	EnsemblRegBuild,ENCODE-HMM,FOCS	chr10:118752995-118756215	AGO2,ARID1B,ASH2L,ATF3,ATF7,BACH1,BHLHE40,BMI1,CBFA2T2,CBX3,CBX5,CEBPB,CHD1,CLOCK,CREB1,CREM,CTBP1,CTCF,DPF2,E2F1,E2F6,E4F1,EBF1,EED,EGR1,ELF1,ELK1,EP300,EP400,ESR1,ETV4,FOS,FOSL2,FOXA1,FOXK2,FUS,GABPA,GATA1,GATA3,GATAD2B,GMEB1,HCFC1,HDAC1,HDAC2,HNF4A,HNRNPK,HNRNPL,HNRNPUL1,HSF1,IKZF1,IRF1,IRF3,JUN,JUND,KDM4A,KDM5A,KDM5B,KLF16,L3MBTL2,LEF1,MAX,MEF2B,MEIS2,MGA,MITF,MLLT1,MNT,MTA1,MTA3,MXI1,MYB,MYC…	-
WGBS_DMR_chr10:119031115-119031368	chr10	119031115	119031368	HYPO	0	0	1	1	3' UTR (NM_199461, exon 1 of 1)	3' UTR (NM_199461, exon 1 of 1)	1525	NM_199461	340719	Hs.591918	NM_199461	ENSG00000188613	NANOS1	EC_Rep1a|NOS-1|NOS1|SPGF12|ZC2HC12A	nanos C2HC-type zinc finger 1	protein-coding	promoter	BENGI	chr10:119028523-119033315	AGO1,AGO2,ARID3A,ASH2L,ATF2,BACH1,BCL11A,BCL3,BHLHE40,CBFB,CEBPB,CHD1,CREB3L1,CREM,CTBP1,CTCF,DACH1,DPF2,E2F6,EED,EGR1,ELF1,EP300,ESR1,ETV6,EZH2,FOS,FOXM1,FUS,GATA4,GATAD2B,GMEB1,HDAC2,HMBOX1,HNRNPK,HNRNPLL,IKZF1,IKZF2,IRF1,IRF3,JUND,KDM1A,KDM4A,KDM5B,L3MBTL2,LEF1,MAFK,MAX,MEF2A,MGA,MNT,MTA3,MXI1,MYC,NANOG,NCOA6,NFATC1,NFIC,NFYB,NR3C1,NRF1,PAX5,PHF8,PML,POLR2A,POLR2G,RAD21,RB1,RBFOX2,RBM22,RBM25,…	chr10:119031140-119032730
Array_DMR_chr10:119031220-119031588	chr10	119031220	119031588	HYPO	0	0	1	1	3' UTR (NM_199461, exon 1 of 1)	3' UTR (NM_199461, exon 1 of 1)	1688	NM_199461	340719	Hs.591918	NM_199461	ENSG00000188613	NANOS1	EC_Rep1a|NOS-1|NOS1|SPGF12|ZC2HC12A	nanos C2HC-type zinc finger 1	protein-coding	promoter	EnsemblRegBuild,ENCODE-HMM	chr10:119028523-119033315	AGO1,AGO2,ARID3A,ASH2L,ATF2,BACH1,BCL11A,BCL3,BHLHE40,CBFB,CEBPB,CHD1,CREB3L1,CREM,CTBP1,CTCF,DACH1,DPF2,E2F6,EED,EGR1,ELF1,EP300,ESR1,ETV6,EZH2,FOS,FOXM1,FUS,GATA4,GATAD2B,GMEB1,HDAC2,HMBOX1,HNRNPK,HNRNPLL,IKZF1,IKZF2,IRF1,IRF3,JUND,KDM1A,KDM4A,KDM5B,L3MBTL2,LEF1,MAFK,MAX,MEF2A,MGA,MNT,MTA3,MXI1,MYC,NANOG,NCOA6,NFATC1,NFIC,NFYB,NR3C1,NRF1,PAX5,PHF8,PML,POLR2A,POLR2G,RAD21,RB1,RBFOX2,RBM22,RBM25,…	chr10:119031140-119032730
WGBS_DMR_chr10:119442241-119442895	chr10	119442241	119442895	HYPO	0	0	0	1	intron (NM_005308, intron 11 of 15)	intron (NM_005308, intron 11 of 15)	64596	NR_039829	100616398	-	NR_039829	ENSG00000265719	MIR4681	-	microRNA 4681	ncRNA	enhancer	BENGI	chr10:119442008-119443205	AGO2,CTCF,EP300,MYC,PAX5,POLR2A,RAD21,TCF12,YY1	-
WGBS_DMR_chr10:119501970-119502623	chr10	119501970	119502623	HYPO	0	0	0	1	intron (NM_001005339, intron 4 of 4)	intron (NM_001005339, intron 4 of 4)	34237	NM_002925	6001	Hs.501200	NM_002925	ENSG00000148908	RGS10	-	regulator of G protein signaling 10	protein-coding	enhancer	SegWey,BENGI,DECRES,ENCODE-HMM	chr10:119501357-119502989	ARNT,ATF2,BACH1,BCL11A,BHLHE40,CTCF,DPF2,EBF1,EED,ETS1,GATAD2B,IKZF1,IKZF2,MAFK,MEF2A,MEF2B,MLLT1,MTA2,MTA3,NBN,NFATC3,NFIC,RAD21,RELB,RUNX3,SMARCA4,SPI1,TBX21,TCF12,YY1,ZNF217,ZNF687	-
WGBS_DMR_chr10:119502680-119503001	chr10	119502680	119503001	HYPO	0	0	0	1	intron (NM_001005339, intron 4 of 4)	intron (NM_001005339, intron 4 of 4)	33693	NM_002925	6001	Hs.501200	NM_002925	ENSG00000148908	RGS10	-	regulator of G protein signaling 10	protein-coding	enhancer	SegWey,BENGI,DECRES,ENCODE-HMM	chr10:119501357-119502989	ARNT,ATF2,BACH1,BCL11A,BHLHE40,CTCF,DPF2,EBF1,EED,ETS1,GATAD2B,IKZF1,IKZF2,MAFK,MEF2A,MEF2B,MLLT1,MTA2,MTA3,NBN,NFATC3,NFIC,RAD21,RELB,RUNX3,SMARCA4,SPI1,TBX21,TCF12,YY1,ZNF217,ZNF687	-
WGBS_DMR_chr10:119512129-119512191	chr10	119512129	119512191	HYPO	0	0	0	1	intron (NM_001005339, intron 4 of 4)	intron (NM_001005339, intron 4 of 4)	24373	NM_002925	6001	Hs.501200	NM_002925	ENSG00000148908	RGS10	-	regulator of G protein signaling 10	protein-coding	enhancer	JungEtAl2019	chr10:119511809-119512225	CTBP1	-
WGBS_DMR_chr10:119818026-119818512	chr10	119818026	119818512	HYPO	0	0	0	1	promoter-TSS (NM_001243194)	promoter-TSS (NM_001243194)	-988	NM_001243194	22876	Hs.369755	NM_014937	ENSG00000198825	INPP5F	MSTP007|MSTPO47|SAC2|hSAC2	inositol polyphosphate-5-phosphatase F	protein-coding	promoter	SegWey,BENGI,EnsemblRegBuild,ENCODE-HMM	chr10:119817804-119819632	ASH2L,ATF3,BRCA1,CHD1,CTCF,EP300,ETS1,HDAC2,JUND,KDM4A,MAX,MXI1,MYC,NR2F2,NRF1,PHF8,POLR2A,RAD21,RBBP5,REST,RNF2,SAP30,SIN3A,SMARCA4,TAF1,TAF7,TBP,TCF12,YY1,ZBTB33	-
WGBS_DMR_chr10:120923619-120924086	chr10	120923619	120924086	HYPER	0	0	0	1	Intergenic	LTR12C|LTR|ERV1	-72673	NR_033850	283089	Hs.568750	NR_033850	ENSG00000227165	WDR11-AS1	-	WDR11 antisense RNA 1	ncRNA	-	-	-	-	-
WGBS_DMR_chr10:122376452-122376571	chr10	122376452	122376571	HYPER	0	0	0	1	intron (NM_001001974, intron 1 of 11)	(AT)n|Simple_repeat|Simple_repeat	1933	NM_001330178	59338	Hs.643512	NM_021622	ENSG00000107679	PLEKHA1	TAPP1	pleckstrin homology domain containing A1	protein-coding	promoter	EnsemblRegBuild,ENCODE-HMM	-	-	-
WGBS_DMR_chr10:122462916-122463368	chr10	122462916	122463368	HYPER	0	0	0	1	intron (NM_002775, intron 1 of 8)	intron (NM_002775, intron 1 of 8)	1617	NM_002775	5654	Hs.501280	NM_002775	ENSG00000166033	HTRA1	ARMD7|CADASIL2|CARASIL|HtrA|L56|ORF480|PRSS11	HtrA serine peptidase 1	protein-coding	enhancer	SegWey	chr10:122460296-122463636	ARNT,ASH2L,BHLHE40,CEBPB,CTBP1,CTCF,EP300,EZH2,GABPA,HDAC2,HNRNPLL,KDM4A,L3MBTL2,MYC,NR3C1,PHF8,POLR2A,RBBP5,REST,RNF2,SIN3A,SP1,SUZ12,TCF7L2,YY1,ZFX,ZNF263	chr10:122461820-122463450
WGBS_DMR_chr10:124105827-124106271	chr10	124105827	124106271	HYPER	0	0	0	1	Intergenic	Intergenic	-12442	NM_001270764	51363	Hs.287537	NM_014863	ENSG00000182022	CHST15	BRAG|GALNAC4S-6ST	carbohydrate sulfotransferase 15	protein-coding	enhancer	SegWey,HACER,DECRES	chr10:124104061-124107439	ARID3A,ATF2,ATF3,ATF7,BATF,CEBPB,CTCF,DPF2,EED,EP300,ESR1,FOS,FOSL2,FOXA1,FOXA2,GATA3,IKZF1,IKZF2,IRF4,JUND,MAFF,MAFK,MEF2A,MEF2B,MEF2C,MYC,NFATC3,NFE2L2,NR3C1,PAX5,PKNOX1,POLR2A,POU2F2,RAD21,RCOR1,REST,RNF2,RUNX3,RXRA,SMARCA4,SMARCA5,SMARCE1,SP1,SRF,STAT3,TBP,TBX21,TCF12,TRIM28,ZFX,ZMYM3,ZNF217,ZNF24,ZNF263,ZNF444,ZNF579	-
WGBS_DMR_chr10:124544695-124544757	chr10	124544695	124544757	HYPO	0	0	0	1	intron (NM_022126, intron 6 of 6)	MIRc|SINE|MIR	82954	NM_022126	64077	Hs.527748	NM_022126	ENSG00000107902	LHPP	HDHD2B	phospholysine phosphohistidine inorganic pyrophosphate phosphatase	protein-coding	promoter	BENGI	chr10:124544425-124545512	BCOR,BHLHE40,KDM1A,MITF,NRF1,RBM25,SRF	-
WGBS_DMR_chr10:124544825-124544971	chr10	124544825	124544971	HYPO	0	0	0	1	intron (NM_022126, intron 6 of 6)	intron (NM_022126, intron 6 of 6)	83126	NM_022126	64077	Hs.527748	NM_022126	ENSG00000107902	LHPP	HDHD2B	phospholysine phosphohistidine inorganic pyrophosphate phosphatase	protein-coding	promoter	BENGI	chr10:124544425-124545512	BCOR,BHLHE40,KDM1A,MITF,NRF1,RBM25,SRF	-
WGBS_DMR_chr10:125014735-125014930	chr10	125014735	125014930	HYPER	0	0	0	1	intron (NM_001321014, intron 3 of 10)	intron (NM_001321014, intron 3 of 10)	13052	NM_022802	1488	Hs.501345	NM_001329	ENSG00000175029	CTBP2	-	C-terminal binding protein 2	protein-coding	enhancer	SegWey,ENCODE-HMM	chr10:125014335-125015010	CTCF,NFIB	-
WGBS_DMR_chr10:125015082-125015157	chr10	125015082	125015157	HYPER	0	0	0	1	intron (NM_001321014, intron 3 of 10)	intron (NM_001321014, intron 3 of 10)	12765	NM_022802	1488	Hs.501345	NM_001329	ENSG00000175029	CTBP2	-	C-terminal binding protein 2	protein-coding	enhancer	SegWey,ENCODE-HMM	-	-	-
WGBS_DMR_chr10:125024146-125024268	chr10	125024146	125024268	HYPER	0	0	0	1	intron (NM_001321014, intron 3 of 10)	intron (NM_001321014, intron 3 of 10)	3677	NM_022802	1488	Hs.501345	NM_001329	ENSG00000175029	CTBP2	-	C-terminal binding protein 2	protein-coding	enhancer	JungEtAl2019	chr10:125023186-125025113	BHLHE40,CLOCK,CREB1,CTBP1,CTCF,CUX1,DPF2,ESR1,EZH2,FOXA1,FOXA2,GATA2,GATA3,HNF4A,MAX,MNT,MXI1,MYC,NCOA3,NFIB,NR3C1,PKNOX1,POLR2A,RAD51,RCOR1,RFX1,SIN3A,SIX4,SP1,USF1,YY1,ZNF263,ZNF687	-
WGBS_DMR_chr10:125113949-125114263	chr10	125113949	125114263	HYPER	0	0	0	1	intron (NM_001083914, intron 1 of 10)	intron (NM_001083914, intron 1 of 10)	45012	NM_001321013	1488	Hs.501345	NM_001329	ENSG00000175029	CTBP2	-	C-terminal binding protein 2	protein-coding	promoter	ENCODE-HMM	chr10:125113800-125115821	ARID1B,ATF3,BHLHE40,C11orf30,CBFA2T3,CBX3,CREM,CTCF,DPF2,E2F6,EGR1,EP300,EP400,ESRRA,FOSL1,GATA1,GMEB1,HDAC1,HDAC2,HMBOX1,IKZF1,JUND,L3MBTL2,MAFK,MAX,MGA,MNT,MTA3,MYC,NFE2,NRF1,POLR2A,PRDM10,PYGO2,REST,RNF2,SMARCA4,SMARCC2,SMARCE1,STAT2,UBTF,ZBTB7A,ZNF316,ZNF592	-
WGBS_DMR_chr10:125156425-125157421	chr10	125156425	125157421	HYPER	0	0	0	1	intron (NM_001290214, intron 1 of 10)	intron (NM_001290214, intron 1 of 10)	2195	NM_001321013	1488	Hs.501345	NM_001329	ENSG00000175029	CTBP2	-	C-terminal binding protein 2	protein-coding	enhancer	DECRES	chr10:125154437-125163099	ASH2L,ATF3,ATF7,BACH1,BHLHE40,CBFA2T3,CBX2,CEBPB,CHD1,CHD7,CLOCK,CREB1,CREM,CTBP1,CTCF,E2F6,EGR1,ELF1,EP300,EP400,ESRRA,EZH2,FIP1L1,FOXA1,FOXA2,FOXM1,GABPA,GABPB1,GATA1,GATA3,GATAD2B,HDAC1,HDAC2,HDAC6,HNF1A,HNF4A,HNRNPK,HNRNPL,HNRNPLL,IKZF1,IRF1,JUND,KDM4A,KDM5B,L3MBTL2,LEF1,MAFK,MAX,MEIS2,MLLT1,MNT,MTA1,MTA3,MXI1,MYC,MYNN,NCOR1,NR2F2,NR3C1,NRF1,PHF8,PKNOX1,POLR2A,POLR2G,PRDM10,PRPF4,PTBP1,RAD21,…	-
WGBS_DMR_chr10:127194649-127195014	chr10	127194649	127195014	HYPO	0	0	0	1	intron (NM_001039762, intron 1 of 5)	intron (NM_001039762, intron 1 of 5)	1327	NM_001039762	642938	Hs.613882	NM_001039762	ENSG00000188916	INSYN2A	C10orf141|FAM196A|INSYN2	inhibitory synaptic factor 2A	protein-coding	promoter	BENGI,EnsemblRegBuild,ENCODE-HMM	chr10:127193645-127197345	ASH2L,CTCF,EGR1,EP300,EZH2,FOXA1,GABPA,HDAC2,KDM4A,MXI1,NR3C1,POLR2A,RAD21,RBBP5,SIN3A,SMARCA4,SMC3,ZFX,ZNF143,ZNF263,ZNF444	-
WGBS_DMR_chr10:127734709-127735216	chr10	127734709	127735216	HYPO	0	0	0	1	Intergenic	Intergenic	-2312	NM_207426	399823	Hs.449674	NM_207426	ENSG00000186766	FOXI2	-	forkhead box I2	protein-coding	promoter	ENCODE-HMM	chr10:127734482-127740524	ASH2L,CTCF,EP300,EZH2,HDAC2,HNRNPL,KDM4A,POLR2A,RBBP5,REST,SIN3A,SP1,SUZ12,TAF1,TAF7,TBP	-
Array_DMR_chr10:127735467-127735843	chr10	127735467	127735843	HYPO	0	0	1	0	Intergenic	Intergenic	-1619	NM_207426	399823	Hs.449674	NM_207426	ENSG00000186766	FOXI2	-	forkhead box I2	protein-coding	promoter	ENCODE-HMM	chr10:127734482-127740524	ASH2L,CTCF,EP300,EZH2,HDAC2,HNRNPL,KDM4A,POLR2A,RBBP5,REST,SIN3A,SP1,SUZ12,TAF1,TAF7,TBP	-
Array_DMR_chr10:127738130-127739044	chr10	127738130	127739044	HYPO	0	0	1	1	exon (NM_207426, exon 2 of 2)	exon (NM_207426, exon 2 of 2)	1313	NM_207426	399823	Hs.449674	NM_207426	ENSG00000186766	FOXI2	-	forkhead box I2	protein-coding	promoter	ENCODE-HMM	chr10:127734482-127740524	ASH2L,CTCF,EP300,EZH2,HDAC2,HNRNPL,KDM4A,POLR2A,RBBP5,REST,SIN3A,SP1,SUZ12,TAF1,TAF7,TBP	-
WGBS_DMR_chr10:127738287-127739125	chr10	127738287	127739125	HYPO	0	0	1	1	exon (NM_207426, exon 2 of 2)	exon (NM_207426, exon 2 of 2)	1432	NM_207426	399823	Hs.449674	NM_207426	ENSG00000186766	FOXI2	-	forkhead box I2	protein-coding	promoter	ENCODE-HMM	chr10:127734482-127740524	ASH2L,CTCF,EP300,EZH2,HDAC2,HNRNPL,KDM4A,POLR2A,RBBP5,REST,SIN3A,SP1,SUZ12,TAF1,TAF7,TBP	-
Array_DMR_chr10:127999496-127999576	chr10	127999496	127999576	HYPER	0	0	1	0	5' UTR (NM_001323354, exon 1 of 20)	5' UTR (NM_001323354, exon 1 of 20)	1410	NM_001323354	5791	Hs.127022	NM_006504	ENSG00000132334	PTPRE	HPTPE|PTPE|R-PTP-EPSILON	protein tyrosine phosphatase receptor type E	protein-coding	enhancer	JungEtAl2019	chr10:127999297-128000151	EP300,POLR2A,SMARCA4,SMC3	chr10:127999060-127999630
WGBS_DMR_chr10:129525389-129525627	chr10	129525389	129525627	HYPER	0	0	0	1	intron (NM_002412, intron 1 of 4)	intron (NM_002412, intron 1 of 4)	58324	NM_002412	4255	Hs.501522	NM_002412	ENSG00000170430	MGMT	-	O-6-methylguanine-DNA methyltransferase	protein-coding	promoter	ENCODE-HMM	chr10:129525290-129525874	BHLHE40,MYC,ZNF263	-
WGBS_DMR_chr10:129769008-129769291	chr10	129769008	129769291	HYPO	0	0	0	1	Intergenic	Intergenic	74225	NR_036179	100422873	-	NR_036179	ENSG00000266676	MIR4297	-	microRNA 4297	ncRNA	-	-	-	-	-
WGBS_DMR_chr10:129898816-129898874	chr10	129898816	129898874	HYPER	0	0	0	1	intron (NM_001005463, intron 6 of 15)	CpG	-55471	NR_036179	100422873	-	NR_036179	ENSG00000266676	MIR4297	-	microRNA 4297	ncRNA	enhancer	BENGI	-	-	chr10:129898820-129898970
WGBS_DMR_chr10:130045051-130045489	chr10	130045051	130045489	HYPER	0	0	0	1	Intergenic	CpG	-60739	NR_044994	119437	Hs.620802	NR_044994	ENSG00000233122	CTAGE7P	CTAGE7|CTAGEP|bA500G10.2|rcCTAGE5	CTAGE family member 7, pseudogene	pseudo	enhancer	JungEtAl2019	chr10:130044714-130046169	ATF3,CTCF,MGA,NFIC,RAD21,TRIM22,ZNF143	-
WGBS_DMR_chr10:131726376-131726751	chr10	131726376	131726751	HYPER	0	0	0	1	Intergenic	Intergenic	63636	NR_038365	399827	Hs.523353	NM_001001677	ENSG00000189275	LINC01164	-	long intergenic non-protein coding RNA 1164	ncRNA	enhancer	SegWey,BENGI	chr10:131725806-131726979	BHLHE40,EGR1,EP300,HNF4A,MAX,MXI1,NANOG,NR2F2,NR2F6,RBBP5,RCOR1,RNF2,SKI,USF1	-
WGBS_DMR_chr10:131749395-131749844	chr10	131749395	131749844	HYPER	0	0	0	1	Intergenic	Intergenic	40580	NR_038365	399827	Hs.523353	NM_001001677	ENSG00000189275	LINC01164	-	long intergenic non-protein coding RNA 1164	ncRNA	-	-	-	-	-
WGBS_DMR_chr10:131891503-131891576	chr10	131891503	131891576	HYPER	0	0	0	1	Intergenic	MLT1D|LTR|ERVL-MaLR	-9105	NR_033191	55844	Hs.380372	NM_018461	ENSG00000175470	PPP2R2D	B55D|B55delta|MDS026	protein phosphatase 2 regulatory subunit Bdelta	protein-coding	-	-	chr10:131889774-131893278	ARID1B,ARID3A,ATF3,ATF4,BCOR,CEBPB,CREM,CTBP1,CTCF,DNMT1,E2F6,ELF4,EP300,EP400,FOSL2,FOXA1,FOXK2,FOXP1,GABPB1,HDAC1,HDAC2,HNRNPLL,IKZF1,IRF1,JUND,KDM1A,KDM5B,L3MBTL2,MAX,MGA,MYC,NBN,NR2F1,NRF1,PHF20,PHF8,PKNOX1,POLR2A,POLR2G,RAD21,RBM39,REST,SAP30,SKI,SKIL,SMARCA4,SMARCA5,TAF1,TAL1,TBP,TCF12,TCF7,TRIM22,UBTF,XRCC5,YY1,ZBTB33,ZBTB7A,ZKSCAN1,ZNF143,ZNF24,ZNF263,ZNF282,ZNF444,ZNF592,ZNF639	-
WGBS_DMR_chr10:131972937-131973339	chr10	131972937	131973339	HYPO	0	0	0	1	intron (NM_004052, intron 2 of 5)	intron (NM_004052, intron 2 of 5)	8875	NM_004052	664	Hs.144873	NM_004052	ENSG00000176171	BNIP3	NIP3	BCL2 interacting protein 3	protein-coding	enhancer	SegWey,DECRES,FulcoEtAl2019	chr10:131970891-131974832	AGO2,C11orf30,CTCF,EGR1,IKZF1,MAFF,MAFK,MAX,MNT,MYC,NFIC,NR2F2,POLR2A,POLR2G,POU2F2,RBFOX2,RBM22,TAF15,USF1,ZBTB33,ZNF263,ZNF316,ZNF384	-
WGBS_DMR_chr10:132352384-132352671	chr10	132352384	132352671	HYPO	0	0	0	1	intron (NM_001143757, intron 7 of 10)	CpG	15420	NM_001309474	80313	Hs.119897	NM_030626	ENSG00000148814	LRRC27	-	leucine rich repeat containing 27	protein-coding	enhancer	EnsemblRegBuild	chr10:132352249-132353602	ARNT,CTCF,E4F1,IKZF1,MYC,RAD21,REST,SIN3A,SMARCA4,SMC3,TRIM22,ZKSCAN1,ZNF143,ZNF444	-
WGBS_DMR_chr10:132412603-132413417	chr10	132412603	132413417	HYPER	0	0	0	1	intron (NM_138499, intron 2 of 2)	L1MC5|LINE|L1	15812	NM_138499	170394	Hs.527751	NM_138499	ENSG00000171813	PWWP2B	PWWP2|bA432J24.1|pp8607	PWWP domain containing 2B	protein-coding	-	-	-	-	-
WGBS_DMR_chr10:132453405-132453654	chr10	132453405	132453654	HYPO	0	0	0	1	Intergenic	Intergenic	8340	NR_149317	170393	Hs.375059	NR_149317	-	C10orf91	-	chromosome 10 open reading frame 91 (putative)	ncRNA	enhancer	SegWey	chr10:132452790-132453954	AGO1,ARID2,ARID3A,ASH2L,ATF7,BACH1,BHLHE40,CREM,CTBP1,CTCF,DPF2,E2F6,EGR1,ELF1,EP300,ETV4,FOXA1,FOXA2,FOXM1,FUS,GABPA,GABPB1,GATA3,GATAD2B,HDAC2,HNRNPLL,IRF1,KLF16,KLF5,L3MBTL2,MAFF,MAFK,MAX,MEF2B,MNT,MTA1,MTA3,MXI1,MYC,NFIC,NR3C1,NRF1,PHF21A,POLR2A,RAD21,RB1,RBFOX2,RBM39,RCOR1,RELB,REST,RXRA,SIN3A,SKI,SMARCA4,SMARCA5,SMC3,SP1,TBL1XR1,TCF12,TRIM22,USF1,USF2,YY1,ZBTB7A,ZKSCAN1,ZNF143,ZNF207,ZNF217…	-
WGBS_DMR_chr10:132517149-132517283	chr10	132517149	132517283	HYPER	0	0	0	1	Intergenic	Intergenic	-20563	NM_005539	3632	Hs.523360	NM_005539	ENSG00000068383	INPP5A	5PTASE	inositol polyphosphate-5-phosphatase A	protein-coding	enhancer	SegWey,HACER,DECRES	chr10:132516039-132520194	ARID1B,ASH2L,ATF3,ATF7,BHLHE40,CBFA2T3,CHD1,CHD4,CLOCK,CREB1,CREM,CTBP1,CTCF,DPF2,E2F6,EGR1,ELF1,EP300,ESR1,ESRRA,ETS1,ETV4,EZH2,FOS,FOSL1,FOSL2,FOXA1,FOXK2,GABPA,GABPB1,GATA3,GATAD2B,HCFC1,HDAC1,HDAC2,HES1,HNF4A,HNF4G,HNRNPL,HNRNPLL,IKZF1,JUN,JUND,KDM1A,KDM4A,KLF16,L3MBTL2,LEF1,MAX,MEF2A,MEIS2,MGA,MITF,MLLT1,MNT,MTA1,MYC,NCOA3,NCOR1,NFE2,NFE2L2,NFIB,NFIC,NR2C1,NR2F1,NR2F2,NR2F6,NR3C1,NRF1,PHF21A…	chr10:132517120-132517590
WGBS_DMR_chr10:132542097-132542426	chr10	132542097	132542426	HYPER	0	0	0	1	intron (NM_005539, intron 1 of 15)	intron (NM_005539, intron 1 of 15)	4482	NM_005539	3632	Hs.523360	NM_005539	ENSG00000068383	INPP5A	5PTASE	inositol polyphosphate-5-phosphatase A	protein-coding	enhancer	SegWey	chr10:132538511-132542722	ATF2,ATF3,ATF4,ATF7,BACH1,BHLHE40,C11orf30,CEBPB,CTCF,DPF2,EBF1,EP300,ESR1,FOXA1,GABPA,HNF4A,HNF4G,HNRNPL,IKZF1,JUND,MAFF,MAFK,MAX,MEF2B,MXI1,NCOA3,NFXL1,NR2F2,NR2F6,POLR2A,RAD21,RBFOX2,RUNX3,RXRA,SMC3,SP1,SPI1,STAT3,TAF1,TCF12,TCF7L2,YY1,ZNF316	chr10:132542080-132542410
WGBS_DMR_chr10:132579051-132579480	chr10	132579051	132579480	HYPO	0	0	0	1	intron (NM_005539, intron 1 of 15)	intron (NM_005539, intron 1 of 15)	41486	NM_005539	3632	Hs.523360	NM_005539	ENSG00000068383	INPP5A	5PTASE	inositol polyphosphate-5-phosphatase A	protein-coding	enhancer	JungEtAl2019	-	-	-
WGBS_DMR_chr10:132964710-132965161	chr10	132964710	132965161	HYPER	0	0	0	1	promoter-TSS (NR_046231)	promoter-TSS (NR_046231)	354	NR_120627	101927590	Hs.448598	NR_120626	ENSG00000232903	LINC01166	-	long intergenic non-protein coding RNA 1166	ncRNA	promoter	SegWey,EnsemblRegBuild,ENCODE-HMM	chr10:132964582-132965990	ARNT,BMI1,CREB1,CTBP1,CTCF,DPF2,E2F8,ELF1,ELF4,FOXM1,GABPA,GABPB1,GATAD2B,HCFC1,HES1,IKZF1,L3MBTL2,MLLT1,MYC,NCOA1,NEUROD1,NFIB,NFRKB,PKNOX1,POLR2A,RCOR1,RFX1,SIN3A,SP1,SUZ12,TRIM28,ZBTB11,ZBTB33,ZBTB40,ZBTB7B,ZFX,ZKSCAN1,ZNF217,ZNF263,ZNF384,ZNF444,ZNF512B,ZNF574,ZNF592,ZNF687	-
WGBS_DMR_chr10:132977764-132978073	chr10	132977764	132978073	HYPER	0	0	0	1	Intergenic	Intergenic	12384	NR_046231	399829	Hs.252872	NR_046231	ENSG00000240707	LINC01168	-	long intergenic non-protein coding RNA 1168	ncRNA	-	-	chr10:132977512-132978482	C11orf30,CTBP1,CTCF,L3MBTL2,MAFF,MAFK,RAD21,ZNF316	-
WGBS_DMR_chr10:132994398-132994927	chr10	132994398	132994927	HYPER	0	0	0	1	Intergenic	Intergenic	29128	NR_046231	399829	Hs.252872	NR_046231	ENSG00000240707	LINC01168	-	long intergenic non-protein coding RNA 1168	ncRNA	enhancer	JungEtAl2019	-	-	-
WGBS_DMR_chr10:133024593-133024872	chr10	133024593	133024872	HYPER	0	0	0	1	Intergenic	Intergenic	59198	NR_046231	399829	Hs.252872	NR_046231	ENSG00000240707	LINC01168	-	long intergenic non-protein coding RNA 1168	ncRNA	-	-	-	-	-
WGBS_DMR_chr10:133170110-133170418	chr10	133170110	133170418	HYPO	0	0	0	1	3' UTR (NM_001347864, exon 3 of 3)	3' UTR (NM_001347864, exon 3 of 3)	9810	NM_152643	85442	Hs.530685	NM_152643	ENSG00000171798	KNDC1	C10orf23|RASGEF2|Very-KIND|bB439H18.3|v-KIND	kinase non-catalytic C-lobe domain containing 1	protein-coding	-	-	-	-	chr10:133170120-133170410
WGBS_DMR_chr10:133200611-133200789	chr10	133200611	133200789	HYPER	0	0	0	1	intron (NM_152643, intron 16 of 29)	intron (NM_152643, intron 16 of 29)	-29574	NM_003577	8433	Hs.458406	NM_003577	ENSG00000171794	UTF1	-	undifferentiated embryonic cell transcription factor 1	protein-coding	-	-	-	-	-
WGBS_DMR_chr10:133330473-133330530	chr10	133330473	133330530	HYPER	0	0	0	1	intron (NM_001321617, intron 1 of 5)	AluY|SINE|Alu	6470	NM_015722	50632	Hs.148680	NM_015722	ENSG00000130643	CALY	DRD1IP|NSG3	calcyon neuron specific vesicular protein	protein-coding	-	-	-	-	-
WGBS_DMR_chr10:133374080-133374237	chr10	133374080	133374237	HYPER	0	0	0	1	promoter-TSS (NM_004092)	promoter-TSS (NM_004092)	-754	NM_004092	1892	Hs.76394	NM_004092	ENSG00000127884	ECHS1	ECHS1D|SCEH	enoyl-CoA hydratase, short chain 1	protein-coding	promoter	EnsemblRegBuild,ENCODE-HMM	chr10:133372949-133374710	ARHGAP35,BACH1,BCL3,BHLHE40,BRCA1,CBFB,CREB3L1,CREM,CTBP1,CTCF,E2F6,EGR1,EP300,ETS1,EZH2,FOSL2,FUS,GATA4,GATAD2B,HCFC1,HDAC1,HNF4A,HNRNPK,HNRNPL,HNRNPLL,IKZF1,IKZF2,IRF1,IRF2,IRF5,JUND,KDM4A,KDM5B,L3MBTL2,MAFF,MAX,MLLT1,MNT,MTA2,MXI1,MYC,NBN,NEUROD1,NR2F1,NR3C1,NRF1,PAX5,PCBP1,PHF20,PHF8,POLR2A,POLR2G,POU2F2,RAD21,RB1,RBFOX2,RBM25,RBM39,RCOR1,REST,SIN3A,SKI,SMAD5,SP1,SRF,TAF1,TBP,TCF12,TRIM22,YY1…	-
WGBS_DMR_chr10:133446398-133446537	chr10	133446398	133446537	HYPO	0	0	0	1	Intergenic	CpG	-7461	NR_149718	619207	Hs.659384	NM_001033584	ENSG00000214279	SCART1	-	scavenger receptor family member expressed on T cells 1	pseudo	enhancer	HACER,JungEtAl2019	-	-	-
WGBS_DMR_chr10:133459719-133460180	chr10	133459719	133460180	HYPO	0	0	0	1	non-coding (NR_149718, exon 7 of 13)	non-coding (NR_149718, exon 7 of 13)	6021	NR_149718	619207	Hs.659384	NM_001033584	ENSG00000214279	SCART1	-	scavenger receptor family member expressed on T cells 1	pseudo	promoter	BENGI	-	-	-
WGBS_DMR_chr10:133465074-133465660	chr10	133465074	133465660	HYPO	0	0	0	1	non-coding (NR_149718, exon 10 of 13)	non-coding (NR_149718, exon 10 of 13)	11439	NR_149718	619207	Hs.659384	NM_001033584	ENSG00000214279	SCART1	-	scavenger receptor family member expressed on T cells 1	pseudo	enhancer	JungEtAl2019	chr10:133464995-133465735	CTCF,NRF1	-
WGBS_DMR_chr10:133527713-133529056	chr10	133527713	133529056	HYPO	0	0	0	1	intron (NM_000773, intron 1 of 8)	CpG	1021	NM_000773	1571	Hs.12907	NM_000773	ENSG00000130649	CYP2E1	CPE1|CYP2E|P450-J|P450C2E	cytochrome P450 family 2 subfamily E member 1	protein-coding	enhancer	SegWey	chr10:133526811-133531152	ATF3,EGR1,EZH2,FOXA1,FOXA2,GABPA,HNF4A,JUND,MAX,NR2F2,NRF1,POLR2A,RAD21,REST,RXRA,SMARCA4,SP1,SPI1,TAF1,UBTF,YY1,ZBTB33	-
WGBS_DMR_chr10:133529506-133529920	chr10	133529506	133529920	HYPO	0	0	0	1	intron (NM_000773, intron 2 of 8)	intron (NM_000773, intron 2 of 8)	2350	NM_000773	1571	Hs.12907	NM_000773	ENSG00000130649	CYP2E1	CPE1|CYP2E|P450-J|P450C2E	cytochrome P450 family 2 subfamily E member 1	protein-coding	enhancer	SegWey	chr10:133526811-133531152	ATF3,EGR1,EZH2,FOXA1,FOXA2,GABPA,HNF4A,JUND,MAX,NR2F2,NRF1,POLR2A,RAD21,REST,RXRA,SMARCA4,SP1,SPI1,TAF1,UBTF,YY1,ZBTB33	-
WGBS_DMR_chr11:267799-268194	chr11	267799	268194	HYPER	0	0	0	1	Intergenic	Intergenic	-10574	NM_001276700	171389	Hs.352611	NM_138329	ENSG00000174885	NLRP6	AVR|CLR11.4|NALP6|NAVR|NAVR/AVR|PAN3|PYPAF5	NLR family pyrin domain containing 6	protein-coding	enhancer	SegWey,DECRES	chr11:266823-271809	AFF1,ARHGAP35,ARID1B,ARID3A,ARNT,ASH2L,ATF2,ATF3,ATF4,ATF7,BACH1,BATF,BCL11A,BCL3,BCOR,BHLHE40,BMI1,BRD4,BRD9,CBFA2T2,CBFA2T3,CBFB,CBX3,CBX5,CEBPB,CHD1,CREB3L1,CREM,CTBP1,CTCF,DACH1,DNMT1,DPF2,E2F1,E2F6,E2F7,E2F8,E4F1,EBF1,EED,EGR1,ELF1,ELF4,EP300,EP400,ETS1,ETV6,EZH2,FOS,FOSL2,FOXA1,FOXA2,FOXK2,FOXM1,GABPA,GABPB1,GATA1,GATAD2A,GATAD2B,GMEB1,HCFC1,HDAC1,HDAC2,HNRNPK,IKZF1,IKZF2,IRF1,IRF2,IRF4,JUN…	-
WGBS_DMR_chr11:314783-315262	chr11	314783	315262	HYPO	0	0	0	1	exon (NM_003641, exon 2 of 2)	exon (NM_003641, exon 2 of 2)	1031	NM_003641	8519	Hs.458414	NM_003641	ENSG00000185885	IFITM1	9-27|CD225|DSPA2a|IFI17|LEU13	interferon induced transmembrane protein 1	protein-coding	enhancer	SegWey,DECRES	chr11:311617-318291	AFF1,AGO1,ARNT,ATF7,BCOR,BHLHE40,CBFB,CEBPB,CHD1,CREB3L1,CTBP1,CTCF,CUX1,DACH1,DPF2,E2F1,E2F6,E2F7,E4F1,EBF1,EED,EGR1,ELF1,ELF4,EP300,EP400,ETS1,ETV6,EZH2,FIP1L1,FOXA2,FOXK2,FOXM1,FUS,GABPB1,GATA1,GATAD2B,GMEB1,HDAC1,HDAC2,HDAC6,HMBOX1,HNF4A,HNF4G,HNRNPK,HNRNPL,IKZF1,IKZF2,IRF1,IRF5,KDM1A,KDM4B,KDM5B,L3MBTL2,MAX,MBD2,MEF2B,MEIS2,MGA,MIER1,MLLT1,MNT,MTA1,MTA2,MTA3,MXI1,MYC,MYNN,NANOG,NBN,NCOA1,NCO…	-
WGBS_DMR_chr11:315697-315983	chr11	315697	315983	HYPO	0	0	0	1	TTS (NM_003641)	TTS (NM_003641)	1849	NM_003641	8519	Hs.458414	NM_003641	ENSG00000185885	IFITM1	9-27|CD225|DSPA2a|IFI17|LEU13	interferon induced transmembrane protein 1	protein-coding	enhancer	SegWey,DECRES	chr11:311617-318291	AFF1,AGO1,ARNT,ATF7,BCOR,BHLHE40,CBFB,CEBPB,CHD1,CREB3L1,CTBP1,CTCF,CUX1,DACH1,DPF2,E2F1,E2F6,E2F7,E4F1,EBF1,EED,EGR1,ELF1,ELF4,EP300,EP400,ETS1,ETV6,EZH2,FIP1L1,FOXA2,FOXK2,FOXM1,FUS,GABPB1,GATA1,GATAD2B,GMEB1,HDAC1,HDAC2,HDAC6,HMBOX1,HNF4A,HNF4G,HNRNPK,HNRNPL,IKZF1,IKZF2,IRF1,IRF5,KDM1A,KDM4B,KDM5B,L3MBTL2,MAX,MBD2,MEF2B,MEIS2,MGA,MIER1,MLLT1,MNT,MTA1,MTA2,MTA3,MXI1,MYC,MYNN,NANOG,NBN,NCOA1,NCO…	-
WGBS_DMR_chr11:321147-321335	chr11	321147	321335	HYPER	0	0	0	1	promoter-TSS (NR_049759)	promoter-TSS (NR_049759)	-327	NM_021034	10410	Hs.374650	NM_021034	ENSG00000142089	IFITM3	1-8U|DSPA2b|IP15	interferon induced transmembrane protein 3	protein-coding	enhancer	SegWey,DECRES	-	-	-
WGBS_DMR_chr11:330571-331544	chr11	330571	331544	HYPO	0	0	0	1	Intergenic	CpG	-10143	NM_021034	10410	Hs.374650	NM_021034	ENSG00000142089	IFITM3	1-8U|DSPA2b|IP15	interferon induced transmembrane protein 3	protein-coding	enhancer	DECRES,FulcoEtAl2019,FOCS	chr11:324318-332768	AFF1,AGO2,ARID1B,ARID2,ARID3A,ARNT,ASH1L,ASH2L,ATF2,ATF3,ATF7,BACH1,BATF,BCL11A,BCL3,BCOR,BHLHE40,BMI1,BRD9,C11orf30,CBFA2T2,CBFA2T3,CBFB,CBX1,CBX3,CBX5,CC2D1A,CDC5L,CEBPB,CHD4,CREB1,CREB3L1,CREBBP,CREM,CTBP1,CTCF,CUX1,DACH1,DEAF1,DPF2,E2F1,E2F6,E2F8,E4F1,EBF1,EED,EGR1,ELF1,ELF4,EP300,EP400,ESRRA,ETS1,ETV6,FOSL2,FOXK2,FOXM1,GABPB1,GATA1,GATA2,GATA4,GATAD2A,GATAD2B,GMEB1,HCFC1,HDAC1,HDAC2,HDAC3,HE…	-
WGBS_DMR_chr11:353376-353762	chr11	353376	353762	HYPER	0	0	0	1	Intergenic	Intergenic	-16226	NM_178537	338707	Hs.148074	NM_178537	ENSG00000182272	B4GALNT4	-	beta-1,4-N-acetyl-galactosaminyltransferase 4	protein-coding	enhancer	HACER	chr11:351907-358695	AFF1,AGO1,AGO2,ARHGAP35,ARID1B,ARID3A,ARNT,ASH1L,ASH2L,ATF2,ATF4,ATF7,BACH1,BCOR,BHLHE40,BRD4,BRD9,C11orf30,CBFA2T2,CBFA2T3,CBX1,CDC5L,CREB1,CREB3L1,CREM,CTBP1,CTCF,CUX1,DACH1,DPF2,E2F1,E2F6,E2F8,EED,EGR1,ELF1,ELF4,ELK1,EP300,EP400,ESR1,ETS1,ETV4,ETV6,FIP1L1,FOXA1,FOXA2,FOXK2,FOXP1,FUS,GABPA,GABPB1,GATAD2A,GATAD2B,GMEB1,HDAC1,HDAC2,HDAC6,HNF4A,HNF4G,HNRNPL,HNRNPLL,HNRNPUL1,IKZF1,IKZF2,IRF1,JUND,K…	-
WGBS_DMR_chr11:413168-413721	chr11	413168	413721	HYPER	0	0	0	1	intron (NM_021805, intron 1 of 9)	intron (NM_021805, intron 1 of 9)	1555	NM_001135054	59307	Hs.501624	NM_021805	ENSG00000185187	SIGIRR	IL-1R8|TIR8	single Ig and TIR domain containing	protein-coding	enhancer	SegWey	-	-	-
WGBS_DMR_chr11:424869-425347	chr11	424869	425347	HYPO	0	0	0	1	intron (NM_001012302, intron 15 of 22)	CpG	-7711	NM_001135053	59307	Hs.501624	NM_021805	ENSG00000185187	SIGIRR	IL-1R8|TIR8	single Ig and TIR domain containing	protein-coding	-	-	-	-	-
WGBS_DMR_chr11:503163-503558	chr11	503163	503558	HYPER	0	0	0	1	intron (NM_203389, intron 1 of 9)	intron (NM_203389, intron 1 of 9)	3461	NM_203385	6050	Hs.530687	NM_002939	ENSG00000023191	RNH1	RAI|RNH	ribonuclease/angiogenin inhibitor 1	protein-coding	promoter	BENGI,FANTOM5	chr11:501190-505470	AGO1,AGO2,ARID2,ATF4,BACH1,BATF,BHLHE40,BRD4,BRD9,CBFA2T3,CBFB,CEBPB,CREM,CTBP1,CTCF,DPF2,E2F6,EED,EGR1,ELF1,EP300,EP400,GATA1,GATAD2A,GATAD2B,GMEB1,HCFC1,HDAC1,HDAC2,HNRNPLL,IKZF1,IKZF2,JUND,KDM5B,L3MBTL2,MAX,MBD2,MEIS2,MGA,MITF,MLLT1,MNT,MXI1,MYC,NCOA6,NFATC3,NFIC,NFRKB,NRF1,PAX5,PCBP1,PHF8,PKNOX1,PML,POLR2A,POLR2G,PRDM10,PRPF4,RB1,RBFOX2,RBM22,RBM39,RCOR1,REST,RLF,RNF2,RUNX1,RUNX3,SIN3A,SKIL,S…	-
WGBS_DMR_chr11:514802-515013	chr11	514802	515013	HYPER	0	0	0	1	Intergenic	Intergenic	-7624	NM_203386	6050	Hs.530687	NM_002939	ENSG00000023191	RNH1	RAI|RNH	ribonuclease/angiogenin inhibitor 1	protein-coding	enhancer	DECRES,ENCODE-HMM,JungEtAl2019	-	-	-
WGBS_DMR_chr11:554688-554782	chr11	554688	554782	HYPO	0	0	0	1	TTS (NM_173573)	TTS (NM_173573)	-4527	NR_147607	692247	Hs.560022	NR_147607	ENSG00000254815	LOC692247	-	uncharacterized LOC692247	ncRNA	enhancer	DECRES,FulcoEtAl2019	chr11:553188-557718	AGO1,ASH2L,BHLHE40,CREM,CTCF,E2F6,EGR1,ELF1,EP300,ETS1,ETV4,EZH2,FOXM1,GABPA,GABPB1,HNRNPK,HNRNPL,IKZF1,KDM4A,MAX,MBD2,MNT,MYC,NFIB,NFIC,NR2F6,NR3C1,PAX5,PCBP1,PHF8,PKNOX1,POLR2A,POLR2G,RAD21,RB1,RBBP5,RBFOX2,RBM14,REST,RXRA,SIN3A,SMC3,SPI1,SUZ12,TAF15,TAF7,TCF12,TFAP4,YY1,ZBTB7A,ZEB1,ZFX,ZNF143,ZNF263,ZSCAN29	chr11:554560-554870
WGBS_DMR_chr11:748937-749396	chr11	748937	749396	HYPER	0	0	0	1	intron (NM_006755, intron 1 of 7)	AluSg|SINE|Alu	1734	NM_006755	6888	Hs.438678	NM_006755	ENSG00000177156	TALDO1	TAL|TAL-H|TALDOR|TALH	transaldolase 1	protein-coding	promoter	EnsemblRegBuild,ENCODE-HMM	chr11:744486-749388	AFF1,AGO2,ARID1B,ARNT,ASH1L,ASH2L,ATF3,ATF4,ATF7,BACH1,BCOR,BHLHE40,BRD4,BRD9,C11orf30,CBX5,CEBPB,CHD1,CREB3L1,CREM,CTBP1,CTCF,DNMT1,DPF2,E2F4,E2F6,E4F1,EGR1,ELF1,ELF4,EP300,EP400,ETS1,EZH2,FIP1L1,FOXA1,FOXA2,FOXK2,FUS,GABPA,GABPB1,GATA4,GATAD2B,HDAC1,HDAC2,HMBOX1,HNRNPK,HNRNPL,HNRNPLL,IKZF1,IKZF2,IRF1,JUND,KDM4A,KDM5A,KDM5B,KLF5,L3MBTL2,LEF1,MAFF,MAFK,MAX,MEIS2,MGA,MITF,MLLT1,MNT,MTA3,MXI1,MYC,N…	-
WGBS_DMR_chr11:763139-763382	chr11	763139	763382	HYPER	0	0	0	1	intron (NM_006755, intron 4 of 7)	CpG	14242	NR_134867	347862	Hs.218362	NM_182612	ENSG00000177225	GATD1	PDDC1	glutamine amidotransferase like class 1 domain containing 1	protein-coding	enhancer	JungEtAl2019	chr11:761132-767915	AGO1,AGO2,ATF2,ATF3,ATF4,BCL3,CBX1,CEBPB,CREM,CTCF,DNMT1,E2F8,EGR1,ETS1,FIP1L1,FOS,FOSL2,GABPA,HNF4A,HNRNPL,JUND,MAFF,MAX,MBD2,MNT,MXI1,MYC,MYNN,NCOA1,NCOR1,NFATC1,NR3C1,NRF1,POLR2A,POLR2G,RAD21,RB1,RBFOX2,RBM22,RBM39,RCOR1,REST,RUNX3,RXRA,SIN3A,SIRT6,SMAD5,SMARCA4,SMC3,SNRNP70,SP1,SPI1,SRF,STAT3,TAF15,TBL1XR1,TBP,TCF12,TCF7L2,TRIM22,XRCC5,YY1,ZBED1,ZBTB33,ZNF143,ZNF184,ZNF282,ZNF384,ZNF687	-
WGBS_DMR_chr11:783579-784078	chr11	783579	784078	HYPER	0	0	0	1	non-coding (NR_126343, exon 2 of 2)	non-coding (NR_126343, exon 2 of 2)	6250	NR_126342	171391	Hs.117183	NR_046316	ENSG00000255284	LOC171391	NS3BP	uncharacterized LOC171391	ncRNA	promoter	FOCS	chr11:783305-785605	AGO1,AGO2,BHLHE40,CTCF,E2F6,EP300,EZH2,FOS,GABPA,HDAC2,JUND,MAX,NANOG,NR3C1,NRF1,POLR2A,POLR2G,RAD21,RB1,RCOR1,REST,SIN3A,SMARCA4,SMC3,SP1,STAT3,TAF1,TBP,TCF12,YY1,ZBTB7A,ZNF143,ZNF263	-
450KSigProbes_cg19502266_chr11:816593-816595	chr11	816593	816595	HYPO	1	0	0	0	Intergenic	Intergenic	-2307	NM_020376	57104	Hs.654697	NM_020376	ENSG00000177666	PNPLA2	1110001C14Rik|ATGL|FP17548|PEDF-R|TTS-2.2|TTS2|iPLA2zeta	patatin like phospholipase domain containing 2	protein-coding	enhancer	BENGI	chr11:815692-817148	AGO2,L3MBTL2,MAX,MEIS2,MGA,MNT,MYC,NRF1,PKNOX1,POLR2A,RBFOX2,ZNF143,ZNF263	chr11:816300-816650
Array_DMR_chr11:820572-820843	chr11	820572	820843	HYPER	0	0	1	0	intron (NM_020376, intron 2 of 9)	intron (NM_020376, intron 2 of 9)	1806	NM_020376	57104	Hs.654697	NM_020376	ENSG00000177666	PNPLA2	1110001C14Rik|ATGL|FP17548|PEDF-R|TTS-2.2|TTS2|iPLA2zeta	patatin like phospholipase domain containing 2	protein-coding	enhancer	DECRES	chr11:818359-822803	AGO1,AGO2,ARID3A,ASH2L,ATF2,ATF3,ATF7,BACH1,CBX1,CEBPB,CREB1,CREB3L1,CREM,CTBP1,CTCF,DPF2,E2F6,EGR1,ELF1,EP300,EP400,ESR1,ESRRA,ETS1,FIP1L1,FOS,FOSL1,FOSL2,FOXA1,FOXA2,FUS,GABPA,GATA4,GATAD2B,HDAC1,HDAC2,HNF4A,HNF4G,HNRNPL,HNRNPLL,IKZF1,IRF1,JUND,KDM4A,KDM5A,KDM5B,KLF5,L3MBTL2,MAX,MBD2,MEF2A,MLLT1,MNT,MTA3,MXI1,MYC,MYNN,NCOR1,NFATC3,NFIC,NFYB,NR2C1,NR2F2,NR3C1,NRF1,PCBP1,PHF20,PHF8,PML,POLR2A,POL…	-
WGBS_DMR_chr11:882687-883002	chr11	882687	883002	HYPER	0	0	0	1	intron (NM_001142677, intron 9 of 11)	intron (NM_001142677, intron 9 of 11)	28030	NM_001142677	66005	Hs.144468	NM_023947	ENSG00000177830	CHID1	GL008|SI-CLP|SICLP	chitinase domain containing 1	protein-coding	-	-	-	-	-
WGBS_DMR_chr11:991952-992286	chr11	991952	992286	HYPER	0	0	0	1	intron (NM_001242837, intron 10 of 21)	intron (NM_001242837, intron 10 of 21)	44587	NM_005961	4588	Hs.528432	NM_005961	ENSG00000184956	MUC6	MUC-6	mucin 6, oligomeric mucus/gel-forming	protein-coding	enhancer	JungEtAl2019	chr11:990803-992294	CTCF,NFXL1,POLR2G,ZNF263	-
WGBS_DMR_chr11:1453628-1454146	chr11	1453628	1454146	HYPO	0	0	0	1	intron (NM_001256630, intron 15 of 19)	intron (NM_001256630, intron 15 of 19)	26999	NM_053005	81532	Hs.370360	NM_053005	ENSG00000182208	MOB2	HCCA2	MOB kinase activator 2	protein-coding	enhancer	JungEtAl2019	chr11:1453206-1454322	BHLHE40,CTCF,HNRNPL,MYC,PCBP1,POLR2A,RAD21,RB1,REST,SMC3,TCF12,TRIM22,ZBTB7A,ZNF143	-
WGBS_DMR_chr11:1515304-1515371	chr11	1515304	1515371	HYPER	0	0	0	1	Intergenic	Intergenic	-28558	NM_001172223	81532	Hs.370360	NM_053005	ENSG00000182208	MOB2	HCCA2	MOB kinase activator 2	protein-coding	enhancer	SegWey	chr11:1515105-1516292	ATF7,BHLHE40,CTBP1,CTCF,EBF1,EP300,GABPA,HCFC1,JUND,MYC,POLR2G,RAD21,RB1,RBM39,REST,SMARCA4,SMC3,TAF15,TRIM22,XRCC5,YY1,ZNF143,ZNF444	chr11:1515180-1515470
WGBS_DMR_chr11:1515448-1515531	chr11	1515448	1515531	HYPER	0	0	0	1	Intergenic	Intergenic	-28710	NM_001172223	81532	Hs.370360	NM_053005	ENSG00000182208	MOB2	HCCA2	MOB kinase activator 2	protein-coding	enhancer	SegWey	chr11:1515105-1516292	ATF7,BHLHE40,CTBP1,CTCF,EBF1,EP300,GABPA,HCFC1,JUND,MYC,POLR2G,RAD21,RB1,RBM39,REST,SMARCA4,SMC3,TAF15,TRIM22,XRCC5,YY1,ZNF143,ZNF444	-
WGBS_DMR_chr11:1827265-1827512	chr11	1827265	1827512	HYPER	0	0	0	1	Intergenic	Intergenic	-6922	NM_138567	90019	Hs.161031	NM_138567	ENSG00000149043	SYT8	-	synaptotagmin 8	protein-coding	enhancer	HACER	chr11:1826317-1827848	AGO1,BHLHE40,CLOCK,CREB1,CREM,CTBP1,CTCF,EGR1,EP300,ESR1,ESRRA,ETV4,FOXA1,GABPA,HDAC2,HNRNPL,HNRNPLL,MBD2,MYC,NCOA3,NFIB,NFIC,NR2F2,NR3C1,NRF1,POLR2A,RAD21,RBFOX2,RCOR1,REST,SKI,STAT3,TAF15,TCF12,TCF7L2,TFAP4,XRCC5,ZBTB7B,ZFX,ZHX2,ZNF687	-
WGBS_DMR_chr11:1835186-1835468	chr11	1835186	1835468	HYPER	0	0	0	1	exon (NM_138567, exon 3 of 9)	exon (NM_138567, exon 3 of 9)	1017	NM_001290333	90019	Hs.161031	NM_138567	ENSG00000149043	SYT8	-	synaptotagmin 8	protein-coding	-	-	-	-	-
WGBS_DMR_chr11:1850930-1851442	chr11	1850930	1851442	HYPO	0	0	0	1	Intergenic	AluSx1|SINE|Alu	-1784	NM_002339	4046	Hs.56729	NM_002339	ENSG00000130592	LSP1	WP34|pp52	lymphocyte specific protein 1	protein-coding	promoter	EnsemblRegBuild,ENCODE-HMM	chr11:1849338-1851846	ARID3A,ARNT,ASH2L,ATF2,ATF3,ATF4,ATF7,BACH1,BCL11A,BHLHE40,BMI1,CBFB,CREM,CTCF,DPF2,E2F8,E4F1,EED,EP300,ESR1,GATAD2B,IKZF1,IKZF2,IRF5,KLF5,MAX,MEF2A,MEF2B,MLLT1,MTA2,MXI1,NBN,NFATC3,NFIC,NRF1,PAX5,PBX3,POLR2A,RBBP5,RELB,RUNX3,SKIL,SMARCA5,SPI1,SRF,TAF1,TBX21,TCF12,TRIM22,ZBTB40,ZNF207,ZNF217,ZNF384,ZNF687,ZSCAN29	-
WGBS_DMR_chr11:1881617-1882103	chr11	1881617	1882103	HYPO	0	0	0	1	intron (NM_001013253, intron 3 of 10)	CpG	1815	NR_107001	102465993	-	NR_107001	ENSG00000284594	MIR7847	hsa-mir-7847	microRNA 7847	ncRNA	enhancer	SegWey,ENCODE-HMM	chr11:1880329-1883583	ARID2,ATF3,BHLHE40,CC2D1A,CTBP1,CTCF,EGR1,EP300,EZH2,FOSL2,GABPA,HCFC1,HDAC2,JUND,MAX,MYC,NFIC,PCBP1,POLR2A,RAD21,RB1,RBM39,RCOR1,REST,RUNX3,SKI,SMC3,SUZ12,TAF1,TAF15,TCF12,TRIM22,XRCC5,YY1,ZBTB7A,ZFX,ZNF143,ZNF444	-
WGBS_DMR_chr11:1891976-1892414	chr11	1891976	1892414	HYPER	0	0	0	1	TTS (NM_001242932)	TTS (NM_001242932)	-4564	NR_120534	101927624	Hs.523404	NR_120534	-	LINC01150	2G7|TCONS_00019134	long intergenic non-protein coding RNA 1150	ncRNA	-	-	chr11:1889035-1893181	C11orf30,CTCF,EZH2,MAFF,MAFK,NBN,POLR2A,POU2F2,YY1,ZNF316	-
WGBS_DMR_chr11:2015577-2015660	chr11	2015577	2015660	HYPER	0	0	0	1	Intergenic	Intergenic	-14152	NR_131224	283120	Hs.533566	NR_002196	ENSG00000130600	H19	ASM|ASM1|BWS|D11S813E|LINC00008|MIR675HG|NCRNA00008|WT2	H19 imprinted maternally expressed transcript	ncRNA	enhancer	JungEtAl2019	-	-	-
WGBS_DMR_chr11:2122278-2122679	chr11	2122278	2122679	HYPER	0	0	0	1	Intergenic	Intergenic	11731	NR_030158	619552	-	NR_030158	ENSG00000207805	MIR483	MIRN483|hsa-mir-483|mir-483	microRNA 483	ncRNA	enhancer	SegWey,BENGI,DECRES	chr11:2122173-2123036	FOXA1,FOXA2,HNRNPL,NFE2L2,RBFOX2,TAF15,TFAP4,XRCC5	-
WGBS_DMR_chr11:2133282-2133790	chr11	2133282	2133790	HYPER	0	0	0	1	TTS (NR_030158)	TTS (NR_030158)	673	NR_030158	619552	-	NR_030158	ENSG00000207805	MIR483	MIRN483|hsa-mir-483|mir-483	microRNA 483	ncRNA	promoter	BENGI	chr11:2127592-2146826	AGO1,AGO2,ASH2L,BACH1,BATF,BCL3,BHLHE40,CBX2,CBX8,CCAR2,CEBPB,CREM,CTCF,E2F6,EGR1,ETV4,EZH2,FOS,FOSL2,FOXA1,FOXA2,FOXK2,GATA4,HDAC1,HDAC2,HDAC6,HNF4A,HNRNPH1,HNRNPK,HNRNPL,HNRNPLL,JUNB,JUND,KDM1A,KDM4A,KDM5A,MAX,MITF,MNT,NCOR1,NFATC1,NR2F2,NR2F6,NRF1,PCBP1,PHF20,POLR2A,POLR2G,RAD21,RBBP5,RBFOX2,RBM14,RBM22,RBM39,REST,RNF2,RUNX3,SIN3A,SKI,SOX13,SP1,SRSF4,STAT3,SUZ12,TAF1,TAF15,TBP,TCF12,TFAP4,U2AF…	-
WGBS_DMR_chr11:2138170-2138623	chr11	2138170	2138623	HYPER	0	0	0	1	5' UTR (NM_000612, exon 1 of 4)	5' UTR (NM_000612, exon 1 of 4)	578	NM_000612	3481	Hs.272259	NM_000612	ENSG00000167244	IGF2	C11orf43|GRDF|IGF-II|PP9974	insulin like growth factor 2	protein-coding	enhancer	SegWey,DECRES,JungEtAl2019	chr11:2127592-2146826	AGO1,AGO2,ASH2L,BACH1,BATF,BCL3,BHLHE40,CBX2,CBX8,CCAR2,CEBPB,CREM,CTCF,E2F6,EGR1,ETV4,EZH2,FOS,FOSL2,FOXA1,FOXA2,FOXK2,GATA4,HDAC1,HDAC2,HDAC6,HNF4A,HNRNPH1,HNRNPK,HNRNPL,HNRNPLL,JUNB,JUND,KDM1A,KDM4A,KDM5A,MAX,MITF,MNT,NCOR1,NFATC1,NR2F2,NR2F6,NRF1,PCBP1,PHF20,POLR2A,POLR2G,RAD21,RBBP5,RBFOX2,RBM14,RBM22,RBM39,REST,RNF2,RUNX3,SIN3A,SKI,SOX13,SP1,SRSF4,STAT3,SUZ12,TAF1,TAF15,TBP,TCF12,TFAP4,U2AF…	chr11:2138120-2138830
WGBS_DMR_chr11:2138681-2138943	chr11	2138681	2138943	HYPER	0	0	0	1	5' UTR (NM_000612, exon 1 of 4)	5' UTR (NM_000612, exon 1 of 4)	162	NM_000612	3481	Hs.272259	NM_000612	ENSG00000167244	IGF2	C11orf43|GRDF|IGF-II|PP9974	insulin like growth factor 2	protein-coding	enhancer	SegWey,DECRES,JungEtAl2019	chr11:2127592-2146826	AGO1,AGO2,ASH2L,BACH1,BATF,BCL3,BHLHE40,CBX2,CBX8,CCAR2,CEBPB,CREM,CTCF,E2F6,EGR1,ETV4,EZH2,FOS,FOSL2,FOXA1,FOXA2,FOXK2,GATA4,HDAC1,HDAC2,HDAC6,HNF4A,HNRNPH1,HNRNPK,HNRNPL,HNRNPLL,JUNB,JUND,KDM1A,KDM4A,KDM5A,MAX,MITF,MNT,NCOR1,NFATC1,NR2F2,NR2F6,NRF1,PCBP1,PHF20,POLR2A,POLR2G,RAD21,RBBP5,RBFOX2,RBM14,RBM22,RBM39,REST,RNF2,RUNX3,SIN3A,SKI,SOX13,SP1,SRSF4,STAT3,SUZ12,TAF1,TAF15,TBP,TCF12,TFAP4,U2AF…	-
WGBS_DMR_chr11:2170738-2170976	chr11	2170738	2170976	HYPER	0	0	0	1	intron (NM_199293, intron 1 of 13)	intron (NM_199293, intron 1 of 13)	948	NM_199293	7054	Hs.435609	NM_000360	ENSG00000180176	TH	DYT14|DYT5b|TYH	tyrosine hydroxylase	protein-coding	promoter	FOCS	-	-	-
WGBS_DMR_chr11:2304410-2304966	chr11	2304410	2304966	HYPER	0	0	0	1	intron (NM_139022, intron 3 of 9)	intron (NM_139022, intron 3 of 9)	-1639	NR_138249	29125	Hs.559181	NM_014144	ENSG00000110665	C11orf21	-	chromosome 11 open reading frame 21	protein-coding	promoter	EnsemblRegBuild,ENCODE-HMM	chr11:2301109-2307544	ARID1B,ARID2,ARNT,ATF7,BCL3,BCOR,BHLHE40,CBFA2T2,CBFA2T3,CBX1,CC2D1A,CCAR2,CEBPB,CHAMP1,CREM,CTBP1,CTCF,DPF2,E2F6,E2F7,EGR1,ELF1,EP300,ESRRA,ETV6,FOXM1,GABPA,GABPB1,GATA1,GATA2,GATAD2A,GATAD2B,GMEB1,HCFC1,HDAC1,HDAC2,HDAC3,HES1,HNRNPL,HNRNPLL,IKZF1,IRF1,IRF4,JUND,KDM1A,KDM4B,KDM5B,KLF16,KLF5,L3MBTL2,LEF1,MAX,MBD2,MCM7,MEIS2,MITF,MLLT1,MNT,MTA1,MTA2,MTA3,MXI1,MYC,MYNN,NBN,NCOA1,NCOA4,NCOR1,NEUROD1…	-
WGBS_DMR_chr11:2307140-2307463	chr11	2307140	2307463	HYPER	0	0	0	1	intron (NM_139022, intron 3 of 9)	intron (NM_139022, intron 3 of 9)	-4252	NR_138249	29125	Hs.559181	NM_014144	ENSG00000110665	C11orf21	-	chromosome 11 open reading frame 21	protein-coding	enhancer	SegWey	chr11:2301109-2307544	ARID1B,ARID2,ARNT,ATF7,BCL3,BCOR,BHLHE40,CBFA2T2,CBFA2T3,CBX1,CC2D1A,CCAR2,CEBPB,CHAMP1,CREM,CTBP1,CTCF,DPF2,E2F6,E2F7,EGR1,ELF1,EP300,ESRRA,ETV6,FOXM1,GABPA,GABPB1,GATA1,GATA2,GATAD2A,GATAD2B,GMEB1,HCFC1,HDAC1,HDAC2,HDAC3,HES1,HNRNPL,HNRNPLL,IKZF1,IRF1,IRF4,JUND,KDM1A,KDM4B,KDM5B,KLF16,KLF5,L3MBTL2,LEF1,MAX,MBD2,MCM7,MEIS2,MITF,MLLT1,MNT,MTA1,MTA2,MTA3,MXI1,MYC,MYNN,NBN,NCOA1,NCOA4,NCOR1,NEUROD1…	-
WGBS_DMR_chr11:2420054-2420138	chr11	2420054	2420138	HYPER	0	0	0	1	intron (NM_014555, intron 4 of 23)	intron (NM_014555, intron 4 of 23)	2949	NM_014555	29850	Hs.272287	NM_014555	ENSG00000070985	TRPM5	LTRPC5|MTR1	transient receptor potential cation channel subfamily M member 5	protein-coding	enhancer	DECRES	chr11:2419340-2421588	AGO1,ARID2,ATF7,BHLHE40,BRD9,CC2D1A,CREM,CTBP1,CTCF,E2F1,E2F4,EP300,GABPA,HNRNPK,HNRNPL,HNRNPLL,KDM1A,L3MBTL2,MAX,MYC,NCOA1,NR3C1,PCBP1,POLR2A,POLR2G,PTBP1,RAD21,RB1,RBFOX2,RBM39,REST,SMC3,TAF7,TRIM22,WRNIP1,XRCC5,YY1,ZBTB33,ZBTB7A,ZFX,ZNF143,ZNF263	-
WGBS_DMR_chr11:2420528-2420698	chr11	2420528	2420698	HYPER	0	0	0	1	intron (NM_014555, intron 3 of 23)	intron (NM_014555, intron 3 of 23)	2432	NM_014555	29850	Hs.272287	NM_014555	ENSG00000070985	TRPM5	LTRPC5|MTR1	transient receptor potential cation channel subfamily M member 5	protein-coding	promoter	BENGI	chr11:2419340-2421588	AGO1,ARID2,ATF7,BHLHE40,BRD9,CC2D1A,CREM,CTBP1,CTCF,E2F1,E2F4,EP300,GABPA,HNRNPK,HNRNPL,HNRNPLL,KDM1A,L3MBTL2,MAX,MYC,NCOA1,NR3C1,PCBP1,POLR2A,POLR2G,PTBP1,RAD21,RB1,RBFOX2,RBM39,REST,SMC3,TAF7,TRIM22,WRNIP1,XRCC5,YY1,ZBTB33,ZBTB7A,ZFX,ZNF143,ZNF263	-
WGBS_DMR_chr11:2443966-2444261	chr11	2443966	2444261	HYPO	0	0	0	1	promoter-TSS (NM_000218)	promoter-TSS (NM_000218)	-878	NM_000218	3784	Hs.95162	NM_000218	ENSG00000053918	KCNQ1	ATFB1|ATFB3|JLNS1|KCNA8|KCNA9|KVLQT1|Kv1.9|Kv7.1|LQT|LQT1|RWS|SQT2|WRS	potassium voltage-gated channel subfamily Q member 1	protein-coding	promoter	SegWey,BENGI,ENCODE-HMM	chr11:2443524-2446508	CTCF,EGR1,EZH2,HNRNPK,HNRNPL,KDM4A,L3MBTL2,NR3C1,PHF8,POLR2A,RBBP5,RNF2,SUZ12,TAF1,ZFX	-
WGBS_DMR_chr11:2811769-2812153	chr11	2811769	2812153	HYPER	0	0	0	1	intron (NM_181798, intron 15 of 15)	intron (NM_181798, intron 15 of 15)	49608	NR_130721	338653	Hs.639425	NR_130721	ENSG00000229414	KCNQ1-AS1	-	KCNQ1 antisense RNA 1	ncRNA	enhancer	SegWey	-	-	-
WGBS_DMR_chr11:2908996-2909637	chr11	2908996	2909637	HYPO	0	0	1	1	exon (NM_183233, exon 4 of 11)	exon (NM_183233, exon 4 of 11)	-5371	NM_001302862	5003	Hs.300076	NM_007105	ENSG00000254827	SLC22A18AS	BWR1B|BWSCR1B|ORCTL2S|SLC22A1LS|p27-BWR1B	solute carrier family 22 member 18 antisense	protein-coding	-	-	-	-	-
Array_DMR_chr11:2909092-2909564	chr11	2909092	2909564	HYPO	0	0	1	1	exon (NM_183233, exon 4 of 11)	exon (NM_183233, exon 4 of 11)	-5383	NM_001302862	5003	Hs.300076	NM_007105	ENSG00000254827	SLC22A18AS	BWR1B|BWSCR1B|ORCTL2S|SLC22A1LS|p27-BWR1B	solute carrier family 22 member 18 antisense	protein-coding	-	-	-	-	-
Array_DMR_chr11:3051906-3052211	chr11	3051906	3052211	HYPER	0	0	1	0	intron (NM_001014437, intron 1 of 22).2	intron (NM_001014437, intron 1 of 22).2	5393	NM_001194997	833	Hs.274873	NM_001751	ENSG00000110619	CARS	CARS1|CYSRS|MGC:11246	cysteinyl-tRNA synthetase	protein-coding	enhancer	SegWey,ENCODE-HMM,JungEtAl2019	chr11:3049229-3052818	ARNT,ATF2,ATF7,BACH1,BATF,BCL11A,BCL3,BHLHE40,C11orf30,CBFA2T2,CEBPB,CREB1,CREM,CTCF,DACH1,DPF2,EBF1,EED,ELF1,EP300,ETV6,FOS,FOSL2,FOXK2,GATAD2B,HDAC1,HDAC2,IKZF1,IKZF2,IRF3,IRF4,JUNB,JUND,KLF5,LCORL,MAFF,MAFK,MAX,MEF2A,MEF2B,MEF2C,MITF,MLLT1,MNT,MTA2,MTA3,MXI1,MYB,MYC,NBN,NFATC1,NFATC3,NFE2,NFE2L2,NFIB,NFIC,NFYB,PAX5,PBX3,PKNOX1,POLR2A,POLR2G,RAD21,RAD51,RB1,RBFOX2,RCOR1,RELB,REST,RFX5,RUNX3,SAP…	-
WGBS_DMR_chr11:3153399-3153995	chr11	3153399	3153995	HYPER	0	0	0	1	intron (NM_145638, intron 1 of 20)	intron (NM_145638, intron 1 of 20)	11655	NM_145638	114879	Hs.436166	NM_020896	ENSG00000021762	OSBPL5	OBPH1|ORP5	oxysterol binding protein like 5	protein-coding	enhancer	SegWey,ENCODE-HMM	-	-	-
WGBS_DMR_chr11:3476423-3477024	chr11	3476423	3477024	HYPER	0	0	0	1	Intergenic	HERVE-int|LTR|ERV1	-84808	NR_044999	10821	Hs.637689	NR_044999	ENSG00000189398	OR7E12P	HG1058|OR11-3|OR7E58P|OR7E79P|OR7E81P|OST021	olfactory receptor family 7 subfamily E member 12 pseudogene	pseudo	enhancer	ENCODE-HMM	chr11:3475985-3477886	CREB1,CTBP1,CTCF,DPF2,EP300,FOXA1,GATA3,IKZF1,L3MBTL2,MGA,NFIB,POLR2A,RAD21,RFX1,SMARCE1,SMC3,TRIM22,ZNF217	-
WGBS_DMR_chr11:3515980-3516248	chr11	3515980	3516248	HYPO	0	0	0	1	intron (NR_126335, intron 1 of 2)	HERVS71-int|LTR|ERV1	55873	NR_126335	101927708	Hs.577316	NR_126335	ENSG00000255367	LOC101927708	-	uncharacterized LOC101927708	ncRNA	promoter	ENCODE-HMM	chr11:3513907-3516329	AFF1,ARNT,ATF4,C11orf30,CC2D1A,CTCF,DPF2,E4F1,ELF4,EP400,ESRRA,FOXM1,GABPB1,GATAD2B,HDAC1,HDAC3,KDM1A,LEF1,MEIS2,MLLT1,MNT,MTA2,MTA3,NCOA1,NCOA6,NCOR1,NFATC3,NFE2,NFRKB,NR2C1,NR2F1,NR2F6,PKNOX1,POLR2A,PRDM10,RFX1,SKIL,SMARCA4,SMARCE1,TAF9B,TAL1,THRA,TRIM24,TRIM28,ZBTB40,ZFP91,ZNF24,ZNF316,ZNF384,ZNF592,ZNF639,ZNF830	-
WGBS_DMR_chr11:3796094-3796743	chr11	3796094	3796743	HYPER	0	0	1	1	intron (NM_016320, intron 1 of 32)	intron (NM_016320, intron 1 of 32)	-1306	NM_001256235	27315	Hs.133968	NM_014489	ENSG00000148985	PGAP2	CWH43-N|FRAG1|HPMRS3|MRT17|MRT21	post-GPI attachment to proteins 2	protein-coding	enhancer	SegWey,DECRES	chr11:3795157-3799027	AFF1,AGO1,AGO2,ARID1B,ARID2,ARID3A,ARNT,ASH1L,ASH2L,ATF2,ATF3,ATF4,ATF7,BACH1,BCOR,BHLHE40,BRCA1,BRD9,C11orf30,CBFB,CBX1,CBX3,CC2D1A,CCAR2,CEBPB,CHD1,CHD4,CLOCK,CREB1,CREB3L1,CREM,CTBP1,CTCF,DEAF1,DPF2,E2F1,E2F4,E2F6,E2F7,E2F8,E4F1,EED,EGR1,EHMT2,ELF1,ELF4,EP300,EP400,ESRRA,ETS1,ETV4,EZH2,FOS,FOSL1,FOSL2,FOXA1,FOXK2,FOXM1,FUS,GABPA,GABPB1,GATA4,GATAD2A,GATAD2B,GMEB1,HCFC1,HDAC1,HDAC2,HMBOX1,HNRNP…	-
Array_DMR_chr11:3796462-3796590	chr11	3796462	3796590	HYPER	0	0	1	1	intron (NM_016320, intron 1 of 32)	intron (NM_016320, intron 1 of 32)	-1198	NM_001256235	27315	Hs.133968	NM_014489	ENSG00000148985	PGAP2	CWH43-N|FRAG1|HPMRS3|MRT17|MRT21	post-GPI attachment to proteins 2	protein-coding	enhancer	SegWey,DECRES	chr11:3795157-3799027	AFF1,AGO1,AGO2,ARID1B,ARID2,ARID3A,ARNT,ASH1L,ASH2L,ATF2,ATF3,ATF4,ATF7,BACH1,BCOR,BHLHE40,BRCA1,BRD9,C11orf30,CBFB,CBX1,CBX3,CC2D1A,CCAR2,CEBPB,CHD1,CHD4,CLOCK,CREB1,CREB3L1,CREM,CTBP1,CTCF,DEAF1,DPF2,E2F1,E2F4,E2F6,E2F7,E2F8,E4F1,EED,EGR1,EHMT2,ELF1,ELF4,EP300,EP400,ESRRA,ETS1,ETV4,EZH2,FOS,FOSL1,FOSL2,FOXA1,FOXK2,FOXM1,FUS,GABPA,GABPB1,GATA4,GATAD2A,GATAD2B,GMEB1,HCFC1,HDAC1,HDAC2,HMBOX1,HNRNP…	chr11:3796280-3797390
WGBS_DMR_chr11:6481953-6482317	chr11	6481953	6482317	HYPER	0	0	0	1	promoter-TSS (NM_001242856)	promoter-TSS (NM_001242856)	-656	NM_001242854	23647	Hs.75139	NM_012402	ENSG00000132254	ARFIP2	POR1	ADP ribosylation factor interacting protein 2	protein-coding	promoter	EnsemblRegBuild,ENCODE-HMM,FOCS	chr11:6480419-6483593	AFF1,AGO1,AGO2,ARID3A,ARNT,ASH2L,ATF2,ATF3,ATF7,BACH1,BHLHE40,BRCA1,BRD4,BRD9,C11orf30,CBFB,CBX3,CEBPB,CHD1,CLOCK,CREB1,CREB3L1,CREM,CTBP1,CTCF,DPF2,E2F1,E2F6,E2F8,E4F1,EGR1,ELF1,ELF4,ELK1,EP300,EP400,ESRRA,ETS1,ETV4,ETV6,FOS,FOSL2,FOXK2,GABPA,GABPB1,GATA1,GATA4,GATAD2A,GATAD2B,GMEB1,HCFC1,HDAC1,HDAC2,HDAC3,HNF4A,HNRNPK,HNRNPL,HNRNPLL,IKZF1,IRF1,IRF2,JUN,JUND,KDM1A,KDM4A,KDM5A,KDM5B,KLF5,L3MBTL2,…	-
WGBS_DMR_chr11:6570944-6571773	chr11	6570944	6571773	HYPO	0	0	0	1	exon (NM_144666, exon 42 of 43)	exon (NM_144666, exon 42 of 43)	32292	NM_015324	23378	Hs.652255	NM_015324	ENSG00000132275	RRP8	KIAA0409|NML	ribosomal RNA processing 8	protein-coding	enhancer	JungEtAl2019	chr11:6570505-6571772	AGO2,CTCF,FIP1L1,POLR2A,POLR2G,RAD21,ZBTB33	-
WGBS_DMR_chr11:6682188-6682359	chr11	6682188	6682359	HYPER	0	0	0	1	exon (NM_022061, exon 3 of 3)	exon (NM_022061, exon 3 of 3)	1128	NM_022061	63875	Hs.523456	NM_022061	ENSG00000158042	MRPL17	L17mt|LIP2|MRP-L17|MRP-L26|RPL17L|RPML26	mitochondrial ribosomal protein L17	protein-coding	enhancer	SegWey,DECRES	chr11:6681996-6684730	AFF1,AGO1,AGO2,ARID1B,ARID2,ARID3A,ARNT,ASH1L,ASH2L,ATF2,ATF3,ATF4,ATF7,BACH1,BCL3,BHLHE40,C11orf30,CBFB,CBX3,CC2D1A,CEBPB,CHAMP1,CHD1,CHD7,CREB3L1,CREM,CTBP1,CTCF,DPF2,E2F1,E2F4,E2F6,E2F8,E4F1,EED,EGR1,ELF1,ELF4,ELK1,EP300,EP400,ESRRA,ETS1,ETV4,FIP1L1,FOS,FOSL2,FOXA1,FOXA2,FOXK2,GABPA,GABPB1,GATA1,GATA2,GATA4,GATAD2B,GMEB1,HCFC1,HDAC1,HDAC2,HES1,HNF4A,HNRNPH1,HNRNPL,HNRNPLL,IKZF1,IKZF2,IRF1,JUN,…	chr11:6682040-6683150
WGBS_DMR_chr11:8683541-8684283	chr11	8683541	8684283	HYPER	0	0	1	1	promoter-TSS (NR_002580)	promoter-TSS (NR_002580)	-315	NR_002580	619562	Hs.745527	NR_002580	ENSG00000200983	SNORA3A	ACA3|SNORA3|SNORA45A	small nucleolar RNA, H/ACA box 3A	snoRNA	promoter	EnsemblRegBuild	chr11:8681092-8694634	AFF1,AGO1,AGO2,ARHGAP35,ARID1B,ARID2,ARID3A,ARNT,ASH1L,ASH2L,ATF2,ATF3,ATF4,ATF7,BACH1,BATF,BCL11A,BCL3,BCOR,BHLHE40,BRCA1,BRD4,BRD9,C11orf30,CBFB,CBX1,CBX3,CC2D1A,CDC5L,CEBPB,CHD1,CLOCK,CREB1,CREB3L1,CREM,CTBP1,CTCF,CUX1,DEAF1,DNMT1,DPF2,E2F1,E2F4,E2F6,E2F8,E4F1,EGR1,ELF1,ELF4,ELK1,EP300,EP400,ESRRA,ETS1,ETV4,ETV6,EWSR1,EZH2,FIP1L1,FOS,FOSL2,FOXA1,FOXA2,FOXK2,FUS,GABPA,GABPB1,GATA1,GATA4,GATAD2B…	-
Array_DMR_chr11:8684034-8684243	chr11	8684034	8684243	HYPER	0	0	1	1	promoter-TSS (NR_002580)	promoter-TSS (NR_002580)	-89	NR_002580	619562	Hs.745527	NR_002580	ENSG00000200983	SNORA3A	ACA3|SNORA3|SNORA45A	small nucleolar RNA, H/ACA box 3A	snoRNA	promoter	EnsemblRegBuild	chr11:8681092-8694634	AFF1,AGO1,AGO2,ARHGAP35,ARID1B,ARID2,ARID3A,ARNT,ASH1L,ASH2L,ATF2,ATF3,ATF4,ATF7,BACH1,BATF,BCL11A,BCL3,BCOR,BHLHE40,BRCA1,BRD4,BRD9,C11orf30,CBFB,CBX1,CBX3,CC2D1A,CDC5L,CEBPB,CHD1,CLOCK,CREB1,CREB3L1,CREM,CTBP1,CTCF,CUX1,DEAF1,DNMT1,DPF2,E2F1,E2F4,E2F6,E2F8,E4F1,EGR1,ELF1,ELF4,ELK1,EP300,EP400,ESRRA,ETS1,ETV4,ETV6,EWSR1,EZH2,FIP1L1,FOS,FOSL2,FOXA1,FOXA2,FOXK2,FUS,GABPA,GABPB1,GATA1,GATA4,GATAD2B…	chr11:8683860-8684470
WGBS_DMR_chr11:8687620-8688569	chr11	8687620	8688569	HYPO	1	1	0	1	3' UTR (NM_000990, exon 5 of 5)	3' UTR (NM_000990, exon 5 of 5)	2655	NR_002977	677826	Hs.745552	NR_002977	ENSG00000212607	SNORA3B	ACA3-2|SNORA45|SNORA45B	small nucleolar RNA, H/ACA box 3B	snoRNA	enhancer	SegWey,DECRES,JungEtAl2019	chr11:8681092-8694634	AFF1,AGO1,AGO2,ARHGAP35,ARID1B,ARID2,ARID3A,ARNT,ASH1L,ASH2L,ATF2,ATF3,ATF4,ATF7,BACH1,BATF,BCL11A,BCL3,BCOR,BHLHE40,BRCA1,BRD4,BRD9,C11orf30,CBFB,CBX1,CBX3,CC2D1A,CDC5L,CEBPB,CHD1,CLOCK,CREB1,CREB3L1,CREM,CTBP1,CTCF,CUX1,DEAF1,DNMT1,DPF2,E2F1,E2F4,E2F6,E2F8,E4F1,EGR1,ELF1,ELF4,ELK1,EP300,EP400,ESRRA,ETS1,ETV4,ETV6,EWSR1,EZH2,FIP1L1,FOS,FOSL2,FOXA1,FOXA2,FOXK2,FUS,GABPA,GABPB1,GATA1,GATA4,GATAD2B…	-
450KSigProbes_cg10639395_chr11:8688496-8688498	chr11	8688496	8688498	HYPO	1	1	0	1	3' UTR (NM_000990, exon 5 of 5)	3' UTR (NM_000990, exon 5 of 5)	3058	NR_002977	677826	Hs.745552	NR_002977	ENSG00000212607	SNORA3B	ACA3-2|SNORA45|SNORA45B	small nucleolar RNA, H/ACA box 3B	snoRNA	enhancer	SegWey,DECRES,JungEtAl2019	chr11:8681092-8694634	AFF1,AGO1,AGO2,ARHGAP35,ARID1B,ARID2,ARID3A,ARNT,ASH1L,ASH2L,ATF2,ATF3,ATF4,ATF7,BACH1,BATF,BCL11A,BCL3,BCOR,BHLHE40,BRCA1,BRD4,BRD9,C11orf30,CBFB,CBX1,CBX3,CC2D1A,CDC5L,CEBPB,CHD1,CLOCK,CREB1,CREB3L1,CREM,CTBP1,CTCF,CUX1,DEAF1,DNMT1,DPF2,E2F1,E2F4,E2F6,E2F8,E4F1,EGR1,ELF1,ELF4,ELK1,EP300,EP400,ESRRA,ETS1,ETV4,ETV6,EWSR1,EZH2,FIP1L1,FOS,FOSL2,FOXA1,FOXA2,FOXK2,FUS,GABPA,GABPB1,GATA1,GATA4,GATAD2B…	chr11:8687880-8688690
850KSigProbes_cg10639395_chr11:8688496-8688498	chr11	8688496	8688498	HYPO	1	1	0	1	3' UTR (NM_000990, exon 5 of 5)	3' UTR (NM_000990, exon 5 of 5)	3058	NR_002977	677826	Hs.745552	NR_002977	ENSG00000212607	SNORA3B	ACA3-2|SNORA45|SNORA45B	small nucleolar RNA, H/ACA box 3B	snoRNA	enhancer	SegWey,DECRES,JungEtAl2019	chr11:8681092-8694634	AFF1,AGO1,AGO2,ARHGAP35,ARID1B,ARID2,ARID3A,ARNT,ASH1L,ASH2L,ATF2,ATF3,ATF4,ATF7,BACH1,BATF,BCL11A,BCL3,BCOR,BHLHE40,BRCA1,BRD4,BRD9,C11orf30,CBFB,CBX1,CBX3,CC2D1A,CDC5L,CEBPB,CHD1,CLOCK,CREB1,CREB3L1,CREM,CTBP1,CTCF,CUX1,DEAF1,DNMT1,DPF2,E2F1,E2F4,E2F6,E2F8,E4F1,EGR1,ELF1,ELF4,ELK1,EP300,EP400,ESRRA,ETS1,ETV4,ETV6,EWSR1,EZH2,FIP1L1,FOS,FOSL2,FOXA1,FOXA2,FOXK2,FUS,GABPA,GABPB1,GATA1,GATA4,GATAD2B…	chr11:8687880-8688690
WGBS_DMR_chr11:10806989-10807388	chr11	10806989	10807388	HYPER	0	0	0	1	intron (NM_001042559, intron 2 of 20)	intron (NM_001042559, intron 2 of 20)	808	NM_001172705	1982	Hs.183684	NM_001418	ENSG00000110321	EIF4G2	AAG1|DAP5|NAT1|P97	eukaryotic translation initiation factor 4 gamma 2	protein-coding	promoter	EnsemblRegBuild,ENCODE-HMM	chr11:10805164-10810839	AFF1,AGO1,AGO2,ARHGAP35,ARID1B,ARID2,ARNT,ASH1L,ASH2L,ATF2,ATF3,ATF4,ATF7,BACH1,BATF,BCL11A,BCOR,BHLHE40,BMI1,BRCA1,BRD4,BRD9,C11orf30,CBFA2T3,CBFB,CBX1,CBX3,CC2D1A,CDC5L,CEBPB,CHAMP1,CHD1,CREB3L1,CREM,CTBP1,CTCF,DEAF1,DPF2,E2F6,E2F8,E4F1,EBF1,EED,EGR1,ELF1,ELF4,ELK1,EP300,EP400,ESRRA,ETS1,ETV4,FIP1L1,FOS,FOSL1,FOXA2,FOXK2,FOXM1,GABPA,GABPB1,GATA1,GATA2,GATA4,GATAD2A,GATAD2B,GMEB1,HCFC1,HDAC1,HDA…	-
850KSigProbes_cg13538362_chr11:10807560-10807562	chr11	10807560	10807562	HYPER	0	1	0	0	5' UTR (NM_001172705, exon 1 of 22)	5' UTR (NM_001172705, exon 1 of 22)	435	NM_001172705	1982	Hs.183684	NM_001418	ENSG00000110321	EIF4G2	AAG1|DAP5|NAT1|P97	eukaryotic translation initiation factor 4 gamma 2	protein-coding	promoter	EnsemblRegBuild,ENCODE-HMM	chr11:10805164-10810839	AFF1,AGO1,AGO2,ARHGAP35,ARID1B,ARID2,ARNT,ASH1L,ASH2L,ATF2,ATF3,ATF4,ATF7,BACH1,BATF,BCL11A,BCOR,BHLHE40,BMI1,BRCA1,BRD4,BRD9,C11orf30,CBFA2T3,CBFB,CBX1,CBX3,CC2D1A,CDC5L,CEBPB,CHAMP1,CHD1,CREB3L1,CREM,CTBP1,CTCF,DEAF1,DPF2,E2F6,E2F8,E4F1,EBF1,EED,EGR1,ELF1,ELF4,ELK1,EP300,EP400,ESRRA,ETS1,ETV4,FIP1L1,FOS,FOSL1,FOXA2,FOXK2,FOXM1,GABPA,GABPB1,GATA1,GATA2,GATA4,GATAD2A,GATAD2B,GMEB1,HCFC1,HDAC1,HDA…	chr11:10807340-10808410
WGBS_DMR_chr11:12216178-12216530	chr11	12216178	12216530	HYPER	0	0	0	1	intron (NM_001282663, intron 8 of 27)	intron (NM_001282663, intron 8 of 27)	52671	NR_106739	102466906	-	NR_106739	ENSG00000275373	MIR6124	hsa-mir-6124	microRNA 6124	ncRNA	enhancer	SegWey,BENGI,ENCODE-HMM,FulcoEtAl2019	-	-	-
WGBS_DMR_chr11:12724224-12724784	chr11	12724224	12724784	HYPER	0	0	0	1	intron (NM_021961, intron 2 of 12)	intron (NM_021961, intron 2 of 12)	50082	NM_021961	7003	Hs.655331	NM_021961	ENSG00000187079	TEAD1	AA|NTEF-1|REF1|TCF-13|TCF13|TEAD-1|TEF-1	TEA domain transcription factor 1	protein-coding	enhancer	SegWey,DECRES,ENCODE-HMM,JungEtAl2019	chr11:12722883-12725481	ARID1B,ARID3A,ASH2L,ATF2,ATF3,ATF4,ATF7,BCOR,BHLHE40,BRD9,C11orf30,CBFA2T3,CEBPB,CHD7,CLOCK,CREB1,CREM,CTBP1,CUX1,DPF2,E2F1,E4F1,EGR1,ELF1,ELF4,EP300,EP400,ESR1,ESRRA,ETS1,ETV4,FOS,FOSL1,FOSL2,FOXA1,FOXA2,FOXM1,GATA2,GATA3,GATAD2B,HDAC1,HDAC2,HNF4A,IKZF1,JUN,JUNB,JUND,KDM1A,L3MBTL2,LEF1,MAFF,MAFK,MAX,MBD2,MEIS2,MNT,MYC,MYNN,NEUROD1,NFE2,NFE2L2,NFIB,NFIC,NR3C1,NRF1,PKNOX1,POLR2A,RAD21,RBBP5,RBM25,…	-
WGBS_DMR_chr11:16611768-16612035	chr11	16611768	16612035	HYPO	0	0	0	1	Intergenic	Intergenic	-126700	NM_014267	10944	Hs.368226	NM_014267	ENSG00000110696	C11orf58	IMAGE145052|SMAP	chromosome 11 open reading frame 58	protein-coding	bivalent	SegWey	chr11:16602764-16614993	AFF1,AGO1,ARHGAP35,ARID1B,ARID2,ARID3A,ARNT,ASH1L,ASH2L,ATF3,ATF4,ATF7,BACH1,BCOR,BHLHE40,BRD9,CBFA2T2,CBFA2T3,CBX2,CBX3,CBX5,CBX8,CC2D1A,CEBPB,CHAMP1,CHD1,CREB1,CREB3L1,CREM,CTBP1,CTCF,DPF2,E2F1,E2F6,E2F8,E4F1,EGR1,EHMT2,ELF4,EP300,EP400,ESR1,ESRRA,ETS1,ETV6,EZH2,FOS,FOXA1,FOXA2,FOXK2,FOXM1,GABPA,GABPB1,GATA1,GATA2,GATA3,GATAD2A,GATAD2B,GMEB1,HCFC1,HDAC1,HDAC2,HDAC3,HES1,HMBOX1,HNF1A,HNF4A,HNRNP…	-
WGBS_DMR_chr11:17078809-17078923	chr11	17078809	17078923	HYPER	0	0	0	1	Intergenic	AluJb|SINE|Alu	-1193	NM_001017	6207	Hs.446588	NM_001017	ENSG00000110700	RPS13	S13	ribosomal protein S13	protein-coding	promoter	EnsemblRegBuild,ENCODE-HMM	chr11:17071959-17079837	AFF1,AGO1,AGO2,ARID1B,ARID2,ARID3A,ARNT,ASH2L,ATF2,ATF3,ATF4,ATF7,BACH1,BCL11A,BCL3,BHLHE40,BRD9,C11orf30,CBX1,CBX3,CEBPB,CHD1,CLOCK,CREB1,CREB3L1,CREM,CTBP1,CTCF,DEAF1,DPF2,E2F1,E2F4,E2F6,E2F8,E4F1,EBF1,EED,EGR1,EHMT2,ELF1,ELF4,ELK1,EP300,EP400,ESR1,ESRRA,ETS1,ETV4,ETV6,EZH2,FIP1L1,FOS,FOSL2,FOXA1,FOXA2,FOXK2,GABPA,GABPB1,GATA1,GATA2,GATA3,GATA4,GATAD2B,GMEB1,HCFC1,HDAC1,HDAC2,HNF1A,HNF4A,HNRNPK…	chr11:17078660-17078930
WGBS_DMR_chr11:17414428-17414641	chr11	17414428	17414641	HYPO	0	0	0	1	exon (NM_001351296, exon 19 of 39)	exon (NM_001351296, exon 19 of 39)	-25203	NM_001166290	3767	Hs.248141	NM_000525	ENSG00000187486	KCNJ11	BIR|HHF2|IKATP|KIR6.2|MODY13|PHHI|TNDM3	potassium voltage-gated channel subfamily J member 11	protein-coding	enhancer	JungEtAl2019	-	-	-
WGBS_DMR_chr11:17696172-17696420	chr11	17696172	17696420	HYPO	0	0	0	1	intron (NR_132279, intron 1 of 1)	intron (NR_132279, intron 1 of 1)	643	NR_132279	102723330	Hs.471111	NR_132279	ENSG00000255335	LINC02729	-	long intergenic non-protein coding RNA 2729	ncRNA	promoter	ENCODE-HMM	chr11:17695516-17697018	ASH2L,EZH2,KDM4A,SPI1,SUZ12	-
Array_DMR_chr11:18046269-18046380	chr11	18046269	18046380	HYPO	0	0	1	0	Intergenic	CpG	-5536	NM_004179	7166	Hs.591999	NM_004179	ENSG00000129167	TPH1	TPRH|TRPH	tryptophan hydroxylase 1	protein-coding	enhancer	JungEtAl2019	chr11:18045653-18046949	ASH2L,BHLHE40,EZH2,KDM4A,SUZ12,TBP	chr11:18046200-18046570
Array_DMR_chr11:18321453-18321586	chr11	18321453	18321586	HYPER	0	0	1	0	promoter-TSS (NM_001142307)	promoter-TSS (NM_001142307)	655	NM_007216	11234	Hs.437599	NM_007216	ENSG00000110756	HPS5	AIBP63|BLOC2S2	HPS5 biogenesis of lysosomal organelles complex 2 subunit 2	protein-coding	promoter	EnsemblRegBuild,ENCODE-HMM	chr11:18320928-18323563	AFF1,AGO1,AGO2,ARID3A,ARNT,ASH1L,ASH2L,ATF2,ATF3,ATF4,ATF7,BACH1,BATF,BCL11A,BCL3,BCOR,BHLHE40,BRCA1,BRD4,BRD9,C11orf30,CBFA2T2,CBFA2T3,CBFB,CBX3,CC2D1A,CEBPB,CHD1,CLOCK,CREB1,CREB3L1,CREM,CTBP1,CTCF,CUX1,DPF2,E2F1,E2F6,E2F7,E2F8,E4F1,EED,EGR1,EHMT2,ELF1,ELF4,ELK1,EP300,EP400,ESRRA,ETS1,ETV4,ETV6,FIP1L1,FOS,FOSL2,FOXA1,FOXA2,FOXK2,GABPA,GABPB1,GATA1,GATA2,GATA3,GATA4,GATAD2B,GMEB1,HCFC1,HDAC1,HDA…	chr11:18321460-18321930
WGBS_DMR_chr11:22666036-22666337	chr11	22666036	22666337	HYPO	0	0	0	1	promoter-TSS (NM_001143830)	promoter-TSS (NM_001143830)	-428	NM_001143830	2620	Hs.711297	NM_005256	ENSG00000148935	GAS2	GAS-2	growth arrest specific 2	protein-coding	promoter	EnsemblRegBuild,ENCODE-HMM	chr11:22665761-22667740	AGO2,ASH2L,BACH1,BHLHE40,BRD4,CBX8,CEBPB,CHD1,CTCF,DPF2,EGR1,ELF1,EZH2,FOXA1,FOXA2,FUS,GATAD2B,HDAC2,HNF4A,HNF4G,HNRNPLL,IKZF1,IKZF2,KDM4A,KDM5A,MAFF,MAFK,MAX,MLLT1,MNT,MXI1,NBN,NR2F6,POLR2A,POLR2G,RAD21,RBBP5,RBFOX2,RBM39,RCOR1,REST,RUNX3,RXRA,SIN3A,SKI,SMARCA5,SMC3,SP1,SUZ12,TAF1,TAF15,TBP,TFAP4,YY1,ZBTB33,ZBTB40,ZBTB7A,ZNF143,ZNF316,ZNF687,ZSCAN29	chr11:22666000-22666370
WGBS_DMR_chr11:27422061-27422608	chr11	27422061	27422608	HYPER	0	0	0	1	intron (NM_018490, intron 1 of 17)	intron (NM_018490, intron 1 of 17)	-49397	NR_131169	105376671	Hs.568999	NR_131169	ENSG00000254862	LOC105376671	lnc-BBOX1-1	uncharacterized LOC105376671	ncRNA	enhancer	DECRES,ENCODE-HMM	chr11:27421831-27422587	CEBPB,FOXA2,HDAC1,HNF4A,RBM22,SP1	-
WGBS_DMR_chr11:27806268-27806369	chr11	27806268	27806369	HYPER	0	0	0	1	Intergenic	(CCCCG)n|Simple_repeat|Simple_repeat	-84260	NM_170731	627	Hs.502182	NM_001709	ENSG00000176697	BDNF	ANON2|BULN2	brain derived neurotrophic factor	protein-coding	enhancer	JungEtAl2019	-	-	-
WGBS_DMR_chr11:30478692-30479279	chr11	30478692	30479279	HYPER	0	0	0	1	intron (NM_001145399, intron 4 of 6)	intron (NM_001145399, intron 4 of 6)	101508	NM_001584	744	Hs.289795	NM_001584	ENSG00000066382	MPPED2	239FB|C11orf8	metallophosphoesterase domain containing 2	protein-coding	-	-	chr11:30478602-30479622	ATF3,ATF4,CEBPB,CTBP1,CTCF,EP300,JUND,L3MBTL2,TRIM28	-
WGBS_DMR_chr11:30481166-30482624	chr11	30481166	30482624	HYPER	0	0	0	1	intron (NM_001145399, intron 4 of 6)	intron (NM_001145399, intron 4 of 6)	98598	NM_001584	744	Hs.289795	NM_001584	ENSG00000066382	MPPED2	239FB|C11orf8	metallophosphoesterase domain containing 2	protein-coding	-	-	-	-	-
WGBS_DMR_chr11:32092124-32092179	chr11	32092124	32092179	HYPER	0	0	0	1	intron (NM_002901, intron 1 of 5)	AluSx|SINE|Alu	1220	NM_002901	5954	Hs.97887	NM_002901	ENSG00000049449	RCN1	HEL-S-84|PIG20|RCAL|RCN	reticulocalbin 1	protein-coding	promoter	EnsemblRegBuild,ENCODE-HMM	chr11:32089835-32093321	AGO2,ARID1B,ARID3A,ASH2L,ATF3,ATF4,BACH1,BCOR,BHLHE40,BRCA1,CEBPB,CHD1,CHD4,CTCF,DPF2,E2F6,E4F1,EBF1,EED,ELF1,ELF4,EP300,EP400,EZH2,FOS,FOSL2,FOXA1,GATA2,GATA3,GATAD2B,HDAC2,HDAC6,HNRNPK,HNRNPLL,IKZF1,IKZF2,IRF1,IRF2,JUN,JUND,KDM1A,KDM4A,L3MBTL2,LEF1,MAX,MEF2A,MGA,MLLT1,MXI1,MYC,NANOG,NCOR1,NFATC1,NR3C1,PHF8,PKNOX1,POLR2A,POLR2G,RB1,RBBP5,RBFOX2,RBM39,REST,RFX1,RNF2,RUNX3,RXRA,SIN3A,SMAD5,SMARCA4…	-
WGBS_DMR_chr11:32426193-32426729	chr11	32426193	32426729	HYPO	0	0	1	1	intron (NM_001198552, intron 3 of 8)	intron (NM_001198552, intron 3 of 8)	4356	NM_001198551	7490	Hs.591980	NM_000378	ENSG00000184937	WT1	AWT1|GUD|NPHS4|WAGR|WIT-2|WT33	WT1 transcription factor	protein-coding	promoter	ENCODE-HMM	chr11:32425271-32441954	AFF1,AGO1,ARID1B,ARID2,ASH2L,ATF2,ATF3,ATF7,BHLHE40,BRD4,BRD9,C11orf30,CBFA2T3,CBX1,CBX3,CEBPB,CHAMP1,CREB3L1,CREM,CTBP1,CTCF,DACH1,DPF2,E2F1,E2F6,E4F1,EGR1,ELF1,ELF4,EP300,EP400,ESRRA,ETS1,ETV6,EZH2,FIP1L1,FOXA1,FOXA2,FUS,GABPA,GABPB1,GATA1,GATAD2A,GMEB1,HCFC1,HDAC1,HDAC2,HDAC3,HMBOX1,HNF4A,HNF4G,HNRNPK,HNRNPL,HNRNPLL,IKZF1,IRF1,IRF2,JUN,JUNB,JUND,KDM1A,KDM4A,KDM4B,KDM5B,KLF16,L3MBTL2,MAFK,MAX,M…	-
Array_DMR_chr11:32426398-32426747	chr11	32426398	32426747	HYPO	0	0	1	1	intron (NM_001198552, intron 3 of 8)	intron (NM_001198552, intron 3 of 8)	4245	NM_001198551	7490	Hs.591980	NM_000378	ENSG00000184937	WT1	AWT1|GUD|NPHS4|WAGR|WIT-2|WT33	WT1 transcription factor	protein-coding	promoter	ENCODE-HMM	chr11:32425271-32441954	AFF1,AGO1,ARID1B,ARID2,ASH2L,ATF2,ATF3,ATF7,BHLHE40,BRD4,BRD9,C11orf30,CBFA2T3,CBX1,CBX3,CEBPB,CHAMP1,CREB3L1,CREM,CTBP1,CTCF,DACH1,DPF2,E2F1,E2F6,E4F1,EGR1,ELF1,ELF4,EP300,EP400,ESRRA,ETS1,ETV6,EZH2,FIP1L1,FOXA1,FOXA2,FUS,GABPA,GABPB1,GATA1,GATAD2A,GMEB1,HCFC1,HDAC1,HDAC2,HDAC3,HMBOX1,HNF4A,HNF4G,HNRNPK,HNRNPL,HNRNPLL,IKZF1,IRF1,IRF2,JUN,JUNB,JUND,KDM1A,KDM4A,KDM4B,KDM5B,KLF16,L3MBTL2,MAFK,MAX,M…	-
WGBS_DMR_chr11:32430599-32430824	chr11	32430599	32430824	HYPER	0	0	0	1	5' UTR (NM_001198551, exon 1 of 10)	5' UTR (NM_001198551, exon 1 of 10)	106	NM_001198551	7490	Hs.591980	NM_000378	ENSG00000184937	WT1	AWT1|GUD|NPHS4|WAGR|WIT-2|WT33	WT1 transcription factor	protein-coding	enhancer	JungEtAl2019	chr11:32425271-32441954	AFF1,AGO1,ARID1B,ARID2,ASH2L,ATF2,ATF3,ATF7,BHLHE40,BRD4,BRD9,C11orf30,CBFA2T3,CBX1,CBX3,CEBPB,CHAMP1,CREB3L1,CREM,CTBP1,CTCF,DACH1,DPF2,E2F1,E2F6,E4F1,EGR1,ELF1,ELF4,EP300,EP400,ESRRA,ETS1,ETV6,EZH2,FIP1L1,FOXA1,FOXA2,FUS,GABPA,GABPB1,GATA1,GATAD2A,GMEB1,HCFC1,HDAC1,HDAC2,HDAC3,HMBOX1,HNF4A,HNF4G,HNRNPK,HNRNPL,HNRNPLL,IKZF1,IRF1,IRF2,JUN,JUNB,JUND,KDM1A,KDM4A,KDM4B,KDM5B,KLF16,L3MBTL2,MAFK,MAX,M…	-
WGBS_DMR_chr11:33864393-33865001	chr11	33864393	33865001	HYPER	0	0	0	1	exon (NM_001142315, exon 3 of 4)	exon (NM_001142315, exon 3 of 4)	5128	NM_001142316	4005	Hs.34560	NM_005574	ENSG00000135363	LMO2	LMO-2|RBTN2|RBTNL1|RHOM2|TTG2	LIM domain only 2	protein-coding	promoter	BENGI,EnsemblRegBuild	chr11:33864440-33865322	HNRNPL,POLR2G,RBFOX2	-
WGBS_DMR_chr11:33879484-33880692	chr11	33879484	33880692	HYPER	0	0	0	1	intron (NM_005574, intron 2 of 5)	L1MB3|LINE|L1	-10125	NM_001142315	4005	Hs.34560	NM_005574	ENSG00000135363	LMO2	LMO-2|RBTN2|RBTNL1|RHOM2|TTG2	LIM domain only 2	protein-coding	-	-	-	-	-
850KSigProbes_cg05284740_chr11:34104293-34104295	chr11	34104293	34104295	HYPO	0	1	0	0	Intergenic	L2a|LINE|L2	-1270	NM_001144030	55226	Hs.577281	NM_024662	ENSG00000135372	NAT10	ALP|Kre33|NET43	N-acetyltransferase 10	protein-coding	promoter	BENGI,EnsemblRegBuild,ENCODE-HMM	chr11:34102323-34107561	AGO1,AGO2,ARID2,ARID3A,ARNT,ASH2L,ATF2,ATF3,ATF4,ATF7,BACH1,BATF,BCL3,BCOR,BHLHE40,BMI1,BRCA1,BRD4,C11orf30,CBFA2T3,CBFB,CBX1,CBX3,CC2D1A,CDC5L,CEBPB,CHAMP1,CHD1,CHD7,CLOCK,CREB1,CREB3L1,CREM,CTBP1,CTCF,DACH1,DNMT1,DPF2,E2F1,E2F6,E2F8,E4F1,EED,EGR1,ELF1,ELF4,ELK1,EP300,EP400,ESRRA,ETS1,ETV6,EWSR1,FIP1L1,FOS,FOSL2,FOXA1,FOXA2,FOXK2,GABPA,GABPB1,GATA1,GATA2,GATA3,GATA4,GATAD2B,GMEB1,HCFC1,HDAC1,HDA…	chr11:34103840-34104950
WGBS_DMR_chr11:36288520-36288586	chr11	36288520	36288586	HYPER	0	0	0	1	intron (NM_001307937, intron 1 of 6)	AluSg7|SINE|Alu	896	NM_001101653	29099	Hs.99443	NM_014186	ENSG00000110442	COMMD9	C11orf55|HSPC166|LINC00610	COMM domain containing 9	protein-coding	promoter	EnsemblRegBuild,ENCODE-HMM	-	-	-
WGBS_DMR_chr11:39990538-39990919	chr11	39990538	39990919	HYPER	0	0	0	1	Intergenic	LTR30|LTR|ERV1	302402	NR_047673	57689	Hs.745123	NM_020929	ENSG00000148948	LRRC4C	NGL-1|NGL1	leucine rich repeat containing 4C	protein-coding	enhancer	HACER	-	-	chr11:39990420-39990890
WGBS_DMR_chr11:45145295-45145675	chr11	45145295	45145675	HYPO	0	0	0	1	intron (NM_001359633, intron 2 of 7)	intron (NM_001359633, intron 2 of 7)	-1858	NM_001256696	56981	Hs.178715	NM_001256695	ENSG00000019485	PRDM11	PFM8	PR/SET domain 11	protein-coding	promoter	EnsemblRegBuild,DECRES,BENGI,ENCODE-HMM,FOCS	-	-	-
WGBS_DMR_chr11:45158614-45159091	chr11	45158614	45159091	HYPER	0	0	0	1	intron (NM_001256695, intron 1 of 7)	intron (NM_001256695, intron 1 of 7)	11509	NM_001256695	56981	Hs.178715	NM_001256695	ENSG00000019485	PRDM11	PFM8	PR/SET domain 11	protein-coding	enhancer	SegWey,JungEtAl2019	-	-	-
WGBS_DMR_chr11:45181101-45181860	chr11	45181101	45181860	HYPER	0	0	0	1	intron (NM_001256695, intron 1 of 7)	intron (NM_001256695, intron 1 of 7)	34137	NM_001256695	56981	Hs.178715	NM_001256695	ENSG00000019485	PRDM11	PFM8	PR/SET domain 11	protein-coding	enhancer	SegWey	chr11:45179064-45182138	AGO2,ASH2L,ATF2,ATF3,BHLHE40,CEBPB,CREB1,CTCF,EP300,ESR1,FOS,FOSL2,GATA1,HNF4A,HNF4G,HNRNPK,HNRNPL,JUND,KDM4A,MAFK,MAX,MNT,MYC,MYNN,NFYB,NR2F2,NR3C1,PHF8,PKNOX1,POLR2A,POLR2G,RAD21,RBBP5,RBFOX2,RBM39,RXRA,SIN3A,SOX6,SP1,SREBF2,SRF,TAF1,TBP,TCF7L2,UBTF,USF1,ZFX,ZHX1,ZNF282	-
WGBS_DMR_chr11:45859814-45860139	chr11	45859814	45860139	HYPER	0	0	0	1	intron (NM_001127457, intron 3 of 11)	intron (NM_001127457, intron 3 of 11)	12570	NM_021117	1408	Hs.532491	NM_021117	ENSG00000121671	CRY2	HCRY2|PHLL2	cryptochrome circadian regulator 2	protein-coding	promoter	BENGI	chr11:45859468-45860338	ATF3,BHLHE40,CEBPB,CHD1,CLOCK,CTCF,EGR1,EP300,FOS,FOXA1,GABPA,HNF4A,JUND,MAFK,MAX,MNT,MXI1,MYC,NFE2L2,NR2F2,POLR2A,RAD21,RCOR1,REST,RFX5,RXRA,SAP30,SIN3A,SMC3,SP1,STAT3,TAF1,TBP,USF1,USF2,YY1,ZBTB33,ZNF143	chr11:45859720-45860110
WGBS_DMR_chr11:47374918-47375318	chr11	47374918	47375318	HYPER	0	0	0	1	intron (NM_001080547, intron 2 of 4)	MER20|DNA|hAT-Charlie	3458	NM_001080547	6688	Hs.502511	NM_003120	ENSG00000066336	SPI1	OF|PU.1|SFPI1|SPI-1|SPI-A	Spi-1 proto-oncogene	protein-coding	enhancer	SegWey,DECRES,HACER,FOCS,FulcoEtAl2019,FANTOM5	-	-	-
WGBS_DMR_chr11:55873003-55873399	chr11	55873003	55873399	HYPO	0	0	0	1	Intergenic	CpG	-10096	NM_032681	84767	Hs.326734	NM_032681	ENSG00000124900	TRIM51	SPRYD5|TRIM51A	tripartite motif-containing 51	protein-coding	-	-	-	-	-
WGBS_DMR_chr11:57325601-57325885	chr11	57325601	57325885	HYPO	0	0	0	1	promoter-TSS (NM_033396)	promoter-TSS (NM_033396)	-804	NM_033396	85456	Hs.530730	NM_033396	ENSG00000149115	TNKS1BP1	TAB182	tankyrase 1 binding protein 1	protein-coding	promoter	EnsemblRegBuild,ENCODE-HMM,FOCS	chr11:57319967-57326305	AFF1,AGO1,AGO2,ARID1B,ARID3A,ARNT,ASH2L,ATF3,ATF4,ATF7,BACH1,BCOR,BHLHE40,BMI1,BRD4,BRD9,CBFA2T2,CBFA2T3,CBFB,CEBPB,CHD1,CREB3L1,CREM,CTBP1,CTCF,DEAF1,DPF2,E2F1,E2F6,E2F8,E4F1,EBF1,EED,EGR1,ELF1,ELF4,EP300,EP400,ESR1,ESRRA,ETS1,FIP1L1,FOS,FOSL2,FOXA1,FOXA2,FOXK2,FUS,GABPA,GATA1,GATA2,GATA3,GATAD2A,GATAD2B,GMEB1,HCFC1,HDAC1,HDAC2,HNF4A,HNRNPL,HNRNPLL,IKZF1,IKZF2,IRF1,IRF2,JUND,KDM1A,KDM4A,KDM4B,KD…	chr11:57325480-57326170
WGBS_DMR_chr11:57482340-57482574	chr11	57482340	57482574	HYPER	0	0	0	1	Intergenic	Intergenic	21920	NM_178570	349667	Hs.502618	NM_178570	ENSG00000186907	RTN4RL2	NGRH1|NgR2	reticulon 4 receptor like 2	protein-coding	promoter	ENCODE-HMM	chr11:57479825-57486089	AGO2,ARID3A,ASH2L,ATF2,ATF3,ATF4,ATF7,BACH1,BCL3,BCOR,BHLHE40,CBX1,CBX3,CEBPB,CTBP1,CTCF,DPF2,EBF1,EED,EGR1,EP300,ETV6,EZH2,FOS,GABPA,GATAD2B,HDAC1,HDAC2,HMBOX1,HNF4A,HNF4G,HNRNPK,IKZF1,IKZF2,IRF4,JUND,KDM1A,KDM4A,KDM5A,MAX,MEF2B,MTA2,MXI1,MYC,NBN,NCOR1,NFXL1,NR2F2,PAX5,PCBP2,PHF8,POLR2A,POLR2G,RAD21,RB1,RBFOX2,RBM22,RBM25,REST,RUNX3,RXRA,SIN3A,SKI,SMARCA4,SMARCA5,SMC3,SP1,SPI1,SUZ12,TAF1,TBP,TCF…	chr11:57482340-57482610
450KSigProbes_cg24670445_chr11:57751809-57751811	chr11	57751809	57751811	HYPO	1	1	1	0	promoter-TSS (NM_001145101)	promoter-TSS (NM_001145101)	-29	NM_001145101	643376	Hs.606355	NM_001145101	ENSG00000233436	BTBD18	-	BTB domain containing 18	protein-coding	enhancer	ENCODE-HMM	chr11:57750741-57753358	AGO2,ARID1B,C11orf30,CBFA2T3,CTCF,E2F8,ESR1,FOXA1,GATA1,GATA3,KDM1A,MYC,NBN,NFATC3,POLR2A,POLR2G,RAD21,RB1,REST,SKI,SMC3,SP1,TAL1,TEAD4,TRIM22,ZBTB33,ZNF143,ZNF217,ZNF316	chr11:57751760-57751970
850KSigProbes_cg24670445_chr11:57751809-57751811	chr11	57751809	57751811	HYPO	1	1	1	0	promoter-TSS (NM_001145101)	promoter-TSS (NM_001145101)	-29	NM_001145101	643376	Hs.606355	NM_001145101	ENSG00000233436	BTBD18	-	BTB domain containing 18	protein-coding	enhancer	ENCODE-HMM	chr11:57750741-57753358	AGO2,ARID1B,C11orf30,CBFA2T3,CTCF,E2F8,ESR1,FOXA1,GATA1,GATA3,KDM1A,MYC,NBN,NFATC3,POLR2A,POLR2G,RAD21,RB1,REST,SKI,SMC3,SP1,TAL1,TEAD4,TRIM22,ZBTB33,ZNF143,ZNF217,ZNF316	chr11:57751760-57751970
Array_DMR_chr11:57751810-57751998	chr11	57751810	57751998	HYPO	1	1	1	0	promoter-TSS (NM_001145101)	promoter-TSS (NM_001145101)	-123	NM_001145101	643376	Hs.606355	NM_001145101	ENSG00000233436	BTBD18	-	BTB domain containing 18	protein-coding	enhancer	ENCODE-HMM	chr11:57750741-57753358	AGO2,ARID1B,C11orf30,CBFA2T3,CTCF,E2F8,ESR1,FOXA1,GATA1,GATA3,KDM1A,MYC,NBN,NFATC3,POLR2A,POLR2G,RAD21,RB1,REST,SKI,SMC3,SP1,TAL1,TEAD4,TRIM22,ZBTB33,ZNF143,ZNF217,ZNF316	-
450KSigProbes_cg06737912_chr11:57751918-57751920	chr11	57751918	57751920	HYPO	1	1	1	0	promoter-TSS (NM_001145101)	promoter-TSS (NM_001145101)	-138	NM_001145101	643376	Hs.606355	NM_001145101	ENSG00000233436	BTBD18	-	BTB domain containing 18	protein-coding	enhancer	ENCODE-HMM	chr11:57750741-57753358	AGO2,ARID1B,C11orf30,CBFA2T3,CTCF,E2F8,ESR1,FOXA1,GATA1,GATA3,KDM1A,MYC,NBN,NFATC3,POLR2A,POLR2G,RAD21,RB1,REST,SKI,SMC3,SP1,TAL1,TEAD4,TRIM22,ZBTB33,ZNF143,ZNF217,ZNF316	chr11:57751760-57751970
850KSigProbes_cg06737912_chr11:57751918-57751920	chr11	57751918	57751920	HYPO	1	1	1	0	promoter-TSS (NM_001145101)	promoter-TSS (NM_001145101)	-138	NM_001145101	643376	Hs.606355	NM_001145101	ENSG00000233436	BTBD18	-	BTB domain containing 18	protein-coding	enhancer	ENCODE-HMM	chr11:57750741-57753358	AGO2,ARID1B,C11orf30,CBFA2T3,CTCF,E2F8,ESR1,FOXA1,GATA1,GATA3,KDM1A,MYC,NBN,NFATC3,POLR2A,POLR2G,RAD21,RB1,REST,SKI,SMC3,SP1,TAL1,TEAD4,TRIM22,ZBTB33,ZNF143,ZNF217,ZNF316	chr11:57751760-57751970
450KSigProbes_cg12734107_chr11:57751953-57751955	chr11	57751953	57751955	HYPO	1	1	1	0	promoter-TSS (NM_001145101)	promoter-TSS (NM_001145101)	-173	NM_001145101	643376	Hs.606355	NM_001145101	ENSG00000233436	BTBD18	-	BTB domain containing 18	protein-coding	enhancer	ENCODE-HMM	chr11:57750741-57753358	AGO2,ARID1B,C11orf30,CBFA2T3,CTCF,E2F8,ESR1,FOXA1,GATA1,GATA3,KDM1A,MYC,NBN,NFATC3,POLR2A,POLR2G,RAD21,RB1,REST,SKI,SMC3,SP1,TAL1,TEAD4,TRIM22,ZBTB33,ZNF143,ZNF217,ZNF316	chr11:57751760-57751970
850KSigProbes_cg12734107_chr11:57751953-57751955	chr11	57751953	57751955	HYPO	1	1	1	0	promoter-TSS (NM_001145101)	promoter-TSS (NM_001145101)	-173	NM_001145101	643376	Hs.606355	NM_001145101	ENSG00000233436	BTBD18	-	BTB domain containing 18	protein-coding	enhancer	ENCODE-HMM	chr11:57750741-57753358	AGO2,ARID1B,C11orf30,CBFA2T3,CTCF,E2F8,ESR1,FOXA1,GATA1,GATA3,KDM1A,MYC,NBN,NFATC3,POLR2A,POLR2G,RAD21,RB1,REST,SKI,SMC3,SP1,TAL1,TEAD4,TRIM22,ZBTB33,ZNF143,ZNF217,ZNF316	chr11:57751760-57751970
450KSigProbes_cg00684594_chr11:57751997-57751999	chr11	57751997	57751999	HYPO	1	1	1	0	promoter-TSS (NM_001145101)	promoter-TSS (NM_001145101)	-217	NM_001145101	643376	Hs.606355	NM_001145101	ENSG00000233436	BTBD18	-	BTB domain containing 18	protein-coding	enhancer	ENCODE-HMM	chr11:57750741-57753358	AGO2,ARID1B,C11orf30,CBFA2T3,CTCF,E2F8,ESR1,FOXA1,GATA1,GATA3,KDM1A,MYC,NBN,NFATC3,POLR2A,POLR2G,RAD21,RB1,REST,SKI,SMC3,SP1,TAL1,TEAD4,TRIM22,ZBTB33,ZNF143,ZNF217,ZNF316	-
850KSigProbes_cg00684594_chr11:57751997-57751999	chr11	57751997	57751999	HYPO	1	1	1	0	promoter-TSS (NM_001145101)	promoter-TSS (NM_001145101)	-217	NM_001145101	643376	Hs.606355	NM_001145101	ENSG00000233436	BTBD18	-	BTB domain containing 18	protein-coding	enhancer	ENCODE-HMM	chr11:57750741-57753358	AGO2,ARID1B,C11orf30,CBFA2T3,CTCF,E2F8,ESR1,FOXA1,GATA1,GATA3,KDM1A,MYC,NBN,NFATC3,POLR2A,POLR2G,RAD21,RB1,REST,SKI,SMC3,SP1,TAL1,TEAD4,TRIM22,ZBTB33,ZNF143,ZNF217,ZNF316	-
WGBS_DMR_chr11:57903929-57904007	chr11	57903929	57904007	HYPER	0	0	0	1	Intergenic	Intergenic	-119913	NM_001005212	219956	Hs.689841	NM_001005212	ENSG00000186509	OR9Q1	-	olfactory receptor family 9 subfamily Q member 1	protein-coding	enhancer	HACER	chr11:57902972-57904792	ARID1B,ATF3,C11orf30,CBFA2T2,CBFA2T3,CEBPB,CLOCK,CREB1,CREM,CTBP1,DPF2,E2F6,EP300,FOS,FOSL2,GATA1,HDAC1,HDAC2,IKZF1,JUN,JUND,KDM1A,L3MBTL2,MAX,MEIS2,MGA,MNT,MTA2,MYC,MYNN,NCOR1,NFE2,NR3C1,NRF1,PAX5,POLR2A,RFX1,RNF2,SIN3A,SMARCA4,SMARCC2,SMARCE1,SOX6,TAL1,TBP,TCF12,TEAD4,YY1,ZHX2,ZNF217,ZNF316,ZNF592	chr11:57903800-57904010
WGBS_DMR_chr11:57904436-57904918	chr11	57904436	57904918	HYPER	0	0	0	1	Intergenic	AluJb|SINE|Alu	-119204	NM_001005212	219956	Hs.689841	NM_001005212	ENSG00000186509	OR9Q1	-	olfactory receptor family 9 subfamily Q member 1	protein-coding	enhancer	HACER	-	-	-
WGBS_DMR_chr11:58963631-58963742	chr11	58963631	58963742	HYPER	0	0	0	1	intron (NR_033853, intron 5 of 5)	intron (NR_033853, intron 5 of 5)	20437	NM_001220496	92292	Hs.38085	NM_080661	ENSG00000166840	GLYATL1	GATF-C|GNAT	glycine-N-acyltransferase like 1	protein-coding	promoter	SegWey,ENCODE-HMM,FOCS	chr11:58963260-58964279	CLOCK,CTCF,E2F6,ELF1,GABPA,GABPB1,HNF4A,KDM4A,L3MBTL2,MAX,MGA,MNT,MYC,NANOG,PHF8,PKNOX1,POLR2A,RAD21,RXRA,SIN3A,SP1,TBP,USF1,YY1,ZNF143	chr11:58963600-58963830
WGBS_DMR_chr11:58968175-58968639	chr11	58968175	58968639	HYPER	0	0	0	1	intron (NR_033853, intron 5 of 5)	intron (NR_033853, intron 5 of 5)	25158	NM_001220496	92292	Hs.38085	NM_080661	ENSG00000166840	GLYATL1	GATF-C|GNAT	glycine-N-acyltransferase like 1	protein-coding	enhancer	JungEtAl2019	-	-	-
WGBS_DMR_chr11:59536715-59537085	chr11	59536715	59537085	HYPER	0	0	0	1	Intergenic	AluSx1|SINE|Alu	21987	NM_001004711	390199	Hs.553757	NM_001004711	ENSG00000172742	OR4D9	OR11-253	olfactory receptor family 4 subfamily D member 9	protein-coding	enhancer	SegWey,HACER,DECRES,FulcoEtAl2019	chr11:59536608-59538665	AFF1,ARID1B,ARID2,ARID3A,ARNT,ASH2L,ATF4,ATF7,BACH1,BCL3,BCOR,BHLHE40,BRD4,BRD9,C11orf30,CBFA2T2,CBFA2T3,CEBPB,CREB3L1,CTBP1,CTCF,DPF2,E2F1,E4F1,EED,EGR1,ELF1,ELF4,EP300,EP400,ETV4,ETV6,FOXA1,FOXA2,FOXK2,FOXM1,GABPA,GABPB1,GATA1,GATAD2A,GATAD2B,GMEB1,HCFC1,HDAC1,HDAC2,HES1,HNF4A,HNF4G,HNRNPK,HNRNPLL,IKZF1,IKZF2,KDM1A,KDM5B,KLF16,MAFF,MAFK,MAX,MBD2,MEIS2,MIER1,MLLT1,MNT,MTA1,MTA3,MXI1,MYC,NCOA1,NC…	-
WGBS_DMR_chr11:61166503-61166557	chr11	61166503	61166557	HYPER	0	0	0	1	Intergenic	SVA_D|Retroposon|SVA	-5086	NM_017966	55048	Hs.523715	NM_017966	ENSG00000167987	VPS37C	-	VPS37C subunit of ESCRT-I	protein-coding	promoter	EnsemblRegBuild,ENCODE-HMM	chr11:61163570-61166838	AFF1,ARID1B,ARNT,ATF7,BCOR,BHLHE40,CBFA2T2,CBFA2T3,CBX3,CC2D1A,CEBPB,CREB1,CREM,CTBP1,CUX1,DPF2,EED,EGR1,ELF1,ELF4,EP300,EP400,ETS1,ETV6,FOSL1,FOXA1,FOXA2,FOXK2,FOXM1,GABPA,GABPB1,GATA1,GATA2,GATA3,HDAC1,HDAC2,HDAC3,HNF4A,HNF4G,IKZF1,IKZF2,IRF1,JUN,JUND,KDM1A,KLF16,L3MBTL2,LEF1,MAFF,MAFK,MBD2,MEIS2,MGA,MLLT1,MNT,MTA1,MTA2,MTA3,MYC,MYNN,NBN,NCOA1,NCOR1,NEUROD1,NFATC3,NFE2,NFIC,NFRKB,NR2F2,NR2F6,NU…	-
WGBS_DMR_chr11:61342456-61342835	chr11	61342456	61342835	HYPER	0	0	0	1	exon (NM_015533, exon 9 of 18)	exon (NM_015533, exon 9 of 18)	-9433	NM_001923	1642	Hs.290758	NM_001923	ENSG00000167986	DDB1	DDBA|UV-DDB1|XAP1|XPCE|XPE|XPE-BF	damage specific DNA binding protein 1	protein-coding	enhancer	ENCODE-HMM	chr11:61341913-61343102	AGO2,ARID1B,ARID3A,ARNT,ATF2,ATF3,ATF4,ATF7,BCOR,BRD9,CBFA2T2,CBFA2T3,CBX3,CC2D1A,CEBPB,CREM,DACH1,DPF2,E2F1,E2F6,E4F1,EGR1,ELF4,EP300,EP400,ETV6,FOXK2,FOXM1,GABPA,GABPB1,GATA2,GATAD2A,GATAD2B,GMEB1,HDAC1,HDAC2,HMBOX1,IKZF1,IRF1,JUN,KDM1A,KLF16,L3MBTL2,LEF1,MAX,MEIS2,MGA,MNT,MTA2,MTA3,MYC,MYNN,NBN,NCOA1,NCOR1,NEUROD1,NFATC3,NFIC,NFRKB,NR2F2,NR2F6,PHB2,PHF21A,PML,POLR2A,POLR2G,PRDM10,RAD51,RBFOX2,…	-
Array_DMR_chr11:61965186-61966003	chr11	61965186	61966003	HYPER	0	0	1	1	intron (NM_002032, intron 1 of 3)	intron (NM_002032, intron 1 of 3)	2066	NM_002032	2495	Hs.524910	NM_002032	ENSG00000167996	FTH1	FHC|FTH|FTHL6|HFE5|PIG15|PLIF	ferritin heavy chain 1	protein-coding	enhancer	DECRES	chr11:61961253-61974513	AFF1,AGO1,AGO2,ARHGAP35,ARID1B,ARID2,ARID3A,ARNT,ASH1L,ASH2L,ATF2,ATF3,ATF4,ATF7,BACH1,BATF,BCL11A,BCL3,BCOR,BHLHE40,BMI1,BRD4,BRD9,C11orf30,CBFA2T2,CBFA2T3,CBFB,CBX1,CBX3,CBX5,CC2D1A,CCAR2,CDC5L,CEBPB,CHAMP1,CHD1,CHD4,CLOCK,CREB1,CREB3L1,CREM,CTBP1,CTCF,CUX1,DEAF1,DNMT1,DPF2,E2F1,E2F6,E2F8,E4F1,EBF1,EED,EGR1,EHMT2,ELF1,ELF4,ELK1,EP300,EP400,ESR1,ESRRA,ETS1,ETV4,ETV6,EWSR1,EZH2,FIP1L1,FOS,FOSL1,F…	-
WGBS_DMR_chr11:61965319-61966260	chr11	61965319	61966260	HYPER	0	0	1	1	intron (NM_002032, intron 1 of 3)	intron (NM_002032, intron 1 of 3)	1871	NM_002032	2495	Hs.524910	NM_002032	ENSG00000167996	FTH1	FHC|FTH|FTHL6|HFE5|PIG15|PLIF	ferritin heavy chain 1	protein-coding	promoter	EnsemblRegBuild	chr11:61961253-61974513	AFF1,AGO1,AGO2,ARHGAP35,ARID1B,ARID2,ARID3A,ARNT,ASH1L,ASH2L,ATF2,ATF3,ATF4,ATF7,BACH1,BATF,BCL11A,BCL3,BCOR,BHLHE40,BMI1,BRD4,BRD9,C11orf30,CBFA2T2,CBFA2T3,CBFB,CBX1,CBX3,CBX5,CC2D1A,CCAR2,CDC5L,CEBPB,CHAMP1,CHD1,CHD4,CLOCK,CREB1,CREB3L1,CREM,CTBP1,CTCF,CUX1,DEAF1,DNMT1,DPF2,E2F1,E2F6,E2F8,E4F1,EBF1,EED,EGR1,EHMT2,ELF1,ELF4,ELK1,EP300,EP400,ESR1,ESRRA,ETS1,ETV4,ETV6,EWSR1,EZH2,FIP1L1,FOS,FOSL1,F…	-
WGBS_DMR_chr11:62501296-62502064	chr11	62501296	62502064	HYPER	0	0	0	1	intron (NM_024060, intron 4 of 5)	intron (NM_024060, intron 4 of 5)	44007	NM_001346446	79026	Hs.502756	NM_001620	ENSG00000124942	AHNAK	AHNAKRS|PM227	AHNAK nucleoprotein	protein-coding	promoter	ENCODE-HMM	chr11:62501111-62503485	ARID1B,ATF3,ATF4,BHLHE40,C11orf30,CBX2,CTCF,EP300,FOXA1,FOXA2,GATA1,GATA2,GATA3,GATAD2A,GMEB1,HES1,HNF4A,HNRNPL,IKZF1,KDM1A,L3MBTL2,MAX,MEIS2,MGA,MNT,MTA1,MYC,NFE2,NFIC,PKNOX1,POLR2A,POLR2G,RAD21,RAD51,RBM39,REST,RXRA,SMARCA4,SMARCE1,SOX6,SP1,SPI1,TCF7L2,TFAP4,YY1,ZBTB33,ZNF24,ZNF316	-
WGBS_DMR_chr11:62558051-62558300	chr11	62558051	62558300	HYPO	0	0	0	1	Intergenic	FAM|SINE|Alu	2131	NR_037427	100500804	-	NR_037427	ENSG00000284135	MIR3654	-	microRNA 3654	ncRNA	enhancer	SegWey,DECRES	chr11:62551366-62559931	AFF1,AGO2,ARHGAP35,ARID1B,ARID2,ARID3A,ARNT,ASH2L,ATF2,ATF3,ATF4,ATF7,BACH1,BATF,BCL11A,BCL3,BCOR,BHLHE40,BMI1,BRD9,C11orf30,CBFA2T3,CBFB,CBX3,CC2D1A,CDC5L,CEBPB,CHD1,CLOCK,CREB1,CREB3L1,CREM,CTBP1,CTCF,DPF2,E2F1,E2F6,E2F8,E4F1,EBF1,EED,EGR1,EHMT2,ELF1,ELF4,EP300,EP400,ESR1,ESRRA,ETS1,ETV6,EZH2,FOS,FOSL1,FOSL2,FOXA1,FOXA2,FOXK2,FOXM1,FOXP1,GABPA,GABPB1,GATA1,GATA2,GATA3,GATAD2A,GATAD2B,GMEB1,HCFC…	-
Array_DMR_chr11:62575107-62575205	chr11	62575107	62575205	HYPO	0	0	1	0	exon (NM_022830, exon 9 of 9)	exon (NM_022830, exon 9 of 9)	-1168	NM_001404	1937	Hs.144835	NM_001404	ENSG00000254772	EEF1G	EF1G|GIG35	eukaryotic translation elongation factor 1 gamma	protein-coding	promoter	EnsemblRegBuild,ENCODE-HMM,FOCS	chr11:62572207-62575700	AFF1,AGO1,AGO2,ARNT,ASH2L,ATF2,ATF3,ATF7,BACH1,BCL3,BCOR,BHLHE40,BMI1,BRCA1,BRD4,BRD9,CBFB,CC2D1A,CDC5L,CEBPB,CHD1,CLOCK,CREB1,CREB3L1,CREM,CTBP1,CTCF,CUX1,DNMT1,DPF2,E2F1,E2F4,E2F6,E2F7,E4F1,EED,EGR1,ELF1,ELF4,ELK1,EP300,EP400,ESRRA,ETS1,FIP1L1,FOXA1,FOXA2,FOXK2,GABPA,GABPB1,GATAD2B,GMEB1,HCFC1,HDAC1,HDAC2,HDAC3,HDAC6,HES1,HNF4A,HNRNPL,HNRNPLL,HSF1,IKZF1,IRF1,IRF3,IRF4,JUN,JUND,KDM1A,KDM4A,KDM5A…	-
WGBS_DMR_chr11:62602329-62603080	chr11	62602329	62603080	HYPO	0	0	0	1	promoter-TSS (NM_004739)	promoter-TSS (NM_004739)	-864	NM_004739	9219	Hs.173043	NM_004739	ENSG00000149480	MTA2	MTA1L1|PID	metastasis associated 1 family member 2	protein-coding	promoter	FOCS,EnsemblRegBuild,DECRES,ENCODE-HMM	chr11:62598395-62605324	AFF1,AGO1,AGO2,ARID1B,ARID3A,ARNT,ASH1L,ASH2L,ATF2,ATF4,ATF7,BACH1,BCL3,BCOR,BHLHE40,BMI1,BRCA1,BRD4,BRD9,CBFA2T2,CBFA2T3,CBFB,CBX1,CBX3,CEBPB,CHD1,CHD4,CLOCK,CREB3L1,CREM,CTBP1,CTCF,DEAF1,DNMT1,DPF2,E2F1,E2F4,E2F6,E2F8,E4F1,EBF1,EED,EGR1,ELF1,ELF4,ELK1,EP300,EP400,ESRRA,ETS1,ETV4,EZH2,FIP1L1,FOS,FOSL2,FOXK2,FOXM1,FUS,GABPA,GABPB1,GATA1,GATA2,GATA3,GATAD2A,GATAD2B,GMEB1,HCFC1,HDAC1,HDAC2,HES1,HNF…	-
WGBS_DMR_chr11:62725042-62725573	chr11	62725042	62725573	HYPER	0	0	0	1	intron (NM_001079559, intron 1 of 13)	AluSx1|SINE|Alu	2077	NR_037946	100534595	Hs.533709	NR_037946	ENSG00000234857	HNRNPUL2-BSCL2	-	HNRNPUL2-BSCL2 readthrough (NMD candidate)	ncRNA	enhancer	SegWey	chr11:62724859-62729429	AFF1,AGO2,ARID1B,ARID3A,ARNT,ASH1L,ASH2L,ATF2,ATF3,ATF7,BACH1,BCL11A,BCL3,BHLHE40,BMI1,BRD4,BRD9,C11orf30,CBFB,CBX1,CBX3,CEBPB,CHAMP1,CHD1,CHD4,CLOCK,CREB1,CREB3L1,CREM,CTBP1,CTCF,DEAF1,DPF2,E2F1,E2F4,E2F6,E2F8,E4F1,EBF1,EED,EGR1,ELF1,ELF4,ELK1,EP300,EP400,ESRRA,ETS1,ETV4,ETV6,FIP1L1,FOS,FOSL1,FOXA1,FOXK2,FOXM1,FUS,GABPA,GABPB1,GATA2,GATA3,GATA4,GATAD2B,GMEB1,HCFC1,HDAC1,HDAC2,HES1,HMBOX1,HNRNPK,…	-
WGBS_DMR_chr11:62729308-62729865	chr11	62729308	62729865	HYPER	0	0	0	1	intron (NM_001318812, intron 2 of 3)	AluSq|SINE|Alu	1106	NM_001318814	283237	Hs.31704	NM_173810	ENSG00000162222	TTC9C	-	tetratricopeptide repeat domain 9C	protein-coding	enhancer	SegWey	-	-	-
WGBS_DMR_chr11:62858978-62859290	chr11	62858978	62859290	HYPER	0	0	0	1	intron (NM_001012664, intron 1 of 9)	LTR5_Hs|LTR|ERVK	3122	NM_002394	6520	Hs.502769	NM_002394	ENSG00000168003	SLC3A2	4F2|4F2HC|4T2HC|CD98|CD98HC|MDU1|NACAE	solute carrier family 3 member 2	protein-coding	promoter	EnsemblRegBuild	-	-	-
WGBS_DMR_chr11:63762276-63764388	chr11	63762276	63764388	HYPO	0	1	0	1	3' UTR (NM_001144936, exon 5 of 5)	3' UTR (NM_001144936, exon 5 of 5)	5309	NM_001144936	65998	Hs.191073	NM_001144936	ENSG00000188070	C11orf95	-	chromosome 11 open reading frame 95	protein-coding	promoter	ENCODE-HMM	chr11:63760349-63767066	AGO2,ASH2L,BCL3,CHD1,CTCF,EGR1,EP300,ETS1,FIP1L1,FOSL1,FOXA1,FOXA2,GABPA,HDAC2,HNF4A,HNF4G,HNRNPL,JUND,KDM1A,KDM4A,MAX,MNT,MXI1,MYC,MYNN,NANOG,NFIB,NR2F6,PCBP1,PHF8,POLR2A,POLR2G,RBBP5,RBFOX2,RBM22,RBM39,REST,RFX5,RXRA,SIN3A,SIRT6,SMARCA4,SMC3,SP1,TAF1,TAF15,TAF7,TBP,TCF12,TFAP4,YY1,ZBTB33,ZFX,ZNF143	-
850KSigProbes_cg27475923_chr11:63763524-63763526	chr11	63763524	63763526	HYPO	0	1	0	1	exon (NM_001144936, exon 5 of 5)	exon (NM_001144936, exon 5 of 5)	5116	NM_001144936	65998	Hs.191073	NM_001144936	ENSG00000188070	C11orf95	-	chromosome 11 open reading frame 95	protein-coding	promoter	ENCODE-HMM	chr11:63760349-63767066	AGO2,ASH2L,BCL3,CHD1,CTCF,EGR1,EP300,ETS1,FIP1L1,FOSL1,FOXA1,FOXA2,GABPA,HDAC2,HNF4A,HNF4G,HNRNPL,JUND,KDM1A,KDM4A,MAX,MNT,MXI1,MYC,MYNN,NANOG,NFIB,NR2F6,PCBP1,PHF8,POLR2A,POLR2G,RBBP5,RBFOX2,RBM22,RBM39,REST,RFX5,RXRA,SIN3A,SIRT6,SMARCA4,SMC3,SP1,TAF1,TAF15,TAF7,TBP,TCF12,TFAP4,YY1,ZBTB33,ZFX,ZNF143	chr11:63762560-63763830
WGBS_DMR_chr11:63915547-63915690	chr11	63915547	63915690	HYPO	0	0	0	1	intron (NM_173587, intron 1 of 11)	intron (NM_173587, intron 1 of 11)	1226	NM_173587	283248	Hs.98788	NM_173587	ENSG00000167771	RCOR2	-	REST corepressor 2	protein-coding	enhancer	SegWey,DECRES	chr11:63914847-63921759	AFF1,AGO1,AGO2,ASH2L,ATF3,ATF4,ATF7,BCOR,BHLHE40,CBFA2T2,CBFA2T3,CBX1,CBX3,CHD1,CHD4,CREB3L1,CREM,CTBP1,CTCF,DACH1,DPF2,E2F6,EED,EGR1,ELF1,EP300,ESRRA,ETS1,ETV4,FIP1L1,FOSL2,FOXK2,FOXM1,GABPA,GATAD2A,GATAD2B,GMEB1,HDAC1,HDAC2,HNF4A,HNF4G,HNRNPK,HNRNPL,HNRNPLL,IKZF1,IRF1,JUND,KDM1A,KDM4A,L3MBTL2,LEF1,MAX,MBD2,MGA,MNT,MTA1,MTA3,MXI1,MYC,NCOA6,NCOR1,NFIC,NR2F1,NR2F2,NR2F6,NR3C1,NRF1,PBX3,PCBP1,PHF21…	chr11:63915480-63915710
WGBS_DMR_chr11:63998566-63999074	chr11	63998566	63999074	HYPO	0	0	1	1	TTS (NR_003089)	TTS (NR_003089)	12967	NM_017670	55611	Hs.473788	NM_017670	ENSG00000167770	OTUB1	HSPC263|OTB1|OTU1	OTU deubiquitinase, ubiquitin aldehyde binding 1	protein-coding	enhancer	SegWey	chr11:63996638-64002770	AGO1,AGO2,ASH2L,ATF2,BCL3,BCOR,CBX1,CHD4,CTCF,EGR1,ESRRA,FIP1L1,FOS,GABPA,HDAC2,HNRNPL,JUND,KDM1A,MEF2A,MITF,MNT,MYC,NR2F2,NR3C1,PCBP1,POLR2A,POLR2G,RAD21,RBFOX2,RBM22,RBM25,RCOR1,SIN3A,SMAD5,SMARCA4,SMC3,SP1,SUZ12,TAF1,TAF15,TCF7L2,YY1,ZBTB33,ZMYM3,ZNF143,ZNF263,ZNF687	-
Array_DMR_chr11:63998814-63999704	chr11	63998814	63999704	HYPO	0	0	1	1	TTS (NR_003089)	TTS (NR_003089)	13406	NM_017670	55611	Hs.473788	NM_017670	ENSG00000167770	OTUB1	HSPC263|OTB1|OTU1	OTU deubiquitinase, ubiquitin aldehyde binding 1	protein-coding	enhancer	SegWey	chr11:63996638-64002770	AGO1,AGO2,ASH2L,ATF2,BCL3,BCOR,CBX1,CHD4,CTCF,EGR1,ESRRA,FIP1L1,FOS,GABPA,HDAC2,HNRNPL,JUND,KDM1A,MEF2A,MITF,MNT,MYC,NR2F2,NR3C1,PCBP1,POLR2A,POLR2G,RAD21,RBFOX2,RBM22,RBM25,RCOR1,SIN3A,SMAD5,SMARCA4,SMC3,SP1,SUZ12,TAF1,TAF15,TCF7L2,YY1,ZBTB33,ZMYM3,ZNF143,ZNF263,ZNF687	-
Array_DMR_chr11:64059960-64060567	chr11	64059960	64060567	HYPO	0	0	1	0	intron (NM_014067, intron 3 of 10)	intron (NM_014067, intron 3 of 10)	-43627	NM_013280	23769	Hs.584876	NM_013280	ENSG00000126500	FLRT1	SPG68	fibronectin leucine rich transmembrane protein 1	protein-coding	enhancer	JungEtAl2019	-	-	-
WGBS_DMR_chr11:64067706-64067937	chr11	64067706	64067937	HYPO	0	0	0	1	intron (NM_014067, intron 3 of 10)	intron (NM_014067, intron 3 of 10)	-36069	NM_013280	23769	Hs.584876	NM_013280	ENSG00000126500	FLRT1	SPG68	fibronectin leucine rich transmembrane protein 1	protein-coding	enhancer	BENGI	chr11:64067247-64068008	CBFA2T3,EGR1,MEIS2,PKNOX1,TAL1,TCF12,ZEB2	-
WGBS_DMR_chr11:64165444-64165632	chr11	64165444	64165632	HYPER	0	0	0	1	intron (NM_014067, intron 1 of 10)	CpG	575	NM_014067	28992	Hs.602898	NM_014067	ENSG00000133315	MACROD1	LRP16	mono-ADP ribosylhydrolase 1	protein-coding	promoter	EnsemblRegBuild,ENCODE-HMM	chr11:64163691-64168689	AGO2,ASH2L,ATF4,ATF7,BACH1,BCOR,BHLHE40,BRD4,CBX1,CBX3,CHD4,CLOCK,CREB3L1,CREM,CTBP1,CTCF,DACH1,DPF2,E2F1,E2F6,E4F1,EGR1,ELF1,ELF4,EP300,EP400,ESRRA,ETS1,ETV4,EZH2,FIP1L1,FOXA1,FOXA2,FOXK2,FUS,GABPA,GABPB1,GATA3,GATAD2A,GATAD2B,GMEB1,HCFC1,HDAC1,HDAC2,HNF4A,HNRNPL,HNRNPLL,IKZF1,IRF1,JUND,KDM1A,KDM4A,L3MBTL2,LEF1,MAX,MBD2,MEIS2,MGA,MIER1,MITF,MLLT1,MNT,MTA1,MTA2,MTA3,MXI1,MYC,NBN,NCOA1,NCOA3,NEURO…	-
WGBS_DMR_chr11:64225046-64225453	chr11	64225046	64225453	HYPO	0	0	0	1	intron (NM_001033678, intron 3 of 7)	intron (NM_001033678, intron 3 of 7)	620	NM_001160393	83707	Hs.326586	NM_031472	ENSG00000149743	TRPT1	-	tRNA phosphotransferase 1	protein-coding	promoter	FOCS	chr11:64222157-64227376	AGO1,AGO2,ARNT,ASH2L,ATF4,ATF7,BACH1,BCL3,BHLHE40,C11orf30,CBFB,CBX1,CC2D1A,CDC5L,CEBPB,CHD1,CREB3L1,CREM,CTBP1,CTCF,DPF2,E2F6,E2F8,E4F1,EED,EGR1,ELF1,ELF4,ELK1,EP300,EP400,ESRRA,ETS1,ETV4,ETV6,FIP1L1,FOS,FOSL2,FUS,GABPA,GABPB1,GATA4,GATAD2B,GMEB1,HCFC1,HDAC1,HDAC2,HNRNPK,HNRNPL,HNRNPLL,IKZF1,IKZF2,IRF1,IRF2,JUN,JUND,KDM1A,KDM4A,KDM5A,KDM5B,L3MBTL2,MAX,MBD2,MGA,MLLT1,MNT,MTA1,MTA2,MTA3,MXI1,MYC,M…	-
WGBS_DMR_chr11:64342120-64342652	chr11	64342120	64342652	HYPER	0	0	0	1	promoter-TSS (NR_106977)	promoter-TSS (NR_106977)	-482	NR_106977	102466815	-	NR_106977	ENSG00000278359	MIR7155	hsa-mir-7155	microRNA 7155	ncRNA	enhancer	DECRES	chr11:64339286-64343411	AGO1,ASH2L,ATF7,BACH1,BCOR,BHLHE40,BRD9,CBFA2T2,CBFA2T3,CBFB,CBX1,CBX3,CC2D1A,CREM,CTBP1,CTCF,DACH1,DNMT1,DPF2,E2F6,E4F1,EBF1,EED,EGR1,ELF1,ELK1,EP300,ESRRA,ETS1,ETV6,FIP1L1,FOXA1,GABPA,GABPB1,GATAD2B,GMEB1,HCFC1,HDAC1,HDAC2,HNRNPK,HNRNPLL,IKZF1,IKZF2,IRF1,JUN,JUND,KDM1A,KDM4A,KDM5B,KLF16,L3MBTL2,MAFF,MAFK,MAX,MEF2A,MEF2B,MEF2C,MGA,MITF,MLLT1,MNT,MTA1,MTA2,MTA3,MXI1,MYC,NBN,NFATC3,NFE2L2,NFIB,NFI…	-
WGBS_DMR_chr11:64371138-64371418	chr11	64371138	64371418	HYPO	0	0	0	1	intron (NM_001006944, intron 16 of 16)	intron (NM_001006944, intron 16 of 16)	2676	NR_031602	100302280	-	NR_031602	ENSG00000221273	MIR1237	MIRN1237|hsa-mir-1237	microRNA 1237	ncRNA	-	-	-	-	-
WGBS_DMR_chr11:64380455-64380545	chr11	64380455	64380545	HYPER	0	0	0	1	Intergenic	Intergenic	11898	NR_031602	100302280	-	NR_031602	ENSG00000221273	MIR1237	MIRN1237|hsa-mir-1237	microRNA 1237	ncRNA	enhancer	JungEtAl2019	-	-	chr11:64380340-64380690
WGBS_DMR_chr11:64607625-64607746	chr11	64607625	64607746	HYPER	0	0	0	1	exon (NM_015080, exon 23 of 23)	exon (NM_015080, exon 23 of 23)	16875	NM_001276327	116085	Hs.174424	NM_144585	ENSG00000197891	SLC22A12	OAT4L|RST|URAT1	solute carrier family 22 member 12	protein-coding	-	-	-	-	-
WGBS_DMR_chr11:64607804-64608293	chr11	64607804	64608293	HYPER	0	0	0	1	exon (NM_015080, exon 23 of 23)	exon (NM_015080, exon 23 of 23)	17238	NM_001276327	116085	Hs.174424	NM_144585	ENSG00000197891	SLC22A12	OAT4L|RST|URAT1	solute carrier family 22 member 12	protein-coding	-	-	-	-	-
WGBS_DMR_chr11:64716171-64716445	chr11	64716171	64716445	HYPO	0	0	0	1	intron (NM_138732, intron 1 of 19)	intron (NM_138732, intron 1 of 19)	6880	NM_015080	9379	Hs.372938	NM_015080	ENSG00000110076	NRXN2	-	neurexin 2	protein-coding	enhancer	JungEtAl2019	-	-	-
WGBS_DMR_chr11:65048001-65048225	chr11	65048001	65048225	HYPER	0	0	0	1	intron (NM_005468, intron 10 of 17)	CpG-4436	7209	NM_013299	29901	Hs.23642	NM_013299	ENSG00000168061	SAC3D1	HSU79266|SHD1	SAC3 domain containing 1	protein-coding	promoter	BENGI,EnsemblRegBuild,ENCODE-HMM	chr11:65047697-65048612	AGO2,KDM4A	chr11:65047360-65048330
WGBS_DMR_chr11:65204595-65204950	chr11	65204595	65204950	HYPO	0	0	0	1	exon (NM_001198868, exon 11 of 22)	exon (NM_001198868, exon 11 of 22)	-9068	NR_033396	440044	Hs.532372	NM_001004326	ENSG00000197847	SLC22A20P	Oat6|SLC22A20	solute carrier family 22 member 20, pseudogene	pseudo	enhancer	ENCODE-HMM	chr11:65204273-65207337	AGO2,ARID2,ASH2L,ATF7,BACH1,CC2D1A,CTCF,EGR1,EP300,FIP1L1,GABPA,HDAC2,HNRNPK,IKZF1,IKZF2,JUND,KDM1A,KDM4B,MAX,MYC,NANOG,NCOA1,NEUROD1,NFIC,PCBP1,PHF21A,PML,POLR2A,POLR2G,RAD21,RB1,RBFOX2,RBM39,REST,RUNX3,SIN3A,SMARCA5,SMC3,TAF1,TAF15,TAL1,TBP,TRIM22,USF2,XRCC5,YY1,ZBTB33,ZBTB7A,ZNF143,ZNF24,ZNF263,ZNF444	-
[truncated: 3,966 more rows]
