# Supplementary material for: Diagnostic utility of DNA methylation analysis in genetically unsolved pediatric epilepsies and CHD2 episignature refinement
Source: Nat Commun. 2024 Aug 6;15:6524. doi: 10.1038/s41467-024-50159-6 (PMC11303402; doi:10.1038/s41467-024-50159-6)
Supplement: Supplementary file 12 — Supplementary Data 9 [file 41467_2024_50159_MOESM12_ESM.xlsx]

## Sheet: SupplementaryData9
Supplementary Data 9: List of randomly generated genomic coordinates for comparison of functional annotations with CHD2 DMRs
chr	start	stop	ID	Replicate
chr1	1321390	1321766	Rep-1_region_1	Rep-1
chr1	1382601	1384243	Rep-1_region_2	Rep-1
chr1	1847339	1849482	Rep-1_region_3	Rep-1
chr1	2068700	2068833	Rep-1_region_4	Rep-1
chr1	3128400	3128532	Rep-1_region_5	Rep-1
chr1	3346733	3348206	Rep-1_region_6	Rep-1
chr1	3918298	3919301	Rep-1_region_7	Rep-1
chr1	6087780	6088513	Rep-1_region_8	Rep-1
chr1	7142547	7143501	Rep-1_region_9	Rep-1
chr1	7337542	7338301	Rep-1_region_10	Rep-1
chr1	9251576	9254371	Rep-1_region_11	Rep-1
chr1	10727074	10727419	Rep-1_region_12	Rep-1
chr1	11611608	11612525	Rep-1_region_13	Rep-1
chr1	11795165	11796948	Rep-1_region_14	Rep-1
chr1	16608167	16609391	Rep-1_region_15	Rep-1
chr1	16619405	16621567	Rep-1_region_16	Rep-1
chr1	17061128	17063212	Rep-1_region_17	Rep-1
chr1	17713783	17716353	Rep-1_region_18	Rep-1
chr1	17894223	17895871	Rep-1_region_19	Rep-1
chr1	18790583	18793537	Rep-1_region_20	Rep-1
chr1	19189814	19189953	Rep-1_region_21	Rep-1
chr1	20016031	20018214	Rep-1_region_22	Rep-1
chr1	20623471	20624211	Rep-1_region_23	Rep-1
chr1	21029960	21030786	Rep-1_region_24	Rep-1
chr1	21098067	21100368	Rep-1_region_25	Rep-1
chr1	21277202	21277692	Rep-1_region_26	Rep-1
chr1	21351292	21353617	Rep-1_region_27	Rep-1
chr1	22285564	22285955	Rep-1_region_28	Rep-1
chr1	22636049	22637001	Rep-1_region_29	Rep-1
chr1	22852253	22854230	Rep-1_region_30	Rep-1
chr1	23829835	23831239	Rep-1_region_31	Rep-1
chr1	24075444	24077194	Rep-1_region_32	Rep-1
chr1	24467007	24470048	Rep-1_region_33	Rep-1
chr1	24696309	24696796	Rep-1_region_34	Rep-1
chr1	25053161	25056245	Rep-1_region_35	Rep-1
chr1	26799006	26800475	Rep-1_region_36	Rep-1
chr1	28060257	28061925	Rep-1_region_37	Rep-1
chr1	32871640	32871979	Rep-1_region_38	Rep-1
chr1	33783248	33783351	Rep-1_region_39	Rep-1
chr1	33973056	33975245	Rep-1_region_40	Rep-1
chr1	34570249	34572070	Rep-1_region_41	Rep-1
chr1	35568662	35571756	Rep-1_region_42	Rep-1
chr1	36194358	36195803	Rep-1_region_43	Rep-1
chr1	36774960	36775854	Rep-1_region_44	Rep-1
chr1	36869746	36872201	Rep-1_region_45	Rep-1
chr1	37866455	37869549	Rep-1_region_46	Rep-1
chr1	38677622	38677870	Rep-1_region_47	Rep-1
chr1	38955468	38958407	Rep-1_region_48	Rep-1
chr1	39844928	39846639	Rep-1_region_49	Rep-1
chr1	40443747	40444091	Rep-1_region_50	Rep-1
chr1	40715870	40717800	Rep-1_region_51	Rep-1
chr1	42000593	42001674	Rep-1_region_52	Rep-1
chr1	42554148	42556955	Rep-1_region_53	Rep-1
chr1	42577570	42578555	Rep-1_region_54	Rep-1
chr1	42927861	42930645	Rep-1_region_55	Rep-1
chr1	44319634	44320621	Rep-1_region_56	Rep-1
chr1	45889584	45890434	Rep-1_region_57	Rep-1
chr1	48525256	48527429	Rep-1_region_58	Rep-1
chr1	48994769	48996157	Rep-1_region_59	Rep-1
chr1	50036515	50036613	Rep-1_region_60	Rep-1
chr1	50341845	50344495	Rep-1_region_61	Rep-1
chr1	51823028	51824523	Rep-1_region_62	Rep-1
chr1	52201878	52202482	Rep-1_region_63	Rep-1
chr1	54493444	54496255	Rep-1_region_64	Rep-1
chr1	54494243	54494532	Rep-1_region_65	Rep-1
chr1	56429563	56430497	Rep-1_region_66	Rep-1
chr1	56792084	56794851	Rep-1_region_67	Rep-1
chr1	58224022	58225241	Rep-1_region_68	Rep-1
chr1	59372279	59373051	Rep-1_region_69	Rep-1
chr1	59997069	59997834	Rep-1_region_70	Rep-1
chr1	61082769	61084120	Rep-1_region_71	Rep-1
chr1	61325183	61327761	Rep-1_region_72	Rep-1
chr1	61848548	61850096	Rep-1_region_73	Rep-1
chr1	62646468	62648264	Rep-1_region_74	Rep-1
chr1	63822637	63825286	Rep-1_region_75	Rep-1
chr1	64235119	64236214	Rep-1_region_76	Rep-1
chr1	64467630	64470714	Rep-1_region_77	Rep-1
chr1	67194356	67195404	Rep-1_region_78	Rep-1
chr1	69390298	69392157	Rep-1_region_79	Rep-1
chr1	72531946	72534171	Rep-1_region_80	Rep-1
chr1	72621864	72622520	Rep-1_region_81	Rep-1
chr1	74652413	74654450	Rep-1_region_82	Rep-1
chr1	74787806	74789686	Rep-1_region_83	Rep-1
chr1	75964200	75966758	Rep-1_region_84	Rep-1
chr1	76308823	76308902	Rep-1_region_85	Rep-1
chr1	78093955	78096156	Rep-1_region_86	Rep-1
chr1	79431418	79432036	Rep-1_region_87	Rep-1
chr1	79474946	79477461	Rep-1_region_88	Rep-1
chr1	80425145	80427239	Rep-1_region_89	Rep-1
chr1	80470704	80472589	Rep-1_region_90	Rep-1
chr1	80846719	80847606	Rep-1_region_91	Rep-1
chr1	82847670	82849662	Rep-1_region_92	Rep-1
chr1	82924019	82925572	Rep-1_region_93	Rep-1
chr1	83999870	84001067	Rep-1_region_94	Rep-1
chr1	84160267	84161825	Rep-1_region_95	Rep-1
chr1	84275000	84278052	Rep-1_region_96	Rep-1
chr1	84709783	84712390	Rep-1_region_97	Rep-1
chr1	87280236	87282183	Rep-1_region_98	Rep-1
chr1	88816646	88819497	Rep-1_region_99	Rep-1
chr1	90035260	90038017	Rep-1_region_100	Rep-1
chr1	90674481	90674705	Rep-1_region_101	Rep-1
chr1	90743295	90744899	Rep-1_region_102	Rep-1
chr1	92317264	92319981	Rep-1_region_103	Rep-1
chr1	92952646	92955268	Rep-1_region_104	Rep-1
chr1	93561888	93562801	Rep-1_region_105	Rep-1
chr1	94026603	94027812	Rep-1_region_106	Rep-1
chr1	94082718	94085256	Rep-1_region_107	Rep-1
chr1	94225200	94227135	Rep-1_region_108	Rep-1
chr1	94281289	94282577	Rep-1_region_109	Rep-1
chr1	95471999	95474066	Rep-1_region_110	Rep-1
chr1	97188947	97189451	Rep-1_region_111	Rep-1
chr1	97243429	97243908	Rep-1_region_112	Rep-1
chr1	97817354	97819059	Rep-1_region_113	Rep-1
chr1	99608430	99609687	Rep-1_region_114	Rep-1
chr1	100264305	100266307	Rep-1_region_115	Rep-1
chr1	100803890	100806576	Rep-1_region_116	Rep-1
chr1	103244150	103245549	Rep-1_region_117	Rep-1
chr1	104136874	104139715	Rep-1_region_118	Rep-1
chr1	107993041	107995777	Rep-1_region_119	Rep-1
chr1	108269721	108272645	Rep-1_region_120	Rep-1
chr1	108809253	108810681	Rep-1_region_121	Rep-1
chr1	109308507	109310182	Rep-1_region_122	Rep-1
chr1	109407245	109407451	Rep-1_region_123	Rep-1
chr1	109475171	109477309	Rep-1_region_124	Rep-1
chr1	109670154	109671643	Rep-1_region_125	Rep-1
chr1	110999721	111000510	Rep-1_region_126	Rep-1
chr1	111778983	111780163	Rep-1_region_127	Rep-1
chr1	111793217	111795484	Rep-1_region_128	Rep-1
chr1	112357499	112359417	Rep-1_region_129	Rep-1
chr1	112903385	112903749	Rep-1_region_130	Rep-1
chr1	114283856	114284173	Rep-1_region_131	Rep-1
chr1	114293861	114296656	Rep-1_region_132	Rep-1
chr1	115101069	115103955	Rep-1_region_133	Rep-1
chr1	115288362	115289838	Rep-1_region_134	Rep-1
chr1	118526282	118528392	Rep-1_region_135	Rep-1
chr1	118544555	118545627	Rep-1_region_136	Rep-1
chr1	119723596	119725999	Rep-1_region_137	Rep-1
chr1	119827571	119829041	Rep-1_region_138	Rep-1
chr1	120078385	120079931	Rep-1_region_139	Rep-1
chr1	121024101	121025354	Rep-1_region_140	Rep-1
chr1	121993134	121993201	Rep-1_region_141	Rep-1
chr1	122346527	122348234	Rep-1_region_142	Rep-1
chr1	122857814	122858559	Rep-1_region_143	Rep-1
chr1	124607416	124609482	Rep-1_region_144	Rep-1
chr1	124637009	124637580	Rep-1_region_145	Rep-1
chr1	124894941	124897240	Rep-1_region_146	Rep-1
chr1	126461569	126461971	Rep-1_region_147	Rep-1
chr1	130276910	130278430	Rep-1_region_148	Rep-1
chr1	131550483	131550936	Rep-1_region_149	Rep-1
chr1	131710797	131712942	Rep-1_region_150	Rep-1
chr1	131906830	131909216	Rep-1_region_151	Rep-1
chr1	137303989	137305125	Rep-1_region_152	Rep-1
chr1	138161527	138161811	Rep-1_region_153	Rep-1
chr1	138216501	138218804	Rep-1_region_154	Rep-1
chr1	139312213	139312292	Rep-1_region_155	Rep-1
chr1	141079619	141080914	Rep-1_region_156	Rep-1
chr1	142070829	142073514	Rep-1_region_157	Rep-1
chr1	142809365	142812192	Rep-1_region_158	Rep-1
chr1	144572797	144573082	Rep-1_region_159	Rep-1
chr1	145639115	145639712	Rep-1_region_160	Rep-1
chr1	146527471	146529888	Rep-1_region_161	Rep-1
chr1	148605700	148607916	Rep-1_region_162	Rep-1
chr1	149662246	149664587	Rep-1_region_163	Rep-1
chr1	151141174	151141975	Rep-1_region_164	Rep-1
chr1	153215791	153217392	Rep-1_region_165	Rep-1
chr1	155522650	155523597	Rep-1_region_166	Rep-1
chr1	155731659	155732182	Rep-1_region_167	Rep-1
chr1	155803294	155804163	Rep-1_region_168	Rep-1
chr1	157118923	157119213	Rep-1_region_169	Rep-1
chr1	157513144	157515652	Rep-1_region_170	Rep-1
chr1	160443659	160446714	Rep-1_region_171	Rep-1
chr1	162325481	162326717	Rep-1_region_172	Rep-1
chr1	163985424	163986041	Rep-1_region_173	Rep-1
chr1	165793201	165793794	Rep-1_region_174	Rep-1
chr1	165799224	165800379	Rep-1_region_175	Rep-1
chr1	166745666	166748550	Rep-1_region_176	Rep-1
chr1	167272174	167273196	Rep-1_region_177	Rep-1
chr1	168479557	168479944	Rep-1_region_178	Rep-1
chr1	170859304	170861589	Rep-1_region_179	Rep-1
chr1	172389601	172391471	Rep-1_region_180	Rep-1
chr1	173511866	173514701	Rep-1_region_181	Rep-1
chr1	175271748	175274824	Rep-1_region_182	Rep-1
chr1	177186950	177188694	Rep-1_region_183	Rep-1
chr1	178419695	178420043	Rep-1_region_184	Rep-1
chr1	178651802	178653231	Rep-1_region_185	Rep-1
chr1	179261101	179263487	Rep-1_region_186	Rep-1
chr1	179607473	179609723	Rep-1_region_187	Rep-1
chr1	181315533	181316737	Rep-1_region_188	Rep-1
chr1	181765062	181766785	Rep-1_region_189	Rep-1
chr1	184588767	184590250	Rep-1_region_190	Rep-1
chr1	187290483	187291584	Rep-1_region_191	Rep-1
chr1	188694652	188696853	Rep-1_region_192	Rep-1
chr1	188905772	188906086	Rep-1_region_193	Rep-1
chr1	190110587	190111866	Rep-1_region_194	Rep-1
chr1	191041935	191044624	Rep-1_region_195	Rep-1
chr1	191150098	191151014	Rep-1_region_196	Rep-1
chr1	199180669	199181482	Rep-1_region_197	Rep-1
chr1	201212910	201214648	Rep-1_region_198	Rep-1
chr1	202754498	202754747	Rep-1_region_199	Rep-1
chr1	204985018	204985745	Rep-1_region_200	Rep-1
chr1	205159920	205162210	Rep-1_region_201	Rep-1
chr1	205464437	205466158	Rep-1_region_202	Rep-1
chr1	206097092	206097548	Rep-1_region_203	Rep-1
chr1	206444777	206446846	Rep-1_region_204	Rep-1
chr1	206770195	206771533	Rep-1_region_205	Rep-1
chr1	207103527	207106092	Rep-1_region_206	Rep-1
chr1	207149819	207151693	Rep-1_region_207	Rep-1
chr1	208674824	208676155	Rep-1_region_208	Rep-1
chr1	208899198	208901636	Rep-1_region_209	Rep-1
chr1	213916553	213918120	Rep-1_region_210	Rep-1
chr1	214578555	214580828	Rep-1_region_211	Rep-1
chr1	214695546	214698512	Rep-1_region_212	Rep-1
chr1	215595392	215597189	Rep-1_region_213	Rep-1
chr1	216792734	216793018	Rep-1_region_214	Rep-1
chr1	218028262	218030307	Rep-1_region_215	Rep-1
chr1	218297247	218299356	Rep-1_region_216	Rep-1
chr1	219491922	219494334	Rep-1_region_217	Rep-1
chr1	222609554	222610182	Rep-1_region_218	Rep-1
chr1	223042622	223045041	Rep-1_region_219	Rep-1
chr1	226651366	226652833	Rep-1_region_220	Rep-1
chr1	230800652	230803421	Rep-1_region_221	Rep-1
chr1	230999637	230999898	Rep-1_region_222	Rep-1
chr1	233463307	233464711	Rep-1_region_223	Rep-1
chr1	234147067	234148280	Rep-1_region_224	Rep-1
chr1	234288400	234291281	Rep-1_region_225	Rep-1
chr1	234620948	234622589	Rep-1_region_226	Rep-1
chr1	234708769	234709232	Rep-1_region_227	Rep-1
chr1	235807730	235810046	Rep-1_region_228	Rep-1
chr1	239365689	239366936	Rep-1_region_229	Rep-1
chr1	242747662	242748569	Rep-1_region_230	Rep-1
chr1	242935857	242937741	Rep-1_region_231	Rep-1
chr1	243724824	243727788	Rep-1_region_232	Rep-1
chr1	244989056	244991465	Rep-1_region_233	Rep-1
chr1	245010082	245012074	Rep-1_region_234	Rep-1
chr1	245872462	245874636	Rep-1_region_235	Rep-1
chr1	246844846	246846980	Rep-1_region_236	Rep-1
chr1	247855438	247856001	Rep-1_region_237	Rep-1
chr2	1092632	1094226	Rep-1_region_238	Rep-1
chr2	1238962	1241021	Rep-1_region_239	Rep-1
chr2	3570158	3571151	Rep-1_region_240	Rep-1
chr2	6905857	6907371	Rep-1_region_241	Rep-1
chr2	7955972	7956053	Rep-1_region_242	Rep-1
chr2	8600545	8602444	Rep-1_region_243	Rep-1
chr2	8706945	8708357	Rep-1_region_244	Rep-1
chr2	9897518	9899403	Rep-1_region_245	Rep-1
chr2	10003252	10004623	Rep-1_region_246	Rep-1
chr2	10168481	10168658	Rep-1_region_247	Rep-1
chr2	13476807	13479183	Rep-1_region_248	Rep-1
chr2	13588030	13590843	Rep-1_region_249	Rep-1
chr2	15458556	15460739	Rep-1_region_250	Rep-1
chr2	16355188	16356482	Rep-1_region_251	Rep-1
chr2	16854226	16856153	Rep-1_region_252	Rep-1
chr2	17218224	17219860	Rep-1_region_253	Rep-1
chr2	17983387	17983809	Rep-1_region_254	Rep-1
chr2	17994599	17996206	Rep-1_region_255	Rep-1
chr2	18423653	18425797	Rep-1_region_256	Rep-1
chr2	22032859	22032922	Rep-1_region_257	Rep-1
chr2	22755305	22758153	Rep-1_region_258	Rep-1
chr2	23112622	23115555	Rep-1_region_259	Rep-1
chr2	25281869	25283713	Rep-1_region_260	Rep-1
chr2	29776028	29776237	Rep-1_region_261	Rep-1
chr2	30495232	30497738	Rep-1_region_262	Rep-1
chr2	31275871	31278280	Rep-1_region_263	Rep-1
chr2	31368107	31371004	Rep-1_region_264	Rep-1
chr2	31477309	31478151	Rep-1_region_265	Rep-1
chr2	31750848	31753494	Rep-1_region_266	Rep-1
chr2	33152658	33153456	Rep-1_region_267	Rep-1
chr2	33463010	33464637	Rep-1_region_268	Rep-1
chr2	33936530	33937317	Rep-1_region_269	Rep-1
chr2	34220970	34223577	Rep-1_region_270	Rep-1
chr2	34358401	34358814	Rep-1_region_271	Rep-1
chr2	34985186	34987746	Rep-1_region_272	Rep-1
chr2	36466580	36467789	Rep-1_region_273	Rep-1
chr2	36881148	36882141	Rep-1_region_274	Rep-1
chr2	38243245	38245306	Rep-1_region_275	Rep-1
chr2	38908239	38911093	Rep-1_region_276	Rep-1
chr2	39109154	39111521	Rep-1_region_277	Rep-1
chr2	39333719	39334981	Rep-1_region_278	Rep-1
chr2	39936638	39937964	Rep-1_region_279	Rep-1
chr2	40743926	40745396	Rep-1_region_280	Rep-1
chr2	43109290	43110004	Rep-1_region_281	Rep-1
chr2	43145698	43148501	Rep-1_region_282	Rep-1
chr2	44924716	44924938	Rep-1_region_283	Rep-1
chr2	45552847	45553067	Rep-1_region_284	Rep-1
chr2	45740336	45742357	Rep-1_region_285	Rep-1
chr2	46504456	46505273	Rep-1_region_286	Rep-1
chr2	48594905	48595918	Rep-1_region_287	Rep-1
chr2	49665930	49668400	Rep-1_region_288	Rep-1
chr2	50870402	50872222	Rep-1_region_289	Rep-1
chr2	51835756	51835875	Rep-1_region_290	Rep-1
chr2	52013550	52015513	Rep-1_region_291	Rep-1
chr2	53646100	53649062	Rep-1_region_292	Rep-1
chr2	58706902	58709640	Rep-1_region_293	Rep-1
chr2	58922588	58924091	Rep-1_region_294	Rep-1
chr2	58991185	58993736	Rep-1_region_295	Rep-1
chr2	59049137	59050865	Rep-1_region_296	Rep-1
chr2	61085681	61086130	Rep-1_region_297	Rep-1
chr2	61227616	61227910	Rep-1_region_298	Rep-1
chr2	63347181	63347565	Rep-1_region_299	Rep-1
chr2	65659988	65660476	Rep-1_region_300	Rep-1
chr2	66480770	66481334	Rep-1_region_301	Rep-1
chr2	69741145	69741313	Rep-1_region_302	Rep-1
chr2	70287269	70288526	Rep-1_region_303	Rep-1
chr2	72374955	72375795	Rep-1_region_304	Rep-1
chr2	72473600	72476345	Rep-1_region_305	Rep-1
chr2	73077724	73078106	Rep-1_region_306	Rep-1
chr2	73520555	73520786	Rep-1_region_307	Rep-1
chr2	74722816	74723754	Rep-1_region_308	Rep-1
chr2	77139172	77139502	Rep-1_region_309	Rep-1
chr2	77547657	77549705	Rep-1_region_310	Rep-1
chr2	77772164	77772934	Rep-1_region_311	Rep-1
chr2	78903547	78905077	Rep-1_region_312	Rep-1
chr2	79052803	79054974	Rep-1_region_313	Rep-1
chr2	80356868	80359058	Rep-1_region_314	Rep-1
chr2	80948400	80950898	Rep-1_region_315	Rep-1
chr2	81137906	81139920	Rep-1_region_316	Rep-1
chr2	81219595	81219792	Rep-1_region_317	Rep-1
chr2	82190694	82191755	Rep-1_region_318	Rep-1
chr2	82934927	82936636	Rep-1_region_319	Rep-1
chr2	84551077	84553693	Rep-1_region_320	Rep-1
chr2	85889385	85890239	Rep-1_region_321	Rep-1
chr2	86502919	86503211	Rep-1_region_322	Rep-1
chr2	88550653	88552096	Rep-1_region_323	Rep-1
chr2	91549066	91550567	Rep-1_region_324	Rep-1
chr2	95538776	95541196	Rep-1_region_325	Rep-1
chr2	96965318	96966157	Rep-1_region_326	Rep-1
chr2	98729038	98730475	Rep-1_region_327	Rep-1
chr2	100811183	100812272	Rep-1_region_328	Rep-1
chr2	103688696	103690968	Rep-1_region_329	Rep-1
chr2	103818078	103820398	Rep-1_region_330	Rep-1
chr2	105140087	105142149	Rep-1_region_331	Rep-1
chr2	106774747	106777444	Rep-1_region_332	Rep-1
chr2	107440537	107442423	Rep-1_region_333	Rep-1
chr2	108878215	108881103	Rep-1_region_334	Rep-1
chr2	109075002	109076768	Rep-1_region_335	Rep-1
chr2	110847210	110849402	Rep-1_region_336	Rep-1
chr2	111048186	111050829	Rep-1_region_337	Rep-1
chr2	112173054	112174081	Rep-1_region_338	Rep-1
chr2	113928051	113929109	Rep-1_region_339	Rep-1
chr2	113959649	113962283	Rep-1_region_340	Rep-1
chr2	115019870	115020209	Rep-1_region_341	Rep-1
chr2	115733864	115735584	Rep-1_region_342	Rep-1
chr2	115981782	115983724	Rep-1_region_343	Rep-1
chr2	116898423	116898685	Rep-1_region_344	Rep-1
chr2	117018792	117021204	Rep-1_region_345	Rep-1
chr2	118659516	118661481	Rep-1_region_346	Rep-1
chr2	119018499	119019205	Rep-1_region_347	Rep-1
chr2	120941926	120943781	Rep-1_region_348	Rep-1
chr2	122455600	122456144	Rep-1_region_349	Rep-1
chr2	124010468	124011274	Rep-1_region_350	Rep-1
chr2	124446672	124447492	Rep-1_region_351	Rep-1
chr2	124687327	124688458	Rep-1_region_352	Rep-1
chr2	127794581	127797428	Rep-1_region_353	Rep-1
chr2	128393557	128394308	Rep-1_region_354	Rep-1
chr2	129816640	129817095	Rep-1_region_355	Rep-1
chr2	130191714	130192475	Rep-1_region_356	Rep-1
chr2	132077345	132079729	Rep-1_region_357	Rep-1
chr2	132231437	132232280	Rep-1_region_358	Rep-1
chr2	136292611	136294040	Rep-1_region_359	Rep-1
chr2	137715034	137715649	Rep-1_region_360	Rep-1
chr2	139506690	139507958	Rep-1_region_361	Rep-1
chr2	141651282	141653761	Rep-1_region_362	Rep-1
chr2	142379986	142381631	Rep-1_region_363	Rep-1
chr2	143611017	143612457	Rep-1_region_364	Rep-1
chr2	143628243	143630300	Rep-1_region_365	Rep-1
chr2	144697931	144698279	Rep-1_region_366	Rep-1
chr2	145003949	145006653	Rep-1_region_367	Rep-1
chr2	146840464	146842111	Rep-1_region_368	Rep-1
chr2	147073437	147074470	Rep-1_region_369	Rep-1
chr2	148363204	148364893	Rep-1_region_370	Rep-1
chr2	151193791	151196058	Rep-1_region_371	Rep-1
chr2	151762568	151765486	Rep-1_region_372	Rep-1
chr2	151872987	151873412	Rep-1_region_373	Rep-1
chr2	153823731	153826597	Rep-1_region_374	Rep-1
chr2	154089585	154092506	Rep-1_region_375	Rep-1
chr2	155166869	155167605	Rep-1_region_376	Rep-1
chr2	156297537	156297997	Rep-1_region_377	Rep-1
chr2	157249704	157251056	Rep-1_region_378	Rep-1
chr2	158129482	158131625	Rep-1_region_379	Rep-1
chr2	160090043	160091282	Rep-1_region_380	Rep-1
chr2	162027468	162030533	Rep-1_region_381	Rep-1
chr2	165493962	165495710	Rep-1_region_382	Rep-1
chr2	167388495	167390450	Rep-1_region_383	Rep-1
chr2	169063337	169065997	Rep-1_region_384	Rep-1
chr2	169486912	169489166	Rep-1_region_385	Rep-1
chr2	169492627	169492743	Rep-1_region_386	Rep-1
chr2	169538015	169540683	Rep-1_region_387	Rep-1
chr2	169943700	169944924	Rep-1_region_388	Rep-1
chr2	170393522	170395292	Rep-1_region_389	Rep-1
chr2	172067114	172069246	Rep-1_region_390	Rep-1
chr2	172335948	172338381	Rep-1_region_391	Rep-1
chr2	172359436	172362023	Rep-1_region_392	Rep-1
chr2	172800544	172801667	Rep-1_region_393	Rep-1
chr2	176410085	176411991	Rep-1_region_394	Rep-1
chr2	177926676	177929268	Rep-1_region_395	Rep-1
chr2	179917272	179920215	Rep-1_region_396	Rep-1
chr2	180358911	180359374	Rep-1_region_397	Rep-1
chr2	180460799	180461674	Rep-1_region_398	Rep-1
chr2	182010153	182012215	Rep-1_region_399	Rep-1
chr2	182063868	182065274	Rep-1_region_400	Rep-1
chr2	182374870	182376541	Rep-1_region_401	Rep-1
chr2	182542401	182545137	Rep-1_region_402	Rep-1
chr2	182583676	182583908	Rep-1_region_403	Rep-1
chr2	182873605	182876540	Rep-1_region_404	Rep-1
chr2	185155982	185156103	Rep-1_region_405	Rep-1
chr2	185439203	185440132	Rep-1_region_406	Rep-1
chr2	186268345	186268785	Rep-1_region_407	Rep-1
chr2	187086795	187088563	Rep-1_region_408	Rep-1
chr2	188716591	188718133	Rep-1_region_409	Rep-1
chr2	189425153	189425771	Rep-1_region_410	Rep-1
chr2	192678788	192679127	Rep-1_region_411	Rep-1
chr2	192955257	192958093	Rep-1_region_412	Rep-1
chr2	194311483	194314242	Rep-1_region_413	Rep-1
chr2	195467861	195470774	Rep-1_region_414	Rep-1
chr2	195980764	195981426	Rep-1_region_415	Rep-1
chr2	196283669	196284598	Rep-1_region_416	Rep-1
chr2	197885259	197886028	Rep-1_region_417	Rep-1
chr2	198856210	198858508	Rep-1_region_418	Rep-1
chr2	202401485	202404268	Rep-1_region_419	Rep-1
chr2	203280719	203281298	Rep-1_region_420	Rep-1
chr2	203416245	203419126	Rep-1_region_421	Rep-1
chr2	208115423	208117171	Rep-1_region_422	Rep-1
chr2	212730171	212732088	Rep-1_region_423	Rep-1
chr2	214109980	214112663	Rep-1_region_424	Rep-1
chr2	214209260	214209862	Rep-1_region_425	Rep-1
chr2	215098208	215099321	Rep-1_region_426	Rep-1
chr2	217207959	217208971	Rep-1_region_427	Rep-1
chr2	217504066	217505776	Rep-1_region_428	Rep-1
chr2	218203871	218206734	Rep-1_region_429	Rep-1
chr2	218392888	218393016	Rep-1_region_430	Rep-1
chr2	220171024	220173276	Rep-1_region_431	Rep-1
chr2	221753526	221754690	Rep-1_region_432	Rep-1
chr2	222208746	222211722	Rep-1_region_433	Rep-1
chr2	222455419	222456748	Rep-1_region_434	Rep-1
chr2	223655241	223656726	Rep-1_region_435	Rep-1
chr2	224195741	224196007	Rep-1_region_436	Rep-1
chr2	225846122	225847891	Rep-1_region_437	Rep-1
chr2	226518476	226519356	Rep-1_region_438	Rep-1
chr2	227761663	227763836	Rep-1_region_439	Rep-1
chr2	228373641	228376539	Rep-1_region_440	Rep-1
chr2	228455122	228456030	Rep-1_region_441	Rep-1
chr2	228662287	228664788	Rep-1_region_442	Rep-1
chr2	230460060	230461702	Rep-1_region_443	Rep-1
chr2	233022928	233025796	Rep-1_region_444	Rep-1
chr2	233487311	233488092	Rep-1_region_445	Rep-1
chr2	233554789	233555054	Rep-1_region_446	Rep-1
chr2	234137050	234139708	Rep-1_region_447	Rep-1
chr2	236374879	236377669	Rep-1_region_448	Rep-1
chr2	236462703	236463757	Rep-1_region_449	Rep-1
chr2	239496637	239499137	Rep-1_region_450	Rep-1
chr2	241472669	241473481	Rep-1_region_451	Rep-1
chr3	178926	179776	Rep-1_region_452	Rep-1
chr3	1649366	1651051	Rep-1_region_453	Rep-1
chr3	3495336	3498098	Rep-1_region_454	Rep-1
chr3	4730708	4732336	Rep-1_region_455	Rep-1
chr3	5054395	5055574	Rep-1_region_456	Rep-1
chr3	5068168	5071234	Rep-1_region_457	Rep-1
chr3	5385669	5388408	Rep-1_region_458	Rep-1
chr3	6472260	6474918	Rep-1_region_459	Rep-1
chr3	6731526	6734380	Rep-1_region_460	Rep-1
chr3	8768619	8768703	Rep-1_region_461	Rep-1
chr3	8979931	8982408	Rep-1_region_462	Rep-1
chr3	9256370	9257868	Rep-1_region_463	Rep-1
chr3	9806502	9809201	Rep-1_region_464	Rep-1
chr3	9850098	9851542	Rep-1_region_465	Rep-1
chr3	10727563	10729304	Rep-1_region_466	Rep-1
chr3	11331720	11333407	Rep-1_region_467	Rep-1
chr3	12899701	12899982	Rep-1_region_468	Rep-1
chr3	15807002	15809574	Rep-1_region_469	Rep-1
chr3	16120294	16121506	Rep-1_region_470	Rep-1
chr3	17066329	17066396	Rep-1_region_471	Rep-1
chr3	19467993	19469391	Rep-1_region_472	Rep-1
chr3	20115314	20117566	Rep-1_region_473	Rep-1
chr3	22485265	22485883	Rep-1_region_474	Rep-1
chr3	22556170	22558218	Rep-1_region_475	Rep-1
chr3	22578730	22579418	Rep-1_region_476	Rep-1
chr3	23917580	23920014	Rep-1_region_477	Rep-1
chr3	24134219	24136298	Rep-1_region_478	Rep-1
chr3	25528189	25530949	Rep-1_region_479	Rep-1
chr3	28777752	28778265	Rep-1_region_480	Rep-1
chr3	28929718	28930365	Rep-1_region_481	Rep-1
chr3	29539089	29540963	Rep-1_region_482	Rep-1
chr3	29618309	29619675	Rep-1_region_483	Rep-1
chr3	30492398	30495343	Rep-1_region_484	Rep-1
chr3	30735116	30736362	Rep-1_region_485	Rep-1
chr3	30805256	30806561	Rep-1_region_486	Rep-1
chr3	31782683	31784991	Rep-1_region_487	Rep-1
chr3	34912713	34914785	Rep-1_region_488	Rep-1
chr3	36951980	36953800	Rep-1_region_489	Rep-1
chr3	38495032	38498092	Rep-1_region_490	Rep-1
chr3	39106303	39109200	Rep-1_region_491	Rep-1
chr3	40913560	40914224	Rep-1_region_492	Rep-1
chr3	41775543	41777572	Rep-1_region_493	Rep-1
chr3	44030422	44030854	Rep-1_region_494	Rep-1
chr3	46422587	46423722	Rep-1_region_495	Rep-1
chr3	47024445	47026317	Rep-1_region_496	Rep-1
chr3	48342653	48344919	Rep-1_region_497	Rep-1
chr3	48521237	48523587	Rep-1_region_498	Rep-1
chr3	48845457	48847523	Rep-1_region_499	Rep-1
chr3	49840588	49842029	Rep-1_region_500	Rep-1
chr3	50141412	50142477	Rep-1_region_501	Rep-1
chr3	52107164	52107884	Rep-1_region_502	Rep-1
chr3	53089915	53090627	Rep-1_region_503	Rep-1
chr3	54204468	54204697	Rep-1_region_504	Rep-1
chr3	57391765	57393819	Rep-1_region_505	Rep-1
chr3	57919533	57920296	Rep-1_region_506	Rep-1
chr3	58636033	58638284	Rep-1_region_507	Rep-1
chr3	58646039	58648716	Rep-1_region_508	Rep-1
chr3	58811388	58813073	Rep-1_region_509	Rep-1
chr3	59466752	59467977	Rep-1_region_510	Rep-1
chr3	59567733	59569238	Rep-1_region_511	Rep-1
chr3	60579131	60582079	Rep-1_region_512	Rep-1
chr3	62297597	62299051	Rep-1_region_513	Rep-1
chr3	64350172	64351596	Rep-1_region_514	Rep-1
chr3	66534322	66536061	Rep-1_region_515	Rep-1
chr3	68181349	68183549	Rep-1_region_516	Rep-1
chr3	71161068	71162615	Rep-1_region_517	Rep-1
chr3	71659269	71662359	Rep-1_region_518	Rep-1
chr3	72453088	72453432	Rep-1_region_519	Rep-1
chr3	72571120	72572864	Rep-1_region_520	Rep-1
chr3	73099548	73099891	Rep-1_region_521	Rep-1
chr3	74937388	74938250	Rep-1_region_522	Rep-1
chr3	75427368	75427548	Rep-1_region_523	Rep-1
chr3	75601313	75601514	Rep-1_region_524	Rep-1
chr3	76192098	76194213	Rep-1_region_525	Rep-1
chr3	77729804	77732209	Rep-1_region_526	Rep-1
chr3	78561119	78562026	Rep-1_region_527	Rep-1
chr3	79067292	79068451	Rep-1_region_528	Rep-1
chr3	82601186	82604079	Rep-1_region_529	Rep-1
chr3	82693188	82693671	Rep-1_region_530	Rep-1
chr3	83379476	83382204	Rep-1_region_531	Rep-1
chr3	86236441	86238076	Rep-1_region_532	Rep-1
chr3	88043355	88045965	Rep-1_region_533	Rep-1
chr3	88389671	88390515	Rep-1_region_534	Rep-1
chr3	89016563	89017338	Rep-1_region_535	Rep-1
chr3	90199300	90200586	Rep-1_region_536	Rep-1
chr3	90879976	90880255	Rep-1_region_537	Rep-1
chr3	91950971	91952014	Rep-1_region_538	Rep-1
chr3	93336873	93339688	Rep-1_region_539	Rep-1
chr3	93622205	93624655	Rep-1_region_540	Rep-1
chr3	94554619	94556537	Rep-1_region_541	Rep-1
chr3	94794887	94796731	Rep-1_region_542	Rep-1
chr3	95339347	95339723	Rep-1_region_543	Rep-1
chr3	96054054	96054838	Rep-1_region_544	Rep-1
chr3	96725767	96727598	Rep-1_region_545	Rep-1
chr3	96803940	96805792	Rep-1_region_546	Rep-1
chr3	97646064	97648294	Rep-1_region_547	Rep-1
chr3	98115758	98116371	Rep-1_region_548	Rep-1
chr3	99207017	99207545	Rep-1_region_549	Rep-1
chr3	100031971	100032284	Rep-1_region_550	Rep-1
chr3	100200013	100200549	Rep-1_region_551	Rep-1
chr3	104027594	104029260	Rep-1_region_552	Rep-1
chr3	104124647	104124806	Rep-1_region_553	Rep-1
chr3	104667783	104668269	Rep-1_region_554	Rep-1
chr3	105527687	105530658	Rep-1_region_555	Rep-1
chr3	105864070	105865296	Rep-1_region_556	Rep-1
chr3	107113450	107113724	Rep-1_region_557	Rep-1
chr3	108388171	108390166	Rep-1_region_558	Rep-1
chr3	108717663	108718423	Rep-1_region_559	Rep-1
chr3	110261818	110263894	Rep-1_region_560	Rep-1
chr3	112357508	112359564	Rep-1_region_561	Rep-1
chr3	113724709	113725250	Rep-1_region_562	Rep-1
chr3	115471185	115473847	Rep-1_region_563	Rep-1
chr3	116261062	116262127	Rep-1_region_564	Rep-1
chr3	116336741	116339145	Rep-1_region_565	Rep-1
chr3	116617179	116619348	Rep-1_region_566	Rep-1
chr3	116674004	116675922	Rep-1_region_567	Rep-1
chr3	116979563	116980476	Rep-1_region_568	Rep-1
chr3	118662543	118665116	Rep-1_region_569	Rep-1
chr3	119127370	119127737	Rep-1_region_570	Rep-1
chr3	119850595	119851785	Rep-1_region_571	Rep-1
chr3	119942617	119942923	Rep-1_region_572	Rep-1
chr3	122215072	122218037	Rep-1_region_573	Rep-1
chr3	123293327	123295575	Rep-1_region_574	Rep-1
chr3	123694096	123696813	Rep-1_region_575	Rep-1
chr3	123983743	123984561	Rep-1_region_576	Rep-1
chr3	125750626	125751926	Rep-1_region_577	Rep-1
chr3	126103272	126104962	Rep-1_region_578	Rep-1
chr3	127408230	127411183	Rep-1_region_579	Rep-1
chr3	128901785	128904191	Rep-1_region_580	Rep-1
chr3	129174117	129175221	Rep-1_region_581	Rep-1
chr3	131259574	131261749	Rep-1_region_582	Rep-1
chr3	131317521	131317796	Rep-1_region_583	Rep-1
chr3	132627312	132628709	Rep-1_region_584	Rep-1
chr3	133381459	133383266	Rep-1_region_585	Rep-1
chr3	134714148	134715006	Rep-1_region_586	Rep-1
chr3	137577953	137578875	Rep-1_region_587	Rep-1
chr3	137966443	137968499	Rep-1_region_588	Rep-1
chr3	138474749	138474990	Rep-1_region_589	Rep-1
chr3	139687368	139688714	Rep-1_region_590	Rep-1
chr3	140703595	140704211	Rep-1_region_591	Rep-1
chr3	141060084	141061254	Rep-1_region_592	Rep-1
chr3	143434942	143436470	Rep-1_region_593	Rep-1
chr3	144342199	144344128	Rep-1_region_594	Rep-1
chr3	145079904	145082110	Rep-1_region_595	Rep-1
chr3	145542593	145542753	Rep-1_region_596	Rep-1
chr3	146409059	146410951	Rep-1_region_597	Rep-1
chr3	147552461	147553948	Rep-1_region_598	Rep-1
chr3	148604141	148604581	Rep-1_region_599	Rep-1
chr3	148788442	148789669	Rep-1_region_600	Rep-1
chr3	149992875	149995947	Rep-1_region_601	Rep-1
chr3	150663855	150666909	Rep-1_region_602	Rep-1
chr3	150743932	150745638	Rep-1_region_603	Rep-1
chr3	154532452	154533395	Rep-1_region_604	Rep-1
chr3	156690734	156691375	Rep-1_region_605	Rep-1
chr3	156967819	156968272	Rep-1_region_606	Rep-1
chr3	158368129	158368757	Rep-1_region_607	Rep-1
chr3	159716269	159716952	Rep-1_region_608	Rep-1
chr3	159962291	159964104	Rep-1_region_609	Rep-1
chr3	161408156	161409321	Rep-1_region_610	Rep-1
chr3	163556007	163558043	Rep-1_region_611	Rep-1
chr3	163564402	163567237	Rep-1_region_612	Rep-1
chr3	163571396	163571446	Rep-1_region_613	Rep-1
chr3	164434741	164435693	Rep-1_region_614	Rep-1
chr3	164707253	164708939	Rep-1_region_615	Rep-1
chr3	166796159	166798315	Rep-1_region_616	Rep-1
chr3	167084867	167085017	Rep-1_region_617	Rep-1
chr3	167280870	167281183	Rep-1_region_618	Rep-1
chr3	168432857	168433265	Rep-1_region_619	Rep-1
chr3	171484520	171485263	Rep-1_region_620	Rep-1
chr3	172224201	172224419	Rep-1_region_621	Rep-1
chr3	173011110	173013725	Rep-1_region_622	Rep-1
chr3	175298723	175300947	Rep-1_region_623	Rep-1
chr3	176366492	176367391	Rep-1_region_624	Rep-1
chr3	176659599	176660992	Rep-1_region_625	Rep-1
chr3	177852388	177852517	Rep-1_region_626	Rep-1
chr3	178663481	178663848	Rep-1_region_627	Rep-1
chr3	179795137	179797830	Rep-1_region_628	Rep-1
chr3	181346922	181347400	Rep-1_region_629	Rep-1
chr3	182966665	182969023	Rep-1_region_630	Rep-1
chr3	183320893	183320978	Rep-1_region_631	Rep-1
chr3	184351226	184353110	Rep-1_region_632	Rep-1
chr3	185323477	185326058	Rep-1_region_633	Rep-1
chr3	185728169	185728942	Rep-1_region_634	Rep-1
chr3	186084263	186087012	Rep-1_region_635	Rep-1
chr3	186265264	186267324	Rep-1_region_636	Rep-1
chr3	187734502	187735044	Rep-1_region_637	Rep-1
chr3	187843669	187846665	Rep-1_region_638	Rep-1
chr3	188179878	188180678	Rep-1_region_639	Rep-1
chr3	188187542	188188202	Rep-1_region_640	Rep-1
chr3	190464099	190465972	Rep-1_region_641	Rep-1
chr3	190885030	190886476	Rep-1_region_642	Rep-1
chr3	191167109	191169819	Rep-1_region_643	Rep-1
chr3	191662821	191663709	Rep-1_region_644	Rep-1
chr3	191872285	191874804	Rep-1_region_645	Rep-1
chr3	192000378	192000952	Rep-1_region_646	Rep-1
chr3	192078499	192080709	Rep-1_region_647	Rep-1
chr3	192266940	192269937	Rep-1_region_648	Rep-1
chr3	192621462	192623821	Rep-1_region_649	Rep-1
chr3	194280754	194280840	Rep-1_region_650	Rep-1
chr3	195139464	195139605	Rep-1_region_651	Rep-1
chr3	195604646	195605665	Rep-1_region_652	Rep-1
chr3	196232342	196234671	Rep-1_region_653	Rep-1
chr3	196313346	196316366	Rep-1_region_654	Rep-1
chr3	197303266	197306011	Rep-1_region_655	Rep-1
chr3	197482121	197484582	Rep-1_region_656	Rep-1
chr3	198289053	198289184	Rep-1_region_657	Rep-1
chr4	3487070	3487231	Rep-1_region_658	Rep-1
chr4	5647703	5647961	Rep-1_region_659	Rep-1
chr4	6286513	6289268	Rep-1_region_660	Rep-1
chr4	7373028	7374753	Rep-1_region_661	Rep-1
chr4	7668227	7670017	Rep-1_region_662	Rep-1
chr4	8545751	8546400	Rep-1_region_663	Rep-1
chr4	12678659	12681494	Rep-1_region_664	Rep-1
chr4	13014080	13014615	Rep-1_region_665	Rep-1
chr4	13505336	13505803	Rep-1_region_666	Rep-1
chr4	13911298	13911941	Rep-1_region_667	Rep-1
chr4	15147029	15148507	Rep-1_region_668	Rep-1
chr4	17016183	17017125	Rep-1_region_669	Rep-1
chr4	17085593	17086958	Rep-1_region_670	Rep-1
chr4	17435251	17435946	Rep-1_region_671	Rep-1
chr4	20503478	20505739	Rep-1_region_672	Rep-1
chr4	23011293	23012546	Rep-1_region_673	Rep-1
chr4	25482030	25482604	Rep-1_region_674	Rep-1
chr4	26654964	26656870	Rep-1_region_675	Rep-1
chr4	26954588	26956338	Rep-1_region_676	Rep-1
chr4	27499812	27500476	Rep-1_region_677	Rep-1
chr4	27710130	27710620	Rep-1_region_678	Rep-1
chr4	31729784	31730144	Rep-1_region_679	Rep-1
chr4	32680889	32682569	Rep-1_region_680	Rep-1
chr4	35036973	35039636	Rep-1_region_681	Rep-1
chr4	35547263	35549418	Rep-1_region_682	Rep-1
chr4	38399351	38400003	Rep-1_region_683	Rep-1
chr4	39140626	39142774	Rep-1_region_684	Rep-1
chr4	39292617	39294542	Rep-1_region_685	Rep-1
chr4	40660184	40661219	Rep-1_region_686	Rep-1
chr4	40956570	40958978	Rep-1_region_687	Rep-1
chr4	42298640	42300756	Rep-1_region_688	Rep-1
chr4	43472060	43474830	Rep-1_region_689	Rep-1
chr4	44788112	44788742	Rep-1_region_690	Rep-1
chr4	47097443	47100165	Rep-1_region_691	Rep-1
chr4	47396877	47399714	Rep-1_region_692	Rep-1
chr4	48525551	48526503	Rep-1_region_693	Rep-1
chr4	48910808	48913871	Rep-1_region_694	Rep-1
chr4	48999262	49001498	Rep-1_region_695	Rep-1
chr4	49440747	49443065	Rep-1_region_696	Rep-1
chr4	49599589	49600569	Rep-1_region_697	Rep-1
chr4	51671834	51672933	Rep-1_region_698	Rep-1
chr4	51834107	51836936	Rep-1_region_699	Rep-1
chr4	52145285	52146216	Rep-1_region_700	Rep-1
chr4	52864223	52864665	Rep-1_region_701	Rep-1
chr4	53219767	53221318	Rep-1_region_702	Rep-1
chr4	53374587	53375402	Rep-1_region_703	Rep-1
chr4	53382612	53384383	Rep-1_region_704	Rep-1
chr4	54540089	54540505	Rep-1_region_705	Rep-1
chr4	54985530	54986362	Rep-1_region_706	Rep-1
chr4	56001399	56002040	Rep-1_region_707	Rep-1
chr4	56942179	56944893	Rep-1_region_708	Rep-1
chr4	57394979	57397793	Rep-1_region_709	Rep-1
chr4	57853890	57854098	Rep-1_region_710	Rep-1
chr4	59258752	59259009	Rep-1_region_711	Rep-1
chr4	59490508	59490712	Rep-1_region_712	Rep-1
chr4	59786998	59787956	Rep-1_region_713	Rep-1
chr4	60918289	60920777	Rep-1_region_714	Rep-1
chr4	61893491	61896420	Rep-1_region_715	Rep-1
chr4	62954517	62957214	Rep-1_region_716	Rep-1
chr4	63724798	63726391	Rep-1_region_717	Rep-1
chr4	65912317	65912495	Rep-1_region_718	Rep-1
chr4	66924321	66925859	Rep-1_region_719	Rep-1
chr4	68629465	68630123	Rep-1_region_720	Rep-1
chr4	69635522	69638300	Rep-1_region_721	Rep-1
chr4	69889409	69891811	Rep-1_region_722	Rep-1
chr4	69894090	69894382	Rep-1_region_723	Rep-1
chr4	70294171	70294645	Rep-1_region_724	Rep-1
chr4	72212938	72214069	Rep-1_region_725	Rep-1
chr4	73575077	73575141	Rep-1_region_726	Rep-1
chr4	74182555	74185171	Rep-1_region_727	Rep-1
chr4	74809880	74810530	Rep-1_region_728	Rep-1
chr4	75562367	75562794	Rep-1_region_729	Rep-1
chr4	75987205	75989403	Rep-1_region_730	Rep-1
chr4	76225280	76227875	Rep-1_region_731	Rep-1
chr4	77183430	77185038	Rep-1_region_732	Rep-1
chr4	77231062	77232579	Rep-1_region_733	Rep-1
chr4	77259360	77260650	Rep-1_region_734	Rep-1
chr4	80658855	80660995	Rep-1_region_735	Rep-1
chr4	82283571	82285876	Rep-1_region_736	Rep-1
chr4	83438937	83439918	Rep-1_region_737	Rep-1
chr4	85677476	85680280	Rep-1_region_738	Rep-1
chr4	86612971	86613829	Rep-1_region_739	Rep-1
chr4	88211084	88211684	Rep-1_region_740	Rep-1
chr4	89085279	89087049	Rep-1_region_741	Rep-1
chr4	89768692	89769646	Rep-1_region_742	Rep-1
chr4	91068094	91069007	Rep-1_region_743	Rep-1
chr4	92864006	92866579	Rep-1_region_744	Rep-1
chr4	94284778	94287620	Rep-1_region_745	Rep-1
chr4	94747224	94748113	Rep-1_region_746	Rep-1
chr4	94972193	94975151	Rep-1_region_747	Rep-1
chr4	95364766	95365693	Rep-1_region_748	Rep-1
chr4	96728554	96729856	Rep-1_region_749	Rep-1
chr4	96795149	96796697	Rep-1_region_750	Rep-1
chr4	97022132	97022422	Rep-1_region_751	Rep-1
chr4	97268634	97270651	Rep-1_region_752	Rep-1
chr4	97838550	97841182	Rep-1_region_753	Rep-1
chr4	99021137	99023433	Rep-1_region_754	Rep-1
chr4	99053410	99055705	Rep-1_region_755	Rep-1
chr4	99067343	99069480	Rep-1_region_756	Rep-1
chr4	99307709	99309170	Rep-1_region_757	Rep-1
chr4	101211690	101214199	Rep-1_region_758	Rep-1
chr4	101247678	101250267	Rep-1_region_759	Rep-1
chr4	101285085	101287602	Rep-1_region_760	Rep-1
chr4	101357291	101358769	Rep-1_region_761	Rep-1
chr4	102104304	102104700	Rep-1_region_762	Rep-1
chr4	102132727	102134635	Rep-1_region_763	Rep-1
chr4	103622092	103622252	Rep-1_region_764	Rep-1
chr4	104355433	104355794	Rep-1_region_765	Rep-1
chr4	105243584	105244125	Rep-1_region_766	Rep-1
chr4	106117389	106119161	Rep-1_region_767	Rep-1
chr4	106353016	106355210	Rep-1_region_768	Rep-1
chr4	106883838	106883966	Rep-1_region_769	Rep-1
chr4	107806532	107807746	Rep-1_region_770	Rep-1
chr4	113041140	113043258	Rep-1_region_771	Rep-1
chr4	113251641	113253155	Rep-1_region_772	Rep-1
chr4	116042129	116044455	Rep-1_region_773	Rep-1
chr4	116473293	116473897	Rep-1_region_774	Rep-1
chr4	120625716	120626135	Rep-1_region_775	Rep-1
chr4	120965912	120967782	Rep-1_region_776	Rep-1
chr4	121799828	121801938	Rep-1_region_777	Rep-1
chr4	122135051	122137403	Rep-1_region_778	Rep-1
chr4	122938343	122938683	Rep-1_region_779	Rep-1
chr4	123523719	123524282	Rep-1_region_780	Rep-1
chr4	123609900	123611026	Rep-1_region_781	Rep-1
chr4	123993582	123995779	Rep-1_region_782	Rep-1
chr4	125136800	125139181	Rep-1_region_783	Rep-1
chr4	125210685	125212020	Rep-1_region_784	Rep-1
chr4	125346628	125348195	Rep-1_region_785	Rep-1
chr4	126781002	126782514	Rep-1_region_786	Rep-1
chr4	129573426	129575275	Rep-1_region_787	Rep-1
chr4	130148798	130151433	Rep-1_region_788	Rep-1
chr4	130729449	130731692	Rep-1_region_789	Rep-1
chr4	132449202	132451313	Rep-1_region_790	Rep-1
chr4	135274856	135275518	Rep-1_region_791	Rep-1
chr4	136944343	136947205	Rep-1_region_792	Rep-1
chr4	137308318	137310349	Rep-1_region_793	Rep-1
chr4	137997270	137999988	Rep-1_region_794	Rep-1
chr4	138637371	138637946	Rep-1_region_795	Rep-1
chr4	139449568	139452517	Rep-1_region_796	Rep-1
chr4	142690096	142690146	Rep-1_region_797	Rep-1
chr4	142786950	142788058	Rep-1_region_798	Rep-1
chr4	142904398	142904458	Rep-1_region_799	Rep-1
chr4	143488641	143488928	Rep-1_region_800	Rep-1
chr4	143728633	143729711	Rep-1_region_801	Rep-1
chr4	143823163	143825719	Rep-1_region_802	Rep-1
chr4	144340830	144342736	Rep-1_region_803	Rep-1
chr4	146851418	146852686	Rep-1_region_804	Rep-1
chr4	149088611	149089651	Rep-1_region_805	Rep-1
chr4	149629604	149629792	Rep-1_region_806	Rep-1
chr4	150015728	150015938	Rep-1_region_807	Rep-1
chr4	150720172	150720260	Rep-1_region_808	Rep-1
chr4	151760922	151762157	Rep-1_region_809	Rep-1
chr4	151847385	151848571	Rep-1_region_810	Rep-1
chr4	152618482	152620512	Rep-1_region_811	Rep-1
chr4	152818867	152820441	Rep-1_region_812	Rep-1
chr4	152841994	152844209	Rep-1_region_813	Rep-1
chr4	152996552	152997494	Rep-1_region_814	Rep-1
chr4	153053467	153056215	Rep-1_region_815	Rep-1
chr4	153313577	153314559	Rep-1_region_816	Rep-1
chr4	153356274	153359174	Rep-1_region_817	Rep-1
chr4	155938311	155940306	Rep-1_region_818	Rep-1
chr4	156102304	156102863	Rep-1_region_819	Rep-1
chr4	157106723	157107452	Rep-1_region_820	Rep-1
chr4	157887340	157889673	Rep-1_region_821	Rep-1
chr4	158150546	158151711	Rep-1_region_822	Rep-1
chr4	159181292	159183728	Rep-1_region_823	Rep-1
chr4	159236151	159236507	Rep-1_region_824	Rep-1
chr4	160047837	160049280	Rep-1_region_825	Rep-1
chr4	161202955	161203409	Rep-1_region_826	Rep-1
chr4	161342098	161344516	Rep-1_region_827	Rep-1
chr4	162215359	162217233	Rep-1_region_828	Rep-1
chr4	162987082	162989505	Rep-1_region_829	Rep-1
chr4	163019153	163020682	Rep-1_region_830	Rep-1
chr4	163715673	163716417	Rep-1_region_831	Rep-1
chr4	164387778	164388006	Rep-1_region_832	Rep-1
chr4	164913912	164915544	Rep-1_region_833	Rep-1
chr4	165084978	165087718	Rep-1_region_834	Rep-1
chr4	165523960	165525198	Rep-1_region_835	Rep-1
chr4	166341469	166343683	Rep-1_region_836	Rep-1
chr4	167011428	167013490	Rep-1_region_837	Rep-1
chr4	167659230	167661539	Rep-1_region_838	Rep-1
chr4	168118312	168120179	Rep-1_region_839	Rep-1
chr4	168185323	168185762	Rep-1_region_840	Rep-1
chr4	170940459	170940928	Rep-1_region_841	Rep-1
chr4	171394808	171397062	Rep-1_region_842	Rep-1
chr4	173870456	173872064	Rep-1_region_843	Rep-1
chr4	174207004	174208533	Rep-1_region_844	Rep-1
chr4	174595354	174597391	Rep-1_region_845	Rep-1
chr4	175077062	175079809	Rep-1_region_846	Rep-1
chr4	175899802	175901025	Rep-1_region_847	Rep-1
chr4	178527283	178527469	Rep-1_region_848	Rep-1
chr4	180100337	180102051	Rep-1_region_849	Rep-1
chr4	180164434	180166775	Rep-1_region_850	Rep-1
chr4	180538461	180540782	Rep-1_region_851	Rep-1
chr4	180588668	180591352	Rep-1_region_852	Rep-1
chr4	180953547	180955870	Rep-1_region_853	Rep-1
chr4	181013679	181015255	Rep-1_region_854	Rep-1
chr4	181208746	181209250	Rep-1_region_855	Rep-1
chr4	182842374	182843978	Rep-1_region_856	Rep-1
chr4	183001758	183003570	Rep-1_region_857	Rep-1
chr4	183514575	183517243	Rep-1_region_858	Rep-1
chr4	184582432	184584014	Rep-1_region_859	Rep-1
chr4	185489589	185490901	Rep-1_region_860	Rep-1
chr4	185578930	185580807	Rep-1_region_861	Rep-1
chr4	185926842	185927052	Rep-1_region_862	Rep-1
chr4	186576778	186578209	Rep-1_region_863	Rep-1
chr4	187138795	187140790	Rep-1_region_864	Rep-1
chr4	187744892	187744943	Rep-1_region_865	Rep-1
chr4	188621132	188621505	Rep-1_region_866	Rep-1
chr4	189181482	189183409	Rep-1_region_867	Rep-1
chr4	189374678	189376721	Rep-1_region_868	Rep-1
chr4	190176895	190178280	Rep-1_region_869	Rep-1
chr5	375371	377741	Rep-1_region_870	Rep-1
chr5	532749	535784	Rep-1_region_871	Rep-1
chr5	644515	645904	Rep-1_region_872	Rep-1
chr5	1174634	1175214	Rep-1_region_873	Rep-1
chr5	1806745	1808525	Rep-1_region_874	Rep-1
chr5	1852487	1855001	Rep-1_region_875	Rep-1
chr5	1915857	1916452	Rep-1_region_876	Rep-1
chr5	1950711	1952774	Rep-1_region_877	Rep-1
chr5	2823239	2825397	Rep-1_region_878	Rep-1
chr5	2975226	2977325	Rep-1_region_879	Rep-1
chr5	3585840	3588853	Rep-1_region_880	Rep-1
chr5	5521923	5524745	Rep-1_region_881	Rep-1
chr5	7498358	7498828	Rep-1_region_882	Rep-1
chr5	8166835	8167352	Rep-1_region_883	Rep-1
chr5	9176747	9179130	Rep-1_region_884	Rep-1
chr5	10900206	10901631	Rep-1_region_885	Rep-1
chr5	11896562	11897712	Rep-1_region_886	Rep-1
chr5	13262534	13263883	Rep-1_region_887	Rep-1
chr5	15722785	15723741	Rep-1_region_888	Rep-1
chr5	17238917	17241086	Rep-1_region_889	Rep-1
chr5	17867408	17869059	Rep-1_region_890	Rep-1
chr5	20320021	20323071	Rep-1_region_891	Rep-1
chr5	20380363	20381723	Rep-1_region_892	Rep-1
chr5	20448533	20448638	Rep-1_region_893	Rep-1
chr5	21949924	21952043	Rep-1_region_894	Rep-1
chr5	22319849	22321775	Rep-1_region_895	Rep-1
chr5	22505606	22507439	Rep-1_region_896	Rep-1
chr5	23804503	23805959	Rep-1_region_897	Rep-1
chr5	23904702	23904886	Rep-1_region_898	Rep-1
chr5	24114604	24117679	Rep-1_region_899	Rep-1
chr5	24241654	24243056	Rep-1_region_900	Rep-1
chr5	24580443	24581996	Rep-1_region_901	Rep-1
chr5	25204683	25206218	Rep-1_region_902	Rep-1
chr5	27059554	27059740	Rep-1_region_903	Rep-1
chr5	29080155	29081440	Rep-1_region_904	Rep-1
chr5	29582587	29585219	Rep-1_region_905	Rep-1
chr5	29887132	29887819	Rep-1_region_906	Rep-1
chr5	30778861	30780204	Rep-1_region_907	Rep-1
chr5	31030325	31031045	Rep-1_region_908	Rep-1
chr5	33478193	33478309	Rep-1_region_909	Rep-1
chr5	33551790	33553870	Rep-1_region_910	Rep-1
chr5	35420570	35421556	Rep-1_region_911	Rep-1
chr5	35763392	35765439	Rep-1_region_912	Rep-1
chr5	36019136	36019478	Rep-1_region_913	Rep-1
chr5	36511961	36514013	Rep-1_region_914	Rep-1
chr5	39153434	39154580	Rep-1_region_915	Rep-1
chr5	42640855	42642759	Rep-1_region_916	Rep-1
chr5	42729622	42732114	Rep-1_region_917	Rep-1
chr5	43343601	43346372	Rep-1_region_918	Rep-1
chr5	43795228	43795903	Rep-1_region_919	Rep-1
chr5	45057041	45059189	Rep-1_region_920	Rep-1
chr5	47065384	47066146	Rep-1_region_921	Rep-1
chr5	47094526	47096344	Rep-1_region_922	Rep-1
chr5	47232733	47235377	Rep-1_region_923	Rep-1
chr5	47740268	47743243	Rep-1_region_924	Rep-1
chr5	50185631	50187932	Rep-1_region_925	Rep-1
chr5	51423264	51425844	Rep-1_region_926	Rep-1
chr5	51491558	51492902	Rep-1_region_927	Rep-1
chr5	51715148	51715465	Rep-1_region_928	Rep-1
chr5	52305945	52307021	Rep-1_region_929	Rep-1
chr5	52328933	52330672	Rep-1_region_930	Rep-1
chr5	53188334	53188622	Rep-1_region_931	Rep-1
chr5	53926731	53927916	Rep-1_region_932	Rep-1
chr5	56384257	56386625	Rep-1_region_933	Rep-1
chr5	56580718	56583625	Rep-1_region_934	Rep-1
chr5	57518524	57520058	Rep-1_region_935	Rep-1
chr5	58642108	58644008	Rep-1_region_936	Rep-1
chr5	58709420	58710438	Rep-1_region_937	Rep-1
chr5	59005930	59008511	Rep-1_region_938	Rep-1
chr5	59162300	59164834	Rep-1_region_939	Rep-1
chr5	59787722	59789508	Rep-1_region_940	Rep-1
chr5	61176730	61178426	Rep-1_region_941	Rep-1
chr5	62027480	62028548	Rep-1_region_942	Rep-1
chr5	62104678	62106658	Rep-1_region_943	Rep-1
chr5	63795608	63797500	Rep-1_region_944	Rep-1
chr5	64090954	64092986	Rep-1_region_945	Rep-1
chr5	65263828	65266823	Rep-1_region_946	Rep-1
chr5	67159764	67161732	Rep-1_region_947	Rep-1
chr5	67165261	67166314	Rep-1_region_948	Rep-1
chr5	67834994	67837847	Rep-1_region_949	Rep-1
chr5	67972004	67972996	Rep-1_region_950	Rep-1
chr5	68472304	68472514	Rep-1_region_951	Rep-1
chr5	68823346	68825885	Rep-1_region_952	Rep-1
chr5	70189827	70192118	Rep-1_region_953	Rep-1
chr5	70627369	70630156	Rep-1_region_954	Rep-1
chr5	70952685	70955756	Rep-1_region_955	Rep-1
chr5	71325844	71325962	Rep-1_region_956	Rep-1
chr5	72115759	72115824	Rep-1_region_957	Rep-1
chr5	73129548	73129796	Rep-1_region_958	Rep-1
chr5	73256645	73257938	Rep-1_region_959	Rep-1
chr5	73553715	73554201	Rep-1_region_960	Rep-1
chr5	75264808	75265147	Rep-1_region_961	Rep-1
chr5	75518373	75521328	Rep-1_region_962	Rep-1
chr5	75747841	75749674	Rep-1_region_963	Rep-1
chr5	75875487	75875929	Rep-1_region_964	Rep-1
chr5	76542387	76542914	Rep-1_region_965	Rep-1
chr5	76986766	76989585	Rep-1_region_966	Rep-1
chr5	77600426	77600963	Rep-1_region_967	Rep-1
chr5	79760305	79761228	Rep-1_region_968	Rep-1
chr5	83097856	83099159	Rep-1_region_969	Rep-1
chr5	83944193	83946001	Rep-1_region_970	Rep-1
chr5	84180301	84180547	Rep-1_region_971	Rep-1
chr5	85350219	85350461	Rep-1_region_972	Rep-1
chr5	85840304	85842835	Rep-1_region_973	Rep-1
chr5	86449373	86451088	Rep-1_region_974	Rep-1
chr5	86453800	86454728	Rep-1_region_975	Rep-1
chr5	86600108	86601897	Rep-1_region_976	Rep-1
chr5	86955011	86957624	Rep-1_region_977	Rep-1
chr5	88125221	88127702	Rep-1_region_978	Rep-1
chr5	88244121	88246343	Rep-1_region_979	Rep-1
chr5	88376141	88378596	Rep-1_region_980	Rep-1
chr5	89004662	89005052	Rep-1_region_981	Rep-1
chr5	91999617	92000334	Rep-1_region_982	Rep-1
chr5	93487807	93488461	Rep-1_region_983	Rep-1
chr5	94724857	94726656	Rep-1_region_984	Rep-1
chr5	94911751	94914297	Rep-1_region_985	Rep-1
chr5	95554434	95557198	Rep-1_region_986	Rep-1
chr5	97516432	97517879	Rep-1_region_987	Rep-1
chr5	98408993	98410511	Rep-1_region_988	Rep-1
chr5	103208351	103211376	Rep-1_region_989	Rep-1
chr5	103540271	103543141	Rep-1_region_990	Rep-1
chr5	103571711	103572499	Rep-1_region_991	Rep-1
chr5	103886898	103887134	Rep-1_region_992	Rep-1
chr5	106775156	106777813	Rep-1_region_993	Rep-1
chr5	106944930	106945771	Rep-1_region_994	Rep-1
chr5	110227990	110229128	Rep-1_region_995	Rep-1
chr5	110373948	110375629	Rep-1_region_996	Rep-1
chr5	112272690	112273963	Rep-1_region_997	Rep-1
chr5	113314008	113315470	Rep-1_region_998	Rep-1
chr5	113744366	113744648	Rep-1_region_999	Rep-1
chr5	114372363	114374044	Rep-1_region_1000	Rep-1
chr5	114738445	114740051	Rep-1_region_1001	Rep-1
chr5	115150590	115153134	Rep-1_region_1002	Rep-1
chr5	115478135	115480550	Rep-1_region_1003	Rep-1
chr5	116241691	116243982	Rep-1_region_1004	Rep-1
chr5	116468165	116469591	Rep-1_region_1005	Rep-1
chr5	116730045	116731180	Rep-1_region_1006	Rep-1
chr5	116974590	116974914	Rep-1_region_1007	Rep-1
chr5	117690820	117693255	Rep-1_region_1008	Rep-1
chr5	120035265	120037198	Rep-1_region_1009	Rep-1
chr5	120534357	120536546	Rep-1_region_1010	Rep-1
chr5	120953280	120953883	Rep-1_region_1011	Rep-1
chr5	121102365	121103006	Rep-1_region_1012	Rep-1
chr5	122783539	122786530	Rep-1_region_1013	Rep-1
chr5	123559836	123562143	Rep-1_region_1014	Rep-1
chr5	123833131	123835863	Rep-1_region_1015	Rep-1
chr5	123939478	123941442	Rep-1_region_1016	Rep-1
chr5	125424265	125425602	Rep-1_region_1017	Rep-1
chr5	127343216	127345410	Rep-1_region_1018	Rep-1
chr5	127373446	127375702	Rep-1_region_1019	Rep-1
chr5	127730946	127731129	Rep-1_region_1020	Rep-1
chr5	128464820	128467239	Rep-1_region_1021	Rep-1
chr5	128592995	128595084	Rep-1_region_1022	Rep-1
chr5	128740742	128741736	Rep-1_region_1023	Rep-1
chr5	129198728	129199301	Rep-1_region_1024	Rep-1
chr5	129802932	129804197	Rep-1_region_1025	Rep-1
chr5	131564777	131567190	Rep-1_region_1026	Rep-1
chr5	131943938	131945147	Rep-1_region_1027	Rep-1
chr5	132911865	132913673	Rep-1_region_1028	Rep-1
chr5	134231076	134231636	Rep-1_region_1029	Rep-1
chr5	134534283	134535698	Rep-1_region_1030	Rep-1
chr5	134804571	134806017	Rep-1_region_1031	Rep-1
chr5	135496518	135498074	Rep-1_region_1032	Rep-1
chr5	136033973	136036824	Rep-1_region_1033	Rep-1
chr5	138958124	138959994	Rep-1_region_1034	Rep-1
chr5	139565775	139566119	Rep-1_region_1035	Rep-1
chr5	140171530	140172551	Rep-1_region_1036	Rep-1
chr5	140388751	140391398	Rep-1_region_1037	Rep-1
chr5	141467196	141469542	Rep-1_region_1038	Rep-1
chr5	145645792	145646861	Rep-1_region_1039	Rep-1
chr5	146264389	146267210	Rep-1_region_1040	Rep-1
chr5	146728027	146728097	Rep-1_region_1041	Rep-1
chr5	147128257	147129787	Rep-1_region_1042	Rep-1
chr5	147612320	147614797	Rep-1_region_1043	Rep-1
chr5	148792961	148794598	Rep-1_region_1044	Rep-1
chr5	149261642	149264625	Rep-1_region_1045	Rep-1
chr5	149548714	149551063	Rep-1_region_1046	Rep-1
chr5	150871236	150873962	Rep-1_region_1047	Rep-1
chr5	151649899	151651666	Rep-1_region_1048	Rep-1
chr5	152662269	152662605	Rep-1_region_1049	Rep-1
chr5	153889029	153890368	Rep-1_region_1050	Rep-1
chr5	154406385	154407942	Rep-1_region_1051	Rep-1
chr5	155280056	155280347	Rep-1_region_1052	Rep-1
chr5	155651864	155654406	Rep-1_region_1053	Rep-1
chr5	155663889	155664064	Rep-1_region_1054	Rep-1
chr5	156308230	156310210	Rep-1_region_1055	Rep-1
chr5	157029329	157030339	Rep-1_region_1056	Rep-1
chr5	158938170	158938803	Rep-1_region_1057	Rep-1
chr5	159475097	159477731	Rep-1_region_1058	Rep-1
chr5	159629054	159630395	Rep-1_region_1059	Rep-1
chr5	159770879	159772274	Rep-1_region_1060	Rep-1
chr5	160613898	160616703	Rep-1_region_1061	Rep-1
chr5	160835648	160838083	Rep-1_region_1062	Rep-1
chr5	161751442	161753674	Rep-1_region_1063	Rep-1
chr5	161800913	161802111	Rep-1_region_1064	Rep-1
chr5	163251733	163253689	Rep-1_region_1065	Rep-1
chr5	163310644	163311131	Rep-1_region_1066	Rep-1
chr5	163621290	163621781	Rep-1_region_1067	Rep-1
chr5	164749406	164751524	Rep-1_region_1068	Rep-1
chr5	164876529	164879288	Rep-1_region_1069	Rep-1
chr5	165808244	165808413	Rep-1_region_1070	Rep-1
chr5	166852696	166854444	Rep-1_region_1071	Rep-1
chr5	168622923	168624698	Rep-1_region_1072	Rep-1
chr5	169093772	169095902	Rep-1_region_1073	Rep-1
chr5	169772774	169773330	Rep-1_region_1074	Rep-1
chr5	170748493	170749816	Rep-1_region_1075	Rep-1
chr5	172074385	172076117	Rep-1_region_1076	Rep-1
chr5	172082259	172083928	Rep-1_region_1077	Rep-1
chr5	173050774	173051817	Rep-1_region_1078	Rep-1
chr5	174051842	174054514	Rep-1_region_1079	Rep-1
chr5	174947882	174948989	Rep-1_region_1080	Rep-1
chr5	176393010	176393397	Rep-1_region_1081	Rep-1
chr5	176585179	176587787	Rep-1_region_1082	Rep-1
chr5	177191169	177194175	Rep-1_region_1083	Rep-1
chr5	178063646	178066487	Rep-1_region_1084	Rep-1
chr5	179139730	179140526	Rep-1_region_1085	Rep-1
chr6	782084	782972	Rep-1_region_1086	Rep-1
chr6	1027625	1028017	Rep-1_region_1087	Rep-1
chr6	1029110	1030287	Rep-1_region_1088	Rep-1
chr6	2145020	2146685	Rep-1_region_1089	Rep-1
chr6	2347305	2348713	Rep-1_region_1090	Rep-1
chr6	2589377	2590622	Rep-1_region_1091	Rep-1
chr6	3756996	3757541	Rep-1_region_1092	Rep-1
chr6	4678745	4678835	Rep-1_region_1093	Rep-1
chr6	5307153	5307564	Rep-1_region_1094	Rep-1
chr6	7018521	7019816	Rep-1_region_1095	Rep-1
chr6	7451247	7451694	Rep-1_region_1096	Rep-1
chr6	8531330	8533617	Rep-1_region_1097	Rep-1
chr6	12810633	12810777	Rep-1_region_1098	Rep-1
chr6	13516739	13517734	Rep-1_region_1099	Rep-1
chr6	13687049	13688289	Rep-1_region_1100	Rep-1
chr6	14801433	14803041	Rep-1_region_1101	Rep-1
chr6	14858768	14861816	Rep-1_region_1102	Rep-1
chr6	15482427	15483260	Rep-1_region_1103	Rep-1
chr6	15922223	15925070	Rep-1_region_1104	Rep-1
chr6	17374169	17375048	Rep-1_region_1105	Rep-1
chr6	18344832	18347830	Rep-1_region_1106	Rep-1
chr6	18835680	18837360	Rep-1_region_1107	Rep-1
chr6	18926748	18926897	Rep-1_region_1108	Rep-1
chr6	19791045	19792237	Rep-1_region_1109	Rep-1
chr6	19991361	19992483	Rep-1_region_1110	Rep-1
chr6	20018725	20021050	Rep-1_region_1111	Rep-1
chr6	20687202	20687890	Rep-1_region_1112	Rep-1
chr6	21285265	21285574	Rep-1_region_1113	Rep-1
chr6	22923049	22925491	Rep-1_region_1114	Rep-1
chr6	23163742	23164414	Rep-1_region_1115	Rep-1
chr6	24135381	24136381	Rep-1_region_1116	Rep-1
chr6	24368391	24369419	Rep-1_region_1117	Rep-1
chr6	24399543	24401714	Rep-1_region_1118	Rep-1
chr6	25150477	25151327	Rep-1_region_1119	Rep-1
chr6	25380959	25384039	Rep-1_region_1120	Rep-1
chr6	26121524	26122399	Rep-1_region_1121	Rep-1
chr6	31371964	31372694	Rep-1_region_1122	Rep-1
chr6	31482142	31482951	Rep-1_region_1123	Rep-1
chr6	32158382	32161193	Rep-1_region_1124	Rep-1
chr6	32272307	32273534	Rep-1_region_1125	Rep-1
chr6	32913629	32914383	Rep-1_region_1126	Rep-1
chr6	32991099	32991937	Rep-1_region_1127	Rep-1
chr6	33391601	33392309	Rep-1_region_1128	Rep-1
chr6	33928244	33929273	Rep-1_region_1129	Rep-1
chr6	34863088	34864615	Rep-1_region_1130	Rep-1
chr6	36043751	36045880	Rep-1_region_1131	Rep-1
chr6	36268621	36268854	Rep-1_region_1132	Rep-1
chr6	36429602	36431496	Rep-1_region_1133	Rep-1
chr6	36551971	36553670	Rep-1_region_1134	Rep-1
chr6	36732555	36735013	Rep-1_region_1135	Rep-1
chr6	38226043	38227585	Rep-1_region_1136	Rep-1
chr6	39142686	39144137	Rep-1_region_1137	Rep-1
chr6	39780555	39782676	Rep-1_region_1138	Rep-1
chr6	40327281	40329536	Rep-1_region_1139	Rep-1
chr6	40795489	40797999	Rep-1_region_1140	Rep-1
chr6	41836885	41839970	Rep-1_region_1141	Rep-1
chr6	41854596	41856304	Rep-1_region_1142	Rep-1
chr6	42628013	42630355	Rep-1_region_1143	Rep-1
chr6	42680139	42683136	Rep-1_region_1144	Rep-1
chr6	42914269	42916729	Rep-1_region_1145	Rep-1
chr6	44100278	44101446	Rep-1_region_1146	Rep-1
chr6	44960548	44961828	Rep-1_region_1147	Rep-1
chr6	47948633	47949587	Rep-1_region_1148	Rep-1
chr6	47955001	47957057	Rep-1_region_1149	Rep-1
chr6	48553096	48555103	Rep-1_region_1150	Rep-1
chr6	49145270	49147667	Rep-1_region_1151	Rep-1
chr6	49628297	49629779	Rep-1_region_1152	Rep-1
chr6	51576980	51578511	Rep-1_region_1153	Rep-1
chr6	51615254	51617763	Rep-1_region_1154	Rep-1
chr6	51691341	51692114	Rep-1_region_1155	Rep-1
chr6	51903077	51903402	Rep-1_region_1156	Rep-1
chr6	52200936	52203861	Rep-1_region_1157	Rep-1
chr6	52284180	52285325	Rep-1_region_1158	Rep-1
chr6	52630989	52632217	Rep-1_region_1159	Rep-1
chr6	53257230	53258497	Rep-1_region_1160	Rep-1
chr6	54295735	54297938	Rep-1_region_1161	Rep-1
chr6	54647512	54649486	Rep-1_region_1162	Rep-1
chr6	55369069	55370373	Rep-1_region_1163	Rep-1
chr6	55728584	55729633	Rep-1_region_1164	Rep-1
chr6	56841538	56843502	Rep-1_region_1165	Rep-1
chr6	58262973	58265902	Rep-1_region_1166	Rep-1
chr6	58849920	58850239	Rep-1_region_1167	Rep-1
chr6	60078201	60079382	Rep-1_region_1168	Rep-1
chr6	61045020	61047347	Rep-1_region_1169	Rep-1
chr6	61907167	61910171	Rep-1_region_1170	Rep-1
chr6	63221730	63224049	Rep-1_region_1171	Rep-1
chr6	64161713	64164451	Rep-1_region_1172	Rep-1
chr6	64236667	64238954	Rep-1_region_1173	Rep-1
chr6	64353683	64355110	Rep-1_region_1174	Rep-1
chr6	64406707	64408260	Rep-1_region_1175	Rep-1
chr6	64616122	64619192	Rep-1_region_1176	Rep-1
chr6	65514883	65515007	Rep-1_region_1177	Rep-1
chr6	65992346	65994606	Rep-1_region_1178	Rep-1
chr6	66013100	66013382	Rep-1_region_1179	Rep-1
chr6	66409579	66411469	Rep-1_region_1180	Rep-1
chr6	67886504	67887596	Rep-1_region_1181	Rep-1
chr6	67912475	67914530	Rep-1_region_1182	Rep-1
chr6	68681778	68684051	Rep-1_region_1183	Rep-1
chr6	69093290	69096047	Rep-1_region_1184	Rep-1
chr6	70261091	70263475	Rep-1_region_1185	Rep-1
chr6	71833950	71836484	Rep-1_region_1186	Rep-1
chr6	72292185	72294032	Rep-1_region_1187	Rep-1
chr6	72886910	72889556	Rep-1_region_1188	Rep-1
chr6	73311115	73312226	Rep-1_region_1189	Rep-1
chr6	74198527	74198825	Rep-1_region_1190	Rep-1
chr6	74994903	74997766	Rep-1_region_1191	Rep-1
chr6	75746221	75748894	Rep-1_region_1192	Rep-1
chr6	75876836	75878369	Rep-1_region_1193	Rep-1
chr6	76326256	76326554	Rep-1_region_1194	Rep-1
chr6	76483270	76484407	Rep-1_region_1195	Rep-1
chr6	76812361	76812458	Rep-1_region_1196	Rep-1
chr6	77878450	77879065	Rep-1_region_1197	Rep-1
chr6	77917465	77920477	Rep-1_region_1198	Rep-1
chr6	78513339	78514205	Rep-1_region_1199	Rep-1
chr6	79551932	79552068	Rep-1_region_1200	Rep-1
chr6	79809796	79811538	Rep-1_region_1201	Rep-1
chr6	80147525	80147701	Rep-1_region_1202	Rep-1
chr6	81475982	81477334	Rep-1_region_1203	Rep-1
chr6	83783175	83785478	Rep-1_region_1204	Rep-1
chr6	85070514	85072212	Rep-1_region_1205	Rep-1
chr6	85090321	85093246	Rep-1_region_1206	Rep-1
chr6	85345133	85346006	Rep-1_region_1207	Rep-1
chr6	85785989	85788476	Rep-1_region_1208	Rep-1
chr6	85813971	85815179	Rep-1_region_1209	Rep-1
chr6	86679630	86680470	Rep-1_region_1210	Rep-1
chr6	86941392	86944418	Rep-1_region_1211	Rep-1
chr6	87025452	87028195	Rep-1_region_1212	Rep-1
chr6	87054781	87057862	Rep-1_region_1213	Rep-1
chr6	88476784	88479541	Rep-1_region_1214	Rep-1
chr6	88889926	88891309	Rep-1_region_1215	Rep-1
chr6	90351073	90351218	Rep-1_region_1216	Rep-1
chr6	90670373	90670451	Rep-1_region_1217	Rep-1
chr6	91702442	91705542	Rep-1_region_1218	Rep-1
chr6	91828992	91829060	Rep-1_region_1219	Rep-1
chr6	94017249	94019526	Rep-1_region_1220	Rep-1
chr6	94176241	94178892	Rep-1_region_1221	Rep-1
chr6	95927751	95930793	Rep-1_region_1222	Rep-1
chr6	96777520	96778541	Rep-1_region_1223	Rep-1
chr6	97575848	97578193	Rep-1_region_1224	Rep-1
chr6	97855653	97857047	Rep-1_region_1225	Rep-1
chr6	98568920	98569916	Rep-1_region_1226	Rep-1
chr6	99612827	99613860	Rep-1_region_1227	Rep-1
chr6	99742735	99744468	Rep-1_region_1228	Rep-1
chr6	100087849	100088024	Rep-1_region_1229	Rep-1
chr6	101305948	101306044	Rep-1_region_1230	Rep-1
chr6	102037334	102037863	Rep-1_region_1231	Rep-1
chr6	103116849	103118515	Rep-1_region_1232	Rep-1
chr6	103759571	103761546	Rep-1_region_1233	Rep-1
chr6	103884166	103887005	Rep-1_region_1234	Rep-1
chr6	104452486	104453342	Rep-1_region_1235	Rep-1
chr6	104586029	104586677	Rep-1_region_1236	Rep-1
chr6	105179880	105180875	Rep-1_region_1237	Rep-1
chr6	105872551	105873068	Rep-1_region_1238	Rep-1
chr6	106396140	106396530	Rep-1_region_1239	Rep-1
chr6	107552426	107555199	Rep-1_region_1240	Rep-1
chr6	107735564	107736313	Rep-1_region_1241	Rep-1
chr6	108806773	108808547	Rep-1_region_1242	Rep-1
chr6	108992165	108995144	Rep-1_region_1243	Rep-1
chr6	109210098	109210620	Rep-1_region_1244	Rep-1
chr6	109584427	109586022	Rep-1_region_1245	Rep-1
chr6	111119628	111121612	Rep-1_region_1246	Rep-1
chr6	112590473	112591171	Rep-1_region_1247	Rep-1
chr6	116433065	116433661	Rep-1_region_1248	Rep-1
chr6	116600891	116601312	Rep-1_region_1249	Rep-1
chr6	117175184	117177491	Rep-1_region_1250	Rep-1
chr6	118198519	118200065	Rep-1_region_1251	Rep-1
chr6	119124563	119125845	Rep-1_region_1252	Rep-1
chr6	119762564	119763498	Rep-1_region_1253	Rep-1
chr6	120313528	120315094	Rep-1_region_1254	Rep-1
chr6	120706613	120707319	Rep-1_region_1255	Rep-1
chr6	121346516	121348453	Rep-1_region_1256	Rep-1
chr6	122962125	122963789	Rep-1_region_1257	Rep-1
chr6	123197834	123198226	Rep-1_region_1258	Rep-1
chr6	124435946	124437489	Rep-1_region_1259	Rep-1
chr6	125098062	125098284	Rep-1_region_1260	Rep-1
chr6	125418989	125420093	Rep-1_region_1261	Rep-1
chr6	125827209	125829194	Rep-1_region_1262	Rep-1
chr6	126267526	126268990	Rep-1_region_1263	Rep-1
chr6	127361724	127363574	Rep-1_region_1264	Rep-1
chr6	128193885	128196143	Rep-1_region_1265	Rep-1
chr6	133343932	133345322	Rep-1_region_1266	Rep-1
chr6	133741954	133743558	Rep-1_region_1267	Rep-1
chr6	134016139	134018382	Rep-1_region_1268	Rep-1
chr6	134826990	134827476	Rep-1_region_1269	Rep-1
chr6	136040147	136040785	Rep-1_region_1270	Rep-1
chr6	137956538	137958041	Rep-1_region_1271	Rep-1
chr6	138657152	138657353	Rep-1_region_1272	Rep-1
chr6	139560024	139561841	Rep-1_region_1273	Rep-1
chr6	141085243	141087992	Rep-1_region_1274	Rep-1
chr6	141099600	141100631	Rep-1_region_1275	Rep-1
chr6	141246063	141248254	Rep-1_region_1276	Rep-1
chr6	141541615	141542989	Rep-1_region_1277	Rep-1
chr6	142225034	142227467	Rep-1_region_1278	Rep-1
chr6	143080695	143081209	Rep-1_region_1279	Rep-1
chr6	143239808	143240549	Rep-1_region_1280	Rep-1
chr6	143305994	143307435	Rep-1_region_1281	Rep-1
chr6	144176067	144176780	Rep-1_region_1282	Rep-1
chr6	144882583	144883267	Rep-1_region_1283	Rep-1
chr6	147267116	147269253	Rep-1_region_1284	Rep-1
chr6	148282834	148284553	Rep-1_region_1285	Rep-1
chr6	148636010	148638637	Rep-1_region_1286	Rep-1
chr6	149523538	149525668	Rep-1_region_1287	Rep-1
chr6	149748236	149748530	Rep-1_region_1288	Rep-1
chr6	149767341	149769374	Rep-1_region_1289	Rep-1
chr6	150663214	150665016	Rep-1_region_1290	Rep-1
chr6	150950088	150950470	Rep-1_region_1291	Rep-1
chr6	152890159	152891636	Rep-1_region_1292	Rep-1
chr6	152919195	152921231	Rep-1_region_1293	Rep-1
chr6	153693807	153696133	Rep-1_region_1294	Rep-1
chr6	153972485	153974928	Rep-1_region_1295	Rep-1
chr6	154640525	154642367	Rep-1_region_1296	Rep-1
chr6	154934352	154934505	Rep-1_region_1297	Rep-1
chr6	156505262	156508117	Rep-1_region_1298	Rep-1
chr6	157464458	157465256	Rep-1_region_1299	Rep-1
chr6	159491422	159491881	Rep-1_region_1300	Rep-1
chr6	160523176	160523255	Rep-1_region_1301	Rep-1
chr6	162635049	162635139	Rep-1_region_1302	Rep-1
chr6	162933604	162934844	Rep-1_region_1303	Rep-1
chr6	164035281	164035656	Rep-1_region_1304	Rep-1
chr6	164122718	164123547	Rep-1_region_1305	Rep-1
chr6	164309438	164310663	Rep-1_region_1306	Rep-1
chr6	165212775	165214857	Rep-1_region_1307	Rep-1
chr6	165249490	165252068	Rep-1_region_1308	Rep-1
chr6	167491974	167492366	Rep-1_region_1309	Rep-1
chr6	168170584	168171438	Rep-1_region_1310	Rep-1
chr6	169030272	169030669	Rep-1_region_1311	Rep-1
chr6	170690641	170693609	Rep-1_region_1312	Rep-1
chr7	1542744	1542893	Rep-1_region_1313	Rep-1
chr7	2078131	2078665	Rep-1_region_1314	Rep-1
chr7	2099610	2101078	Rep-1_region_1315	Rep-1
chr7	2593771	2596273	Rep-1_region_1316	Rep-1
chr7	3270027	3271215	Rep-1_region_1317	Rep-1
chr7	3600283	3600929	Rep-1_region_1318	Rep-1
chr7	4184289	4184619	Rep-1_region_1319	Rep-1
chr7	5893227	5893801	Rep-1_region_1320	Rep-1
chr7	6654257	6655956	Rep-1_region_1321	Rep-1
chr7	7731973	7732830	Rep-1_region_1322	Rep-1
chr7	8865432	8865821	Rep-1_region_1323	Rep-1
chr7	8975148	8975986	Rep-1_region_1324	Rep-1
chr7	9005052	9007035	Rep-1_region_1325	Rep-1
chr7	9235495	9236080	Rep-1_region_1326	Rep-1
chr7	9689744	9690867	Rep-1_region_1327	Rep-1
chr7	9998295	9999235	Rep-1_region_1328	Rep-1
chr7	11327978	11328233	Rep-1_region_1329	Rep-1
chr7	11982147	11984831	Rep-1_region_1330	Rep-1
chr7	12217383	12217711	Rep-1_region_1331	Rep-1
chr7	14061181	14062034	Rep-1_region_1332	Rep-1
chr7	15442103	15442992	Rep-1_region_1333	Rep-1
chr7	15891436	15891979	Rep-1_region_1334	Rep-1
chr7	15903648	15904731	Rep-1_region_1335	Rep-1
chr7	16339888	16342101	Rep-1_region_1336	Rep-1
chr7	16450834	16453059	Rep-1_region_1337	Rep-1
chr7	17855318	17857236	Rep-1_region_1338	Rep-1
chr7	17871697	17872345	Rep-1_region_1339	Rep-1
chr7	18201929	18203278	Rep-1_region_1340	Rep-1
chr7	18444904	18447910	Rep-1_region_1341	Rep-1
chr7	18575867	18576395	Rep-1_region_1342	Rep-1
chr7	19086861	19089871	Rep-1_region_1343	Rep-1
chr7	19735837	19736921	Rep-1_region_1344	Rep-1
chr7	20038151	20038829	Rep-1_region_1345	Rep-1
chr7	20516897	20519819	Rep-1_region_1346	Rep-1
chr7	22739935	22741306	Rep-1_region_1347	Rep-1
chr7	22991036	22993999	Rep-1_region_1348	Rep-1
chr7	23673763	23675258	Rep-1_region_1349	Rep-1
chr7	23712221	23713697	Rep-1_region_1350	Rep-1
chr7	24247783	24248686	Rep-1_region_1351	Rep-1
chr7	25214398	25216815	Rep-1_region_1352	Rep-1
chr7	25903913	25904347	Rep-1_region_1353	Rep-1
chr7	26611260	26613361	Rep-1_region_1354	Rep-1
chr7	27055711	27056063	Rep-1_region_1355	Rep-1
chr7	28042426	28044781	Rep-1_region_1356	Rep-1
chr7	28462581	28465228	Rep-1_region_1357	Rep-1
chr7	29062031	29062987	Rep-1_region_1358	Rep-1
chr7	29584644	29585596	Rep-1_region_1359	Rep-1
chr7	30350879	30352244	Rep-1_region_1360	Rep-1
chr7	30626667	30628647	Rep-1_region_1361	Rep-1
chr7	31198665	31200510	Rep-1_region_1362	Rep-1
chr7	31418660	31421032	Rep-1_region_1363	Rep-1
chr7	32164376	32165890	Rep-1_region_1364	Rep-1
chr7	32522316	32522917	Rep-1_region_1365	Rep-1
chr7	33470798	33471870	Rep-1_region_1366	Rep-1
chr7	34377876	34379012	Rep-1_region_1367	Rep-1
chr7	34650559	34651587	Rep-1_region_1368	Rep-1
chr7	35327227	35329625	Rep-1_region_1369	Rep-1
chr7	36808276	36810220	Rep-1_region_1370	Rep-1
chr7	36817852	36819009	Rep-1_region_1371	Rep-1
chr7	37636778	37637663	Rep-1_region_1372	Rep-1
chr7	37815273	37818329	Rep-1_region_1373	Rep-1
chr7	38346292	38348746	Rep-1_region_1374	Rep-1
chr7	38857645	38857918	Rep-1_region_1375	Rep-1
chr7	38927903	38930062	Rep-1_region_1376	Rep-1
chr7	40059932	40061388	Rep-1_region_1377	Rep-1
chr7	41231045	41232870	Rep-1_region_1378	Rep-1
chr7	41987361	41987528	Rep-1_region_1379	Rep-1
chr7	42258062	42258907	Rep-1_region_1380	Rep-1
chr7	42345006	42347157	Rep-1_region_1381	Rep-1
chr7	44657540	44659310	Rep-1_region_1382	Rep-1
chr7	44886559	44889512	Rep-1_region_1383	Rep-1
chr7	45331799	45332686	Rep-1_region_1384	Rep-1
chr7	45993176	45994095	Rep-1_region_1385	Rep-1
chr7	46567140	46568704	Rep-1_region_1386	Rep-1
chr7	50357316	50359617	Rep-1_region_1387	Rep-1
chr7	50432380	50432479	Rep-1_region_1388	Rep-1
chr7	51376426	51378240	Rep-1_region_1389	Rep-1
chr7	51627385	51630404	Rep-1_region_1390	Rep-1
chr7	52466812	52468288	Rep-1_region_1391	Rep-1
chr7	53765193	53767973	Rep-1_region_1392	Rep-1
chr7	54400537	54402645	Rep-1_region_1393	Rep-1
chr7	56045851	56046076	Rep-1_region_1394	Rep-1
chr7	56647153	56649419	Rep-1_region_1395	Rep-1
chr7	56736595	56737410	Rep-1_region_1396	Rep-1
chr7	56937928	56941018	Rep-1_region_1397	Rep-1
chr7	58226355	58229318	Rep-1_region_1398	Rep-1
chr7	61265964	61267929	Rep-1_region_1399	Rep-1
chr7	62660025	62662505	Rep-1_region_1400	Rep-1
chr7	63259221	63261951	Rep-1_region_1401	Rep-1
chr7	63359387	63360059	Rep-1_region_1402	Rep-1
chr7	64916173	64918164	Rep-1_region_1403	Rep-1
chr7	65357505	65358925	Rep-1_region_1404	Rep-1
chr7	65989097	65992130	Rep-1_region_1405	Rep-1
chr7	66372486	66375191	Rep-1_region_1406	Rep-1
chr7	66548537	66549864	Rep-1_region_1407	Rep-1
chr7	66765055	66768023	Rep-1_region_1408	Rep-1
chr7	66924916	66925870	Rep-1_region_1409	Rep-1
chr7	67400588	67401092	Rep-1_region_1410	Rep-1
chr7	67489984	67491273	Rep-1_region_1411	Rep-1
chr7	68310396	68312235	Rep-1_region_1412	Rep-1
chr7	68340494	68342756	Rep-1_region_1413	Rep-1
chr7	69571938	69572039	Rep-1_region_1414	Rep-1
chr7	69801792	69802631	Rep-1_region_1415	Rep-1
chr7	69916425	69917123	Rep-1_region_1416	Rep-1
chr7	72714245	72714926	Rep-1_region_1417	Rep-1
chr7	72902787	72902840	Rep-1_region_1418	Rep-1
chr7	73000811	73003750	Rep-1_region_1419	Rep-1
chr7	73399191	73400412	Rep-1_region_1420	Rep-1
chr7	75078824	75079884	Rep-1_region_1421	Rep-1
chr7	77316831	77317992	Rep-1_region_1422	Rep-1
chr7	77984289	77985910	Rep-1_region_1423	Rep-1
chr7	78015289	78018137	Rep-1_region_1424	Rep-1
chr7	80014661	80015917	Rep-1_region_1425	Rep-1
chr7	80336590	80339117	Rep-1_region_1426	Rep-1
chr7	80511010	80512123	Rep-1_region_1427	Rep-1
chr7	81367162	81369136	Rep-1_region_1428	Rep-1
chr7	81465477	81468008	Rep-1_region_1429	Rep-1
chr7	82705261	82706043	Rep-1_region_1430	Rep-1
chr7	83297528	83298107	Rep-1_region_1431	Rep-1
chr7	83538435	83539577	Rep-1_region_1432	Rep-1
chr7	83657044	83659293	Rep-1_region_1433	Rep-1
chr7	83859008	83859985	Rep-1_region_1434	Rep-1
chr7	84178497	84178809	Rep-1_region_1435	Rep-1
chr7	84489334	84490515	Rep-1_region_1436	Rep-1
chr7	86068998	86071239	Rep-1_region_1437	Rep-1
chr7	86268459	86268909	Rep-1_region_1438	Rep-1
chr7	86421372	86423185	Rep-1_region_1439	Rep-1
chr7	87241597	87241770	Rep-1_region_1440	Rep-1
chr7	88216536	88216822	Rep-1_region_1441	Rep-1
chr7	88584585	88586802	Rep-1_region_1442	Rep-1
chr7	88727377	88729946	Rep-1_region_1443	Rep-1
chr7	89069382	89070534	Rep-1_region_1444	Rep-1
chr7	89392220	89392307	Rep-1_region_1445	Rep-1
chr7	90293310	90293370	Rep-1_region_1446	Rep-1
chr7	90648641	90650159	Rep-1_region_1447	Rep-1
chr7	90675880	90677990	Rep-1_region_1448	Rep-1
chr7	91626019	91627116	Rep-1_region_1449	Rep-1
chr7	91941011	91942965	Rep-1_region_1450	Rep-1
chr7	92439424	92440961	Rep-1_region_1451	Rep-1
chr7	93297290	93299503	Rep-1_region_1452	Rep-1
chr7	94224600	94226076	Rep-1_region_1453	Rep-1
chr7	95148528	95151045	Rep-1_region_1454	Rep-1
chr7	95481575	95483913	Rep-1_region_1455	Rep-1
chr7	97475336	97477361	Rep-1_region_1456	Rep-1
chr7	97662740	97665078	Rep-1_region_1457	Rep-1
chr7	97957006	97959335	Rep-1_region_1458	Rep-1
chr7	97997617	97999930	Rep-1_region_1459	Rep-1
chr7	98479806	98482822	Rep-1_region_1460	Rep-1
chr7	99063293	99064256	Rep-1_region_1461	Rep-1
chr7	100385400	100387509	Rep-1_region_1462	Rep-1
chr7	104124048	104126552	Rep-1_region_1463	Rep-1
chr7	104651548	104653759	Rep-1_region_1464	Rep-1
chr7	106593969	106595188	Rep-1_region_1465	Rep-1
chr7	107899583	107900096	Rep-1_region_1466	Rep-1
chr7	110038748	110039089	Rep-1_region_1467	Rep-1
chr7	112116026	112117526	Rep-1_region_1468	Rep-1
chr7	112467565	112469649	Rep-1_region_1469	Rep-1
chr7	112640334	112640731	Rep-1_region_1470	Rep-1
chr7	113062835	113063449	Rep-1_region_1471	Rep-1
chr7	114171542	114174135	Rep-1_region_1472	Rep-1
chr7	116313489	116314302	Rep-1_region_1473	Rep-1
chr7	116357290	116359119	Rep-1_region_1474	Rep-1
chr7	117876678	117877982	Rep-1_region_1475	Rep-1
chr7	120241011	120241292	Rep-1_region_1476	Rep-1
chr7	121080416	121080855	Rep-1_region_1477	Rep-1
chr7	122394470	122396864	Rep-1_region_1478	Rep-1
chr7	122959508	122960313	Rep-1_region_1479	Rep-1
chr7	122963934	122965812	Rep-1_region_1480	Rep-1
chr7	123249505	123249803	Rep-1_region_1481	Rep-1
chr7	123670708	123673799	Rep-1_region_1482	Rep-1
chr7	124270409	124271360	Rep-1_region_1483	Rep-1
chr7	126915609	126917421	Rep-1_region_1484	Rep-1
chr7	127325402	127326765	Rep-1_region_1485	Rep-1
chr7	129519535	129520674	Rep-1_region_1486	Rep-1
chr7	130071796	130073379	Rep-1_region_1487	Rep-1
chr7	130118198	130119246	Rep-1_region_1488	Rep-1
chr7	131913463	131913585	Rep-1_region_1489	Rep-1
chr7	132335005	132338079	Rep-1_region_1490	Rep-1
chr7	133619046	133620466	Rep-1_region_1491	Rep-1
chr7	134080380	134081421	Rep-1_region_1492	Rep-1
chr7	134356942	134357526	Rep-1_region_1493	Rep-1
chr7	135284798	135286024	Rep-1_region_1494	Rep-1
chr7	136676253	136678187	Rep-1_region_1495	Rep-1
chr7	136769603	136769750	Rep-1_region_1496	Rep-1
chr7	138240204	138242164	Rep-1_region_1497	Rep-1
chr7	138508656	138510359	Rep-1_region_1498	Rep-1
chr7	139054262	139055250	Rep-1_region_1499	Rep-1
chr7	139099606	139100615	Rep-1_region_1500	Rep-1
chr7	140106194	140106458	Rep-1_region_1501	Rep-1
chr7	141556387	141556461	Rep-1_region_1502	Rep-1
chr7	142224476	142226623	Rep-1_region_1503	Rep-1
chr7	142620039	142623077	Rep-1_region_1504	Rep-1
chr7	142922181	142924148	Rep-1_region_1505	Rep-1
chr7	144266173	144267450	Rep-1_region_1506	Rep-1
chr7	144605316	144607445	Rep-1_region_1507	Rep-1
chr7	145554067	145555110	Rep-1_region_1508	Rep-1
chr7	146950412	146952867	Rep-1_region_1509	Rep-1
chr7	148290156	148291976	Rep-1_region_1510	Rep-1
chr7	148319078	148321016	Rep-1_region_1511	Rep-1
chr7	149332702	149335431	Rep-1_region_1512	Rep-1
chr7	149825764	149827410	Rep-1_region_1513	Rep-1
chr7	149932522	149932775	Rep-1_region_1514	Rep-1
chr7	152843175	152846140	Rep-1_region_1515	Rep-1
chr7	153615103	153615654	Rep-1_region_1516	Rep-1
chr7	154209624	154212694	Rep-1_region_1517	Rep-1
chr7	155413990	155416401	Rep-1_region_1518	Rep-1
chr7	156311891	156312357	Rep-1_region_1519	Rep-1
chr7	156467098	156470177	Rep-1_region_1520	Rep-1
chr7	157175740	157177145	Rep-1_region_1521	Rep-1
chr7	157468320	157469623	Rep-1_region_1522	Rep-1
chr7	158125319	158127865	Rep-1_region_1523	Rep-1
chr7	158811039	158813588	Rep-1_region_1524	Rep-1
chr8	261967	262932	Rep-1_region_1525	Rep-1
chr8	1072250	1074145	Rep-1_region_1526	Rep-1
chr8	1517363	1520028	Rep-1_region_1527	Rep-1
chr8	1644766	1647591	Rep-1_region_1528	Rep-1
chr8	1980992	1982562	Rep-1_region_1529	Rep-1
chr8	2100301	2102785	Rep-1_region_1530	Rep-1
chr8	2734653	2735227	Rep-1_region_1531	Rep-1
chr8	2768393	2770275	Rep-1_region_1532	Rep-1
chr8	4036054	4037108	Rep-1_region_1533	Rep-1
chr8	7519561	7520762	Rep-1_region_1534	Rep-1
chr8	8940825	8942761	Rep-1_region_1535	Rep-1
chr8	10850674	10853376	Rep-1_region_1536	Rep-1
chr8	11083876	11085938	Rep-1_region_1537	Rep-1
chr8	11089200	11090250	Rep-1_region_1538	Rep-1
chr8	11105335	11107426	Rep-1_region_1539	Rep-1
chr8	11222399	11223127	Rep-1_region_1540	Rep-1
chr8	11620003	11621849	Rep-1_region_1541	Rep-1
chr8	11809128	11811338	Rep-1_region_1542	Rep-1
chr8	11964840	11967649	Rep-1_region_1543	Rep-1
chr8	12093007	12093549	Rep-1_region_1544	Rep-1
chr8	12963195	12965222	Rep-1_region_1545	Rep-1
chr8	15502513	15502891	Rep-1_region_1546	Rep-1
chr8	16547306	16548240	Rep-1_region_1547	Rep-1
chr8	16606545	16607632	Rep-1_region_1548	Rep-1
chr8	16788029	16788444	Rep-1_region_1549	Rep-1
chr8	17523223	17524352	Rep-1_region_1550	Rep-1
chr8	18338234	18341052	Rep-1_region_1551	Rep-1
chr8	19206700	19207824	Rep-1_region_1552	Rep-1
chr8	20701652	20701708	Rep-1_region_1553	Rep-1
chr8	22599157	22601719	Rep-1_region_1554	Rep-1
chr8	22727183	22728535	Rep-1_region_1555	Rep-1
chr8	24836689	24838347	Rep-1_region_1556	Rep-1
chr8	24854237	24856061	Rep-1_region_1557	Rep-1
chr8	25583962	25585199	Rep-1_region_1558	Rep-1
chr8	26367934	26369279	Rep-1_region_1559	Rep-1
chr8	27171019	27173802	Rep-1_region_1560	Rep-1
chr8	27263591	27265835	Rep-1_region_1561	Rep-1
chr8	28978734	28980663	Rep-1_region_1562	Rep-1
chr8	29227704	29229399	Rep-1_region_1563	Rep-1
chr8	30043417	30044324	Rep-1_region_1564	Rep-1
chr8	30524561	30526044	Rep-1_region_1565	Rep-1
chr8	32331376	32333842	Rep-1_region_1566	Rep-1
chr8	32387983	32388978	Rep-1_region_1567	Rep-1
chr8	32560657	32563687	Rep-1_region_1568	Rep-1
chr8	33006373	33008614	Rep-1_region_1569	Rep-1
chr8	33101976	33102412	Rep-1_region_1570	Rep-1
chr8	33562112	33564782	Rep-1_region_1571	Rep-1
chr8	34277987	34281009	Rep-1_region_1572	Rep-1
chr8	34931565	34933981	Rep-1_region_1573	Rep-1
chr8	35019371	35019587	Rep-1_region_1574	Rep-1
chr8	35475121	35477780	Rep-1_region_1575	Rep-1
chr8	35911604	35914552	Rep-1_region_1576	Rep-1
chr8	36442297	36444573	Rep-1_region_1577	Rep-1
chr8	36812486	36812572	Rep-1_region_1578	Rep-1
chr8	39253051	39255128	Rep-1_region_1579	Rep-1
chr8	39376996	39378005	Rep-1_region_1580	Rep-1
chr8	39857079	39857857	Rep-1_region_1581	Rep-1
chr8	40685005	40686398	Rep-1_region_1582	Rep-1
chr8	42668878	42669667	Rep-1_region_1583	Rep-1
chr8	42863789	42865118	Rep-1_region_1584	Rep-1
chr8	43037003	43038884	Rep-1_region_1585	Rep-1
chr8	44195993	44197566	Rep-1_region_1586	Rep-1
chr8	44385865	44386111	Rep-1_region_1587	Rep-1
chr8	44855735	44858715	Rep-1_region_1588	Rep-1
chr8	45104307	45105392	Rep-1_region_1589	Rep-1
chr8	46684284	46686110	Rep-1_region_1590	Rep-1
chr8	48079826	48080781	Rep-1_region_1591	Rep-1
chr8	48232383	48234307	Rep-1_region_1592	Rep-1
chr8	48883735	48885674	Rep-1_region_1593	Rep-1
chr8	48948841	48950266	Rep-1_region_1594	Rep-1
chr8	49033495	49036365	Rep-1_region_1595	Rep-1
chr8	49367929	49370163	Rep-1_region_1596	Rep-1
chr8	49650761	49651478	Rep-1_region_1597	Rep-1
chr8	49912981	49914103	Rep-1_region_1598	Rep-1
chr8	50798687	50801514	Rep-1_region_1599	Rep-1
chr8	53527012	53528642	Rep-1_region_1600	Rep-1
chr8	53903476	53906122	Rep-1_region_1601	Rep-1
chr8	54120207	54122617	Rep-1_region_1602	Rep-1
chr8	55435091	55436104	Rep-1_region_1603	Rep-1
chr8	55706204	55707523	Rep-1_region_1604	Rep-1
chr8	55902576	55902794	Rep-1_region_1605	Rep-1
chr8	56208578	56208875	Rep-1_region_1606	Rep-1
chr8	56366868	56367133	Rep-1_region_1607	Rep-1
chr8	56966617	56967591	Rep-1_region_1608	Rep-1
chr8	60632948	60634536	Rep-1_region_1609	Rep-1
chr8	61105934	61107259	Rep-1_region_1610	Rep-1
chr8	61727983	61729192	Rep-1_region_1611	Rep-1
chr8	61744525	61746842	Rep-1_region_1612	Rep-1
chr8	61955430	61957792	Rep-1_region_1613	Rep-1
chr8	63147572	63148433	Rep-1_region_1614	Rep-1
chr8	64010040	64010324	Rep-1_region_1615	Rep-1
chr8	64344715	64345026	Rep-1_region_1616	Rep-1
chr8	64449489	64449719	Rep-1_region_1617	Rep-1
chr8	64769977	64771036	Rep-1_region_1618	Rep-1
chr8	65799266	65802111	Rep-1_region_1619	Rep-1
chr8	65902019	65902475	Rep-1_region_1620	Rep-1
chr8	65960185	65962109	Rep-1_region_1621	Rep-1
chr8	67827611	67828356	Rep-1_region_1622	Rep-1
chr8	68824563	68824974	Rep-1_region_1623	Rep-1
chr8	69273317	69275303	Rep-1_region_1624	Rep-1
chr8	70008866	70011511	Rep-1_region_1625	Rep-1
chr8	70146801	70148121	Rep-1_region_1626	Rep-1
chr8	70926469	70928673	Rep-1_region_1627	Rep-1
chr8	71294677	71296938	Rep-1_region_1628	Rep-1
chr8	71307364	71308555	Rep-1_region_1629	Rep-1
chr8	72606368	72606706	Rep-1_region_1630	Rep-1
chr8	73195603	73197580	Rep-1_region_1631	Rep-1
chr8	73703442	73704026	Rep-1_region_1632	Rep-1
chr8	74543895	74545336	Rep-1_region_1633	Rep-1
chr8	75605841	75608532	Rep-1_region_1634	Rep-1
chr8	76453935	76455797	Rep-1_region_1635	Rep-1
chr8	76703619	76704449	Rep-1_region_1636	Rep-1
chr8	76708200	76708435	Rep-1_region_1637	Rep-1
chr8	77266149	77267655	Rep-1_region_1638	Rep-1
chr8	79455612	79458422	Rep-1_region_1639	Rep-1
chr8	81077392	81080290	Rep-1_region_1640	Rep-1
chr8	81650549	81651922	Rep-1_region_1641	Rep-1
chr8	83859623	83861500	Rep-1_region_1642	Rep-1
chr8	83976500	83977798	Rep-1_region_1643	Rep-1
chr8	85571904	85572066	Rep-1_region_1644	Rep-1
chr8	85707539	85710039	Rep-1_region_1645	Rep-1
chr8	85821387	85821612	Rep-1_region_1646	Rep-1
chr8	86748613	86749142	Rep-1_region_1647	Rep-1
chr8	87672757	87673171	Rep-1_region_1648	Rep-1
chr8	87777342	87780417	Rep-1_region_1649	Rep-1
chr8	88624559	88625752	Rep-1_region_1650	Rep-1
chr8	88800035	88800720	Rep-1_region_1651	Rep-1
chr8	91111103	91113887	Rep-1_region_1652	Rep-1
chr8	92092523	92094361	Rep-1_region_1653	Rep-1
chr8	92771172	92773359	Rep-1_region_1654	Rep-1
chr8	93146988	93148874	Rep-1_region_1655	Rep-1
chr8	93668636	93668978	Rep-1_region_1656	Rep-1
chr8	95279677	95281478	Rep-1_region_1657	Rep-1
chr8	95609215	95610630	Rep-1_region_1658	Rep-1
chr8	96556369	96557901	Rep-1_region_1659	Rep-1
chr8	96887145	96890142	Rep-1_region_1660	Rep-1
chr8	97011579	97011707	Rep-1_region_1661	Rep-1
chr8	97766756	97768644	Rep-1_region_1662	Rep-1
chr8	98677845	98679787	Rep-1_region_1663	Rep-1
chr8	98793220	98793436	Rep-1_region_1664	Rep-1
chr8	99977224	99977701	Rep-1_region_1665	Rep-1
chr8	100361639	100361911	Rep-1_region_1666	Rep-1
chr8	100975841	100978201	Rep-1_region_1667	Rep-1
chr8	103338535	103339730	Rep-1_region_1668	Rep-1
chr8	103847778	103848121	Rep-1_region_1669	Rep-1
chr8	103876779	103877323	Rep-1_region_1670	Rep-1
chr8	105132427	105132478	Rep-1_region_1671	Rep-1
chr8	105248891	105250093	Rep-1_region_1672	Rep-1
chr8	106272120	106275208	Rep-1_region_1673	Rep-1
chr8	106670659	106670899	Rep-1_region_1674	Rep-1
chr8	107092329	107093447	Rep-1_region_1675	Rep-1
chr8	107354741	107356640	Rep-1_region_1676	Rep-1
chr8	107950007	107951428	Rep-1_region_1677	Rep-1
chr8	107958994	107960852	Rep-1_region_1678	Rep-1
chr8	108410904	108412376	Rep-1_region_1679	Rep-1
chr8	109343958	109344180	Rep-1_region_1680	Rep-1
chr8	109911960	109913178	Rep-1_region_1681	Rep-1
chr8	111043273	111043559	Rep-1_region_1682	Rep-1
chr8	111327531	111328967	Rep-1_region_1683	Rep-1
chr8	113553826	113556758	Rep-1_region_1684	Rep-1
chr8	113641907	113642932	Rep-1_region_1685	Rep-1
chr8	114975068	114976690	Rep-1_region_1686	Rep-1
chr8	115018949	115020272	Rep-1_region_1687	Rep-1
chr8	115695315	115696785	Rep-1_region_1688	Rep-1
chr8	116217662	116219424	Rep-1_region_1689	Rep-1
chr8	116705429	116707433	Rep-1_region_1690	Rep-1
chr8	117039828	117040170	Rep-1_region_1691	Rep-1
chr8	117082640	117084782	Rep-1_region_1692	Rep-1
chr8	117201331	117204416	Rep-1_region_1693	Rep-1
chr8	117613492	117613974	Rep-1_region_1694	Rep-1
chr8	118466550	118467945	Rep-1_region_1695	Rep-1
chr8	118745056	118747536	Rep-1_region_1696	Rep-1
chr8	120309701	120312656	Rep-1_region_1697	Rep-1
chr8	122180224	122183064	Rep-1_region_1698	Rep-1
chr8	123311980	123313877	Rep-1_region_1699	Rep-1
chr8	123787533	123790588	Rep-1_region_1700	Rep-1
chr8	123886372	123886522	Rep-1_region_1701	Rep-1
chr8	124378629	124380156	Rep-1_region_1702	Rep-1
chr8	124552532	124553856	Rep-1_region_1703	Rep-1
chr8	126129871	126131479	Rep-1_region_1704	Rep-1
chr8	126587412	126588503	Rep-1_region_1705	Rep-1
chr8	127311233	127312581	Rep-1_region_1706	Rep-1
chr8	127600917	127602577	Rep-1_region_1707	Rep-1
chr8	128939130	128940329	Rep-1_region_1708	Rep-1
chr8	129473010	129474025	Rep-1_region_1709	Rep-1
chr8	129786869	129788870	Rep-1_region_1710	Rep-1
chr8	129925635	129928004	Rep-1_region_1711	Rep-1
chr8	130933365	130934652	Rep-1_region_1712	Rep-1
chr8	131040866	131043212	Rep-1_region_1713	Rep-1
chr8	132657198	132658957	Rep-1_region_1714	Rep-1
chr8	132664214	132664504	Rep-1_region_1715	Rep-1
chr8	132984494	132986347	Rep-1_region_1716	Rep-1
chr8	133900911	133903088	Rep-1_region_1717	Rep-1
chr8	133960597	133961221	Rep-1_region_1718	Rep-1
chr8	134732665	134735030	Rep-1_region_1719	Rep-1
chr8	135871111	135873931	Rep-1_region_1720	Rep-1
chr8	136734254	136735311	Rep-1_region_1721	Rep-1
chr8	137455671	137456172	Rep-1_region_1722	Rep-1
chr8	137508837	137509199	Rep-1_region_1723	Rep-1
chr8	138314081	138315804	Rep-1_region_1724	Rep-1
chr8	139177172	139179050	Rep-1_region_1725	Rep-1
chr8	139272944	139274935	Rep-1_region_1726	Rep-1
chr8	140007756	140009835	Rep-1_region_1727	Rep-1
chr8	140465125	140465432	Rep-1_region_1728	Rep-1
chr8	141065469	141067571	Rep-1_region_1729	Rep-1
chr8	141988804	141989084	Rep-1_region_1730	Rep-1
chr8	142079464	142081548	Rep-1_region_1731	Rep-1
chr8	143564133	143565653	Rep-1_region_1732	Rep-1
chr8	144199427	144199583	Rep-1_region_1733	Rep-1
chr9	488038	488560	Rep-1_region_1734	Rep-1
chr9	2452955	2455271	Rep-1_region_1735	Rep-1
chr9	6186923	6189055	Rep-1_region_1736	Rep-1
chr9	6222363	6222550	Rep-1_region_1737	Rep-1
chr9	6439429	6442452	Rep-1_region_1738	Rep-1
chr9	7558041	7560302	Rep-1_region_1739	Rep-1
chr9	7588351	7591367	Rep-1_region_1740	Rep-1
chr9	8093147	8095672	Rep-1_region_1741	Rep-1
chr9	10263529	10264736	Rep-1_region_1742	Rep-1
chr9	11637660	11638576	Rep-1_region_1743	Rep-1
chr9	11894087	11895511	Rep-1_region_1744	Rep-1
chr9	12125832	12127671	Rep-1_region_1745	Rep-1
chr9	12957204	12958506	Rep-1_region_1746	Rep-1
chr9	14226112	14226225	Rep-1_region_1747	Rep-1
chr9	14985876	14987335	Rep-1_region_1748	Rep-1
chr9	15122210	15123856	Rep-1_region_1749	Rep-1
chr9	15778021	15780625	Rep-1_region_1750	Rep-1
chr9	15975107	15977660	Rep-1_region_1751	Rep-1
chr9	17120539	17121884	Rep-1_region_1752	Rep-1
chr9	17128581	17131672	Rep-1_region_1753	Rep-1
chr9	18583754	18585627	Rep-1_region_1754	Rep-1
chr9	18667652	18668255	Rep-1_region_1755	Rep-1
chr9	18998638	18999366	Rep-1_region_1756	Rep-1
chr9	19442162	19442442	Rep-1_region_1757	Rep-1
chr9	20566614	20566672	Rep-1_region_1758	Rep-1
chr9	21394577	21396218	Rep-1_region_1759	Rep-1
chr9	22481227	22481981	Rep-1_region_1760	Rep-1
chr9	23005275	23007072	Rep-1_region_1761	Rep-1
chr9	23202135	23202994	Rep-1_region_1762	Rep-1
chr9	24125226	24126952	Rep-1_region_1763	Rep-1
chr9	24323313	24324890	Rep-1_region_1764	Rep-1
chr9	24330389	24331210	Rep-1_region_1765	Rep-1
chr9	26430473	26433478	Rep-1_region_1766	Rep-1
chr9	26499503	26501708	Rep-1_region_1767	Rep-1
chr9	26909031	26909384	Rep-1_region_1768	Rep-1
chr9	27214465	27216769	Rep-1_region_1769	Rep-1
chr9	27411371	27412805	Rep-1_region_1770	Rep-1
chr9	28721482	28721928	Rep-1_region_1771	Rep-1
chr9	29245403	29248135	Rep-1_region_1772	Rep-1
chr9	29508869	29511826	Rep-1_region_1773	Rep-1
chr9	29635181	29637619	Rep-1_region_1774	Rep-1
chr9	29648482	29651233	Rep-1_region_1775	Rep-1
chr9	30298178	30300563	Rep-1_region_1776	Rep-1
chr9	30464789	30466755	Rep-1_region_1777	Rep-1
chr9	31174498	31177544	Rep-1_region_1778	Rep-1
chr9	31222420	31225422	Rep-1_region_1779	Rep-1
chr9	31556683	31556842	Rep-1_region_1780	Rep-1
chr9	32879367	32882177	Rep-1_region_1781	Rep-1
chr9	33299918	33300057	Rep-1_region_1782	Rep-1
chr9	33654451	33656793	Rep-1_region_1783	Rep-1
chr9	33682177	33682663	Rep-1_region_1784	Rep-1
chr9	33872112	33872190	Rep-1_region_1785	Rep-1
chr9	33878539	33880347	Rep-1_region_1786	Rep-1
chr9	33974784	33975974	Rep-1_region_1787	Rep-1
chr9	34416587	34417983	Rep-1_region_1788	Rep-1
chr9	35295324	35296325	Rep-1_region_1789	Rep-1
chr9	35575743	35578304	Rep-1_region_1790	Rep-1
chr9	36005062	36005265	Rep-1_region_1791	Rep-1
chr9	36032663	36035437	Rep-1_region_1792	Rep-1
chr9	36188455	36190278	Rep-1_region_1793	Rep-1
chr9	36313886	36315333	Rep-1_region_1794	Rep-1
chr9	38290532	38293525	Rep-1_region_1795	Rep-1
chr9	38784313	38787097	Rep-1_region_1796	Rep-1
chr9	39536942	39539209	Rep-1_region_1797	Rep-1
chr9	40172497	40175423	Rep-1_region_1798	Rep-1
chr9	41151849	41154468	Rep-1_region_1799	Rep-1
chr9	41269867	41272755	Rep-1_region_1800	Rep-1
chr9	41556186	41556786	Rep-1_region_1801	Rep-1
chr9	42631047	42631912	Rep-1_region_1802	Rep-1
chr9	43178341	43180992	Rep-1_region_1803	Rep-1
chr9	43200099	43202235	Rep-1_region_1804	Rep-1
chr9	43228297	43230365	Rep-1_region_1805	Rep-1
chr9	43448409	43448590	Rep-1_region_1806	Rep-1
chr9	43996879	43999189	Rep-1_region_1807	Rep-1
chr9	44363105	44365037	Rep-1_region_1808	Rep-1
chr9	45619380	45621926	Rep-1_region_1809	Rep-1
chr9	45912623	45913254	Rep-1_region_1810	Rep-1
chr9	46994662	46995964	Rep-1_region_1811	Rep-1
chr9	47646203	47648171	Rep-1_region_1812	Rep-1
chr9	48252574	48253141	Rep-1_region_1813	Rep-1
chr9	48585327	48587818	Rep-1_region_1814	Rep-1
chr9	48638126	48638204	Rep-1_region_1815	Rep-1
chr9	49393740	49396835	Rep-1_region_1816	Rep-1
chr9	50114074	50116876	Rep-1_region_1817	Rep-1
chr9	50280780	50281822	Rep-1_region_1818	Rep-1
chr9	51558891	51560272	Rep-1_region_1819	Rep-1
chr9	52580788	52582413	Rep-1_region_1820	Rep-1
chr9	52841508	52841982	Rep-1_region_1821	Rep-1
chr9	52917245	52919787	Rep-1_region_1822	Rep-1
chr9	53359197	53361731	Rep-1_region_1823	Rep-1
chr9	55152193	55155038	Rep-1_region_1824	Rep-1
chr9	55362552	55362603	Rep-1_region_1825	Rep-1
chr9	55846821	55847399	Rep-1_region_1826	Rep-1
chr9	56122530	56124843	Rep-1_region_1827	Rep-1
chr9	56301095	56303624	Rep-1_region_1828	Rep-1
chr9	57459630	57461133	Rep-1_region_1829	Rep-1
chr9	58092672	58094013	Rep-1_region_1830	Rep-1
chr9	58118940	58120031	Rep-1_region_1831	Rep-1
chr9	58582567	58584367	Rep-1_region_1832	Rep-1
chr9	58894805	58895405	Rep-1_region_1833	Rep-1
chr9	58906023	58907338	Rep-1_region_1834	Rep-1
chr9	59202023	59205083	Rep-1_region_1835	Rep-1
chr9	59448711	59450277	Rep-1_region_1836	Rep-1
chr9	60388802	60389135	Rep-1_region_1837	Rep-1
chr9	61142079	61143622	Rep-1_region_1838	Rep-1
chr9	61734883	61736723	Rep-1_region_1839	Rep-1
chr9	62082584	62083944	Rep-1_region_1840	Rep-1
chr9	62183616	62183939	Rep-1_region_1841	Rep-1
chr9	62352705	62353745	Rep-1_region_1842	Rep-1
chr9	62793452	62794552	Rep-1_region_1843	Rep-1
chr9	63483402	63485125	Rep-1_region_1844	Rep-1
chr9	64711267	64712239	Rep-1_region_1845	Rep-1
chr9	65185343	65186860	Rep-1_region_1846	Rep-1
chr9	65452605	65454332	Rep-1_region_1847	Rep-1
chr9	65567676	65570669	Rep-1_region_1848	Rep-1
chr9	65848759	65849494	Rep-1_region_1849	Rep-1
chr9	66389120	66390793	Rep-1_region_1850	Rep-1
chr9	66904274	66906172	Rep-1_region_1851	Rep-1
chr9	67179418	67181206	Rep-1_region_1852	Rep-1
chr9	70173668	70174381	Rep-1_region_1853	Rep-1
chr9	70728903	70729800	Rep-1_region_1854	Rep-1
chr9	72878435	72880408	Rep-1_region_1855	Rep-1
chr9	74309903	74311525	Rep-1_region_1856	Rep-1
chr9	74823759	74825113	Rep-1_region_1857	Rep-1
chr9	76584760	76586498	Rep-1_region_1858	Rep-1
chr9	77860527	77861636	Rep-1_region_1859	Rep-1
chr9	77973090	77974881	Rep-1_region_1860	Rep-1
chr9	78141240	78143354	Rep-1_region_1861	Rep-1
chr9	78186462	78188799	Rep-1_region_1862	Rep-1
chr9	82028832	82029075	Rep-1_region_1863	Rep-1
chr9	82486707	82487317	Rep-1_region_1864	Rep-1
chr9	83002848	83005813	Rep-1_region_1865	Rep-1
chr9	83835857	83837740	Rep-1_region_1866	Rep-1
chr9	84027740	84028387	Rep-1_region_1867	Rep-1
chr9	84484176	84484973	Rep-1_region_1868	Rep-1
chr9	84722751	84725744	Rep-1_region_1869	Rep-1
chr9	85676309	85678307	Rep-1_region_1870	Rep-1
chr9	86047323	86047573	Rep-1_region_1871	Rep-1
chr9	86304628	86305258	Rep-1_region_1872	Rep-1
chr9	86363602	86366099	Rep-1_region_1873	Rep-1
chr9	87656349	87658533	Rep-1_region_1874	Rep-1
chr9	89398590	89399642	Rep-1_region_1875	Rep-1
chr9	90243557	90245384	Rep-1_region_1876	Rep-1
chr9	91690537	91691750	Rep-1_region_1877	Rep-1
chr9	92473847	92476221	Rep-1_region_1878	Rep-1
chr9	93014154	93014882	Rep-1_region_1879	Rep-1
chr9	94024814	94025527	Rep-1_region_1880	Rep-1
chr9	95204826	95206309	Rep-1_region_1881	Rep-1
chr9	97024132	97027224	Rep-1_region_1882	Rep-1
chr9	97134769	97136426	Rep-1_region_1883	Rep-1
chr9	97544750	97547038	Rep-1_region_1884	Rep-1
chr9	97676825	97678725	Rep-1_region_1885	Rep-1
chr9	98987504	98989028	Rep-1_region_1886	Rep-1
chr9	99264581	99265862	Rep-1_region_1887	Rep-1
chr9	99410658	99413328	Rep-1_region_1888	Rep-1
chr9	100122897	100125751	Rep-1_region_1889	Rep-1
chr9	100436626	100439067	Rep-1_region_1890	Rep-1
chr9	100784120	100784785	Rep-1_region_1891	Rep-1
chr9	101615704	101618618	Rep-1_region_1892	Rep-1
chr9	102546972	102549516	Rep-1_region_1893	Rep-1
chr9	102549996	102550277	Rep-1_region_1894	Rep-1
chr9	103374217	103374960	Rep-1_region_1895	Rep-1
chr9	103419533	103420749	Rep-1_region_1896	Rep-1
chr9	103617929	103619920	Rep-1_region_1897	Rep-1
chr9	104214647	104215206	Rep-1_region_1898	Rep-1
chr9	105739253	105741978	Rep-1_region_1899	Rep-1
chr9	106394938	106396051	Rep-1_region_1900	Rep-1
chr9	106597689	106600005	Rep-1_region_1901	Rep-1
chr9	106812430	106813401	Rep-1_region_1902	Rep-1
chr9	107414130	107415310	Rep-1_region_1903	Rep-1
chr9	107804858	107807663	Rep-1_region_1904	Rep-1
chr9	108253429	108253986	Rep-1_region_1905	Rep-1
chr9	108325193	108325933	Rep-1_region_1906	Rep-1
chr9	108692967	108693671	Rep-1_region_1907	Rep-1
chr9	109474050	109475415	Rep-1_region_1908	Rep-1
chr9	109482024	109483906	Rep-1_region_1909	Rep-1
chr9	109614986	109618071	Rep-1_region_1910	Rep-1
chr9	110300981	110303030	Rep-1_region_1911	Rep-1
chr9	111321133	111323879	Rep-1_region_1912	Rep-1
chr9	111811798	111813008	Rep-1_region_1913	Rep-1
chr9	111855126	111857579	Rep-1_region_1914	Rep-1
chr9	111920531	111922328	Rep-1_region_1915	Rep-1
chr9	112471109	112473468	Rep-1_region_1916	Rep-1
chr9	112651212	112652725	Rep-1_region_1917	Rep-1
chr9	113490985	113493258	Rep-1_region_1918	Rep-1
chr9	113521325	113522298	Rep-1_region_1919	Rep-1
chr9	113940978	113941348	Rep-1_region_1920	Rep-1
chr9	114017277	114020303	Rep-1_region_1921	Rep-1
chr9	115602644	115605019	Rep-1_region_1922	Rep-1
chr9	117739585	117741132	Rep-1_region_1923	Rep-1
chr9	118324096	118326046	Rep-1_region_1924	Rep-1
chr9	118545017	118545106	Rep-1_region_1925	Rep-1
chr9	119018044	119019817	Rep-1_region_1926	Rep-1
chr9	123198634	123199377	Rep-1_region_1927	Rep-1
chr9	123484669	123486236	Rep-1_region_1928	Rep-1
chr9	124586918	124589540	Rep-1_region_1929	Rep-1
chr9	124788760	124790899	Rep-1_region_1930	Rep-1
chr9	124827113	124828658	Rep-1_region_1931	Rep-1
chr9	124947936	124948340	Rep-1_region_1932	Rep-1
chr9	125094202	125095098	Rep-1_region_1933	Rep-1
chr9	125437248	125438254	Rep-1_region_1934	Rep-1
chr9	126274208	126274260	Rep-1_region_1935	Rep-1
chr9	126530100	126531209	Rep-1_region_1936	Rep-1
chr9	127342445	127345370	Rep-1_region_1937	Rep-1
chr9	127506918	127507307	Rep-1_region_1938	Rep-1
chr9	129245584	129247712	Rep-1_region_1939	Rep-1
chr9	129854612	129855422	Rep-1_region_1940	Rep-1
chr9	130267004	130269917	Rep-1_region_1941	Rep-1
chr9	131452179	131455153	Rep-1_region_1942	Rep-1
chr9	131817899	131820956	Rep-1_region_1943	Rep-1
chr9	132172850	132174752	Rep-1_region_1944	Rep-1
chr9	133053667	133053834	Rep-1_region_1945	Rep-1
chr9	136346925	136349215	Rep-1_region_1946	Rep-1
chr9	136513086	136513214	Rep-1_region_1947	Rep-1
chr9	137210336	137210777	Rep-1_region_1948	Rep-1
chr9	137597065	137598880	Rep-1_region_1949	Rep-1
chr9	138160219	138160550	Rep-1_region_1950	Rep-1
chr10	247033	249818	Rep-1_region_1951	Rep-1
chr10	1756899	1758483	Rep-1_region_1952	Rep-1
chr10	3166632	3168429	Rep-1_region_1953	Rep-1
chr10	3370820	3370930	Rep-1_region_1954	Rep-1
chr10	3724230	3726329	Rep-1_region_1955	Rep-1
chr10	3780403	3782951	Rep-1_region_1956	Rep-1
chr10	4570292	4572537	Rep-1_region_1957	Rep-1
chr10	5319620	5322176	Rep-1_region_1958	Rep-1
chr10	5842986	5844545	Rep-1_region_1959	Rep-1
chr10	6243273	6244730	Rep-1_region_1960	Rep-1
chr10	6672723	6673238	Rep-1_region_1961	Rep-1
chr10	8066415	8068624	Rep-1_region_1962	Rep-1
chr10	8454311	8455805	Rep-1_region_1963	Rep-1
chr10	8480827	8482521	Rep-1_region_1964	Rep-1
chr10	8932440	8934890	Rep-1_region_1965	Rep-1
chr10	10016597	10016938	Rep-1_region_1966	Rep-1
chr10	10937080	10938883	Rep-1_region_1967	Rep-1
chr10	12025633	12025759	Rep-1_region_1968	Rep-1
chr10	14388096	14388339	Rep-1_region_1969	Rep-1
chr10	16385972	16388748	Rep-1_region_1970	Rep-1
chr10	16579482	16581243	Rep-1_region_1971	Rep-1
chr10	17301732	17301791	Rep-1_region_1972	Rep-1
chr10	18388408	18390830	Rep-1_region_1973	Rep-1
chr10	18527760	18528096	Rep-1_region_1974	Rep-1
chr10	19016865	19019876	Rep-1_region_1975	Rep-1
chr10	19211147	19213680	Rep-1_region_1976	Rep-1
chr10	19286395	19287784	Rep-1_region_1977	Rep-1
chr10	19704314	19704616	Rep-1_region_1978	Rep-1
chr10	21562473	21565212	Rep-1_region_1979	Rep-1
chr10	22268434	22270277	Rep-1_region_1980	Rep-1
chr10	23676009	23678463	Rep-1_region_1981	Rep-1
chr10	24279126	24280194	Rep-1_region_1982	Rep-1
chr10	24668189	24670480	Rep-1_region_1983	Rep-1
chr10	25723380	25724955	Rep-1_region_1984	Rep-1
chr10	26292603	26295530	Rep-1_region_1985	Rep-1
chr10	27482600	27485616	Rep-1_region_1986	Rep-1
chr10	28702614	28704994	Rep-1_region_1987	Rep-1
chr10	28813967	28815597	Rep-1_region_1988	Rep-1
chr10	29146229	29148259	Rep-1_region_1989	Rep-1
chr10	29226019	29227002	Rep-1_region_1990	Rep-1
chr10	29599402	29600127	Rep-1_region_1991	Rep-1
chr10	30252512	30254246	Rep-1_region_1992	Rep-1
chr10	30469245	30469877	Rep-1_region_1993	Rep-1
chr10	30912141	30914949	Rep-1_region_1994	Rep-1
chr10	31077840	31079634	Rep-1_region_1995	Rep-1
chr10	31463439	31463514	Rep-1_region_1996	Rep-1
chr10	32207903	32207966	Rep-1_region_1997	Rep-1
chr10	32271115	32273180	Rep-1_region_1998	Rep-1
[truncated: 12,303 more rows]
