# Supplementary material for: Diagnostic utility of DNA methylation analysis in genetically unsolved pediatric epilepsies and CHD2 episignature refinement
Source: Nat Commun. 2024 Aug 6;15:6524. doi: 10.1038/s41467-024-50159-6 (PMC11303402; doi:10.1038/s41467-024-50159-6)
Supplement: Supplementary file 13 — Supplementary Data 10 [file 41467_2024_50159_MOESM13_ESM.xlsx]

## Sheet: SupplementaryData10
Supplementary Data 10: Enrichment values of CHD2 episignature probes and DMRs
Features	Feature subtype	Enrichment of CHD2 DMRs w.r.t to Simulated genomic region Rep-1	Enrichment of CHD2 DMRs w.r.t to Simulated genomic region Rep-2	Enrichment of CHD2 DMRs w.r.t to Simulated genomic region Rep-3
Regulatory elements	Bivalent	87	43.5	17.4
	Enhancer	1.66329	1.6577	1.60482
	Promoter	15.9074	13.0152	13.5276
	Unannotated	0.156486	0.157978	0.160374
Transcription factor binding sites	TFBS	12.1776	11.7524	11.5687
	Not_TFBS	0.238629	0.239218	0.239487
DNase peaks	DNase peaks	31.2162	46.2	41.25
	Not_DNase	0.763636	0.761704	0.762186
